# Supplementary material for: Quantitative prediction of grain boundary thermal conductivities from local atomic environments
Source: Nat Commun. 2020 Apr 15;11:1854. doi: 10.1038/s41467-020-15619-9 (PMC7160158; doi:10.1038/s41467-020-15619-9)
Supplement: Supplementary file 4 — Supplementary Data 1 [file 41467_2020_15619_MOESM4_ESM.zip › MgO_GBs/sym_tilt/standard_pressure/310/s235_1_3_15.lmp]

LAMMPS data file

      1128          atoms
         0          bonds
         0         angles
         0      dihedrals
         0      impropers
         2     atom types
         0     bond types
         0    angle types
         0 dihedral types
         0 improper types

      0.0000000     80.0272080 xlo xhi
      0.0000000     20.4023410 ylo yhi
      0.0000000      6.6362951 zlo zhi
      0.0000000      0.0000000      0.0062298 xy xz yz

Masses

1                24.30500 # Mg
2                15.99940 # O

Atoms

         1         1        2.00000        0.26993       13.45583        3.39020
         2         1        2.00000        0.26993        3.25155        0.07205
         3         1        2.00000        0.54515        1.95311        4.05377
         4         1        2.00000        0.54515       12.15116        0.73563
         5         1        2.00000        0.82036        0.64848        1.39924
         6         1        2.00000        0.82036       10.85276        4.71738
         7         1        2.00000        1.09557       19.75244        5.38100
         8         1        2.00000        1.09557        9.54815        2.06285
         9         1        2.00000        1.37079       18.44783        2.72648
        10         1        2.00000        1.37079        8.24977        6.04462
        11         1        2.00000        1.64608       17.14318        0.07193
        12         1        2.00000        1.64608        6.94512        3.39008
        13         1        2.00000        1.92137       15.84473        4.05367
        14         1        2.00000        1.92137        5.64045        0.73552
        15         1        2.00000        2.19667       14.54004        1.39909
        16         1        2.00000        2.19667        4.34199        4.71724
        17         1        2.00000        2.47196       13.24160        5.38082
        18         1        2.00000        2.47196        3.03732        2.06267
        19         1        2.00000        2.74717        1.73887        6.04442
        20         1        2.00000        2.74717       11.93693        2.72627
        21         1        2.00000        3.02247        0.43424        3.38988
        22         1        2.00000        3.02247       10.63230        0.07173
        23         1        2.00000        3.29768       19.53195        0.73535
        24         1        2.00000        3.29768        9.33390        4.05350
        25         1        2.00000        3.57289       18.23357        4.71711
        26         1        2.00000        3.57289        8.02929        1.39896
        27         1        2.00000        3.84819       16.92892        2.06256
        28         1        2.00000        3.84819        6.73087        5.38071
        29         1        2.00000        4.12340        5.42620        2.72614
        30         1        2.00000        4.12340       15.63048        6.04428
        31         1        2.00000        4.39870        4.12150        0.07153
        32         1        2.00000        4.39870       14.32579        3.38968
        33         1        2.00000        4.67399        2.82304        4.05326
        34         1        2.00000        4.67399       13.02110        0.73512
        35         1        2.00000        4.94936        1.51839        1.39871
        36         1        2.00000        4.94936       11.72268        4.71686
        37         1        2.00000        5.22458        0.21999        5.38051
        38         1        2.00000        5.22458       10.41805        2.06236
        39         1        2.00000        5.49987        9.11966        6.04416
        40         1        2.00000        5.49987       19.31772        2.72601
        41         1        2.00000        5.77500        7.81503        3.38965
        42         1        2.00000        5.77500       18.01309        0.07151
        43         1        2.00000        6.05014       16.71469        4.05324
        44         1        2.00000        6.05014        6.51040        0.73509
        45         1        2.00000        6.32535        5.21192        4.71673
        46         1        2.00000        6.32535       15.40998        1.39859
        47         1        2.00000        6.60056        3.90727        2.06210
        48         1        2.00000        6.60056       14.11156        5.38024
        49         1        2.00000        6.87610        2.60879        6.04377
        50         1        2.00000        6.87610       12.80684        2.72562
        51         1        2.00000        7.15147        1.30412        3.38928
        52         1        2.00000        7.15147       11.50217        0.07113
        53         1        2.00000        7.42693       20.40185        0.73486
        54         1        2.00000        7.42693       10.20379        4.05300
        55         1        2.00000        7.70206       19.10345        4.71677
        56         1        2.00000        7.70206        8.89916        1.39863
        57         1        2.00000        7.97711       17.79884        2.06233
        58         1        2.00000        7.97711        7.60078        5.38048
        59         1        2.00000        8.25217        6.29605        2.72575
        60         1        2.00000        8.25217       16.50033        6.04389
        61         1        2.00000        8.52722        4.99150        0.07100
        62         1        2.00000        8.52722       15.19578        3.38915
        63         1        2.00000        8.80259        3.69302        4.05240
        64         1        2.00000        8.80259       13.89107        0.73425
        65         1        2.00000        9.07805        2.38855        1.39796
        66         1        2.00000        9.07805       12.59283        4.71610
        67         1        2.00000        9.35374        1.08999        5.37977
        68         1        2.00000        9.35374       11.28804        2.06162
        69         1        2.00000        9.62911       20.18753        2.72579
        70         1        2.00000        9.62911        9.98948        6.04393
        71         1        2.00000        9.90433       18.88262        0.07139
        72         1        2.00000        9.90433        8.68456        3.38954
        73         1        2.00000       10.17922       17.58426        4.05335
        74         1        2.00000       10.17922        7.37997        0.73520
        75         1        2.00000       10.45395        6.08182        4.71629
        76         1        2.00000       10.45395       16.27987        1.39814
        77         1        2.00000       10.72925        4.77733        2.06126
        78         1        2.00000       10.72925       14.98161        5.37941
        79         1        2.00000       11.00430        3.47931        6.04227
        80         1        2.00000       11.00430       13.67737        2.72412
        81         1        2.00000       11.28072        2.17462        3.38817
        82         1        2.00000       11.28072       12.37268        0.07003
        83         1        2.00000       11.55521        0.86989        0.73466
        84         1        2.00000       11.55521       11.07418        4.05281
        85         1        2.00000       11.83122       19.97267        4.71729
        86         1        2.00000       11.83122        9.76838        1.39914
        87         1        2.00000       12.10588       18.66734        2.06257
        88         1        2.00000       12.10588        8.46929        5.38072
        89         1        2.00000       12.38293       17.36945        6.04401
        90         1        2.00000       12.38293        7.16517        2.72586
        91         1        2.00000       12.65622        5.86143        0.07027
        92         1        2.00000       12.65622       16.06572        3.38841
        93         1        2.00000       12.93136        4.56501        4.05086
        94         1        2.00000       12.93136       14.76307        0.73271
        95         1        2.00000       13.20585        3.25946        1.39441
        96         1        2.00000       13.20585       13.46375        4.71256
        97         1        2.00000       13.48218        1.96098        5.37936
        98         1        2.00000       13.48218       12.15904        2.06121
        99         1        2.00000       13.75692        0.65244        2.72732
       100         1        2.00000       13.75692       10.85672        6.04547
       101         1        2.00000       14.03053       19.75251        0.07458
       102         1        2.00000       14.03053        9.55446        3.39273
       103         1        2.00000       14.31031       18.45195        4.05179
       104         1        2.00000       14.31031        8.24766        0.73364
       105         1        2.00000       14.58656        6.95192        4.71808
       106         1        2.00000       14.58656       17.14997        1.39993
       107         1        2.00000       14.86337        5.64865        2.05590
       108         1        2.00000       14.86337       15.85293        5.37405
       109         1        2.00000       15.13427        4.35571        6.04067
       110         1        2.00000       15.13427       14.55377        2.72253
       111         1        2.00000       15.40188        3.04667        3.38187
       112         1        2.00000       15.40188       13.24473        0.06372
       113         1        2.00000       15.67877        1.73181        0.73801
       114         1        2.00000       15.67877       11.93610        4.05616
       115         1        2.00000       15.95542        0.42894        4.72115
       116         1        2.00000       15.95542       10.62700        1.40300
       117         1        2.00000       16.24208       19.53351        2.06772
       118         1        2.00000       16.24208        9.33545        5.38587
       119         1        2.00000       16.50593       18.24969        6.04593
       120         1        2.00000       16.50593        8.04541        2.72778
       121         1        2.00000       16.81036       16.95087        3.38428
       122         1        2.00000       16.81036        6.74659        0.06613
       123         1        2.00000       17.06356        5.44687        4.04030
       124         1        2.00000       17.06356       15.64493        0.72215
       125         1        2.00000       17.34102        4.13588        1.38733
       126         1        2.00000       17.34102       14.34016        4.70548
       127         1        2.00000       17.57077        2.80671        5.38603
       128         1        2.00000       17.57077       13.00476        2.06788
       129         1        2.00000       17.85879        1.49746        2.72492
       130         1        2.00000       17.85879       11.70174        6.04307
       131         1        2.00000       18.18666        0.18911        0.06209
       132         1        2.00000       18.18666       10.39339        3.38024
       133         1        2.00000       18.48188        9.13740        0.76639
       134         1        2.00000       18.48188       19.34168        4.08454
       135         1        2.00000       18.75118        7.89352        4.73037
       136         1        2.00000       18.75118       18.09157        1.41222
       137         1        2.00000       18.98814        6.62777        2.07092
       138         1        2.00000       18.98814       16.83205        5.38906
       139         1        2.00000       19.29128       15.39971        2.63295
       140         1        2.00000       19.29128        5.20165        5.95110
       141         1        2.00000       19.44205        3.81122        3.41584
       142         1        2.00000       19.44205       14.00928        0.09769
       143         1        2.00000       19.74639        2.54474        0.69513
       144         1        2.00000       19.74639       12.74903        4.01327
       145         1        2.00000       20.08787        1.32876        4.71571
       146         1        2.00000       20.08787       11.52682        1.39756
       147         1        2.00000       20.41078        0.10091        2.06849
       148         1        2.00000       20.41078       10.30520        5.38663
       149         1        2.00000       21.00394        9.10059        2.74278
       150         1        2.00000       21.00394       19.30488        6.06093
       151         1        2.00000       21.05716        7.81000        0.09462
       152         1        2.00000       21.05716       18.01429        3.41277
       153         1        2.00000       21.15983       16.74414        0.80541
       154         1        2.00000       21.15983        6.54609        4.12356
       155         1        2.00000       21.25219        5.22915        1.23125
       156         1        2.00000       21.25219       15.43344        4.54939
       157         1        2.00000       23.12458        5.87297        6.00780
       158         1        2.00000       23.12458       16.07102        2.68965
       159         1        2.00000       23.23278        7.02935        2.11891
       160         1        2.00000       23.23278       17.23364        5.43706
       161         1        2.00000       23.39603        8.45595        4.73679
       162         1        2.00000       23.39603       18.65401        1.41865
       163         1        2.00000       23.69830        9.67103        0.75499
       164         1        2.00000       23.69830       19.87532        4.07314
       165         1        2.00000       24.01689        0.72547        0.06780
       166         1        2.00000       24.01689       10.92975        3.38594
       167         1        2.00000       24.35004        1.97780        2.71688
       168         1        2.00000       24.35004       12.18209        6.03503
       169         1        2.00000       24.68423       13.40533        2.03846
       170         1        2.00000       24.68423        3.20728        5.35661
       171         1        2.00000       24.75025       14.67688        4.74778
       172         1        2.00000       24.75025        4.47260        1.42963
       173         1        2.00000       25.06316       16.02741        0.65575
       174         1        2.00000       25.06316        5.82935        3.97389
       175         1        2.00000       25.42336       17.41889        3.39364
       176         1        2.00000       25.42336        7.21460        0.07549
       177         1        2.00000       25.74155       18.69255        6.06987
       178         1        2.00000       25.74155        8.48826        2.75173
       179         1        2.00000       25.95779        9.79925        5.39221
       180         1        2.00000       25.95779       19.99730        2.07406
       181         1        2.00000       26.26053        0.87361        4.71640
       182         1        2.00000       26.26053       11.07166        1.39825
       183         1        2.00000       26.54262       12.37777        4.05834
       184         1        2.00000       26.54262        2.17348        0.74019
       185         1        2.00000       26.82392       13.68132        0.06020
       186         1        2.00000       26.82392        3.48326        3.37835
       187         1        2.00000       27.04007       14.99344        2.71689
       188         1        2.00000       27.04007        4.79538        6.03503
       189         1        2.00000       27.32017       16.28319        5.37167
       190         1        2.00000       27.32017        6.07891        2.05352
       191         1        2.00000       27.59946       17.58176        1.39375
       192         1        2.00000       27.59946        7.38371        4.71190
       193         1        2.00000       27.90245       18.89415        4.05305
       194         1        2.00000       27.90245        8.68986        0.73490
       195         1        2.00000       28.18310       20.19199        0.07926
       196         1        2.00000       28.18310        9.99393        3.39740
       197         1        2.00000       28.45936        1.09003        2.72946
       198         1        2.00000       28.45936       11.29431        6.04760
       199         1        2.00000       28.73105       12.60075        2.06190
       200         1        2.00000       28.73105        2.40269        5.38005
       201         1        2.00000       28.99746       13.90904        4.70612
       202         1        2.00000       28.99746        3.70476        1.38797
       203         1        2.00000       29.26851       15.20696        0.73206
       204         1        2.00000       29.26851        5.00890        4.05020
       205         1        2.00000       29.53988       16.50410        3.38585
       206         1        2.00000       29.53988        6.29982        0.06770
       207         1        2.00000       29.81798       17.80527        6.04391
       208         1        2.00000       29.81798        7.60098        2.72577
       209         1        2.00000       30.09775       19.10165        2.06111
       210         1        2.00000       30.09775        8.90359        5.37925
       211         1        2.00000       30.37777        0.00749        4.71860
       212         1        2.00000       30.37777       10.20555        1.40046
       213         1        2.00000       30.65410        1.30966        0.73545
       214         1        2.00000       30.65410       11.51395        4.05360
       215         1        2.00000       30.92587        2.61688        3.38594
       216         1        2.00000       30.92587       12.81494        0.06779
       217         1        2.00000       31.20109       14.11963        2.72227
       218         1        2.00000       31.20109        3.92157        6.04042
       219         1        2.00000       31.47334       15.42169        5.37750
       220         1        2.00000       31.47334        5.21740        2.05936
       221         1        2.00000       31.74951       16.71870        1.39778
       222         1        2.00000       31.74951        6.52065        4.71593
       223         1        2.00000       32.02385       18.02160        4.05247
       224         1        2.00000       32.02385        7.81732        0.73432
       225         1        2.00000       32.30066        9.12250        3.38956
       226         1        2.00000       32.30066       19.32055        0.07141
       227         1        2.00000       32.57580        0.22339        2.72527
       228         1        2.00000       32.57580       10.42768        6.04342
       229         1        2.00000       32.85173        1.52990        5.37872
       230         1        2.00000       32.85173       11.72796        2.06058
       231         1        2.00000       33.12774       13.03299        4.71466
       232         1        2.00000       33.12774        2.82871        1.39651
       233         1        2.00000       33.40264       14.33123        0.73288
       234         1        2.00000       33.40264        4.13318        4.05103
       235         1        2.00000       33.67769        5.43101        0.07015
       236         1        2.00000       33.67769       15.63529        3.38829
       237         1        2.00000       33.95202       16.93931        6.04313
       238         1        2.00000       33.95202        6.73502        2.72498
       239         1        2.00000       34.22748        8.03955        5.37998
       240         1        2.00000       34.22748       18.23761        2.06183
       241         1        2.00000       34.50229        9.33797        1.39796
       242         1        2.00000       34.50229       19.54226        4.71610
       243         1        2.00000       34.77782        0.43867        0.73400
       244         1        2.00000       34.77782       10.64295        4.05215
       245         1        2.00000       35.05328        1.74338        3.38819
       246         1        2.00000       35.05328       11.94143        0.07004
       247         1        2.00000       35.32913       13.24629        2.72443
       248         1        2.00000       35.32913        3.04823        6.04258
       249         1        2.00000       35.60459       14.55098        5.37927
       250         1        2.00000       35.60459        4.34669        2.06112
       251         1        2.00000       35.87956        5.65128        4.71585
       252         1        2.00000       35.87956       15.84934        1.39770
       253         1        2.00000       36.15461        6.94962        0.73441
       254         1        2.00000       36.15461       17.15391        4.05255
       255         1        2.00000       36.42951        8.25417        3.38887
       256         1        2.00000       36.42951       18.45223        0.07072
       257         1        2.00000       36.70480        9.55884        6.04336
       258         1        2.00000       36.70480       19.75690        2.72521
       259         1        2.00000       36.98001       10.85720        2.06141
       260         1        2.00000       36.98001        0.65915        5.37955
       261         1        2.00000       37.25555       12.16190        4.71589
       262         1        2.00000       37.25555        1.95761        1.39774
       263         1        2.00000       37.53092       13.46032        0.73411
       264         1        2.00000       37.53092        3.26226        4.05226
       265         1        2.00000       37.80629        4.56079        0.07061
       266         1        2.00000       37.80629       14.76507        3.38876
       267         1        2.00000       38.08159        5.86548        2.72528
       268         1        2.00000       38.08159       16.06976        6.04343
       269         1        2.00000       38.35664        7.17015        5.37989
       270         1        2.00000       38.35664       17.36820        2.06174
       271         1        2.00000       38.63177        8.46853        1.39813
       272         1        2.00000       38.63177       18.67281        4.71628
       273         1        2.00000       38.90699        9.77312        4.05261
       274         1        2.00000       38.90699       19.97117        0.73447
       275         1        2.00000       39.18228       11.07150        0.07082
       276         1        2.00000       39.18228        0.87344        3.38897
       277         1        2.00000       39.45757       12.37615        2.72534
       278         1        2.00000       39.45757        2.17809        6.04349
       279         1        2.00000       39.73295       13.68084        5.37990
       280         1        2.00000       39.73295        3.47656        2.06175
       281         1        2.00000       40.00824        4.78123        4.71634
       282         1        2.00000       40.00824       14.97928        1.39819
       283         1        2.00000       40.28354        6.07971        0.73463
       284         1        2.00000       40.28354       16.28400        4.05278
       285         1        2.00000       40.55875        7.38436        3.38920
       286         1        2.00000       40.55875       17.58242        0.07105
       287         1        2.00000       40.83396        8.68899        6.04373
       288         1        2.00000       40.83396       18.88705        2.72559
       289         1        2.00000       41.10918        9.98737        2.06198
       290         1        2.00000       41.10918       20.19166        5.38012
       291         1        2.00000       41.38439       11.29200        4.71650
       292         1        2.00000       41.38439        1.08772        1.39835
       293         1        2.00000       41.65968       12.59042        0.73475
       294         1        2.00000       41.65968        2.39237        4.05290
       295         1        2.00000       41.93498       13.89509        3.38931
       296         1        2.00000       41.93498        3.69081        0.07116
       297         1        2.00000       42.21027        4.99550        2.72574
       298         1        2.00000       42.21027       15.19979        6.04389
       299         1        2.00000       42.48556        6.30017        5.38030
       300         1        2.00000       42.48556       16.49823        2.06216
       301         1        2.00000       42.76078        7.59861        1.39856
       302         1        2.00000       42.76078       17.80290        4.71671
       303         1        2.00000       43.03607        8.90324        4.05310
       304         1        2.00000       43.03607       19.10130        0.73495
       305         1        2.00000       43.31129       10.20163        0.07133
       306         1        2.00000       43.31129        0.00357        3.38948
       307         1        2.00000       43.58650       11.50626        2.72586
       308         1        2.00000       43.58650        1.30820        6.04401
       309         1        2.00000       43.86179       12.81091        5.38042
       310         1        2.00000       43.86179        2.60662        2.06227
       311         1        2.00000       44.13701       14.10933        1.39869
       312         1        2.00000       44.13701        3.91127        4.71684
       313         1        2.00000       44.41230        5.20975        0.73515
       314         1        2.00000       44.41230       15.41404        4.05330
       315         1        2.00000       44.68759        6.51445        3.38971
       316         1        2.00000       44.68759       16.71250        0.07157
       317         1        2.00000       44.96297       18.01715        2.72611
       318         1        2.00000       44.96297        7.81910        6.04426
       319         1        2.00000       45.23818       19.32178        5.38062
       320         1        2.00000       45.23818        9.11750        2.06247
       321         1        2.00000       45.51347        0.21780        1.39882
       322         1        2.00000       45.51347       10.42209        4.71697
       323         1        2.00000       45.78861       11.72051        0.73518
       324         1        2.00000       45.78861        1.52245        4.05332
       325         1        2.00000       46.06374       13.02514        3.38974
       326         1        2.00000       46.06374        2.82085        0.07159
       327         1        2.00000       46.33895        4.12555        2.72624
       328         1        2.00000       46.33895       14.32983        6.04439
       329         1        2.00000       46.61417        5.43022        5.38088
       330         1        2.00000       46.61417       15.62827        2.06273
       331         1        2.00000       46.88970        6.72868        1.39920
       332         1        2.00000       46.88970       16.93296        4.71735
       333         1        2.00000       47.16508       18.23141        0.73555
       334         1        2.00000       47.16508        8.03335        4.05369
       335         1        2.00000       47.44053        9.33173        0.07182
       336         1        2.00000       47.44053       19.53602        3.38997
       337         1        2.00000       47.71566        0.43833        6.04435
       338         1        2.00000       47.71566       10.63638        2.72620
       339         1        2.00000       47.99072       11.94099        5.38065
       340         1        2.00000       47.99072        1.73671        2.06250
       341         1        2.00000       48.26577       13.23947        1.39908
       342         1        2.00000       48.26577        3.04142        4.71723
       343         1        2.00000       48.54082        4.33976        0.73568
       344         1        2.00000       48.54082       14.54404        4.05383
       345         1        2.00000       48.81620        5.64447        3.39058
       346         1        2.00000       48.81620       15.84253        0.07243
       347         1        2.00000       49.09165        6.94892        6.04502
       348         1        2.00000       49.09165       17.14697        2.72687
       349         1        2.00000       49.36734       18.45177        5.38135
       350         1        2.00000       49.36734        8.24748        2.06320
       351         1        2.00000       49.64272       19.75033        1.39904
       352         1        2.00000       49.64272        9.55227        4.71719
       353         1        2.00000       49.91793       10.85096        0.73529
       354         1        2.00000       49.91793        0.65291        4.05344
       355         1        2.00000       50.19282        1.95129        0.07148
       356         1        2.00000       50.19282       12.15557        3.38963
       357         1        2.00000       50.46756        3.25567        2.72669
       358         1        2.00000       50.46756       13.45996        6.04484
       359         1        2.00000       50.74285       14.75820        2.06357
       360         1        2.00000       50.74285        4.56014        5.38172
       361         1        2.00000       51.01791        5.85817        1.40071
       362         1        2.00000       51.01791       16.06246        4.71886
       363         1        2.00000       51.29432       17.36090        0.73665
       364         1        2.00000       51.29432        7.16285        4.05480
       365         1        2.00000       51.56881       18.66563        3.39017
       366         1        2.00000       51.56881        8.46135        0.07202
       367         1        2.00000       51.84483       19.97142        6.04383
       368         1        2.00000       51.84483        9.76714        2.72569
       369         1        2.00000       52.11948        0.86818        2.06225
       370         1        2.00000       52.11948       11.07246        5.38040
       371         1        2.00000       52.39653       12.37038        1.39896
       372         1        2.00000       52.39653        2.17232        4.71711
       373         1        2.00000       52.66983        3.46982        0.73642
       374         1        2.00000       52.66983       13.67411        4.05456
       375         1        2.00000       52.94496        4.77246        3.39212
       376         1        2.00000       52.94496       14.97051        0.07397
       377         1        2.00000       53.21945        6.07801        6.04856
       378         1        2.00000       53.21945       16.27606        2.73042
       379         1        2.00000       53.49579       17.58077        5.38176
       380         1        2.00000       53.49579        7.37649        2.06362
       381         1        2.00000       53.77052       18.88309        1.39751
       382         1        2.00000       53.77052        8.68503        4.71566
       383         1        2.00000       54.04413        9.98108        0.73210
       384         1        2.00000       54.04413       20.18537        4.05025
       385         1        2.00000       54.32391        1.08360        0.07304
       386         1        2.00000       54.32391       11.28788        3.39119
       387         1        2.00000       54.60016        2.38557        2.72490
       388         1        2.00000       54.60016       12.58986        6.04304
       389         1        2.00000       54.87698        3.68882        5.38707
       390         1        2.00000       54.87698       13.88688        2.06892
       391         1        2.00000       55.14787        4.98175        1.40230
       392         1        2.00000       55.14787       15.18604        4.72045
       393         1        2.00000       55.41548        6.29081        4.06111
       394         1        2.00000       55.41548       16.48887        0.74296
       395         1        2.00000       55.69237       17.80371        3.38682
       396         1        2.00000       55.69237        7.59943        0.06867
       397         1        2.00000       55.96903       19.11281        6.03998
       398         1        2.00000       55.96903        8.90852        2.72183
       399         1        2.00000       56.25569        0.00201        2.05711
       400         1        2.00000       56.25569       10.20630        5.37525
       401         1        2.00000       56.51954        1.29206        4.71519
       402         1        2.00000       56.51954       11.49011        1.39705
       403         1        2.00000       56.82396        2.58467        0.74054
       404         1        2.00000       56.82396       12.78896        4.05869
       405         1        2.00000       57.07717        3.89062        3.40268
       406         1        2.00000       57.07717       14.08867        0.08453
       407         1        2.00000       57.35462        5.20161        6.05565
       408         1        2.00000       57.35462       15.39967        2.73750
       409         1        2.00000       57.58438       16.73505        5.37509
       410         1        2.00000       57.58438        6.53076        2.05695
       411         1        2.00000       57.87240       18.03809        1.39991
       412         1        2.00000       57.87240        7.84003        4.71805
       413         1        2.00000       58.20027        9.14215        0.74459
       414         1        2.00000       58.20027       19.34644        4.06274
       415         1        2.00000       58.49549        0.19384        0.04029
       416         1        2.00000       58.49549       10.39813        3.35844
       417         1        2.00000       58.76478        1.44397        2.71261
       418         1        2.00000       58.76478       11.64826        6.03075
       419         1        2.00000       59.00174        2.70972        5.37206
       420         1        2.00000       59.00174       12.90778        2.05391
       421         1        2.00000       59.30488        4.13583        1.49188
       422         1        2.00000       59.30488       14.34012        4.81003
       423         1        2.00000       59.45565       15.72430        0.70899
       424         1        2.00000       59.45565        5.52625        4.02714
       425         1        2.00000       59.76000        6.78649        0.11156
       426         1        2.00000       59.76000       16.99078        3.42970
       427         1        2.00000       60.10147       18.21299        6.04541
       428         1        2.00000       60.10147        8.00870        2.72727
       429         1        2.00000       60.42438       19.43463        2.05634
       430         1        2.00000       60.42438        9.23657        5.37449
       431         1        2.00000       61.01755       10.43495        1.38204
       432         1        2.00000       61.01755        0.23690        4.70019
       433         1        2.00000       61.07076        1.52123        0.71206
       434         1        2.00000       61.07076       11.72552        4.03021
       435         1        2.00000       61.17344        2.79138        3.31942
       436         1        2.00000       61.17344       12.98944        0.00127
       437         1        2.00000       61.26579       14.30639        2.89358
       438         1        2.00000       61.26579        4.10833        6.21173
       439         1        2.00000       63.13819        3.46450        1.43518
       440         1        2.00000       63.13819       13.66879        4.75333
       441         1        2.00000       63.24638        2.30814        5.32407
       442         1        2.00000       63.24638       12.50619        2.00592
       443         1        2.00000       63.40964       11.08580        6.02433
       444         1        2.00000       63.40964        0.88151        2.70618
       445         1        2.00000       63.71190        9.86449        3.36984
       446         1        2.00000       63.71190       20.06255        0.05169
       447         1        2.00000       64.03049        8.60577        0.73889
       448         1        2.00000       64.03049       18.81005        4.05703
       449         1        2.00000       64.36364        7.35966        4.72610
       450         1        2.00000       64.36364       17.55772        1.40795
       451         1        2.00000       64.69784        6.13019        2.08636
       452         1        2.00000       64.69784       16.33447        5.40451
       453         1        2.00000       64.76386        4.86487        6.01335
       454         1        2.00000       64.76386       15.06293        2.69520
       455         1        2.00000       65.07677        3.50811        3.46908
       456         1        2.00000       65.07677       13.70617        0.15094
       457         1        2.00000       65.43697        2.11665        0.73119
       458         1        2.00000       65.43697       12.32094        4.04934
       459         1        2.00000       65.75516        0.84920        4.69125
       460         1        2.00000       65.75516       11.04726        1.37310
       461         1        2.00000       65.97139        9.74251        5.36892
       462         1        2.00000       65.97139       19.94056        2.05077
       463         1        2.00000       66.27413        8.46388        2.72657
       464         1        2.00000       66.27413       18.66817        6.04472
       465         1        2.00000       66.55623        7.15775        0.06649
       466         1        2.00000       66.55623       17.36204        3.38464
       467         1        2.00000       66.83752        5.85421        4.06462
       468         1        2.00000       66.83752       16.05226        0.74648
       469         1        2.00000       67.05368        4.54209        1.40794
       470         1        2.00000       67.05368       14.74637        4.72608
       471         1        2.00000       67.33377        3.25858        5.38945
       472         1        2.00000       67.33377       13.45664        2.07131
       473         1        2.00000       67.61307        1.95378        2.73107
       474         1        2.00000       67.61307       12.15807        6.04922
       475         1        2.00000       67.91605        0.64137        0.07178
       476         1        2.00000       67.91605       10.84566        3.38993
       477         1        2.00000       68.19671        9.54161        0.72742
       478         1        2.00000       68.19671       19.74590        4.04557
       479         1        2.00000       68.47296        8.24744        4.71352
       480         1        2.00000       68.47296       18.44550        1.39537
       481         1        2.00000       68.74465        6.93477        2.06293
       482         1        2.00000       68.74465       17.13906        5.38107
       483         1        2.00000       69.01106        5.63273        6.05500
       484         1        2.00000       69.01106       15.83079        2.73685
       485         1        2.00000       69.28211        4.32858        3.39277
       486         1        2.00000       69.28211       14.52664        0.07462
       487         1        2.00000       69.55349        3.03142        0.73898
       488         1        2.00000       69.55349       13.23571        4.05713
       489         1        2.00000       69.83158        1.73651        4.71721
       490         1        2.00000       69.83158       11.93456        1.39906
       491         1        2.00000       70.11136       10.63818        5.38187
       492         1        2.00000       70.11136        0.43390        2.06372
       493         1        2.00000       70.39137        9.33000        2.72437
       494         1        2.00000       70.39137       19.53428        6.04252
       495         1        2.00000       70.66771        8.02159        0.07123
       496         1        2.00000       70.66771       18.22588        3.38938
       497         1        2.00000       70.93948        6.72059        4.05704
       498         1        2.00000       70.93948       16.91864        0.73889
       499         1        2.00000       71.21469        5.41591        1.40255
       500         1        2.00000       71.21469       15.62020        4.72070
       501         1        2.00000       71.48694        4.12008        5.38362
       502         1        2.00000       71.48694       14.31814        2.06547
       503         1        2.00000       71.76312        2.81682        2.72705
       504         1        2.00000       71.76312       13.02110        6.04519
       505         1        2.00000       72.03745        1.51392        0.07236
       506         1        2.00000       72.03745       11.71821        3.39051
       507         1        2.00000       72.31427       10.41305        0.73527
       508         1        2.00000       72.31427        0.21499        4.05342
       509         1        2.00000       72.58940        9.11409        4.71770
       510         1        2.00000       72.58940       19.31215        1.39955
       511         1        2.00000       72.86533        7.80759        2.06425
       512         1        2.00000       72.86533       18.01187        5.38240
       513         1        2.00000       73.14135        6.50876        6.04647
       514         1        2.00000       73.14135       16.70681        2.72832
       515         1        2.00000       73.41624        5.20431        3.39195
       516         1        2.00000       73.41624       15.40237        0.07380
       517         1        2.00000       73.69129        3.90025        0.73654
       518         1        2.00000       73.69129       14.10454        4.05468
       519         1        2.00000       73.96563        2.60244        4.71799
       520         1        2.00000       73.96563       12.80050        1.39985
       521         1        2.00000       74.24108       11.50222        5.38115
       522         1        2.00000       74.24108        1.29793        2.06300
       523         1        2.00000       74.51589       20.40185        6.04502
       524         1        2.00000       74.51589       10.19757        2.72687
       525         1        2.00000       74.79143       19.09686        3.39083
       526         1        2.00000       74.79143        8.89257        0.07268
       527         1        2.00000       75.06688        7.59409        4.05479
       528         1        2.00000       75.06688       17.79214        0.73664
       529         1        2.00000       75.34274        6.28925        1.40040
       530         1        2.00000       75.34274       16.49354        4.71855
       531         1        2.00000       75.61819        4.99077        5.38186
       532         1        2.00000       75.61819       15.18883        2.06371
       533         1        2.00000       75.89316        3.68620        2.72713
       534         1        2.00000       75.89316       13.89049        6.04527
       535         1        2.00000       76.16822       12.58590        3.39042
       536         1        2.00000       76.16822        2.38161        0.07228
       537         1        2.00000       76.44311        1.08331        4.05411
       538         1        2.00000       76.44311       11.28137        0.73596
       539         1        2.00000       76.71840       20.18096        1.39962
       540         1        2.00000       76.71840        9.98291        4.71777
       541         1        2.00000       76.99362       18.88262        5.38157
       542         1        2.00000       76.99362        8.67834        2.06342
       543         1        2.00000       77.26915       17.57791        2.72709
       544         1        2.00000       77.26915        7.37986        6.04523
       545         1        2.00000       77.54452       16.27328        0.07257
       546         1        2.00000       77.54452        6.07523        3.39072
       547         1        2.00000       77.81990       14.97474        4.05422
       548         1        2.00000       77.81990        4.77045        0.73607
       549         1        2.00000       78.09519       13.67005        1.39954
       550         1        2.00000       78.09519        3.47199        4.71769
       551         1        2.00000       78.37024        2.16734        2.06309
       552         1        2.00000       78.37024       12.37162        5.38124
       553         1        2.00000       78.64538        0.86896        6.04485
       554         1        2.00000       78.64538       11.06701        2.72670
       555         1        2.00000       78.92059       19.96671        3.39036
       556         1        2.00000       78.92059        9.76242        0.07222
       557         1        2.00000       79.19589       18.66208        0.73586
       558         1        2.00000       79.19589        8.46402        4.05401
       559         1        2.00000       79.47118       17.36368        4.71764
       560         1        2.00000       79.47118        7.15939        1.39949
       561         1        2.00000       79.74655       16.05899        2.06308
       562         1        2.00000       79.74655        5.86093        5.38123
       563         1        2.00000       80.02185       14.76053        6.04478
       564         1        2.00000       80.02185        4.55624        2.72663
       565         2       -2.00000        0.13861       14.10513        1.39932
       566         2       -2.00000        0.13861        3.90707        4.71746
       567         2       -2.00000        0.41382       12.80668        5.38104
       568         2       -2.00000        0.41382        2.60240        2.06289
       569         2       -2.00000        0.68903        1.30398        6.04464
       570         2       -2.00000        0.68903       11.50203        2.72649
       571         2       -2.00000        0.96425       20.40171        3.39010
       572         2       -2.00000        0.96425       10.19742        0.07196
       573         2       -2.00000        1.23954       19.09708        0.73557
       574         2       -2.00000        1.23954        8.89902        4.05372
       575         2       -2.00000        1.51475       17.79868        4.71733
       576         2       -2.00000        1.51475        7.59439        1.39918
       577         2       -2.00000        1.79005       16.49401        2.06278
       578         2       -2.00000        1.79005        6.29595        5.38093
       579         2       -2.00000        2.06534       15.19556        6.04451
       580         2       -2.00000        2.06534        4.99128        2.72636
       581         2       -2.00000        2.34064       13.89087        3.38994
       582         2       -2.00000        2.34064        3.68659        0.07179
       583         2       -2.00000        2.61593       12.58620        0.73537
       584         2       -2.00000        2.61593        2.38815        4.05352
       585         2       -2.00000        2.89114        1.08349        1.39898
       586         2       -2.00000        2.89114       11.28778        4.71712
       587         2       -2.00000        3.16644       20.18745        5.38075
       588         2       -2.00000        3.16644        9.98317        2.06260
       589         2       -2.00000        3.44165       18.88282        2.72621
       590         2       -2.00000        3.44165        8.68477        6.04436
       591         2       -2.00000        3.71686       17.57819        0.07168
       592         2       -2.00000        3.71686        7.38014        3.38983
       593         2       -2.00000        3.99208       16.27977        4.05340
       594         2       -2.00000        3.99208        6.07549        0.73526
       595         2       -2.00000        4.26737        4.77703        4.71697
       596         2       -2.00000        4.26737       14.97508        1.39882
       597         2       -2.00000        4.54266        3.47233        2.06237
       598         2       -2.00000        4.54266       13.67662        5.38052
       599         2       -2.00000        4.81796        2.17387        6.04411
       600         2       -2.00000        4.81796       12.37193        2.72596
       601         2       -2.00000        5.09325        0.86922        3.38959
       602         2       -2.00000        5.09325       11.06728        0.07145
       603         2       -2.00000        5.36863       19.96695        0.73509
       604         2       -2.00000        5.36863        9.76890        4.05324
       605         2       -2.00000        5.64376        8.46431        1.39875
       606         2       -2.00000        5.64376       18.66859        4.71690
       607         2       -2.00000        5.91897       17.36398        2.06236
       608         2       -2.00000        5.91897        7.16593        5.38051
       609         2       -2.00000        6.19403        5.86125        2.72591
       610         2       -2.00000        6.19403       16.06554        6.04406
       611         2       -2.00000        6.46924        4.55658        0.07124
       612         2       -2.00000        6.46924       14.76087        3.38939
       613         2       -2.00000        6.74461        3.25804        4.05288
       614         2       -2.00000        6.74461       13.45609        0.73474
       615         2       -2.00000        7.02007        1.95341        1.39837
       616         2       -2.00000        7.02007       12.15769        4.71651
       617         2       -2.00000        7.29552        0.65493        5.38017
       618         2       -2.00000        7.29552       10.85298        2.06202
       619         2       -2.00000        7.57081       19.75270        2.72583
       620         2       -2.00000        7.57081        9.55464        6.04397
       621         2       -2.00000        7.84603       18.44801        0.07135
       622         2       -2.00000        7.84603        8.24995        3.38949
       623         2       -2.00000        8.12092       17.14971        4.05318
       624         2       -2.00000        8.12092        6.94542        0.73504
       625         2       -2.00000        8.39597        5.64706        4.71648
       626         2       -2.00000        8.39597       15.84512        1.39833
       627         2       -2.00000        8.67103        4.34247        2.06175
       628         2       -2.00000        8.67103       14.54676        5.37990
       629         2       -2.00000        8.94648        3.04401        6.04320
       630         2       -2.00000        8.94648       13.24207        2.72505
       631         2       -2.00000        9.22226        1.73918        3.38880
       632         2       -2.00000        9.22226       11.93723        0.07066
       633         2       -2.00000        9.49771        0.43446        0.73461
       634         2       -2.00000        9.49771       10.63875        4.05276
       635         2       -2.00000        9.77324       19.53804        4.71673
       636         2       -2.00000        9.77324        9.33375        1.39858
       637         2       -2.00000       10.04806       18.23337        2.06245
       638         2       -2.00000       10.04806        8.03531        5.38060
       639         2       -2.00000       10.32359        6.73078        2.72563
       640         2       -2.00000       10.32359       16.93507        6.04377
       641         2       -2.00000       10.59792        5.42678        0.07080
       642         2       -2.00000       10.59792       15.63107        3.38894
       643         2       -2.00000       10.87298        4.12897        4.05167
       644         2       -2.00000       10.87298       14.32703        0.73352
       645         2       -2.00000       11.14779        2.82451        1.39710
       646         2       -2.00000       11.14779       13.02879        4.71525
       647         2       -2.00000       11.42388        1.52570        5.37933
       648         2       -2.00000       11.42388       11.72375        2.06118
       649         2       -2.00000       11.69974        0.21917        2.72587
       650         2       -2.00000       11.69974       10.42346        6.04402
       651         2       -2.00000       11.97487       19.31631        0.07204
       652         2       -2.00000       11.97487        9.11825        3.39019
       653         2       -2.00000       12.25169       18.01736        4.05309
       654         2       -2.00000       12.25169        7.81307        0.73494
       655         2       -2.00000       12.52610       16.71448        1.39847
       656         2       -2.00000       12.52610        6.51643        4.71661
       657         2       -2.00000       12.80227        5.21318        2.06003
       658         2       -2.00000       12.80227       15.41747        5.37817
       659         2       -2.00000       13.07453        3.91751        6.04109
       660         2       -2.00000       13.07453       14.11557        2.72294
       661         2       -2.00000       13.34958        2.61276        3.38647
       662         2       -2.00000       13.34958       12.81082        0.06832
       663         2       -2.00000       13.62151        1.30540        0.73603
       664         2       -2.00000       13.62151       11.50969        4.05418
       665         2       -2.00000       13.89768       20.40540        4.71917
       666         2       -2.00000       13.89768       10.20112        1.40102
       667         2       -2.00000       14.17786       19.09734        2.06168
       668         2       -2.00000       14.17786        8.89929        5.37983
       669         2       -2.00000       14.45764       17.80086        6.04456
       670         2       -2.00000       14.45764        7.59658        2.72642
       671         2       -2.00000       14.73581        6.29570        0.06852
       672         2       -2.00000       14.73581       16.49998        3.38667
       673         2       -2.00000       15.00726        5.00487        4.05089
       674         2       -2.00000       15.00726       15.20292        0.73274
       675         2       -2.00000       15.27823        3.70076        1.38868
       676         2       -2.00000       15.27823       13.90504        4.70683
       677         2       -2.00000       15.54400        2.39863        5.38052
       678         2       -2.00000       15.54400       12.59669        2.06237
       679         2       -2.00000       15.81586        1.08589        2.73007
       680         2       -2.00000       15.81586       11.29017        6.04822
       681         2       -2.00000       16.09243       20.18758        0.07973
       682         2       -2.00000       16.09243        9.98952        3.39788
       683         2       -2.00000       16.37309       18.88970        4.05350
       684         2       -2.00000       16.37309        8.68542        0.73535
       685         2       -2.00000       16.67655       17.57731        1.39431
       686         2       -2.00000       16.67655        7.37926        4.71245
       687         2       -2.00000       16.95656       16.27850        5.37258
       688         2       -2.00000       16.95656        6.07422        2.05443
       689         2       -2.00000       17.23570        4.79195        6.03625
       690         2       -2.00000       17.23570       14.99001        2.71810
       691         2       -2.00000       17.45209        3.48065        3.37882
       692         2       -2.00000       17.45209       13.67870        0.06067
       693         2       -2.00000       17.73235        2.17046        0.74119
       694         2       -2.00000       17.73235       12.37475        4.05934
       695         2       -2.00000       18.01420        0.86975        4.71696
       696         2       -2.00000       18.01420       11.06781        1.39881
       697         2       -2.00000       18.31703       19.99259        2.07459
       698         2       -2.00000       18.31703        9.79453        5.39273
       699         2       -2.00000       18.53278        8.48200        2.75193
       700         2       -2.00000       18.53278       18.68629        6.07007
       701         2       -2.00000       18.85249        7.20861        0.07545
       702         2       -2.00000       18.85249       17.41289        3.39360
       703         2       -2.00000       19.21685       16.02047        0.65628
       704         2       -2.00000       19.21685        5.82242        3.97442
       705         2       -2.00000       19.53088        4.46499        1.43229
       706         2       -2.00000       19.53088       14.66927        4.75044
       707         2       -2.00000       19.58578        3.20144        5.35820
       708         2       -2.00000       19.58578       13.39950        2.04006
       709         2       -2.00000       19.92021        1.97276        2.71720
       710         2       -2.00000       19.92021       12.17705        6.03535
       711         2       -2.00000       20.25185        0.71965        0.06851
       712         2       -2.00000       20.25185       10.92394        3.38666
       713         2       -2.00000       20.57107       19.87111        4.07361
       714         2       -2.00000       20.57107        9.66683        0.75546
       715         2       -2.00000       20.87638       18.64923        1.41826
       716         2       -2.00000       20.87638        8.45118        4.73641
       717         2       -2.00000       21.04435        7.02044        2.12115
       718         2       -2.00000       21.04435       17.22472        5.43930
       719         2       -2.00000       21.15231       16.06976        2.69497
       720         2       -2.00000       21.15231        5.87171        6.01312
       721         2       -2.00000       23.03527        5.24602        1.22315
       722         2       -2.00000       23.03527       15.45030        4.54130
       723         2       -2.00000       23.11674       16.75208        0.80663
       724         2       -2.00000       23.11674        6.55402        4.12478
       725         2       -2.00000       23.21685        7.81571        0.09251
       726         2       -2.00000       23.21685       18.02000        3.41066
       727         2       -2.00000       23.26735        9.10453        2.74153
       728         2       -2.00000       23.26735       19.30881        6.05967
       729         2       -2.00000       23.86819        0.10479        2.06755
       730         2       -2.00000       23.86819       10.30907        5.38570
       731         2       -2.00000       24.19126       11.52937        1.39712
       732         2       -2.00000       24.19126        1.33131        4.71527
       733         2       -2.00000       24.53082        2.54819        0.69480
       734         2       -2.00000       24.53082       12.75248        4.01295
       735         2       -2.00000       24.83732       14.01170        0.09668
       736         2       -2.00000       24.83732        3.81365        3.41483
       737         2       -2.00000       24.98513       15.40142        2.62965
       738         2       -2.00000       24.98513        5.20337        5.94779
       739         2       -2.00000       25.28988       16.83770        5.38898
       740         2       -2.00000       25.28988        6.63342        2.07083
       741         2       -2.00000       25.52412       18.09461        1.41125
       742         2       -2.00000       25.52412        7.89655        4.72940
       743         2       -2.00000       25.79253       19.34503        4.08464
       744         2       -2.00000       25.79253        9.14074        0.76649
       745         2       -2.00000       26.08767        0.19331        0.06188
       746         2       -2.00000       26.08767       10.39759        3.38003
       747         2       -2.00000       26.41658        1.50188        2.72442
       748         2       -2.00000       26.41658       11.70617        6.04257
       749         2       -2.00000       26.70388       13.00911        2.06756
       750         2       -2.00000       26.70388        2.81105        5.38571
       751         2       -2.00000       26.93492       14.34463        4.70452
       752         2       -2.00000       26.93492        4.14034        1.38638
       753         2       -2.00000       27.21277       15.64929        0.72115
       754         2       -2.00000       27.21277        5.45124        4.03930
       755         2       -2.00000       27.46542       16.95534        3.38350
       756         2       -2.00000       27.46542        6.75105        0.06535
       757         2       -2.00000       27.76968       18.25467        6.04540
       758         2       -2.00000       27.76968        8.05039        2.72725
       759         2       -2.00000       28.03305        9.33980        5.38543
       760         2       -2.00000       28.03305       19.53786        2.06728
       761         2       -2.00000       28.31987        0.43321        4.72071
       762         2       -2.00000       28.31987       10.63126        1.40256
       763         2       -2.00000       28.59700        1.73583        0.73739
       764         2       -2.00000       28.59700       11.94012        4.05554
       765         2       -2.00000       28.87406       13.24858        0.06320
       766         2       -2.00000       28.87406        3.05053        3.38134
       767         2       -2.00000       29.14143       14.55779        2.72172
       768         2       -2.00000       29.14143        4.35973        6.03986
       769         2       -2.00000       29.41240       15.85723        5.37331
       770         2       -2.00000       29.41240        5.65295        2.05516
       771         2       -2.00000       29.68905       17.15432        1.39928
       772         2       -2.00000       29.68905        6.95626        4.71742
       773         2       -2.00000       29.96507       18.45629        4.05118
       774         2       -2.00000       29.96507        8.25201        0.73303
       775         2       -2.00000       30.24500        9.55872        3.39217
       776         2       -2.00000       30.24500       19.75678        0.07402
       777         2       -2.00000       30.51862        0.65652        2.72672
       778         2       -2.00000       30.51862       10.86080        6.04487
       779         2       -2.00000       30.79351       12.16316        2.06067
       780         2       -2.00000       30.79351        1.96510        5.37882
       781         2       -2.00000       31.06976       13.46797        4.71191
       782         2       -2.00000       31.06976        3.26368        1.39376
       783         2       -2.00000       31.34426       14.76733        0.73208
       784         2       -2.00000       31.34426        4.56927        4.05022
       785         2       -2.00000       31.61931       16.06994        3.38771
       786         2       -2.00000       31.61931        5.86566        0.06956
       787         2       -2.00000       31.89260       17.37372        6.04337
       788         2       -2.00000       31.89260        7.16943        2.72522
       789         2       -2.00000       32.16966       18.67155        2.06196
       790         2       -2.00000       32.16966        8.47349        5.38010
       791         2       -2.00000       32.44431        9.77259        1.39855
       792         2       -2.00000       32.44431       19.97687        4.71669
       793         2       -2.00000       32.72040        0.87409        0.73407
       794         2       -2.00000       32.72040       11.07838        4.05222
       795         2       -2.00000       32.99490        2.17882        3.38756
       796         2       -2.00000       32.99490       12.37688        0.06941
       797         2       -2.00000       33.27131        3.48354        6.04164
       798         2       -2.00000       33.27131       13.68159        2.72350
       799         2       -2.00000       33.54637        4.78157        2.06061
       800         2       -2.00000       33.54637       14.98586        5.37876
       801         2       -2.00000       33.82166       16.28409        1.39750
       802         2       -2.00000       33.82166        6.08604        4.71565
       803         2       -2.00000       34.09631        7.38417        0.73456
       804         2       -2.00000       34.09631       17.58846        4.05271
       805         2       -2.00000       34.37129        8.68878        3.38892
       806         2       -2.00000       34.37129       18.88684        0.07078
       807         2       -2.00000       34.64650        9.99368        6.04332
       808         2       -2.00000       34.64650       20.19174        2.72517
       809         2       -2.00000       34.92179       11.29226        2.06100
       810         2       -2.00000       34.92179        1.09421        5.37915
       811         2       -2.00000       35.19757        2.39277        1.39734
       812         2       -2.00000       35.19757       12.59706        4.71549
       813         2       -2.00000       35.47294       13.89529        0.73362
       814         2       -2.00000       35.47294        3.69724        4.05176
       815         2       -2.00000       35.74839       15.20001        3.38852
       816         2       -2.00000       35.74839        4.99572        0.07037
       817         2       -2.00000       36.02345        6.30027        2.72511
       818         2       -2.00000       36.02345       16.50456        6.04326
       819         2       -2.00000       36.29850        7.60498        5.37985
       820         2       -2.00000       36.29850       17.80304        2.06170
       821         2       -2.00000       36.57355        8.90336        1.39800
       822         2       -2.00000       36.57355       19.10765        4.71615
       823         2       -2.00000       36.84869       10.20801        4.05239
       824         2       -2.00000       36.84869        0.00373        0.73424
       825         2       -2.00000       37.12414       11.50639        0.07051
       826         2       -2.00000       37.12414        1.30834        3.38866
       827         2       -2.00000       37.39952       12.81107        2.72500
       828         2       -2.00000       37.39952        2.61301        6.04314
       829         2       -2.00000       37.67497        3.91149        2.06147
       830         2       -2.00000       37.67497       14.11578        5.37961
       831         2       -2.00000       37.95018        5.21614        4.71610
       832         2       -2.00000       37.95018       15.41420        1.39796
       833         2       -2.00000       38.22540        6.51461        0.73446
       834         2       -2.00000       38.22540       16.71889        4.05261
       835         2       -2.00000       38.50053        7.81926        3.38902
       836         2       -2.00000       38.50053       18.01731        0.07088
       837         2       -2.00000       38.77574        9.12389        6.04353
       838         2       -2.00000       38.77574       19.32194        2.72539
       839         2       -2.00000       39.05096       10.42225        2.06174
       840         2       -2.00000       39.05096        0.22419        5.37989
       841         2       -2.00000       39.32625       11.72688        4.71624
       842         2       -2.00000       39.32625        1.52259        1.39809
       843         2       -2.00000       39.60162       13.02530        0.73449
       844         2       -2.00000       39.60162        2.82724        4.05264
       845         2       -2.00000       39.87692        4.12571        0.07091
       846         2       -2.00000       39.87692       14.32999        3.38906
       847         2       -2.00000       40.15221        5.43042        2.72551
       848         2       -2.00000       40.15221       15.63470        6.04366
       849         2       -2.00000       40.42742        6.73507        5.38008
       850         2       -2.00000       40.42742       16.93312        2.06193
       851         2       -2.00000       40.70264        8.03349        1.39834
       852         2       -2.00000       40.70264       18.23778        4.71649
       853         2       -2.00000       40.97785        9.33812        4.05287
       854         2       -2.00000       40.97785       19.53618        0.73472
       855         2       -2.00000       41.25315       10.63652        0.07111
       856         2       -2.00000       41.25315        0.43847        3.38926
       857         2       -2.00000       41.52836       11.94115        2.72564
       858         2       -2.00000       41.52836        1.74310        6.04379
       859         2       -2.00000       41.80365       13.24580        5.38019
       860         2       -2.00000       41.80365        3.04152        2.06204
       861         2       -2.00000       42.07895        4.34619        4.71661
       862         2       -2.00000       42.07895       14.54424        1.39847
       863         2       -2.00000       42.35424        5.64465        0.73489
       864         2       -2.00000       42.35424       15.84894        4.05304
       865         2       -2.00000       42.62953        6.94932        3.38945
       866         2       -2.00000       42.62953       17.14738        0.07131
       867         2       -2.00000       42.90475        8.25397        6.04400
       868         2       -2.00000       42.90475       18.45203        2.72585
       869         2       -2.00000       43.18004        9.55237        2.06223
       870         2       -2.00000       43.18004       19.75666        5.38038
       871         2       -2.00000       43.45525       10.85698        4.71677
       872         2       -2.00000       43.45525        0.65270        1.39862
       873         2       -2.00000       43.73047       12.15538        0.73500
       874         2       -2.00000       43.73047        1.95733        4.05315
       875         2       -2.00000       44.00568       13.46006        3.38957
       876         2       -2.00000       44.00568        3.25577        0.07143
       877         2       -2.00000       44.28097        4.56046        2.72601
       878         2       -2.00000       44.28097       14.76475        6.04416
       879         2       -2.00000       44.55627        5.86515        5.38060
       880         2       -2.00000       44.55627       16.06321        2.06245
       881         2       -2.00000       44.83156       17.36790        4.71701
       882         2       -2.00000       44.83156        7.16362        1.39886
       883         2       -2.00000       45.10686       18.66630        0.73524
       884         2       -2.00000       45.10686        8.46825        4.05338
       885         2       -2.00000       45.38223        9.76663        0.07159
       886         2       -2.00000       45.38223       19.97091        3.38974
       887         2       -2.00000       45.65736        0.87316        6.04422
       888         2       -2.00000       45.65736       11.07122        2.72608
       889         2       -2.00000       45.93258       12.37585        5.38062
       890         2       -2.00000       45.93258        2.17156        2.06247
       891         2       -2.00000       46.20763        3.47621        4.71707
       892         2       -2.00000       46.20763       13.67427        1.39892
       893         2       -2.00000       46.48284       14.97896        4.05359
       894         2       -2.00000       46.48284        4.77467        0.73544
       895         2       -2.00000       46.75822        6.07943        3.39009
       896         2       -2.00000       46.75822       16.27748        0.07194
       897         2       -2.00000       47.03367       17.58213        2.72646
       898         2       -2.00000       47.03367        7.38408        6.04461
       899         2       -2.00000       47.30912        8.68254        2.06281
       900         2       -2.00000       47.30912       18.88683        5.38095
       901         2       -2.00000       47.58442        9.98713        4.71715
       902         2       -2.00000       47.58442       20.18519        1.39900
       903         2       -2.00000       47.85963        1.08754        4.05348
       904         2       -2.00000       47.85963       11.28559        0.73533
       905         2       -2.00000       48.13452        2.38584        0.07165
       906         2       -2.00000       48.13452       12.59012        3.38979
       907         2       -2.00000       48.40958        3.69043        2.72650
       908         2       -2.00000       48.40958       13.89471        6.04464
       909         2       -2.00000       48.68463        4.99499        5.38123
       910         2       -2.00000       48.68463       15.19305        2.06308
       911         2       -2.00000       48.96009        6.29348        1.39978
       912         2       -2.00000       48.96009       16.49776        4.71793
       913         2       -2.00000       49.23586       17.79635        0.73602
       914         2       -2.00000       49.23586        7.59829        4.05417
       915         2       -2.00000       49.51131       19.10108        3.39022
       916         2       -2.00000       49.51131        8.89679        0.07207
       917         2       -2.00000       49.78685       20.40606        6.04440
       918         2       -2.00000       49.78685       10.20177        2.72625
       919         2       -2.00000       50.06166        1.30216        2.06238
       920         2       -2.00000       50.06166       11.50644        5.38053
       921         2       -2.00000       50.33719       12.80474        1.39920
       922         2       -2.00000       50.33719        2.60669        4.71735
       923         2       -2.00000       50.61153        3.90447        0.73589
       924         2       -2.00000       50.61153       14.10876        4.05403
       925         2       -2.00000       50.88658        5.20851        3.39131
       926         2       -2.00000       50.88658       15.40657        0.07316
       927         2       -2.00000       51.16139        6.51296        6.04588
       928         2       -2.00000       51.16139       16.71102        2.72773
       929         2       -2.00000       51.43749       18.01608        5.38180
       930         2       -2.00000       51.43749        7.81179        2.06365
       931         2       -2.00000       51.71334       19.31635        1.39896
       932         2       -2.00000       51.71334        9.11830        4.71711
       933         2       -2.00000       51.98848        0.21923        4.05279
       934         2       -2.00000       51.98848       10.41729        0.73464
       935         2       -2.00000       52.26529        1.51816        0.07174
       936         2       -2.00000       52.26529       11.72245        3.38989
       937         2       -2.00000       52.53970        2.82106        2.72636
       938         2       -2.00000       52.53970       13.02535        6.04451
       939         2       -2.00000       52.81588        4.12429        5.38295
       940         2       -2.00000       52.81588       14.32234        2.06480
       941         2       -2.00000       53.08813        5.41997        1.40188
       942         2       -2.00000       53.08813       15.62426        4.72003
       943         2       -2.00000       53.36318        6.72471        4.05651
       944         2       -2.00000       53.36318       16.92276        0.73836
       945         2       -2.00000       53.63512       18.23012        3.38880
       946         2       -2.00000       53.63512        8.02584        0.07065
       947         2       -2.00000       53.91129       19.53869        6.04196
       948         2       -2.00000       53.91129        9.33440        2.72381
       949         2       -2.00000       54.19146        0.43820        2.06315
       950         2       -2.00000       54.19146       10.64249        5.38130
       951         2       -2.00000       54.47124        1.74091        4.71656
       952         2       -2.00000       54.47124       11.93897        1.39841
       953         2       -2.00000       54.74933        3.03556        0.73816
       954         2       -2.00000       54.74933       13.23985        4.05631
       955         2       -2.00000       55.02087        4.33262        3.39209
       956         2       -2.00000       55.02087       14.53068        0.07394
       957         2       -2.00000       55.29184        5.63673        6.05429
       958         2       -2.00000       55.29184       15.83479        2.73614
       959         2       -2.00000       55.55761        6.93885        2.06246
       960         2       -2.00000       55.55761       17.14314        5.38061
       961         2       -2.00000       55.82946       18.44966        1.39476
       962         2       -2.00000       55.82946        8.25160        4.71290
       963         2       -2.00000       56.10604       19.75028        4.04510
       964         2       -2.00000       56.10604        9.54600        0.72695
       965         2       -2.00000       56.38669        0.64582        0.07133
       966         2       -2.00000       56.38669       10.85011        3.38948
       967         2       -2.00000       56.69015        1.95823        2.73052
       968         2       -2.00000       56.69015       12.16252        6.04867
       969         2       -2.00000       56.97017        3.26325        5.38855
       970         2       -2.00000       56.97017       13.46131        2.07040
       971         2       -2.00000       57.24930        4.54551        1.40673
       972         2       -2.00000       57.24930       14.74980        4.72488
       973         2       -2.00000       57.46570       16.05489        0.74601
       974         2       -2.00000       57.46570        5.85684        4.06416
       975         2       -2.00000       57.74595       17.36506        3.38364
       976         2       -2.00000       57.74595        7.16077        0.06549
       977         2       -2.00000       58.02781       18.67202        6.04417
       978         2       -2.00000       58.02781        8.46774        2.72602
       979         2       -2.00000       58.33063       19.94529        2.05024
       980         2       -2.00000       58.33063        9.74724        5.36839
       981         2       -2.00000       58.54638        0.85547        4.69105
       982         2       -2.00000       58.54638       11.05352        1.37290
       983         2       -2.00000       58.86609        2.12263        0.73123
       984         2       -2.00000       58.86609       12.32692        4.04938
       985         2       -2.00000       59.23046        3.51505        3.46855
       986         2       -2.00000       59.23046       13.71311        0.15040
       987         2       -2.00000       59.54448       15.07053        2.69254
       988         2       -2.00000       59.54448        4.87248        6.01068
       989         2       -2.00000       59.59938       16.34033        5.40292
       990         2       -2.00000       59.59938        6.13604        2.08477
       991         2       -2.00000       59.93382       17.56276        1.40762
       992         2       -2.00000       59.93382        7.36470        4.72577
       993         2       -2.00000       60.26545       18.81589        4.05632
       994         2       -2.00000       60.26545        8.61160        0.73817
       995         2       -2.00000       60.58468       20.06677        0.05122
       996         2       -2.00000       60.58468        9.86871        3.36937
       997         2       -2.00000       60.88998        0.88631        2.70657
       998         2       -2.00000       60.88998       11.09059        6.02471
       999         2       -2.00000       61.05796        2.31705        5.32182
      1000         2       -2.00000       61.05796       12.51511        2.00368
      1001         2       -2.00000       61.16592        3.46576        1.42985
      1002         2       -2.00000       61.16592       13.67005        4.74800
      1003         2       -2.00000       63.04888        4.09147        6.21983
      1004         2       -2.00000       63.04888       14.28952        2.90168
      1005         2       -2.00000       63.13034        2.78344        3.31820
      1006         2       -2.00000       63.13034       12.98150        0.00005
      1007         2       -2.00000       63.23046        1.51554        0.71417
      1008         2       -2.00000       63.23046       11.71983        4.03232
      1009         2       -2.00000       63.28095       10.43100        1.38330
      1010         2       -2.00000       63.28095        0.23294        4.70145
      1011         2       -2.00000       63.88180        9.23268        5.37543
      1012         2       -2.00000       63.88180       19.43073        2.05728
      1013         2       -2.00000       64.20487        8.00617        2.72771
      1014         2       -2.00000       64.20487       18.21046        6.04586
      1015         2       -2.00000       64.54442        6.78305        0.11188
      1016         2       -2.00000       64.54442       16.98733        3.43003
      1017         2       -2.00000       64.85093        5.52382        4.02814
      1018         2       -2.00000       64.85093       15.72187        0.71000
      1019         2       -2.00000       64.99874        4.13410        1.49518
      1020         2       -2.00000       64.99874       14.33839        4.81333
      1021         2       -2.00000       65.30348        2.70405        5.37215
      1022         2       -2.00000       65.30348       12.90210        2.05400
      1023         2       -2.00000       65.53772        1.44093        2.71358
      1024         2       -2.00000       65.53772       11.64522        6.03173
      1025         2       -2.00000       65.80613        0.19049        0.04019
      1026         2       -2.00000       65.80613       10.39478        3.35834
      1027         2       -2.00000       66.10127        9.13793        0.74480
      1028         2       -2.00000       66.10127       19.34221        4.06295
      1029         2       -2.00000       66.43019        7.83560        4.71856
      1030         2       -2.00000       66.43019       18.03366        1.40041
      1031         2       -2.00000       66.71748        6.52644        2.05727
      1032         2       -2.00000       66.71748       16.73072        5.37542
      1033         2       -2.00000       66.94852        5.19712        6.05659
      1034         2       -2.00000       66.94852       15.39518        2.73845
      1035         2       -2.00000       67.22638        3.88623        3.40368
      1036         2       -2.00000       67.22638       14.08429        0.08553
      1037         2       -2.00000       67.47902        2.58018        0.74132
      1038         2       -2.00000       67.47902       12.78447        4.05947
      1039         2       -2.00000       67.78329        1.28710        4.71572
      1040         2       -2.00000       67.78329       11.48516        1.39758
      1041         2       -2.00000       68.04665       10.20195        5.37570
      1042         2       -2.00000       68.04665       20.40001        2.05755
      1043         2       -2.00000       68.33347        8.90426        2.72227
      1044         2       -2.00000       68.33347       19.10855        6.04042
      1045         2       -2.00000       68.61061        7.59541        0.06929
      1046         2       -2.00000       68.61061       17.79969        3.38744
      1047         2       -2.00000       68.88766        6.28694        4.06163
      1048         2       -2.00000       68.88766       16.48499        0.74348
      1049         2       -2.00000       69.15503        4.97775        1.40311
      1050         2       -2.00000       69.15503       15.18204        4.72126
      1051         2       -2.00000       69.42600        3.68452        5.38782
      1052         2       -2.00000       69.42600       13.88257        2.06967
      1053         2       -2.00000       69.70266        2.38121        2.72555
      1054         2       -2.00000       69.70266       12.58549        6.04370
      1055         2       -2.00000       69.97867        1.07923        0.07365
      1056         2       -2.00000       69.97867       11.28352        3.39180
      1057         2       -2.00000       70.25861        9.97682        0.73266
      1058         2       -2.00000       70.25861       20.18111        4.05081
      1059         2       -2.00000       70.53222        8.68097        4.71626
      1060         2       -2.00000       70.53222       18.87903        1.39811
      1061         2       -2.00000       70.80711        7.37237        2.06416
      1062         2       -2.00000       70.80711       17.57665        5.38231
      1063         2       -2.00000       71.08337        6.07378        6.04922
      1064         2       -2.00000       71.08337       16.27184        2.73107
      1065         2       -2.00000       71.35786        4.76819        3.39275
      1066         2       -2.00000       71.35786       14.96625        0.07461
      1067         2       -2.00000       71.63291        3.46558        0.73712
      1068         2       -2.00000       71.63291       13.66987        4.05527
      1069         2       -2.00000       71.90621        2.16806        4.71776
      1070         2       -2.00000       71.90621       12.36611        1.39961
      1071         2       -2.00000       72.18326       11.06826        5.38101
      1072         2       -2.00000       72.18326        0.86398        2.06287
      1073         2       -2.00000       72.45791        9.76294        2.72628
      1074         2       -2.00000       72.45791       19.96722        6.04443
      1075         2       -2.00000       72.73401        8.45714        0.07261
      1076         2       -2.00000       72.73401       18.66143        3.39076
      1077         2       -2.00000       73.00850        7.15864        4.05542
      1078         2       -2.00000       73.00850       17.35670        0.73727
      1079         2       -2.00000       73.28492        5.85395        1.40133
      1080         2       -2.00000       73.28492       16.05824        4.71948
      1081         2       -2.00000       73.55997        4.55590        5.38237
      1082         2       -2.00000       73.55997       14.75395        2.06422
      1083         2       -2.00000       73.83526        3.25145        2.72732
      1084         2       -2.00000       73.83526       13.45573        6.04547
      1085         2       -2.00000       74.10992        1.94708        0.07212
      1086         2       -2.00000       74.10992       12.15137        3.39026
      1087         2       -2.00000       74.38489       10.84676        0.73591
      1088         2       -2.00000       74.38489        0.64870        4.05405
      1089         2       -2.00000       74.66010       19.74613        1.39965
      1090         2       -2.00000       74.66010        9.54807        4.71780
      1091         2       -2.00000       74.93540        8.24326        2.06382
      1092         2       -2.00000       74.93540       18.44754        5.38197
      1093         2       -2.00000       75.21117        6.94470        6.04564
      1094         2       -2.00000       75.21117       17.14275        2.72749
      1095         2       -2.00000       75.48654        5.64025        3.39121
      1096         2       -2.00000       75.48654       15.83830        0.07306
      1097         2       -2.00000       75.76200        4.33554        0.73631
      1098         2       -2.00000       75.76200       14.53982        4.05446
      1099         2       -2.00000       76.03705        3.03720        4.71786
      1100         2       -2.00000       76.03705       13.23525        1.39971
      1101         2       -2.00000       76.31210        1.73248        2.06312
      1102         2       -2.00000       76.31210       11.93677        5.38127
      1103         2       -2.00000       76.58716        0.43412        6.04497
      1104         2       -2.00000       76.58716       10.63218        2.72683
      1105         2       -2.00000       76.86229       19.53181        3.39059
      1106         2       -2.00000       76.86229        9.32753        0.07244
      1107         2       -2.00000       77.13775       18.22720        0.73616
      1108         2       -2.00000       77.13775        8.02915        4.05431
      1109         2       -2.00000       77.41312       16.92876        4.71798
      1110         2       -2.00000       77.41312        6.72448        1.39983
      1111         2       -2.00000       77.68857       15.62405        2.06336
      1112         2       -2.00000       77.68857        5.42599        5.38151
      1113         2       -2.00000       77.96379       14.32561        6.04501
      1114         2       -2.00000       77.96379        4.12132        2.72687
      1115         2       -2.00000       78.23900       13.02092        3.39037
      1116         2       -2.00000       78.23900        2.81663        0.07222
      1117         2       -2.00000       78.51413        1.51823        4.05395
      1118         2       -2.00000       78.51413       11.71629        0.73580
      1119         2       -2.00000       78.78935        0.21360        1.39944
      1120         2       -2.00000       78.78935       10.41789        4.71758
      1121         2       -2.00000       79.06456       19.31756        5.38124
      1122         2       -2.00000       79.06456        9.11328        2.06308
      1123         2       -2.00000       79.33985       18.01293        2.72673
      1124         2       -2.00000       79.33985        7.81487        6.04488
      1125         2       -2.00000       79.61523       16.70828        0.07219
      1126         2       -2.00000       79.61523        6.51022        3.39034
      1127         2       -2.00000       79.89052       15.40982        4.05392
      1128         2       -2.00000       79.89052        5.20553        0.73577
