# Supplementary material for: Quantitative prediction of grain boundary thermal conductivities from local atomic environments
Source: Nat Commun. 2020 Apr 15;11:1854. doi: 10.1038/s41467-020-15619-9 (PMC7160158; doi:10.1038/s41467-020-15619-9)
Supplement: Supplementary file 4 — Supplementary Data 1 [file 41467_2020_15619_MOESM4_ESM.zip › MgO_GBs/sym_tilt/standard_pressure/310/s295_7_21_10.lmp]

LAMMPS data file

      1796          atoms
         0          bonds
         0         angles
         0      dihedrals
         0      impropers
         2     atom types
         0     bond types
         0    angle types
         0 dihedral types
         0 improper types

      0.0000000     79.8546970 xlo xhi
      0.0000000     32.4146020 ylo yhi
      0.0000000      6.6603475 zlo zhi
      0.0000000      0.0000000      0.0204789 xy xz yz

Masses

1                24.30500 # Mg
2                15.99940 # O

Atoms

         1         1        2.00000        0.00096       25.45594        5.01936
         2         1        2.00000        0.08920        4.57726        4.35284
         3         1        2.00000        0.17408       16.11300        3.68702
         4         1        2.00000        0.26089       27.64728        3.02130
         5         1        2.00000        0.34801        6.76857        2.35497
         6         1        2.00000        0.43473       18.30482        1.68872
         7         1        2.00000        0.52129       29.83900        1.02304
         8         1        2.00000        0.60674        8.95991        0.35711
         9         1        2.00000        0.69498       20.51680        6.35092
        10         1        2.00000        0.78210       32.05137        5.68501
        11         1        2.00000        0.86602       11.17199        5.01946
        12         1        2.00000        0.95474       22.70801        4.35297
        13         1        2.00000        1.04266        1.82860        3.68669
        14         1        2.00000        1.12603       13.36388        3.02124
        15         1        2.00000        1.21427       24.89906        2.35510
        16         1        2.00000        1.30251        4.02006        1.68857
        17         1        2.00000        1.38676       15.55596        1.02286
        18         1        2.00000        1.47396       27.09031        0.35709
        19         1        2.00000        1.56148        6.23182        6.35101
        20         1        2.00000        1.64764       17.76843        5.68482
        21         1        2.00000        1.73412       29.30241        5.01924
        22         1        2.00000        1.82013        8.42306        4.35320
        23         1        2.00000        1.90821       19.96003        3.68664
        24         1        2.00000        1.99485       31.49427        3.02086
        25         1        2.00000        2.07894       10.61463        2.35529
        26         1        2.00000        2.16813       22.15124        1.68867
        27         1        2.00000        2.25566        1.27149        1.02246
        28         1        2.00000        2.33870       12.80662        0.35711
        29         1        2.00000        2.42758       24.36273        6.35115
        30         1        2.00000        2.51590        3.48354        5.68457
        31         1        2.00000        2.59935       15.01937        5.01906
        32         1        2.00000        2.68703       26.55381        4.35323
        33         1        2.00000        2.77519        5.67462        3.68667
        34         1        2.00000        2.86040       17.21152        3.02063
        35         1        2.00000        2.94688       28.74522        2.35513
        36         1        2.00000        3.03344        7.86564        1.68895
        37         1        2.00000        3.12128       19.40335        1.02232
        38         1        2.00000        3.20744       30.93711        0.35671
        39         1        2.00000        3.29185       10.07762        6.35145
        40         1        2.00000        3.38161       21.61517        5.68462
        41         1        2.00000        3.46857        0.73500        5.01855
        42         1        2.00000        3.55122       12.26970        4.35336
        43         1        2.00000        3.64129       23.80608        3.68680
        44         1        2.00000        3.72929        2.92654        3.02026
        45         1        2.00000        3.81162       14.46211        2.35499
        46         1        2.00000        3.90042       25.99681        1.68906
        47         1        2.00000        3.98882        5.11752        1.02232
        48         1        2.00000        4.07291       16.65462        0.35640
        49         1        2.00000        4.15979       28.20850        6.35138
        50         1        2.00000        4.24715        7.32882        5.68493
        51         1        2.00000        4.33443       18.86721        5.01832
        52         1        2.00000        4.42012       30.40029        4.35301
        53         1        2.00000        4.50508        9.52003        3.68727
        54         1        2.00000        4.59516       21.05862        3.02025
        55         1        2.00000        4.68124        0.17781        2.35445
        56         1        2.00000        4.76357       11.71202        1.68939
        57         1        2.00000        4.85469       23.24937        1.02250
        58         1        2.00000        4.94245        2.36973        0.35589
        59         1        2.00000        5.02374       13.92533        6.35127
        60         1        2.00000        5.11374       25.46048        5.68509
        61         1        2.00000        5.20301        4.58129        5.01811
        62         1        2.00000        5.28542       16.11819        4.35262
        63         1        2.00000        5.37278       27.65124        3.68728
        64         1        2.00000        5.46150        6.77159        3.02051
        65         1        2.00000        5.54711       18.31053        2.35405
        66         1        2.00000        5.63223       29.84277        1.68903
        67         1        2.00000        5.71831        8.96219        1.02312
        68         1        2.00000        5.80839       20.50220        0.35584
        69         1        2.00000        5.89328       32.05569        6.35052
        70         1        2.00000        5.97585       11.17459        5.68565
        71         1        2.00000        6.06888       22.71375        5.01822
        72         1        2.00000        6.15560        1.83343        4.35185
        73         1        2.00000        6.23561       13.36768        3.68738
        74         1        2.00000        6.32833       24.90403        3.02074
        75         1        2.00000        6.41696        4.02454        2.35371
        76         1        2.00000        6.49698       15.56106        1.68855
        77         1        2.00000        6.58642       27.09407        1.02330
        78         1        2.00000        6.67561        6.21449        0.35610
        79         1        2.00000        6.75954       17.77440        6.35006
        80         1        2.00000        6.84514       29.30553        5.68549
        81         1        2.00000        6.93227        8.42504        5.01906
        82         1        2.00000        7.02202       19.96654        4.35157
        83         1        2.00000        7.10595       31.49804        3.68681
        84         1        2.00000        7.18868       10.61658        3.02176
        85         1        2.00000        7.28291       22.15740        2.35386
        86         1        2.00000        7.36771        1.27633        1.68767
        87         1        2.00000        7.44645       12.80983        1.02361
        88         1        2.00000        7.54140       24.34748        0.35646
        89         1        2.00000        7.63068        3.48873        6.34939
        90         1        2.00000        7.70837       15.02444        5.68497
        91         1        2.00000        7.79973       26.55751        5.01938
        92         1        2.00000        7.89172        5.67874        4.35144
        93         1        2.00000        7.97205       17.21811        3.68570
        94         1        2.00000        8.05750       28.74811        3.02154
        95         1        2.00000        8.14813        7.86762        2.35448
        96         1        2.00000        8.23494       19.40996        1.68741
        97         1        2.00000        8.31591       30.93993        1.02258
        98         1        2.00000        8.40111       10.05750        0.35775
        99         1        2.00000        8.49622       21.62191        6.34946
       100         1        2.00000        8.57919        0.73935        5.68363
       101         1        2.00000        8.65777       12.27120        5.02044
       102         1        2.00000        8.75750       23.81264        4.35178
       103         1        2.00000        8.84439        2.93257        3.68478
       104         1        2.00000        8.91889       14.46743        3.02107
       105         1        2.00000        9.01655       26.00236        2.35487
       106         1        2.00000        9.10679        5.12264        1.68691
       107         1        2.00000        9.18281       16.66123        1.02162
       108         1        2.00000        9.27201       28.19014        0.35797
       109         1        2.00000        9.36264        7.33019        6.35047
       110         1        2.00000        9.44729       18.87412        5.68297
       111         1        2.00000        9.52986       30.40105        5.02066
       112         1        2.00000        9.61554        9.51933        4.35430
       113         1        2.00000        9.71153       21.06594        3.68484
       114         1        2.00000        9.79027        0.18167        3.01964
       115         1        2.00000        9.86796       11.71371        2.35639
       116         1        2.00000        9.97098       23.25712        1.68723
       117         1        2.00000       10.05530        2.37550        1.02051
       118         1        2.00000       10.12653       13.90888        0.35825
       119         1        2.00000       10.22819       25.46457        6.35173
       120         1        2.00000       10.32218        4.58751        5.68204
       121         1        2.00000       10.39389       16.12610        5.01747
       122         1        2.00000       10.48460       27.65419        4.35421
       123         1        2.00000       10.58410        6.77603        3.68410
       124         1        2.00000       10.66188       18.31864        3.01827
       125         1        2.00000       10.73838       29.84465        2.35417
       126         1        2.00000       10.83405        8.96160        1.68808
       127         1        2.00000       10.92332       20.50923        1.02002
       128         1        2.00000       10.99799       32.03489        0.35606
       129         1        2.00000       11.08040       11.16897        6.35544
       130         1        2.00000       11.18533       22.72011        5.68339
       131         1        2.00000       11.26478        1.83771        5.01624
       132         1        2.00000       11.33410       13.37100        4.35543
       133         1        2.00000       11.44821       24.91518        3.68486
       134         1        2.00000       11.53701        4.03494        3.01692
       135         1        2.00000       11.60305       15.57150        2.35315
       136         1        2.00000       11.70798       27.10299        1.68849
       137         1        2.00000       11.80157        6.22048        1.01895
       138         1        2.00000       11.87264       17.76241        0.35287
       139         1        2.00000       11.96223       29.30106        6.35872
       140         1        2.00000       12.05119        8.41935        5.68815
       141         1        2.00000       12.13855       19.96979        5.01731
       142         1        2.00000       12.20787       31.49500        4.35350
       143         1        2.00000       12.28724       10.61286        3.68827
       144         1        2.00000       12.39944       22.16773        3.01532
       145         1        2.00000       12.47434        1.27895        2.35012
       146         1        2.00000       12.53783       12.81283        1.69158
       147         1        2.00000       12.66112       24.35393        1.02223
       148         1        2.00000       12.74393        3.47428        0.35350
       149         1        2.00000       12.80502       15.03268        6.35244
       150         1        2.00000       12.91282       26.56315        5.69143
       151         1        2.00000       13.02262        5.69144        5.01509
       152         1        2.00000       13.08771       17.23110        4.34935
       153         1        2.00000       13.15830       28.75715        3.68368
       154         1        2.00000       13.28127        7.87622        3.01225
       155         1        2.00000       13.35394       19.42133        2.34673
       156         1        2.00000       13.42126       30.93105        1.68512
       157         1        2.00000       13.52763       10.03795        1.02882
       158         1        2.00000       13.61682       21.59609        0.35642
       159         1        2.00000       13.67615        0.72574        6.35058
       160         1        2.00000       13.74459       12.25999        5.69626
       161         1        2.00000       13.86900       23.82378        5.01374
       162         1        2.00000       13.94527        2.93900        4.34325
       163         1        2.00000       14.00068       14.47909        3.68188
       164         1        2.00000       14.13907       26.03690        3.00386
       165         1        2.00000       14.23482        5.15042        2.33857
       166         1        2.00000       14.29862       16.68973        1.67602
       167         1        2.00000       14.44444       28.18740        1.03921
       168         1        2.00000       14.52781        7.31041        0.36106
       169         1        2.00000       14.58530       18.87517        6.35274
       170         1        2.00000       14.63984       30.38908        5.69376
       171         1        2.00000       14.71514        9.51003        5.02162
       172         1        2.00000       14.81480       21.06634        4.35144
       173         1        2.00000       14.87813        0.15888        3.68512
       174         1        2.00000       14.92045       11.71389        3.03635
       175         1        2.00000       15.08767       23.25443        2.35108
       176         1        2.00000       15.15339        2.36888        1.68232
       177         1        2.00000       15.21160       13.90969        1.02338
       178         1        2.00000       15.36476       25.44760        0.36968
       179         1        2.00000       15.43911        4.59031        6.34914
       180         1        2.00000       15.48750       16.13121        5.68783
       181         1        2.00000       15.55186       27.67164        4.99812
       182         1        2.00000       15.72818        6.82389        4.31311
       183         1        2.00000       15.78632       18.36714        3.65385
       184         1        2.00000       15.84732       29.83296        2.98880
       185         1        2.00000       16.03770        8.90910        2.34467
       186         1        2.00000       16.07675       20.46621        1.67333
       187         1        2.00000       16.11260       31.98100        1.01415
       188         1        2.00000       16.20675       11.09480        0.35755
       189         1        2.00000       16.29108       22.69896        6.35182
       190         1        2.00000       16.32821        1.80919        5.69335
       191         1        2.00000       16.36678       13.35784        5.03231
       192         1        2.00000       16.48632       24.99635        4.33015
       193         1        2.00000       16.57432        4.09809        3.65160
       194         1        2.00000       16.65082       15.62741        2.97581
       195         1        2.00000       17.08164       27.04788        2.30934
       196         1        2.00000       17.09993        6.18314        1.63091
       197         1        2.00000       17.14121       17.73990        0.97227
       198         1        2.00000       17.19839       29.24607        0.31473
       199         1        2.00000       17.26930        8.38991        6.22094
       200         1        2.00000       17.31481       19.94706        5.59443
       201         1        2.00000       17.32623       10.60021        4.34968
       202         1        2.00000       17.34021       31.44731        4.95333
       203         1        2.00000       17.46015       22.08407        3.66965
       204         1        2.00000       17.50335        1.20251        3.01425
       205         1        2.00000       17.59311       12.75203        2.34870
       206         1        2.00000       17.84896       24.32526        1.78731
       207         1        2.00000       17.88865        3.46763        1.13197
       208         1        2.00000       17.92530       15.02748        0.47607
       209         1        2.00000       17.97354       26.58032        6.31145
       210         1        2.00000       18.04580        5.70359        5.66631
       211         1        2.00000       18.07759       17.24585        5.00207
       212         1        2.00000       18.12023       28.71881        4.31996
       213         1        2.00000       18.64176       30.61246        2.19609
       214         1        2.00000       18.67610       19.01721        2.82144
       215         1        2.00000       18.68320        7.43759        3.45765
       216         1        2.00000       18.76625        9.77927        1.39402
       217         1        2.00000       18.76529       21.38017        0.77550
       218         1        2.00000       18.76897        0.51896        0.11515
       219         1        2.00000       18.79987       23.71140        5.42573
       220         1        2.00000       18.79939       12.12895        6.13181
       221         1        2.00000       18.80882        2.83717        4.78062
       222         1        2.00000       18.82495       14.36284        4.14202
       223         1        2.00000       20.58510       30.57014        4.14202
       224         1        2.00000       20.60123       19.04447        4.78062
       225         1        2.00000       20.61018        7.50410        5.42573
       226         1        2.00000       20.61058       28.33625        6.13181
       227         1        2.00000       20.64108       16.72626        0.11515
       228         1        2.00000       20.64372       25.98657        1.39402
       229         1        2.00000       20.64475        5.17287        0.77550
       230         1        2.00000       20.72685       23.64490        3.45765
       231         1        2.00000       20.73395        2.80991        2.82144
       232         1        2.00000       20.76821       14.40516        2.19609
       233         1        2.00000       21.28974       12.51151        4.31996
       234         1        2.00000       21.33246        1.03855        5.00207
       235         1        2.00000       21.36417       21.91089        5.66631
       236         1        2.00000       21.43651       10.37302        6.31145
       237         1        2.00000       21.48475       31.23478        0.47607
       238         1        2.00000       21.52140       19.67493        1.13197
       239         1        2.00000       21.56109        8.11796        1.78731
       240         1        2.00000       21.81694       28.95933        2.34870
       241         1        2.00000       21.90662       17.40982        3.01425
       242         1        2.00000       21.94990        5.87677        3.66965
       243         1        2.00000       22.06984       15.24001        4.95333
       244         1        2.00000       22.08382       26.80751        4.34968
       245         1        2.00000       22.09524        3.73976        5.59443
       246         1        2.00000       22.14075       24.59721        6.22094
       247         1        2.00000       22.21166       13.03877        0.31473
       248         1        2.00000       22.26876        1.53260        0.97227
       249         1        2.00000       22.31012       22.39044        1.63091
       250         1        2.00000       22.32833       10.84058        2.30934
       251         1        2.00000       22.75923       31.83471        2.97581
       252         1        2.00000       22.83565       20.30539        3.65160
       253         1        2.00000       22.92365        8.78905        4.33015
       254         1        2.00000       23.04327       29.56514        5.03231
       255         1        2.00000       23.08184       18.01649        5.69335
       256         1        2.00000       23.11897        6.49166        6.35182
       257         1        2.00000       23.20330       27.30210        0.35755
       258         1        2.00000       23.29745       15.77370        1.01415
       259         1        2.00000       23.33330        4.25891        1.67333
       260         1        2.00000       23.37235       25.11640        2.34467
       261         1        2.00000       23.56273       13.62566        2.98880
       262         1        2.00000       23.62365        2.15984        3.65385
       263         1        2.00000       23.68187       23.03119        4.31311
       264         1        2.00000       23.85819       11.46434        4.99812
       265         1        2.00000       23.92255       32.33851        5.68783
       266         1        2.00000       23.97086       20.79761        6.34914
       267         1        2.00000       24.04529        9.24030        0.36968
       268         1        2.00000       24.19845       30.11699        1.02338
       269         1        2.00000       24.25666       18.57618        1.68232
       270         1        2.00000       24.32230        7.04713        2.35108
       271         1        2.00000       24.48960       27.92119        3.03635
       272         1        2.00000       24.53184       16.36618        3.68512
       273         1        2.00000       24.59525        4.85904        4.35144
       274         1        2.00000       24.69491       25.71733        5.02162
       275         1        2.00000       24.77021       14.18178        5.69376
       276         1        2.00000       24.82467        2.66787        6.35274
       277         1        2.00000       24.88224       23.51771        0.36106
       278         1        2.00000       24.96561       11.98010        1.03921
       279         1        2.00000       25.11143        0.48243        1.67602
       280         1        2.00000       25.17515       21.35772        2.33857
       281         1        2.00000       25.27090        9.82960        3.00386
       282         1        2.00000       25.40937       30.68639        3.68188
       283         1        2.00000       25.46470       19.14630        4.34325
       284         1        2.00000       25.54097        7.61648        5.01374
       285         1        2.00000       25.66546       28.46729        5.69626
       286         1        2.00000       25.73381       16.93304        6.35058
       287         1        2.00000       25.79315        5.38879        0.35642
       288         1        2.00000       25.88242       26.24525        1.02882
       289         1        2.00000       25.98879       14.72374        1.68512
       290         1        2.00000       26.05603        3.21402        2.34673
       291         1        2.00000       26.12878       24.08352        3.01225
       292         1        2.00000       26.25175       12.54985        3.68368
       293         1        2.00000       26.32234        1.02380        4.34935
       294         1        2.00000       26.38743       21.89874        5.01509
       295         1        2.00000       26.49715       10.35585        5.69143
       296         1        2.00000       26.60495       31.23998        6.35244
       297         1        2.00000       26.66612       19.68158        0.35350
       298         1        2.00000       26.74893        8.14663        1.02223
       299         1        2.00000       26.87222       29.02013        1.69158
       300         1        2.00000       26.93571       17.48625        2.35012
       301         1        2.00000       27.01061        5.96043        3.01532
       302         1        2.00000       27.12273       26.82016        3.68827
       303         1        2.00000       27.20218       15.28770        4.35350
       304         1        2.00000       27.27150        3.76249        5.01731
       305         1        2.00000       27.35886       24.62666        5.68815
       306         1        2.00000       27.44782       13.09375        6.35872
       307         1        2.00000       27.53741        1.55511        0.35287
       308         1        2.00000       27.60840       22.42778        1.01895
       309         1        2.00000       27.70199       10.89569        1.68849
       310         1        2.00000       27.80692       31.77880        2.35315
       311         1        2.00000       27.87304       20.24224        3.01692
       312         1        2.00000       27.96184        8.70788        3.68486
       313         1        2.00000       28.07595       29.57830        4.35543
       314         1        2.00000       28.14527       18.04501        5.01624
       315         1        2.00000       28.22472        6.51281        5.68339
       316         1        2.00000       28.32957       27.37627        6.35544
       317         1        2.00000       28.41206       15.82759        0.35606
       318         1        2.00000       28.48673        4.30193        1.02002
       319         1        2.00000       28.57592       25.16891        1.68808
       320         1        2.00000       28.67167       13.63735        2.35417
       321         1        2.00000       28.74817        2.11133        3.01827
       322         1        2.00000       28.82595       22.98333        3.68410
       323         1        2.00000       28.92545       11.44689        4.35421
       324         1        2.00000       29.01608       32.33340        5.01747
       325         1        2.00000       29.08787       20.79481        5.68204
       326         1        2.00000       29.18186        9.25727        6.35173
       327         1        2.00000       29.28344       30.11618        0.35825
       328         1        2.00000       29.35475       18.58280        1.02051
       329         1        2.00000       29.43907        7.04982        1.68723
       330         1        2.00000       29.54201       27.92102        2.35639
       331         1        2.00000       29.61970       16.38897        3.01964
       332         1        2.00000       29.69852        4.85864        3.68484
       333         1        2.00000       29.79451       25.72663        4.35430
       334         1        2.00000       29.88019       14.19375        5.02066
       335         1        2.00000       29.96268        2.66682        5.68297
       336         1        2.00000       30.04733       23.53749        6.35047
       337         1        2.00000       30.13804       11.98283        0.35797
       338         1        2.00000       30.22716        0.45393        1.02162
       339         1        2.00000       30.30318       21.32994        1.68691
       340         1        2.00000       30.39350        9.79506        2.35487
       341         1        2.00000       30.49108       30.67473        3.02107
       342         1        2.00000       30.56566       19.13987        3.68478
       343         1        2.00000       30.65254        7.60533        4.35178
       344         1        2.00000       30.75228       28.47850        5.02044
       345         1        2.00000       30.83086       16.94665        5.68363
       346         1        2.00000       30.91383        5.41461        6.34945
       347         1        2.00000       31.00886       26.26480        0.35775
       348         1        2.00000       31.09406       14.73263        1.02258
       349         1        2.00000       31.17511        3.20266        1.68741
       350         1        2.00000       31.26192       24.07492        2.35448
       351         1        2.00000       31.35255       12.54081        3.02154
       352         1        2.00000       31.43800        1.01080        3.68570
       353         1        2.00000       31.51833       21.88604        4.35144
       354         1        2.00000       31.61032       10.35021        5.01938
       355         1        2.00000       31.70168       31.23174        5.68497
       356         1        2.00000       31.77937       19.69603        6.34939
       357         1        2.00000       31.86865        8.14018        0.35646
       358         1        2.00000       31.96360       29.01713        1.02361
       359         1        2.00000       32.04234       17.48363        1.68767
       360         1        2.00000       32.12714        5.95010        2.35386
       361         1        2.00000       32.22137       26.82388        3.02176
       362         1        2.00000       32.30410       15.29074        3.68681
       363         1        2.00000       32.38795        3.75924        4.35157
       364         1        2.00000       32.47778       24.63235        5.01906
       365         1        2.00000       32.56491       13.09823        5.68549
       366         1        2.00000       32.65051        1.56710        6.35006
       367         1        2.00000       32.73444       22.42179        0.35610
       368         1        2.00000       32.82363       10.88677        1.02330
       369         1        2.00000       32.91307       31.76836        1.68855
       370         1        2.00000       32.99309       20.23184        2.35371
       371         1        2.00000       33.08172        8.69673        3.02074
       372         1        2.00000       33.17444       29.57498        3.68738
       373         1        2.00000       33.25437       18.04073        4.35185
       374         1        2.00000       33.34117        6.50645        5.01822
       375         1        2.00000       33.43420       27.38189        5.68565
       376         1        2.00000       33.51669       15.84839        6.35052
       377         1        2.00000       33.60158        4.29489        0.35584
       378         1        2.00000       33.69173       25.16949        1.02312
       379         1        2.00000       33.77782       13.63547        1.68903
       380         1        2.00000       33.86286        2.10323        2.35405
       381         1        2.00000       33.94855       22.97889        3.02051
       382         1        2.00000       34.03727       11.44394        3.68728
       383         1        2.00000       34.12463       32.32549        4.35262
       384         1        2.00000       34.20704       20.78859        5.01811
       385         1        2.00000       34.29631        9.25318        5.68509
       386         1        2.00000       34.38631       30.13263        6.35127
       387         1        2.00000       34.46752       18.57703        0.35589
       388         1        2.00000       34.55528        7.04207        1.02250
       389         1        2.00000       34.64648       27.91932        1.68939
       390         1        2.00000       34.72881       16.38511        2.35445
       391         1        2.00000       34.81489        4.85131        3.02025
       392         1        2.00000       34.90497       25.72733        3.68727
       393         1        2.00000       34.98985       14.19299        4.35301
       394         1        2.00000       35.07562        2.65991        5.01831
       395         1        2.00000       35.16290       23.53612        5.68493
       396         1        2.00000       35.25018       12.00120        6.35138
       397         1        2.00000       35.33706        0.44732        0.35640
       398         1        2.00000       35.42123       21.32482        1.02232
       399         1        2.00000       35.50963        9.78951        1.68906
       400         1        2.00000       35.59835       30.66941        2.35499
       401         1        2.00000       35.68076       19.13384        3.02026
       402         1        2.00000       35.76876        7.59878        3.68680
       403         1        2.00000       35.85883       28.47700        4.35336
       404         1        2.00000       35.94148       16.94230        5.01855
       405         1        2.00000       36.02836        5.40787        5.68462
       406         1        2.00000       36.11820       26.28492        6.35145
       407         1        2.00000       36.20261       14.72981        0.35671
       408         1        2.00000       36.28877        3.19605        1.02232
       409         1        2.00000       36.37653       24.07294        1.68895
       410         1        2.00000       36.46317       12.53792        2.35513
       411         1        2.00000       36.54957        1.00422        3.02063
       412         1        2.00000       36.63486       21.88192        3.68667
       413         1        2.00000       36.72302       10.34651        4.35323
       414         1        2.00000       36.81070       31.22667        5.01906
       415         1        2.00000       36.89415       19.69084        5.68457
       416         1        2.00000       36.98247        8.15543        6.35115
       417         1        2.00000       37.07135       29.01392        0.35711
       418         1        2.00000       37.15439       17.47880        1.02246
       419         1        2.00000       37.24191        5.94394        1.68867
       420         1        2.00000       37.33111       26.82193        2.35529
       421         1        2.00000       37.41520       15.28697        3.02086
       422         1        2.00000       37.50184        3.75273        3.68664
       423         1        2.00000       37.58992       24.63036        4.35320
       424         1        2.00000       37.67585       13.09511        5.01924
       425         1        2.00000       37.76233        1.56113        5.68482
       426         1        2.00000       37.84849       22.43912        6.35101
       427         1        2.00000       37.93609       10.88300        0.35709
       428         1        2.00000       38.02329       31.76326        1.02286
       429         1        2.00000       38.10754       20.22737        1.68857
       430         1        2.00000       38.19578        8.69176        2.35510
       431         1        2.00000       38.28402       29.57118        3.02124
       432         1        2.00000       38.36739       18.03590        3.68669
       433         1        2.00000       38.45531        6.50071        4.35297
       434         1        2.00000       38.54403       27.37929        5.01946
       435         1        2.00000       38.62787       15.84407        5.68501
       436         1        2.00000       38.71499        4.30950        6.35092
       437         1        2.00000       38.80323       25.16721        0.35711
       438         1        2.00000       38.88868       13.63170        1.02304
       439         1        2.00000       38.97524        2.09752        1.68872
       440         1        2.00000       39.06196       22.97587        2.35497
       441         1        2.00000       39.14916       11.43998        3.02130
       442         1        2.00000       39.23597       32.32030        3.68702
       443         1        2.00000       39.32085       20.78456        4.35284
       444         1        2.00000       39.40909        9.24864        5.01936
       445         1        2.00000       39.49669       30.12838        5.68539
       446         1        2.00000       39.58038       18.59303        6.35091
       447         1        2.00000       39.66870        7.03698        0.35694
       448         1        2.00000       39.75702       27.91604        1.02332
       449         1        2.00000       39.84071       16.38069        1.68884
       450         1        2.00000       39.92831        4.84583        2.35487
       451         1        2.00000       40.01655       25.72447        3.02139
       452         1        2.00000       40.10143       14.18874        3.68721
       453         1        2.00000       40.18823        2.65446        4.35292
       454         1        2.00000       40.27536       23.53320        5.01925
       455         1        2.00000       40.36208       11.99695        5.68551
       456         1        2.00000       40.44864        0.46277        6.35119
       457         1        2.00000       40.53408       21.32138        0.35676
       458         1        2.00000       40.62232        9.78493        1.02330
       459         1        2.00000       40.70945       30.66497        1.68922
       460         1        2.00000       40.79337       19.12978        2.35477
       461         1        2.00000       40.88209        7.59376        3.02125
       462         1        2.00000       40.97001       28.47317        3.68754
       463         1        2.00000       41.05338       16.93789        4.35299
       464         1        2.00000       41.14162        5.40271        5.01913
       465         1        2.00000       41.22986       26.28167        5.68566
       466         1        2.00000       41.31411       14.74581        6.35137
       467         1        2.00000       41.40131        3.19095        0.35678
       468         1        2.00000       41.48883       24.06995        1.02322
       469         1        2.00000       41.57499       12.53334        1.68940
       470         1        2.00000       41.66147        0.99935        2.35499
       471         1        2.00000       41.74748       21.87868        3.02103
       472         1        2.00000       41.83556       10.34171        3.68759
       473         1        2.00000       41.92220       31.22210        4.35336
       474         1        2.00000       42.00629       19.68714        5.01893
       475         1        2.00000       42.09548        8.15053        5.68556
       476         1        2.00000       42.18300       29.03024        6.35177
       477         1        2.00000       42.26605       17.47464        0.35676
       478         1        2.00000       42.35493        5.93904        1.02308
       479         1        2.00000       42.44325       26.81823        1.68965
       480         1        2.00000       42.52670       15.28240        2.35517
       481         1        2.00000       42.61438        3.74796        3.02099
       482         1        2.00000       42.70254       24.62712        3.68756
       483         1        2.00000       42.78774       13.09025        4.35360
       484         1        2.00000       42.87423        1.55655        5.01910
       485         1        2.00000       42.96079       22.43613        5.68528
       486         1        2.00000       43.04863       10.89842        6.35190
       487         1        2.00000       43.13479       31.75879        0.35717
       488         1        2.00000       43.21920       20.22415        1.02277
       489         1        2.00000       43.30896        8.68660        1.68961
       490         1        2.00000       43.39592       29.56677        2.35568
       491         1        2.00000       43.47857       18.03207        3.02087
       492         1        2.00000       43.56864        6.49568        3.68743
       493         1        2.00000       43.65664       27.37520        4.35396
       494         1        2.00000       43.73897       15.83966        5.01924
       495         1        2.00000       43.82777        4.30496        5.68517
       496         1        2.00000       43.91617       25.18425        6.35191
       497         1        2.00000       44.00026       13.62667        0.35748
       498         1        2.00000       44.08714        2.09327        1.02284
       499         1        2.00000       44.17450       22.97292        1.68929
       500         1        2.00000       44.26178       11.43456        2.35591
       501         1        2.00000       44.34747       32.31605        3.02122
       502         1        2.00000       44.43243       20.78171        3.68696
       503         1        2.00000       44.52251        9.24315        4.35398
       504         1        2.00000       44.60859       30.12396        5.01977
       505         1        2.00000       44.69092       18.58972        5.68483
       506         1        2.00000       44.78203        7.05236        6.35172
       507         1        2.00000       44.86980       27.91156        0.35799
       508         1        2.00000       44.95109       16.37644        1.02296
       509         1        2.00000       45.04108        4.84126        1.68913
       510         1        2.00000       45.13036       25.72048        2.35612
       511         1        2.00000       45.21277       14.18358        3.02161
       512         1        2.00000       45.30013        2.65050        3.68694
       513         1        2.00000       45.38885       23.53018        4.35371
       514         1        2.00000       45.47446       11.99120        5.02017
       515         1        2.00000       45.55958        0.45897        5.68519
       516         1        2.00000       45.64566       21.33958        6.35111
       517         1        2.00000       45.73574        9.77906        0.35805
       518         1        2.00000       45.82063       30.66068        1.02370
       519         1        2.00000       45.90319       19.12715        1.68858
       520         1        2.00000       45.99623        7.58798        2.35601
       521         1        2.00000       46.08295       28.46831        3.02237
       522         1        2.00000       46.16296       16.93406        3.68684
       523         1        2.00000       46.25567        5.39771        4.35349
       524         1        2.00000       46.34431       26.27723        5.02052
       525         1        2.00000       46.42433       14.74071        5.68567
       526         1        2.00000       46.51376        3.20770        6.35093
       527         1        2.00000       46.60296       24.06680        0.35778
       528         1        2.00000       46.68689       12.52737        1.02417
       529         1        2.00000       46.77249        0.99624        1.68874
       530         1        2.00000       46.85961       21.87673        2.35517
       531         1        2.00000       46.94937       10.33522        3.02265
       532         1        2.00000       47.03330       31.21833        3.68741
       533         1        2.00000       47.11603       19.68519        4.35246
       534         1        2.00000       47.21026        8.14437        5.02036
       535         1        2.00000       47.29506       29.02544        5.68656
       536         1        2.00000       47.37380       17.49194        6.35062
       537         1        2.00000       47.46875        5.93381        0.35742
       538         1        2.00000       47.55802       26.81304        1.02484
       539         1        2.00000       47.63572       15.27733        1.68925
       540         1        2.00000       47.72708        3.74426        2.35485
       541         1        2.00000       47.81907       24.62303        3.02279
       542         1        2.00000       47.89940       13.08363        3.68852
       543         1        2.00000       47.98485        1.55366        4.35269
       544         1        2.00000       48.07548       22.43415        5.01974
       545         1        2.00000       48.16228       10.89181        5.68682
       546         1        2.00000       48.24326       31.77644        6.35165
       547         1        2.00000       48.32846       20.22375        0.35612
       548         1        2.00000       48.42357        8.67983        1.02477
       549         1        2.00000       48.50654       29.56239        1.69060
       550         1        2.00000       48.58511       18.03053        2.35378
       551         1        2.00000       48.68485        6.48913        3.02245
       552         1        2.00000       48.77174       27.36917        3.68945
       553         1        2.00000       48.84624       15.83434        4.35316
       554         1        2.00000       48.94390        4.29938        5.01936
       555         1        2.00000       49.03414       25.17910        5.68732
       556         1        2.00000       49.11016       13.64054        6.35261
       557         1        2.00000       49.19936        2.09116        0.35591
       558         1        2.00000       49.28999       22.97155        1.02375
       559         1        2.00000       49.37464       11.42762        1.69126
       560         1        2.00000       49.45721       32.31532        2.35357
       561         1        2.00000       49.54289       20.78244        3.01993
       562         1        2.00000       49.63888        9.23583        3.68938
       563         1        2.00000       49.71761       30.12010        4.35458
       564         1        2.00000       49.79531       18.58802        5.01784
       565         1        2.00000       49.89833        7.04465        5.68699
       566         1        2.00000       49.98265       27.92627        6.35372
       567         1        2.00000       50.05388       16.37241        0.35563
       568         1        2.00000       50.15554        4.83717        1.02250
       569         1        2.00000       50.24953       25.71426        1.69219
       570         1        2.00000       50.32124       14.17564        2.35676
       571         1        2.00000       50.41195        2.64758        3.02002
       572         1        2.00000       50.51145       23.52574        3.69013
       573         1        2.00000       50.58923       11.98310        4.35596
       574         1        2.00000       50.66573        0.45712        5.02006
       575         1        2.00000       50.76139       21.34017        5.68615
       576         1        2.00000       50.85067        9.79254        6.35421
       577         1        2.00000       50.92534       30.66100        0.35782
       578         1        2.00000       51.00775       19.13280        1.01878
       579         1        2.00000       51.11268        7.58166        1.69084
       580         1        2.00000       51.19213       28.46403        2.35798
       581         1        2.00000       51.26145       16.93077        3.01879
       582         1        2.00000       51.37556        5.38659        3.68937
       583         1        2.00000       51.46436       26.26683        4.35731
       584         1        2.00000       51.53040       14.73027        5.02108
       585         1        2.00000       51.63532        3.19878        5.68574
       586         1        2.00000       51.72891       24.08126        6.35528
       587         1        2.00000       51.79999       12.51888        0.36102
       588         1        2.00000       51.88958        1.00071        1.01551
       589         1        2.00000       51.97854       21.88238        1.68608
       590         1        2.00000       52.06590       10.33198        2.35692
       591         1        2.00000       52.13522       31.22134        3.02073
       592         1        2.00000       52.21459       19.68891        3.68596
       593         1        2.00000       52.32679        8.13404        4.35891
       594         1        2.00000       52.40169       29.02282        5.02410
       595         1        2.00000       52.46517       17.48894        5.68264
       596         1        2.00000       52.58847        5.94780        6.35199
       597         1        2.00000       52.67128       26.80701        0.36038
       598         1        2.00000       52.73237       15.26909        1.02178
       599         1        2.00000       52.84017        3.73862        1.68280
       600         1        2.00000       52.94997       24.61033        2.35914
       601         1        2.00000       53.01505       13.07063        3.02487
       602         1        2.00000       53.08565        1.54459        3.69055
       603         1        2.00000       53.20862       22.42555        4.36197
       604         1        2.00000       53.28129       10.88041        5.02750
       605         1        2.00000       53.34861       31.78533        5.68910
       606         1        2.00000       53.45497       20.26379        6.34541
       607         1        2.00000       53.54417        8.68520        0.35747
       608         1        2.00000       53.60350       29.57603        1.02365
       609         1        2.00000       53.67194       18.04178        1.67796
       610         1        2.00000       53.79635        6.47799        2.36048
       611         1        2.00000       53.87261       27.36277        3.03098
       612         1        2.00000       53.92803       15.82264        3.69234
       613         1        2.00000       54.06642        4.26484        4.37036
       614         1        2.00000       54.16217       25.15135        5.03566
       615         1        2.00000       54.22597       13.61204        5.69821
       616         1        2.00000       54.37179        2.11437        6.33501
       617         1        2.00000       54.45515       22.97088        0.35283
       618         1        2.00000       54.51265       11.42657        1.02149
       619         1        2.00000       54.56719       32.32726        1.68047
       620         1        2.00000       54.64249       20.79174        2.35261
       621         1        2.00000       54.74215        9.23543        3.02279
       622         1        2.00000       54.80548       30.14289        3.68911
       623         1        2.00000       54.84780       18.58788        4.33788
       624         1        2.00000       55.01502        7.04731        5.02315
       625         1        2.00000       55.08074       27.93289        5.69191
       626         1        2.00000       55.13895       16.39205        6.35085
       627         1        2.00000       55.29211        4.83369        0.34420
       628         1        2.00000       55.36646       25.71146        1.02509
       629         1        2.00000       55.41485       14.17053        1.68639
       630         1        2.00000       55.47921        2.63010        2.37611
       631         1        2.00000       55.65553       23.47784        3.06111
       632         1        2.00000       55.71366       11.93463        3.72038
       633         1        2.00000       55.77467        0.46881        4.38543
       634         1        2.00000       55.96505       21.39264        5.02955
       635         1        2.00000       56.00410        9.83556        5.70090
       636         1        2.00000       56.03995       30.73537        6.36007
       637         1        2.00000       56.13410       19.18649        0.35633
       638         1        2.00000       56.21843        7.60281        1.02240
       639         1        2.00000       56.25556       28.49258        1.68088
       640         1        2.00000       56.29413       16.94393        2.34192
       641         1        2.00000       56.41367        5.30542        3.04407
       642         1        2.00000       56.50167       26.20368        3.72263
       643         1        2.00000       56.57817       14.67436        4.39842
       644         1        2.00000       57.00899        3.25389        5.06489
       645         1        2.00000       57.02727       24.11863        5.74331
       646         1        2.00000       57.06856       12.56187        6.40196
       647         1        2.00000       57.12573        1.03522        0.39915
       648         1        2.00000       57.19665       21.91183        1.15329
       649         1        2.00000       57.24216       10.35471        1.77980
       650         1        2.00000       57.25358       19.70156        3.02455
       651         1        2.00000       57.26756       31.26903        2.42090
       652         1        2.00000       57.38750        8.21767        3.70458
       653         1        2.00000       57.43070       29.09926        4.35998
       654         1        2.00000       57.52046       17.54974        5.02552
       655         1        2.00000       57.77631        5.97651        5.58692
       656         1        2.00000       57.81600       26.83414        6.24226
       657         1        2.00000       57.85265       15.25381        0.23781
       658         1        2.00000       57.90088        3.72145        1.06277
       659         1        2.00000       57.97315       24.59815        1.70791
       660         1        2.00000       58.00493       13.05589        2.37216
       661         1        2.00000       58.04758        1.58296        3.05427
       662         1        2.00000       58.56911       32.10391        5.17813
       663         1        2.00000       58.60345       11.28456        4.55279
       664         1        2.00000       58.61055       22.86414        3.91658
       665         1        2.00000       58.69264        8.92157        6.59873
       666         1        2.00000       58.69360       20.52250        5.98021
       667         1        2.00000       58.69632       29.76234        0.59873
       668         1        2.00000       58.72722        6.59034        1.94850
       669         1        2.00000       58.72674       18.17279        1.24241
       670         1        2.00000       58.73616       27.46457        2.59361
       671         1        2.00000       58.75229       15.93890        3.23221
       672         1        2.00000       60.51245       32.14620        3.23221
       673         1        2.00000       60.52858       11.25727        2.59361
       674         1        2.00000       60.53753       22.79764        1.94850
       675         1        2.00000       60.53793        1.96549        1.24241
       676         1        2.00000       60.56843       13.55503        0.59873
       677         1        2.00000       60.57107        4.31520        5.98021
       678         1        2.00000       60.57210       25.12887        6.59873
       679         1        2.00000       60.65419        6.65684        3.91658
       680         1        2.00000       60.66130       27.49186        4.55279
       681         1        2.00000       60.69556       15.89661        5.17813
       682         1        2.00000       61.21709       17.79026        3.05427
       683         1        2.00000       61.25981       29.26319        2.37216
       684         1        2.00000       61.29151        8.39084        1.70791
       685         1        2.00000       61.36386       19.92875        1.06277
       686         1        2.00000       61.41210       31.46111        0.23781
       687         1        2.00000       61.44875       10.62684        6.24226
       688         1        2.00000       61.48844       22.18381        5.58692
       689         1        2.00000       61.74429        1.34244        5.02552
       690         1        2.00000       61.83397       12.89195        4.35998
       691         1        2.00000       61.87725       24.42497        3.70458
       692         1        2.00000       61.99719       15.06172        2.42090
       693         1        2.00000       62.01116        3.49426        3.02455
       694         1        2.00000       62.02258       26.56201        1.77980
       695         1        2.00000       62.06810        5.70453        1.15329
       696         1        2.00000       62.13901       17.24252        0.39915
       697         1        2.00000       62.19611       28.76917        6.40196
       698         1        2.00000       62.23747        7.91133        5.74331
       699         1        2.00000       62.25568       19.46119        5.06489
       700         1        2.00000       62.68658       30.88166        4.39842
       701         1        2.00000       62.76300        9.99638        3.72263
       702         1        2.00000       62.85100       21.51272        3.04407
       703         1        2.00000       62.97062        0.73663        2.34192
       704         1        2.00000       63.00919       12.28528        1.68088
       705         1        2.00000       63.04632       23.81011        1.02240
       706         1        2.00000       63.13065        2.97919        0.35633
       707         1        2.00000       63.22480       14.52807        6.36007
       708         1        2.00000       63.26065       26.04286        5.70090
       709         1        2.00000       63.29970        5.18533        5.02955
       710         1        2.00000       63.49007       16.67611        4.38543
       711         1        2.00000       63.55100       28.14193        3.72038
       712         1        2.00000       63.60922        7.27054        3.06112
       713         1        2.00000       63.78554       18.83740        2.37611
       714         1        2.00000       63.84990       30.37783        1.68639
       715         1        2.00000       63.89821        9.50416        1.02509
       716         1        2.00000       63.97264       21.04099        0.34420
       717         1        2.00000       64.12580        0.18474        6.35085
       718         1        2.00000       64.18401       11.72559        5.69191
       719         1        2.00000       64.24965       23.25461        5.02315
       720         1        2.00000       64.41695        2.38058        4.33788
       721         1        2.00000       64.45919       13.93559        3.68911
       722         1        2.00000       64.52260       25.44273        3.02279
       723         1        2.00000       64.62225        4.58443        2.35261
       724         1        2.00000       64.69756       16.11996        1.68047
       725         1        2.00000       64.75202       27.63387        1.02149
       726         1        2.00000       64.80959        6.76358        0.35283
       727         1        2.00000       64.89296       18.32167        6.33501
       728         1        2.00000       65.03878       29.81934        5.69821
       729         1        2.00000       65.10250        8.94405        5.03566
       730         1        2.00000       65.19825       20.47214        4.37036
       731         1        2.00000       65.33671       32.02995        3.69234
       732         1        2.00000       65.39205       11.15547        3.03098
       733         1        2.00000       65.46831       22.68529        2.36049
       734         1        2.00000       65.59281        1.83448        1.67796
       735         1        2.00000       65.66116       13.36873        1.02365
       736         1        2.00000       65.72050       24.89250        0.35747
       737         1        2.00000       65.80977        4.05649        6.34541
       738         1        2.00000       65.91614       15.57803        5.68911
       739         1        2.00000       65.98338       27.08771        5.02750
       740         1        2.00000       66.05612        6.21825        4.36197
       741         1        2.00000       66.17910       17.75189        3.69055
       742         1        2.00000       66.24969       29.27794        3.02487
       743         1        2.00000       66.31477        8.40302        2.35914
       744         1        2.00000       66.42449       19.94592        1.68280
       745         1        2.00000       66.53230       31.47639        1.02178
       746         1        2.00000       66.59347       10.59971        0.36038
       747         1        2.00000       66.67628       22.15511        6.35199
       748         1        2.00000       66.79957        1.28164        5.68264
       749         1        2.00000       66.86306       12.81552        5.02410
       750         1        2.00000       66.93796       24.34134        4.35891
       751         1        2.00000       67.05008        3.48161        3.68596
       752         1        2.00000       67.12953       15.01404        3.02073
       753         1        2.00000       67.19885       26.53928        2.35692
       754         1        2.00000       67.28621        5.67508        1.68608
       755         1        2.00000       67.37516       17.20802        1.01551
       756         1        2.00000       67.46476       28.72618        0.36102
       757         1        2.00000       67.53575        7.87396        6.35528
       758         1        2.00000       67.62934       19.40608        5.68574
       759         1        2.00000       67.73427       30.93758        5.02108
       760         1        2.00000       67.80039       10.05953        4.35731
       761         1        2.00000       67.88919       21.59389        3.68937
       762         1        2.00000       68.00330        0.72347        3.01879
       763         1        2.00000       68.07262       12.25673        2.35798
       764         1        2.00000       68.15207       23.78896        1.69084
       765         1        2.00000       68.25692        2.92550        1.01878
       766         1        2.00000       68.33941       14.45370        0.35782
       767         1        2.00000       68.41407       25.99984        6.35421
       768         1        2.00000       68.50327        5.13286        5.68615
       769         1        2.00000       68.59902       16.66442        5.02006
       770         1        2.00000       68.67552       28.19040        4.35596
       771         1        2.00000       68.75330        7.31844        3.69013
       772         1        2.00000       68.85280       18.85488        3.02002
       773         1        2.00000       68.94343       30.38294        2.35676
       774         1        2.00000       69.01522        9.50696        1.69219
       775         1        2.00000       69.10921       21.04447        1.02250
       776         1        2.00000       69.21078        0.16511        0.35563
       777         1        2.00000       69.28209       11.71897        6.35372
       778         1        2.00000       69.36642       23.25195        5.68699
       779         1        2.00000       69.46935        2.38072        5.01784
       780         1        2.00000       69.54705       13.91280        4.35458
       781         1        2.00000       69.62587       25.44313        3.68939
       782         1        2.00000       69.72185        4.57514        3.01993
       783         1        2.00000       69.80754       16.10802        2.35357
       784         1        2.00000       69.89003       27.63492        1.69126
       785         1        2.00000       69.97467        6.76425        1.02375
       786         1        2.00000       70.06539       18.29846        0.35591
       787         1        2.00000       70.15451       29.84784        6.35261
       788         1        2.00000       70.23053        8.97179        5.68732
       789         1        2.00000       70.32084       20.50668        5.01936
       790         1        2.00000       70.41843       32.04164        4.35316
       791         1        2.00000       70.49301       11.16187        3.68945
       792         1        2.00000       70.57989       22.69644        3.02245
       793         1        2.00000       70.67963        1.82323        2.35378
       794         1        2.00000       70.75821       13.35509        1.69060
       795         1        2.00000       70.84118       24.88713        1.02477
       796         1        2.00000       70.93621        4.01645        0.35613
       797         1        2.00000       71.02141       15.56914        6.35165
       798         1        2.00000       71.10246       27.09911        5.68682
       799         1        2.00000       71.18926        6.22685        5.01974
       800         1        2.00000       71.27990       17.76096        4.35269
       801         1        2.00000       71.36534       29.29093        3.68852
       802         1        2.00000       71.44568        8.41573        3.02279
       803         1        2.00000       71.53767       19.95156        2.35485
       804         1        2.00000       71.62902       31.48463        1.68925
       805         1        2.00000       71.70672       10.60574        1.02484
       806         1        2.00000       71.79600       22.14111        0.35742
       807         1        2.00000       71.89095        1.28464        6.35062
       808         1        2.00000       71.96968       12.81814        5.68656
       809         1        2.00000       72.05449       24.35167        5.02036
       810         1        2.00000       72.14872        3.47789        4.35247
       811         1        2.00000       72.23145       15.01103        3.68741
       812         1        2.00000       72.31530       26.54253        3.02265
       813         1        2.00000       72.40513        5.66942        2.35517
       814         1        2.00000       72.49225       17.20354        1.68874
       815         1        2.00000       72.57786       28.73467        1.02417
       816         1        2.00000       72.66179        7.85950        0.35778
       817         1        2.00000       72.75098       19.41500        6.35093
       818         1        2.00000       72.84042       30.94801        5.68567
       819         1        2.00000       72.92043       10.06993        5.02052
       820         1        2.00000       73.00907       21.60501        4.35349
       821         1        2.00000       73.10178        0.72676        3.68684
       822         1        2.00000       73.18172       12.26101        3.02237
       823         1        2.00000       73.26852       23.79528        2.35601
       824         1        2.00000       73.36155        2.91985        1.68858
       825         1        2.00000       73.44404       14.45338        1.02370
       826         1        2.00000       73.52893       25.98636        0.35805
       827         1        2.00000       73.61908        5.13228        6.35111
       828         1        2.00000       73.70517       16.66627        5.68519
       829         1        2.00000       73.79021       28.19851        5.02017
       830         1        2.00000       73.87590        7.32288        4.35371
       831         1        2.00000       73.96461       18.85780        3.68694
       832         1        2.00000       74.05198       30.39088        3.02161
       833         1        2.00000       74.13439        9.51318        2.35612
       834         1        2.00000       74.22366       21.04856        1.68913
       835         1        2.00000       74.31366        0.16914        1.02296
       836         1        2.00000       74.39487       11.70426        0.35799
       837         1        2.00000       74.48263       23.25967        6.35172
       838         1        2.00000       74.57383        2.38242        5.68483
       839         1        2.00000       74.65616       13.91666        5.01977
       840         1        2.00000       74.74224       25.45045        4.35398
       841         1        2.00000       74.83232        4.57440        3.68696
       842         1        2.00000       74.91720       16.10875        3.02122
       843         1        2.00000       75.00297       27.64186        2.35591
       844         1        2.00000       75.09025        6.76562        1.68929
       845         1        2.00000       75.17753       18.30057        1.02284
       846         1        2.00000       75.26441       29.83398        0.35748
       847         1        2.00000       75.34858        8.97695        6.35191
       848         1        2.00000       75.43698       20.51226        5.68517
       849         1        2.00000       75.52569       32.04696        5.01924
       850         1        2.00000       75.60810       11.16790        4.35396
       851         1        2.00000       75.69610       22.70299        3.68743
       852         1        2.00000       75.78618        1.82477        3.02087
       853         1        2.00000       75.86883       13.35947        2.35568
       854         1        2.00000       75.95571       24.89390        1.68961
       855         1        2.00000       76.04555        4.01685        1.02277
       856         1        2.00000       76.12995       15.55148        0.35717
       857         1        2.00000       76.21612       27.10572        6.35190
       858         1        2.00000       76.30388        6.22883        5.68528
       859         1        2.00000       76.39052       17.76385        5.01910
       860         1        2.00000       76.47692       29.29755        4.35360
       861         1        2.00000       76.56221        8.41982        3.68756
       862         1        2.00000       76.65037       19.95526        3.02099
       863         1        2.00000       76.73805       31.48970        2.35517
       864         1        2.00000       76.82150       10.61093        1.68965
       865         1        2.00000       76.90982       22.14634        1.02308
       866         1        2.00000       76.99869        1.26734        0.35676
       867         1        2.00000       77.08174       12.82294        6.35177
       868         1        2.00000       77.16926       24.35783        5.68556
       869         1        2.00000       77.25846        3.47984        5.01893
       870         1        2.00000       77.34255       15.01480        4.35336
       871         1        2.00000       77.42919       26.54901        3.68759
       872         1        2.00000       77.51727        5.67141        3.02103
       873         1        2.00000       77.60319       17.20666        2.35499
       874         1        2.00000       77.68968       28.74064        1.68940
       875         1        2.00000       77.77584        7.86265        1.02322
       876         1        2.00000       77.86344       19.39829        0.35678
       877         1        2.00000       77.95064       30.95311        6.35137
       878         1        2.00000       78.03489       10.07437        5.68566
       879         1        2.00000       78.12313       21.61001        5.01913
       880         1        2.00000       78.21137        0.73059        4.35299
       881         1        2.00000       78.29474       12.26587        3.68754
       882         1        2.00000       78.38266       23.80106        3.02125
       883         1        2.00000       78.47137        2.92248        2.35477
       884         1        2.00000       78.55522       14.45767        1.68922
       885         1        2.00000       78.64234       25.99223        1.02331
       886         1        2.00000       78.73058        5.11408        0.35676
       887         1        2.00000       78.81603       16.67007        6.35119
       888         1        2.00000       78.90259       28.20425        5.68551
       889         1        2.00000       78.98931        7.32590        5.01925
       890         1        2.00000       79.07651       18.86176        4.35292
       891         1        2.00000       79.16332       30.39604        3.68721
       892         1        2.00000       79.24820        9.51717        3.02139
       893         1        2.00000       79.33644       21.05313        2.35487
       894         1        2.00000       79.42404        0.17339        1.68884
       895         1        2.00000       79.50773       11.70874        1.02332
       896         1        2.00000       79.59605       23.24428        0.35694
       897         1        2.00000       79.68437        2.38573        6.35091
       898         1        2.00000       79.76805       13.92108        5.68539
       899         2       -2.00000        0.00088        9.24857        5.01942
       900         2       -2.00000        0.08912       20.78450        4.35290
       901         2       -2.00000        0.17416       32.32046        3.68691
       902         2       -2.00000        0.26081       11.43988        3.02140
       903         2       -2.00000        0.34801       22.97587        2.35497
       904         2       -2.00000        0.43481        2.09765        1.68862
       905         2       -2.00000        0.52129       13.63157        1.02316
       906         2       -2.00000        0.60682       25.16728        0.35705
       907         2       -2.00000        0.69506        4.30960        6.35086
       908         2       -2.00000        0.78202       15.84394        5.68512
       909         2       -2.00000        0.86610       27.37939        5.01935
       910         2       -2.00000        0.95482        6.50071        4.35298
       911         2       -2.00000        1.04258       18.03573        3.68679
       912         2       -2.00000        1.12611       29.57131        3.02112
       913         2       -2.00000        1.21419        8.69170        2.35516
       914         2       -2.00000        1.30235       20.22727        1.68863
       915         2       -2.00000        1.38684       31.76339        1.02274
       916         2       -2.00000        1.47388       10.88291        0.35720
       917         2       -2.00000        1.56140       22.43909        6.35101
       918         2       -2.00000        1.64780        1.56126        5.68472
       919         2       -2.00000        1.73412       13.09498        5.01936
       920         2       -2.00000        1.82013       24.63043        4.35313
       921         2       -2.00000        1.90829        3.75286        3.68657
       922         2       -2.00000        1.99477       15.28681        3.02099
       923         2       -2.00000        2.07894       26.82199        2.35518
       924         2       -2.00000        2.16821        5.94400        1.68867
       925         2       -2.00000        2.25550       17.47867        1.02257
       926         2       -2.00000        2.33870       29.01405        0.35699
       927         2       -2.00000        2.42766        8.15540        6.35121
       928         2       -2.00000        2.51574       19.69071        5.68465
       929         2       -2.00000        2.59943       31.22680        5.01892
       930         2       -2.00000        2.68703       10.34642        4.35336
       931         2       -2.00000        2.77503       21.88189        3.68667
       932         2       -2.00000        2.86055        1.00438        3.02052
       933         2       -2.00000        2.94680       12.53779        2.35527
       934         2       -2.00000        3.03344       24.07297        1.68887
       935         2       -2.00000        3.12144        3.19618        1.02225
       936         2       -2.00000        3.20736       14.72964        0.35685
       937         2       -2.00000        3.29185       26.28498        6.35132
       938         2       -2.00000        3.38177        5.40793        5.68461
       939         2       -2.00000        3.46841       16.94211        5.01868
       940         2       -2.00000        3.55122       28.47710        4.35320
       941         2       -2.00000        3.64137        7.59875        3.68688
       942         2       -2.00000        3.72905       19.13368        3.02035
       943         2       -2.00000        3.81170       30.66954        2.35483
       944         2       -2.00000        3.90042        9.78944        1.68920
       945         2       -2.00000        3.98858       21.32472        1.02233
       946         2       -2.00000        4.07299        0.44748        0.35626
       947         2       -2.00000        4.15979       12.00107        6.35155
       948         2       -2.00000        4.24707       23.53615        5.68485
       949         2       -2.00000        4.33459        2.66007        5.01822
       950         2       -2.00000        4.42012       14.19286        4.35318
       951         2       -2.00000        4.50508       25.72743        3.68712
       952         2       -2.00000        4.59532        4.85144        3.02023
       953         2       -2.00000        4.68108       16.38491        2.35461
       954         2       -2.00000        4.76357       27.91945        1.68920
       955         2       -2.00000        4.85485        7.04210        1.02258
       956         2       -2.00000        4.94229       18.57683        0.35600
       957         2       -2.00000        5.02374       30.13276        6.35109
       958         2       -2.00000        5.11381        9.25311        5.68526
       959         2       -2.00000        5.20269       20.78846        5.01813
       960         2       -2.00000        5.28542       32.32565        4.35246
       961         2       -2.00000        5.37278       11.44384        3.68749
       962         2       -2.00000        5.46126       22.97886        3.02043
       963         2       -2.00000        5.54735        2.10346        2.35393
       964         2       -2.00000        5.63223       13.63534        1.68925
       965         2       -2.00000        5.71824       25.16955        1.02294
       966         2       -2.00000        5.80871        4.29509        0.35579
       967         2       -2.00000        5.89328       15.84819        6.35072
       968         2       -2.00000        5.97585       27.38202        5.68541
       969         2       -2.00000        6.06912        6.50652        5.01829
       970         2       -2.00000        6.15544       18.04054        4.35200
       971         2       -2.00000        6.23561       29.57511        3.68714
       972         2       -2.00000        6.32840        8.69669        3.02091
       973         2       -2.00000        6.41656       20.23165        2.35377
       974         2       -2.00000        6.49698       31.76852        1.68832
       975         2       -2.00000        6.58642       10.88667        1.02356
       976         2       -2.00000        6.67529       22.42172        0.35604
       977         2       -2.00000        6.75970        1.56729        6.34990
       978         2       -2.00000        6.84514       13.09810        5.68579
       979         2       -2.00000        6.93219       24.63241        5.01887
       980         2       -2.00000        7.02234        3.75947        4.35150
       981         2       -2.00000        7.10595       15.29058        3.68706
       982         2       -2.00000        7.18876       26.82401        3.02147
       983         2       -2.00000        7.28323        5.95020        2.35391
       984         2       -2.00000        7.36755       17.48340        1.68785
       985         2       -2.00000        7.44645       29.01726        1.02329
       986         2       -2.00000        7.54156        8.14014        0.35663
       987         2       -2.00000        7.63028       19.69577        6.34948
       988         2       -2.00000        7.70829       31.23187        5.68469
       989         2       -2.00000        7.79973       10.35008        5.01967
       990         2       -2.00000        7.89124       21.88591        4.35140
       991         2       -2.00000        7.97213        1.01103        3.68550
       992         2       -2.00000        8.05750       12.54065        3.02191
       993         2       -2.00000        8.14781       24.07495        2.35429
       994         2       -2.00000        8.23526        3.20289        1.68731
       995         2       -2.00000        8.31607       14.73244        1.02296
       996         2       -2.00000        8.40111       26.26490        0.35744
       997         2       -2.00000        8.49670        5.41477        6.34949
       998         2       -2.00000        8.57911       16.94646        5.68388
       999         2       -2.00000        8.65777       28.47866        5.02000
      1000         2       -2.00000        8.75782        7.60537        4.35194
      1001         2       -2.00000        8.84407       19.13964        3.68488
      1002         2       -2.00000        8.91881       30.67493        3.02061
      1003         2       -2.00000        9.01663        9.79499        2.35518
      1004         2       -2.00000        9.10615       21.32975        1.68690
      1005         2       -2.00000        9.18281        0.45409        1.02133
      1006         2       -2.00000        9.27201       11.98267        0.35849
      1007         2       -2.00000        9.36216       23.53739        6.35035
      1008         2       -2.00000        9.44761        2.66704        5.68285
      1009         2       -2.00000        9.52986       14.19355        5.02118
      1010         2       -2.00000        9.61554       25.72672        4.35393
      1011         2       -2.00000        9.71217        4.85887        3.68482
      1012         2       -2.00000        9.79043       16.38877        3.01999
      1013         2       -2.00000        9.86820       27.92118        2.35584
      1014         2       -2.00000        9.97154        7.04995        1.68735
      1015         2       -2.00000       10.05506       18.58260        1.02068
      1016         2       -2.00000       10.12653       30.11634        0.35769
      1017         2       -2.00000       10.22835        9.25734        6.35203
      1018         2       -2.00000       10.32138       20.79455        5.68204
      1019         2       -2.00000       10.39373       32.33363        5.01701
      1020         2       -2.00000       10.48452       11.44677        4.35476
      1021         2       -2.00000       10.58330       22.98317        3.68398
      1022         2       -2.00000       10.66196        2.11150        3.01806
      1023         2       -2.00000       10.73854       13.63700        2.35493
      1024         2       -2.00000       10.83389       25.16877        1.68780
      1025         2       -2.00000       10.92404        4.30206        1.02006
      1026         2       -2.00000       10.99815       15.82736        0.35665
      1027         2       -2.00000       11.08040       27.37633        6.35478
      1028         2       -2.00000       11.18597        6.51304        5.68343
      1029         2       -2.00000       11.26462       18.04491        5.01645
      1030         2       -2.00000       11.33402       29.57865        4.35450
      1031         2       -2.00000       11.44853        8.70817        3.68514
      1032         2       -2.00000       11.53637       20.24221        3.01691
      1033         2       -2.00000       11.60305       31.77905        2.35249
      1034         2       -2.00000       11.70822       10.89579        1.68927
      1035         2       -2.00000       11.80069       22.42746        1.01905
      1036         2       -2.00000       11.87272        1.55511        0.35269
      1037         2       -2.00000       11.96223       13.09343        6.35981
      1038         2       -2.00000       12.05055       24.62623        5.68797
      1039         2       -2.00000       12.13919        3.76239        5.01733
      1040         2       -2.00000       12.20795       15.28725        4.35430
      1041         2       -2.00000       12.28748       26.82003        3.68743
      1042         2       -2.00000       12.40048        5.96069        3.01522
      1043         2       -2.00000       12.47442       17.48628        2.35043
      1044         2       -2.00000       12.53799       29.02048        1.69048
      1045         2       -2.00000       12.66144        8.14722        1.02236
      1046         2       -2.00000       12.74313       19.68177        0.35347
      1047         2       -2.00000       12.80478       31.24050        6.35144
      1048         2       -2.00000       12.91298       10.35656        5.69213
      1049         2       -2.00000       13.02135       21.89881        5.01518
      1050         2       -2.00000       13.08747        1.02403        4.34894
      1051         2       -2.00000       13.15862       12.54943        3.68518
      1052         2       -2.00000       13.28063       24.08268        3.01222
      1053         2       -2.00000       13.35450        3.21347        2.34683
      1054         2       -2.00000       13.42110       14.72291        1.68631
      1055         2       -2.00000       13.52715       26.24443        1.02778
      1056         2       -2.00000       13.61762        5.38863        0.35621
      1057         2       -2.00000       13.67600       16.93269        6.35099
      1058         2       -2.00000       13.74411       28.46738        5.69458
      1059         2       -2.00000       13.86964        7.61709        5.01346
      1060         2       -2.00000       13.94471       19.14682        4.34311
      1061         2       -2.00000       14.00076       30.68717        3.68052
      1062         2       -2.00000       14.13995        9.83090        3.00458
      1063         2       -2.00000       14.23466       21.35801        2.33856
      1064         2       -2.00000       14.29934        0.48278        1.67529
      1065         2       -2.00000       14.44587       11.97991        1.04108
      1066         2       -2.00000       14.52725       23.51645        0.36205
      1067         2       -2.00000       14.58602        2.66697        6.35345
      1068         2       -2.00000       14.63984       14.18065        5.69596
      1069         2       -2.00000       14.71395       25.71516        5.02076
      1070         2       -2.00000       14.81504        4.85748        4.35113
      1071         2       -2.00000       14.87725       16.36466        3.68582
      1072         2       -2.00000       14.91949       27.92067        3.03364
      1073         2       -2.00000       15.08823        7.04784        2.34947
      1074         2       -2.00000       15.15275       18.57673        1.68081
      1075         2       -2.00000       15.21152       30.11805        1.02033
      1076         2       -2.00000       15.36476        9.24215        0.37075
      1077         2       -2.00000       15.43839       20.79884        6.34956
      1078         2       -2.00000       15.48782       32.33964        5.68713
      1079         2       -2.00000       15.55394       11.46509        4.99984
      1080         2       -2.00000       15.72802       23.03048        4.31330
      1081         2       -2.00000       15.78751        2.15870        3.65390
      1082         2       -2.00000       15.84693       13.62381        2.99035
      1083         2       -2.00000       16.03650       25.11403        2.34412
      1084         2       -2.00000       16.07635        4.25700        1.67323
      1085         2       -2.00000       16.11108       15.77211        1.01529
      1086         2       -2.00000       16.20467       27.30077        0.35582
      1087         2       -2.00000       16.29044        6.49110        6.35121
      1088         2       -2.00000       16.32653       18.01604        5.69343
      1089         2       -2.00000       16.36566       29.56484        5.02985
      1090         2       -2.00000       16.48520        8.79366        4.33151
      1091         2       -2.00000       16.57264       20.30812        3.65235
      1092         2       -2.00000       16.65138       31.83685        2.97461
      1093         2       -2.00000       17.09282       10.83955        2.31250
      1094         2       -2.00000       17.10807       22.39042        1.63388
      1095         2       -2.00000       17.14999        1.53342        0.97470
      1096         2       -2.00000       17.20477       13.04064        0.32110
      1097         2       -2.00000       17.26826       24.59662        6.22070
      1098         2       -2.00000       17.31545        3.73976        5.59394
      1099         2       -2.00000       17.31729       26.80832        4.34826
      1100         2       -2.00000       17.33973       15.24151        4.95480
      1101         2       -2.00000       17.45272        5.87958        3.66745
      1102         2       -2.00000       17.49481       17.41260        3.01220
      1103         2       -2.00000       17.58696       28.96035        2.34284
      1104         2       -2.00000       17.84681        8.12120        1.78559
      1105         2       -2.00000       17.88601       19.67829        1.12984
      1106         2       -2.00000       17.92474       31.23833        0.47235
      1107         2       -2.00000       17.97346       10.37744        6.31707
      1108         2       -2.00000       18.04525       21.91558        5.67240
      1109         2       -2.00000       18.07894        1.04281        5.00765
      1110         2       -2.00000       18.11783       12.51848        4.32957
      1111         2       -2.00000       18.64064       14.40573        2.20442
      1112         2       -2.00000       18.67698        2.80922        2.82758
      1113         2       -2.00000       18.68320       23.64446        3.46359
      1114         2       -2.00000       18.75819        5.16851        0.76907
      1115         2       -2.00000       18.76026       25.98090        1.38518
      1116         2       -2.00000       18.76074       16.72176        0.10892
      1117         2       -2.00000       18.79125        7.49862        5.41568
      1118         2       -2.00000       18.79061       28.33311        6.12312
      1119         2       -2.00000       18.79843       19.03945        4.77064
      1120         2       -2.00000       18.81417       30.56207        4.12927
      1121         2       -2.00000       20.59580       14.35476        4.12927
      1122         2       -2.00000       20.61162        2.83215        4.77064
      1123         2       -2.00000       20.61872       23.70592        5.41568
      1124         2       -2.00000       20.61936       12.12581        6.12312
      1125         2       -2.00000       20.64979        9.77360        1.38518
      1126         2       -2.00000       20.64931        0.51446        0.10892
      1127         2       -2.00000       20.65186       21.37581        0.76907
      1128         2       -2.00000       20.72677        7.43716        3.46359
      1129         2       -2.00000       20.73299       19.01652        2.82758
      1130         2       -2.00000       20.76933       30.61303        2.20442
      1131         2       -2.00000       21.29214       28.72578        4.32957
      1132         2       -2.00000       21.33103       17.25011        5.00765
      1133         2       -2.00000       21.36480        5.70828        5.67240
      1134         2       -2.00000       21.43659       26.58475        6.31707
      1135         2       -2.00000       21.48531       15.03103        0.47235
      1136         2       -2.00000       21.52404        3.47099        1.12984
      1137         2       -2.00000       21.56324       24.32850        1.78559
      1138         2       -2.00000       21.82309       12.75305        2.34284
      1139         2       -2.00000       21.91524        1.20530        3.01220
      1140         2       -2.00000       21.95733       22.08688        3.66745
      1141         2       -2.00000       22.07032       31.44881        4.95480
      1142         2       -2.00000       22.09460       19.94706        5.59394
      1143         2       -2.00000       22.09268       10.60102        4.34826
      1144         2       -2.00000       22.14179        8.38932        6.22070
      1145         2       -2.00000       22.20528       29.24794        0.32110
      1146         2       -2.00000       22.26006       17.74072        0.97470
      1147         2       -2.00000       22.30198        6.18312        1.63388
      1148         2       -2.00000       22.31723       27.04685        2.31250
      1149         2       -2.00000       22.75867       15.62955        2.97461
      1150         2       -2.00000       22.83741        4.10082        3.65235
      1151         2       -2.00000       22.92485       25.00096        4.33151
      1152         2       -2.00000       23.04439       13.35754        5.02985
      1153         2       -2.00000       23.08352        1.80874        5.69343
      1154         2       -2.00000       23.11953       22.69840        6.35121
      1155         2       -2.00000       23.20538       11.09347        0.35582
      1156         2       -2.00000       23.29889       31.97941        1.01529
      1157         2       -2.00000       23.33370       20.46430        1.67323
      1158         2       -2.00000       23.37355        8.90673        2.34412
      1159         2       -2.00000       23.56312       29.83111        2.99035
      1160         2       -2.00000       23.62254       18.36600        3.65390
      1161         2       -2.00000       23.68203        6.82318        4.31330
      1162         2       -2.00000       23.85603       27.67239        4.99984
      1163         2       -2.00000       23.92223       16.13234        5.68712
      1164         2       -2.00000       23.97166        4.59154        6.34956
      1165         2       -2.00000       24.04529       25.44946        0.37075
      1166         2       -2.00000       24.19853       13.91075        1.02033
      1167         2       -2.00000       24.25730        2.36942        1.68081
      1168         2       -2.00000       24.32174       23.25514        2.34947
      1169         2       -2.00000       24.49048       11.71337        3.03364
      1170         2       -2.00000       24.53272        0.15736        3.68582
      1171         2       -2.00000       24.59501       21.06478        4.35113
      1172         2       -2.00000       24.69610        9.50786        5.02076
      1173         2       -2.00000       24.77021       30.38795        5.69596
      1174         2       -2.00000       24.82395       18.87427        6.35345
      1175         2       -2.00000       24.88272        7.30915        0.36205
      1176         2       -2.00000       24.96410       28.18721        1.04108
      1177         2       -2.00000       25.11063       16.69008        1.67528
      1178         2       -2.00000       25.17539        5.15071        2.33856
      1179         2       -2.00000       25.27010       26.03820        3.00458
      1180         2       -2.00000       25.40929       14.47987        3.68052
      1181         2       -2.00000       25.46534        2.93952        4.34311
      1182         2       -2.00000       25.54041       23.82439        5.01346
      1183         2       -2.00000       25.66586       12.26008        5.69458
      1184         2       -2.00000       25.73405        0.72539        6.35099
      1185         2       -2.00000       25.79235       21.59593        0.35621
      1186         2       -2.00000       25.88290       10.03713        1.02778
      1187         2       -2.00000       25.98895       30.93021        1.68631
      1188         2       -2.00000       26.05555       19.42077        2.34683
      1189         2       -2.00000       26.12942        7.87538        3.01222
      1190         2       -2.00000       26.25143       28.75673        3.68518
      1191         2       -2.00000       26.32250       17.23133        4.34894
      1192         2       -2.00000       26.38870        5.69151        5.01518
      1193         2       -2.00000       26.49707       26.56386        5.69213
      1194         2       -2.00000       26.60519       15.03319        6.35144
      1195         2       -2.00000       26.66692        3.47447        0.35347
      1196         2       -2.00000       26.74861       24.35452        1.02236
      1197         2       -2.00000       26.87206       12.81318        1.69048
      1198         2       -2.00000       26.93563        1.27898        2.35043
      1199         2       -2.00000       27.00949       22.16799        3.01522
      1200         2       -2.00000       27.12257       10.61273        3.68743
      1201         2       -2.00000       27.20210       31.49455        4.35430
      1202         2       -2.00000       27.27086       19.96969        5.01733
      1203         2       -2.00000       27.35942        8.41893        5.68797
      1204         2       -2.00000       27.44782       29.30073        6.35981
      1205         2       -2.00000       27.53733       17.76241        0.35269
      1206         2       -2.00000       27.60928        6.22016        1.01905
      1207         2       -2.00000       27.70183       27.10309        1.68927
      1208         2       -2.00000       27.80700       15.57175        2.35249
      1209         2       -2.00000       27.87368        4.03491        3.01691
      1210         2       -2.00000       27.96144       24.91547        3.68514
      1211         2       -2.00000       28.07603       13.37135        4.35450
      1212         2       -2.00000       28.14535        1.83761        5.01645
      1213         2       -2.00000       28.22400       22.72034        5.68343
      1214         2       -2.00000       28.32965       11.16903        6.35478
      1215         2       -2.00000       28.41190       32.03466        0.35665
      1216         2       -2.00000       28.48593       20.50936        1.02006
      1217         2       -2.00000       28.57608        8.96147        1.68780
      1218         2       -2.00000       28.67151       29.84430        2.35493
      1219         2       -2.00000       28.74809       18.31880        3.01806
      1220         2       -2.00000       28.82675        6.77587        3.68398
      1221         2       -2.00000       28.92553       27.65407        4.35476
      1222         2       -2.00000       29.01632       16.12633        5.01701
      1223         2       -2.00000       29.08867        4.58725        5.68204
      1224         2       -2.00000       29.18170       25.46464        6.35203
      1225         2       -2.00000       29.28352       13.90904        0.35769
      1226         2       -2.00000       29.35499        2.37530        1.02068
      1227         2       -2.00000       29.43851       23.25725        1.68735
      1228         2       -2.00000       29.54185       11.71387        2.35584
      1229         2       -2.00000       29.61962        0.18147        3.01999
      1230         2       -2.00000       29.69788       21.06617        3.68482
      1231         2       -2.00000       29.79451        9.51942        4.35393
      1232         2       -2.00000       29.88011       30.40085        5.02118
      1233         2       -2.00000       29.96236       18.87434        5.68285
      1234         2       -2.00000       30.04781        7.33009        6.35035
      1235         2       -2.00000       30.13804       28.18997        0.35849
      1236         2       -2.00000       30.22724       16.66139        1.02133
      1237         2       -2.00000       30.30382        5.12245        1.68690
      1238         2       -2.00000       30.39342       26.00229        2.35518
      1239         2       -2.00000       30.49124       14.46763        3.02061
      1240         2       -2.00000       30.56598        2.93234        3.68488
      1241         2       -2.00000       30.65223       23.81267        4.35194
      1242         2       -2.00000       30.75228       12.27136        5.02000
      1243         2       -2.00000       30.83086        0.73916        5.68388
      1244         2       -2.00000       30.91327       21.62207        6.34949
      1245         2       -2.00000       31.00886       10.05760        0.35744
      1246         2       -2.00000       31.09398       30.93974        1.02296
      1247         2       -2.00000       31.17471       19.41019        1.68731
      1248         2       -2.00000       31.26216        7.86765        2.35429
      1249         2       -2.00000       31.35255       28.74795        3.02191
      1250         2       -2.00000       31.43792       17.21833        3.68550
      1251         2       -2.00000       31.51881        5.67861        4.35140
      1252         2       -2.00000       31.61032       26.55739        5.01967
      1253         2       -2.00000       31.70168       15.02456        5.68469
      1254         2       -2.00000       31.77977        3.48847        6.34948
      1255         2       -2.00000       31.86841       24.34744        0.35663
      1256         2       -2.00000       31.96352       12.80996        1.02329
      1257         2       -2.00000       32.04242        1.27610        1.68785
      1258         2       -2.00000       32.12674       22.15750        2.35391
      1259         2       -2.00000       32.22129       10.61671        3.02147
      1260         2       -2.00000       32.30410       31.49788        3.68706
      1261         2       -2.00000       32.38763       19.96677        4.35150
      1262         2       -2.00000       32.47786        8.42511        5.01887
      1263         2       -2.00000       32.56491       29.30540        5.68579
      1264         2       -2.00000       32.65035       17.77459        6.34990
      1265         2       -2.00000       32.73476        6.21442        0.35604
      1266         2       -2.00000       32.82363       27.09397        1.02356
      1267         2       -2.00000       32.91307       15.56122        1.68832
      1268         2       -2.00000       32.99341        4.02435        2.35377
      1269         2       -2.00000       33.08164       24.90399        3.02091
      1270         2       -2.00000       33.17444       13.36781        3.68713
      1271         2       -2.00000       33.25461        1.83323        4.35200
      1272         2       -2.00000       33.34085       22.71382        5.01829
      1273         2       -2.00000       33.43412       11.17472        5.68541
      1274         2       -2.00000       33.51677       32.05549        6.35072
      1275         2       -2.00000       33.60134       20.50239        0.35579
      1276         2       -2.00000       33.69181        8.96225        1.02294
      1277         2       -2.00000       33.77782       29.84264        1.68925
      1278         2       -2.00000       33.86270       18.31076        2.35393
      1279         2       -2.00000       33.94871        6.77156        3.02043
      1280         2       -2.00000       34.03727       27.65114        3.68749
      1281         2       -2.00000       34.12455       16.11835        4.35246
      1282         2       -2.00000       34.20728        4.58116        5.01813
      1283         2       -2.00000       34.29623       25.46042        5.68526
      1284         2       -2.00000       34.38623       13.92546        6.35109
      1285         2       -2.00000       34.46776        2.36953        0.35600
      1286         2       -2.00000       34.55512       23.24941        1.02258
      1287         2       -2.00000       34.64640       11.71215        1.68920
      1288         2       -2.00000       34.72889        0.17761        2.35461
      1289         2       -2.00000       34.81473       21.05875        3.02023
      1290         2       -2.00000       34.90497        9.52013        3.68712
      1291         2       -2.00000       34.98993       30.40016        4.35318
      1292         2       -2.00000       35.07546       18.86737        5.01822
      1293         2       -2.00000       35.16298        7.32885        5.68485
      1294         2       -2.00000       35.25026       28.20837        6.35155
      1295         2       -2.00000       35.33698       16.65478        0.35626
      1296         2       -2.00000       35.42147        5.11742        1.02233
      1297         2       -2.00000       35.50963       25.99675        1.68920
      1298         2       -2.00000       35.59835       14.46224        2.35483
      1299         2       -2.00000       35.68092        2.92637        3.02035
      1300         2       -2.00000       35.76868       23.80605        3.68688
      1301         2       -2.00000       35.85875       12.26980        4.35320
      1302         2       -2.00000       35.94164        0.73481        5.01868
      1303         2       -2.00000       36.02820       21.61523        5.68461
      1304         2       -2.00000       36.11812       10.07768        6.35132
      1305         2       -2.00000       36.20261       30.93695        0.35685
      1306         2       -2.00000       36.28861       19.40348        1.02225
      1307         2       -2.00000       36.37661        7.86567        1.68887
      1308         2       -2.00000       36.46317       28.74509        2.35527
      1309         2       -2.00000       36.54949       17.21168        3.02052
      1310         2       -2.00000       36.63502        5.67459        3.68667
      1311         2       -2.00000       36.72302       26.55372        4.35336
      1312         2       -2.00000       36.81062       15.01950        5.01892
      1313         2       -2.00000       36.89431        3.48341        5.68464
      1314         2       -2.00000       36.98239       24.36270        6.35121
      1315         2       -2.00000       37.07127       12.80675        0.35698
      1316         2       -2.00000       37.15455        1.27137        1.02257
      1317         2       -2.00000       37.24184       22.15130        1.68867
      1318         2       -2.00000       37.33103       10.61469        2.35518
      1319         2       -2.00000       37.41528       31.49411        3.02099
      1320         2       -2.00000       37.50168       19.96016        3.68657
      1321         2       -2.00000       37.58992        8.42313        4.35313
      1322         2       -2.00000       37.67593       29.30229        5.01936
      1323         2       -2.00000       37.76225       17.76856        5.68472
      1324         2       -2.00000       37.84857        6.23179        6.35101
      1325         2       -2.00000       37.93617       27.09021        0.35720
      1326         2       -2.00000       38.02321       15.55609        1.02274
      1327         2       -2.00000       38.10770        4.01997        1.68863
      1328         2       -2.00000       38.19578       24.89900        2.35516
      1329         2       -2.00000       38.28394       13.36401        3.02112
      1330         2       -2.00000       38.36747        1.82843        3.68679
      1331         2       -2.00000       38.45523       22.70801        4.35298
      1332         2       -2.00000       38.54395       11.17209        5.01935
      1333         2       -2.00000       38.62803       32.05124        5.68512
      1334         2       -2.00000       38.71491       20.51690        6.35086
      1335         2       -2.00000       38.80323        8.95998        0.35705
      1336         2       -2.00000       38.88876       29.83887        1.02316
      1337         2       -2.00000       38.97516       18.30495        1.68862
      1338         2       -2.00000       39.06204        6.76857        2.35497
      1339         2       -2.00000       39.14924       27.64718        3.02140
      1340         2       -2.00000       39.23589       16.11316        3.68691
      1341         2       -2.00000       39.32093        4.57720        4.35290
      1342         2       -2.00000       39.40909       25.45587        5.01942
      1343         2       -2.00000       39.49661       13.92121        5.68528
      1344         2       -2.00000       39.58046        2.38560        6.35100
      1345         2       -2.00000       39.66870       23.24428        0.35694
      1346         2       -2.00000       39.75694       11.70887        1.02322
      1347         2       -2.00000       39.84079        0.17326        1.68894
      1348         2       -2.00000       39.92823       21.05320        2.35481
      1349         2       -2.00000       40.01647        9.51727        3.02133
      1350         2       -2.00000       40.10151       30.39591        3.68731
      1351         2       -2.00000       40.18815       18.86189        4.35282
      1352         2       -2.00000       40.27536        7.32590        5.01925
      1353         2       -2.00000       40.36216       28.20412        5.68561
      1354         2       -2.00000       40.44864       16.67020        6.35107
      1355         2       -2.00000       40.53416        5.11401        0.35682
      1356         2       -2.00000       40.62240       25.99217        1.02336
      1357         2       -2.00000       40.70937       14.45783        1.68910
      1358         2       -2.00000       40.79345        2.92238        2.35487
      1359         2       -2.00000       40.88217       23.80102        3.02125
      1360         2       -2.00000       40.96993       12.26600        3.68744
      1361         2       -2.00000       41.05346        0.73046        4.35310
      1362         2       -2.00000       41.14154       21.61004        5.01906
      1363         2       -2.00000       41.22970       10.07447        5.68560
      1364         2       -2.00000       41.31419       30.95295        6.35149
      1365         2       -2.00000       41.40123       19.39835        0.35667
      1366         2       -2.00000       41.48875        7.86268        1.02322
      1367         2       -2.00000       41.57515       28.74048        1.68951
      1368         2       -2.00000       41.66147       17.20679        2.35487
      1369         2       -2.00000       41.74748        5.67134        3.02109
      1370         2       -2.00000       41.83564       26.54891        3.68765
      1371         2       -2.00000       41.92212       15.01496        4.35324
      1372         2       -2.00000       42.00629        3.47974        5.01904
      1373         2       -2.00000       42.09556       24.35777        5.68556
      1374         2       -2.00000       42.18284       12.82310        6.35166
      1375         2       -2.00000       42.26605        1.26724        0.35689
      1376         2       -2.00000       42.35501       22.14637        1.02301
      1377         2       -2.00000       42.44309       10.61106        1.68958
      1378         2       -2.00000       42.52678       31.48954        2.35530
      1379         2       -2.00000       42.61438       19.95532        3.02087
      1380         2       -2.00000       42.70238        8.41988        3.68756
      1381         2       -2.00000       42.78790       29.29739        4.35371
      1382         2       -2.00000       42.87415       17.76398        5.01895
      1383         2       -2.00000       42.96079        6.22880        5.68535
      1384         2       -2.00000       43.04879       27.10559        6.35198
      1385         2       -2.00000       43.13471       15.55161        0.35702
      1386         2       -2.00000       43.21920        4.01679        1.02291
      1387         2       -2.00000       43.30912       24.89381        1.68961
      1388         2       -2.00000       43.39576       13.35966        2.35555
      1389         2       -2.00000       43.47857        1.82467        3.02102
      1390         2       -2.00000       43.56872       22.70299        3.68735
      1391         2       -2.00000       43.65640       11.16806        4.35388
      1392         2       -2.00000       43.73905       32.04680        5.01940
      1393         2       -2.00000       43.82777       20.51233        5.68503
      1394         2       -2.00000       43.91593        8.97701        6.35190
      1395         2       -2.00000       44.00034       29.83378        0.35761
      1396         2       -2.00000       44.08714       18.30070        1.02267
      1397         2       -2.00000       44.17442        6.76562        1.68938
      1398         2       -2.00000       44.26194       27.64166        2.35600
      1399         2       -2.00000       44.34747       16.10891        3.02105
      1400         2       -2.00000       44.43243        4.57434        3.68711
      1401         2       -2.00000       44.52267       25.45033        4.35400
      1402         2       -2.00000       44.60843       13.91683        5.01962
      1403         2       -2.00000       44.69092        2.38232        5.68502
      1404         2       -2.00000       44.78219       23.25966        6.35165
      1405         2       -2.00000       44.86964       11.70446        0.35788
      1406         2       -2.00000       44.95109        0.16901        1.02314
      1407         2       -2.00000       45.04116       21.04866        1.68897
      1408         2       -2.00000       45.13004        9.51331        2.35609
      1409         2       -2.00000       45.21277       30.39072        3.02177
      1410         2       -2.00000       45.30013       18.85793        3.68674
      1411         2       -2.00000       45.38861        7.32288        4.35379
      1412         2       -2.00000       45.47469       28.19831        5.02030
      1413         2       -2.00000       45.55958       16.66643        5.68498
      1414         2       -2.00000       45.64558        5.13219        6.35129
      1415         2       -2.00000       45.73606       25.98620        0.35809
      1416         2       -2.00000       45.82063       14.45354        1.02350
      1417         2       -2.00000       45.90319        2.91975        1.68881
      1418         2       -2.00000       45.99647       23.79525        2.35594
      1419         2       -2.00000       46.08279       12.26123        3.02223
      1420         2       -2.00000       46.16296        0.72663        3.68710
      1421         2       -2.00000       46.25575       21.60508        4.35331
      1422         2       -2.00000       46.34391       10.07012        5.02046
      1423         2       -2.00000       46.42433       30.94785        5.68590
      1424         2       -2.00000       46.51376       19.41510        6.35067
      1425         2       -2.00000       46.60264        7.85957        0.35784
      1426         2       -2.00000       46.68705       28.73445        1.02432
      1427         2       -2.00000       46.77249       17.20367        1.68844
      1428         2       -2.00000       46.85953        5.66936        2.35536
      1429         2       -2.00000       46.94969       26.54230        3.02273
      1430         2       -2.00000       47.03330       15.01119        3.68716
      1431         2       -2.00000       47.11611        3.47776        4.35275
      1432         2       -2.00000       47.21058       24.35154        5.02032
      1433         2       -2.00000       47.29490       12.81837        5.68637
      1434         2       -2.00000       47.37380        1.28451        6.35093
      1435         2       -2.00000       47.46891       22.14111        0.35724
      1436         2       -2.00000       47.55762       10.60597        1.02475
      1437         2       -2.00000       47.63564       31.48447        1.68954
      1438         2       -2.00000       47.72708       19.95165        2.35456
      1439         2       -2.00000       47.81859        8.41586        3.02283
      1440         2       -2.00000       47.89948       29.29074        3.68873
      1441         2       -2.00000       47.98485       17.76112        4.35232
      1442         2       -2.00000       48.07516        6.22682        5.01994
      1443         2       -2.00000       48.16260       27.09888        5.68692
      1444         2       -2.00000       48.24342       15.56933        6.35127
      1445         2       -2.00000       48.32846        4.01636        0.35644
      1446         2       -2.00000       48.42405       24.88697        1.02474
      1447         2       -2.00000       48.50646       13.35531        1.69035
      1448         2       -2.00000       48.58511        1.82307        2.35423
      1449         2       -2.00000       48.68517       22.69637        3.02229
      1450         2       -2.00000       48.77142       11.16213        3.68934
      1451         2       -2.00000       48.84616       32.04144        4.35362
      1452         2       -2.00000       48.94398       20.50674        5.01904
      1453         2       -2.00000       49.03350        8.97202        5.68733
      1454         2       -2.00000       49.11016       29.84768        6.35289
      1455         2       -2.00000       49.19936       18.29862        0.35539
      1456         2       -2.00000       49.28951        6.76435        1.02387
      1457         2       -2.00000       49.37496       27.63473        1.69138
      1458         2       -2.00000       49.45721       16.10822        2.35305
      1459         2       -2.00000       49.54289        4.57505        3.02029
      1460         2       -2.00000       49.63952       25.44290        3.68940
      1461         2       -2.00000       49.71777       13.91300        4.35424
      1462         2       -2.00000       49.79555        2.38056        5.01838
      1463         2       -2.00000       49.89888       23.25182        5.68688
      1464         2       -2.00000       49.98241       11.71916        6.35355
      1465         2       -2.00000       50.05388        0.16492        0.35619
      1466         2       -2.00000       50.15570       21.04440        1.02220
      1467         2       -2.00000       50.24873        9.50719        1.69219
      1468         2       -2.00000       50.32108       30.38274        2.35721
      1469         2       -2.00000       50.41187       18.85500        3.01947
      1470         2       -2.00000       50.51065        7.31860        3.69025
      1471         2       -2.00000       50.58931       28.19027        4.35617
      1472         2       -2.00000       50.66589       16.66477        5.01930
      1473         2       -2.00000       50.76124        5.13296        5.68642
      1474         2       -2.00000       50.85139       25.99968        6.35417
      1475         2       -2.00000       50.92550       14.45389        0.35723
      1476         2       -2.00000       51.00775        2.92544        1.01945
      1477         2       -2.00000       51.11331       23.78873        1.69079
      1478         2       -2.00000       51.19197       12.25686        2.35778
      1479         2       -2.00000       51.26137        0.72312        3.01973
      1480         2       -2.00000       51.37588       21.59360        3.68909
      1481         2       -2.00000       51.46372       10.05953        4.35732
      1482         2       -2.00000       51.53040       30.93729        5.02174
      1483         2       -2.00000       51.63556       19.40598        5.68495
      1484         2       -2.00000       51.72804        7.87428        6.35518
      1485         2       -2.00000       51.80006       28.72619        0.36120
      1486         2       -2.00000       51.88958       17.20834        1.01441
      1487         2       -2.00000       51.97790        5.67554        1.68626
      1488         2       -2.00000       52.06654       26.53938        2.35690
      1489         2       -2.00000       52.13530       15.01452        3.01993
      1490         2       -2.00000       52.21483        3.48174        3.68680
      1491         2       -2.00000       52.32782       24.34105        4.35901
      1492         2       -2.00000       52.40177       12.81549        5.02379
      1493         2       -2.00000       52.46533        1.28129        5.68375
      1494         2       -2.00000       52.58879       22.15452        6.35186
      1495         2       -2.00000       52.67048       10.59952        0.36041
      1496         2       -2.00000       52.73213       31.47588        1.02278
      1497         2       -2.00000       52.84033       19.94521        1.68210
      1498         2       -2.00000       52.94869        8.40296        2.35906
      1499         2       -2.00000       53.01481       29.27771        3.02529
      1500         2       -2.00000       53.08597       17.75231        3.68904
      1501         2       -2.00000       53.20798        6.21909        4.36200
      1502         2       -2.00000       53.28185       27.08826        5.02740
      1503         2       -2.00000       53.34845       15.57883        5.68791
      1504         2       -2.00000       53.45449        4.05734        6.34644
      1505         2       -2.00000       53.54497       24.89266        0.35767
      1506         2       -2.00000       53.60334       13.36905        1.02323
      1507         2       -2.00000       53.67146        1.83439        1.67964
      1508         2       -2.00000       53.79699       22.68468        2.36077
      1509         2       -2.00000       53.87205       11.15495        3.03111
      1510         2       -2.00000       53.92811       32.02920        3.69370
      1511         2       -2.00000       54.06730       20.47084        4.36964
      1512         2       -2.00000       54.16201        8.94376        5.03567
      1513         2       -2.00000       54.22669       29.81899        5.69894
      1514         2       -2.00000       54.37322       18.32186        6.33314
      1515         2       -2.00000       54.45459        6.76484        0.35183
      1516         2       -2.00000       54.51337       27.63480        1.02077
      1517         2       -2.00000       54.56719       16.12112        1.67826
      1518         2       -2.00000       54.64130        4.58661        2.35346
      1519         2       -2.00000       54.74239       25.44429        3.02311
      1520         2       -2.00000       54.80460       13.93711        3.68841
      1521         2       -2.00000       54.84684        2.38110        4.34058
      1522         2       -2.00000       55.01557       23.25390        5.02475
      1523         2       -2.00000       55.08010       11.72501        5.69342
      1524         2       -2.00000       55.13887        0.18368        6.35389
      1525         2       -2.00000       55.29211       21.03914        0.34312
      1526         2       -2.00000       55.36574        9.50293        1.02467
      1527         2       -2.00000       55.41517       30.37670        1.68710
      1528         2       -2.00000       55.48129       18.83668        2.37439
      1529         2       -2.00000       55.65537        7.27129        3.06092
      1530         2       -2.00000       55.71486       28.14303        3.72033
      1531         2       -2.00000       55.77427       16.67796        4.38388
      1532         2       -2.00000       55.96385        5.18770        5.03011
      1533         2       -2.00000       56.00370       26.04477        5.70100
      1534         2       -2.00000       56.03843       14.52966        6.35893
      1535         2       -2.00000       56.13202        2.98049        0.35807
      1536         2       -2.00000       56.21779       23.81067        1.02302
      1537         2       -2.00000       56.25388       12.28573        1.68080
      1538         2       -2.00000       56.29301        0.73689        2.34438
      1539         2       -2.00000       56.41255       21.50808        3.04272
      1540         2       -2.00000       56.49999        9.99365        3.72187
      1541         2       -2.00000       56.57873       30.87949        4.39962
      1542         2       -2.00000       57.02017       19.46219        5.06172
      1543         2       -2.00000       57.03542        7.91135        5.74035
      1544         2       -2.00000       57.07734       28.76835        6.39953
      1545         2       -2.00000       57.13212       17.24062        0.39277
      1546         2       -2.00000       57.19561        5.70515        1.15353
      1547         2       -2.00000       57.24280       26.56201        1.78028
      1548         2       -2.00000       57.24464        3.49345        3.02597
      1549         2       -2.00000       57.26708       15.06026        2.41942
      1550         2       -2.00000       57.38007       24.42215        3.70678
      1551         2       -2.00000       57.42216       12.88917        4.36203
      1552         2       -2.00000       57.51431        1.34139        5.03138
      1553         2       -2.00000       57.77415       22.18057        5.58863
      1554         2       -2.00000       57.81336       10.62344        6.24439
      1555         2       -2.00000       57.85209       31.45756        0.24153
      1556         2       -2.00000       57.90080       19.92429        1.05716
      1557         2       -2.00000       57.97259        8.38619        1.70183
      1558         2       -2.00000       58.00629       29.25896        2.36658
      1559         2       -2.00000       58.04518       17.78329        3.04466
      1560         2       -2.00000       58.56799       15.89600        5.16982
      1561         2       -2.00000       58.60432       27.49252        4.54665
      1562         2       -2.00000       58.61055        6.65728        3.91064
      1563         2       -2.00000       58.68554       25.13323        6.60516
      1564         2       -2.00000       58.68761        4.32084        5.98905
      1565         2       -2.00000       58.68809       13.55949        0.60497
      1566         2       -2.00000       58.71860       22.80315        1.95854
      1567         2       -2.00000       58.71796        1.96866        1.25111
      1568         2       -2.00000       58.72578       11.26229        2.60358
      1569         2       -2.00000       58.74151       32.15431        3.24495
      1570         2       -2.00000       60.52315       15.94701        3.24495
      1571         2       -2.00000       60.53896       27.46959        2.60358
      1572         2       -2.00000       60.54607        6.59585        1.95854
      1573         2       -2.00000       60.54671       18.17596        1.25111
      1574         2       -2.00000       60.57713       20.52814        5.98905
      1575         2       -2.00000       60.57666       29.76680        0.60497
      1576         2       -2.00000       60.57921        8.92593        6.60516
      1577         2       -2.00000       60.65411       22.86458        3.91064
      1578         2       -2.00000       60.66034       11.28522        4.54665
      1579         2       -2.00000       60.69668       32.10330        5.16982
      1580         2       -2.00000       61.21949        1.57599        3.04466
      1581         2       -2.00000       61.25837       13.05166        2.36658
      1582         2       -2.00000       61.29215       24.59349        1.70183
      1583         2       -2.00000       61.36394        3.71699        1.05716
      1584         2       -2.00000       61.41265       15.25026        0.24153
      1585         2       -2.00000       61.45138       26.83074        6.24439
      1586         2       -2.00000       61.49059        5.97327        5.58863
      1587         2       -2.00000       61.75044       17.54869        5.03138
      1588         2       -2.00000       61.84259       29.09647        4.36203
      1589         2       -2.00000       61.88468        8.21485        3.70678
      1590         2       -2.00000       61.99767       31.26756        2.41942
      1591         2       -2.00000       62.02195       10.35471        1.78028
      1592         2       -2.00000       62.02003       19.70075        3.02597
      1593         2       -2.00000       62.06914       21.91245        1.15353
      1594         2       -2.00000       62.13262        1.03332        0.39277
      1595         2       -2.00000       62.18740       12.56105        6.39953
      1596         2       -2.00000       62.22933       24.11865        5.74035
      1597         2       -2.00000       62.24458        3.25488        5.06172
      1598         2       -2.00000       62.68602       14.67219        4.39962
      1599         2       -2.00000       62.76475       26.20095        3.72188
      1600         2       -2.00000       62.85219        5.30078        3.04272
      1601         2       -2.00000       62.97174       16.94419        2.34438
      1602         2       -2.00000       63.01087       28.49303        1.68080
      1603         2       -2.00000       63.04688        7.60336        1.02302
      1604         2       -2.00000       63.13272       19.18779        0.35807
      1605         2       -2.00000       63.22623       30.73696        6.35893
      1606         2       -2.00000       63.26105        9.83747        5.70100
      1607         2       -2.00000       63.30090       21.39500        5.03011
      1608         2       -2.00000       63.49047        0.47065        4.38388
      1609         2       -2.00000       63.54989       11.93573        3.72033
      1610         2       -2.00000       63.60938       23.47859        3.06092
      1611         2       -2.00000       63.78338        2.62938        2.37439
      1612         2       -2.00000       63.84958       14.16940        1.68710
      1613         2       -2.00000       63.89901       25.71023        1.02467
      1614         2       -2.00000       63.97264        4.83184        0.34312
      1615         2       -2.00000       64.12588       16.39099        6.35389
      1616         2       -2.00000       64.18465       27.93231        5.69342
      1617         2       -2.00000       64.24909        7.04660        5.02475
      1618         2       -2.00000       64.41783       18.58840        4.34058
      1619         2       -2.00000       64.46007       30.14441        3.68841
      1620         2       -2.00000       64.52236        9.23699        3.02311
      1621         2       -2.00000       64.62345       20.79391        2.35346
      1622         2       -2.00000       64.69756       32.32842        1.67826
      1623         2       -2.00000       64.75130       11.42750        1.02077
      1624         2       -2.00000       64.81007       22.97214        0.35183
      1625         2       -2.00000       64.89144        2.11456        6.33314
      1626         2       -2.00000       65.03798       13.61169        5.69894
      1627         2       -2.00000       65.10274       25.15106        5.03567
      1628         2       -2.00000       65.19745        4.26354        4.36964
      1629         2       -2.00000       65.33663       15.82190        3.69370
      1630         2       -2.00000       65.39269       27.36225        3.03111
      1631         2       -2.00000       65.46776        6.47738        2.36077
      1632         2       -2.00000       65.59321       18.04169        1.67964
      1633         2       -2.00000       65.66140       29.57635        1.02323
      1634         2       -2.00000       65.71970        8.68536        0.35767
      1635         2       -2.00000       65.81025       20.26464        6.34644
      1636         2       -2.00000       65.91630       31.78613        5.68791
      1637         2       -2.00000       65.98290       10.88096        5.02740
      1638         2       -2.00000       66.05676       22.42639        4.36200
      1639         2       -2.00000       66.17878        1.54501        3.68904
      1640         2       -2.00000       66.24985       13.07041        3.02529
      1641         2       -2.00000       66.31605       24.61026        2.35906
      1642         2       -2.00000       66.42441        3.73791        1.68210
      1643         2       -2.00000       66.53254       15.26857        1.02278
      1644         2       -2.00000       66.59427       26.80682        0.36041
      1645         2       -2.00000       66.67596        5.94722        6.35186
      1646         2       -2.00000       66.79941       17.48859        5.68375
      1647         2       -2.00000       66.86298       29.02279        5.02379
      1648         2       -2.00000       66.93684        8.13375        4.35901
      1649         2       -2.00000       67.04992       19.68904        3.68680
      1650         2       -2.00000       67.12945       31.22182        3.01993
      1651         2       -2.00000       67.19821       10.33208        2.35690
      1652         2       -2.00000       67.28677       21.88284        1.68626
      1653         2       -2.00000       67.37516        1.00104        1.01441
      1654         2       -2.00000       67.46468       12.51888        0.36120
      1655         2       -2.00000       67.53663       24.08158        6.35518
      1656         2       -2.00000       67.62918        3.19868        5.68495
      1657         2       -2.00000       67.73435       14.72998        5.02174
      1658         2       -2.00000       67.80103       26.26683        4.35732
      1659         2       -2.00000       67.88879        5.38630        3.68909
      1660         2       -2.00000       68.00338       16.93042        3.01973
      1661         2       -2.00000       68.07270       28.46416        2.35778
      1662         2       -2.00000       68.15135        7.58143        1.69079
      1663         2       -2.00000       68.25700       19.13274        1.01945
      1664         2       -2.00000       68.33925       30.66120        0.35723
      1665         2       -2.00000       68.41328        9.79238        6.35417
      1666         2       -2.00000       68.50343       21.34026        5.68642
      1667         2       -2.00000       68.59886        0.45747        5.01930
      1668         2       -2.00000       68.67544       11.98297        4.35617
      1669         2       -2.00000       68.75410       23.52590        3.69025
      1670         2       -2.00000       68.85288        2.64770        3.01947
      1671         2       -2.00000       68.94367       14.17544        2.35721
      1672         2       -2.00000       69.01602       25.71449        1.69219
      1673         2       -2.00000       69.10905        4.83710        1.02220
      1674         2       -2.00000       69.21086       16.37222        0.35619
      1675         2       -2.00000       69.28233       27.92647        6.35355
      1676         2       -2.00000       69.36586        7.04452        5.68688
      1677         2       -2.00000       69.46919       18.58786        5.01838
      1678         2       -2.00000       69.54697       30.12030        4.35424
      1679         2       -2.00000       69.62523        9.23560        3.68940
      1680         2       -2.00000       69.72185       20.78235        3.02029
      1681         2       -2.00000       69.80746       32.31552        2.35305
      1682         2       -2.00000       69.88971       11.42743        1.69138
      1683         2       -2.00000       69.97515       22.97165        1.02387
      1684         2       -2.00000       70.06539        2.09132        0.35539
      1685         2       -2.00000       70.15459       13.64038        6.35289
      1686         2       -2.00000       70.23117       25.17932        5.68733
      1687         2       -2.00000       70.32076        4.29944        5.01904
      1688         2       -2.00000       70.41859       15.83414        4.35362
      1689         2       -2.00000       70.49333       27.36943        3.68934
      1690         2       -2.00000       70.57957        6.48907        3.02229
      1691         2       -2.00000       70.67963       18.03037        2.35423
      1692         2       -2.00000       70.75821       29.56261        1.69035
      1693         2       -2.00000       70.84062        8.67966        1.02474
      1694         2       -2.00000       70.93621       20.22366        0.35644
      1695         2       -2.00000       71.02133       31.77663        6.35127
      1696         2       -2.00000       71.10206       10.89158        5.68692
      1697         2       -2.00000       71.18950       22.43412        5.01994
      1698         2       -2.00000       71.27990        1.55382        4.35232
      1699         2       -2.00000       71.36526       13.08344        3.68873
      1700         2       -2.00000       71.44616       24.62316        3.02283
      1701         2       -2.00000       71.53767        3.74435        2.35456
      1702         2       -2.00000       71.62902       15.27717        1.68954
      1703         2       -2.00000       71.70712       26.81327        1.02475
      1704         2       -2.00000       71.79576        5.93381        0.35724
      1705         2       -2.00000       71.89087       17.49181        6.35093
      1706         2       -2.00000       71.96976       29.02567        5.68637
      1707         2       -2.00000       72.05409        8.14424        5.02032
      1708         2       -2.00000       72.14864       19.68506        4.35275
      1709         2       -2.00000       72.23145       31.21850        3.68716
      1710         2       -2.00000       72.31498       10.33500        3.02273
      1711         2       -2.00000       72.40521       21.87666        2.35536
      1712         2       -2.00000       72.49225        0.99637        1.68844
      1713         2       -2.00000       72.57770       12.52715        1.02433
      1714         2       -2.00000       72.66210       24.06687        0.35784
      1715         2       -2.00000       72.75098        3.20779        6.35067
      1716         2       -2.00000       72.84042       14.74055        5.68590
      1717         2       -2.00000       72.92075       26.27742        5.02046
      1718         2       -2.00000       73.00899        5.39777        4.35331
      1719         2       -2.00000       73.10178       16.93393        3.68710
      1720         2       -2.00000       73.18196       28.46854        3.02223
      1721         2       -2.00000       73.26820        7.58795        2.35594
      1722         2       -2.00000       73.36147       19.12705        1.68881
      1723         2       -2.00000       73.44412       30.66085        1.02351
      1724         2       -2.00000       73.52869        9.77890        0.35809
      1725         2       -2.00000       73.61916       21.33949        6.35129
      1726         2       -2.00000       73.70517        0.45913        5.68498
      1727         2       -2.00000       73.79005       11.99101        5.02030
      1728         2       -2.00000       73.87606       23.53018        4.35379
      1729         2       -2.00000       73.96461        2.65063        3.68674
      1730         2       -2.00000       74.05190       14.18342        3.02177
      1731         2       -2.00000       74.13463       25.72061        2.35609
      1732         2       -2.00000       74.22358        4.84135        1.68897
      1733         2       -2.00000       74.31358       16.37631        1.02314
      1734         2       -2.00000       74.39511       27.91176        0.35788
      1735         2       -2.00000       74.48247        7.05236        6.35165
      1736         2       -2.00000       74.57375       18.58962        5.68502
      1737         2       -2.00000       74.65624       30.12413        5.01962
      1738         2       -2.00000       74.74208        9.24302        4.35400
      1739         2       -2.00000       74.83232       20.78164        3.68711
      1740         2       -2.00000       74.91728       32.31621        3.02105
      1741         2       -2.00000       75.00281       11.43436        2.35600
      1742         2       -2.00000       75.09033       22.97292        1.68938
      1743         2       -2.00000       75.17761        2.09340        1.02268
      1744         2       -2.00000       75.26433       13.62648        0.35762
      1745         2       -2.00000       75.34882       25.18432        6.35190
      1746         2       -2.00000       75.43698        4.30502        5.68503
      1747         2       -2.00000       75.52569       15.83950        5.01940
      1748         2       -2.00000       75.60826       27.37536        4.35388
      1749         2       -2.00000       75.69602        6.49568        3.68735
      1750         2       -2.00000       75.78610       18.03197        3.02102
      1751         2       -2.00000       75.86899       29.56696        2.35555
      1752         2       -2.00000       75.95555        8.68651        1.68961
      1753         2       -2.00000       76.04547       20.22409        1.02291
      1754         2       -2.00000       76.12995       31.75892        0.35702
      1755         2       -2.00000       76.21596       10.89829        6.35198
      1756         2       -2.00000       76.30396       22.43610        5.68535
      1757         2       -2.00000       76.39052        1.55668        5.01895
      1758         2       -2.00000       76.47684       13.09009        4.35371
      1759         2       -2.00000       76.56237       24.62718        3.68756
      1760         2       -2.00000       76.65037        3.74802        3.02087
      1761         2       -2.00000       76.73797       15.28223        2.35530
      1762         2       -2.00000       76.82166       26.81836        1.68958
      1763         2       -2.00000       76.90974        5.93907        1.02301
      1764         2       -2.00000       76.99861       17.47455        0.35689
      1765         2       -2.00000       77.08190       29.03040        6.35166
      1766         2       -2.00000       77.16918        8.15047        5.68556
      1767         2       -2.00000       77.25838       19.68704        5.01904
      1768         2       -2.00000       77.34263       31.22226        4.35324
      1769         2       -2.00000       77.42903       10.34161        3.68765
      1770         2       -2.00000       77.51727       21.87864        3.02109
      1771         2       -2.00000       77.60327        0.99948        2.35487
      1772         2       -2.00000       77.68960       12.53318        1.68951
      1773         2       -2.00000       77.77592       24.06998        1.02322
      1774         2       -2.00000       77.86352        3.19105        0.35667
      1775         2       -2.00000       77.95056       14.74565        6.35149
      1776         2       -2.00000       78.03505       26.28177        5.68560
      1777         2       -2.00000       78.12313        5.40274        5.01906
      1778         2       -2.00000       78.21129       16.93776        4.35311
      1779         2       -2.00000       78.29482       28.47330        3.68744
      1780         2       -2.00000       78.38258        7.59372        3.02125
      1781         2       -2.00000       78.47129       19.12968        2.35487
      1782         2       -2.00000       78.55538       30.66513        1.68910
      1783         2       -2.00000       78.64226        9.78487        1.02336
      1784         2       -2.00000       78.73058       21.32132        0.35682
      1785         2       -2.00000       78.81611        0.46289        6.35107
      1786         2       -2.00000       78.90251       11.99682        5.68561
      1787         2       -2.00000       78.98939       23.53320        5.01925
      1788         2       -2.00000       79.07659        2.65459        4.35283
      1789         2       -2.00000       79.16324       14.18861        3.68731
      1790         2       -2.00000       79.24828       25.72457        3.02133
      1791         2       -2.00000       79.33644        4.84590        2.35481
      1792         2       -2.00000       79.42396       16.38056        1.68894
      1793         2       -2.00000       79.50781       27.91617        1.02322
      1794         2       -2.00000       79.59605        7.03698        0.35694
      1795         2       -2.00000       79.68429       18.59290        6.35100
      1796         2       -2.00000       79.76813       30.12851        5.68528
