# Supplementary material for: Quantitative prediction of grain boundary thermal conductivities from local atomic environments
Source: Nat Commun. 2020 Apr 15;11:1854. doi: 10.1038/s41467-020-15619-9 (PMC7160158; doi:10.1038/s41467-020-15619-9)
Supplement: Supplementary file 4 — Supplementary Data 1 [file 41467_2020_15619_MOESM4_ESM.zip › MgO_GBs/sym_tilt/standard_pressure/310/s35_135.lmp]

LAMMPS data file

       440          atoms
         0          bonds
         0         angles
         0      dihedrals
         0      impropers
         2     atom types
         0     bond types
         0    angle types
         0 dihedral types
         0 improper types

      0.0000000     79.6953640 xlo xhi
      0.0000000      7.9140260 ylo yhi
      0.0000000      6.6339084 zlo zhi
      0.0000000      0.0000000      0.0134413 xy xz yz

Masses

1                24.30500 # Mg
2                15.99940 # O

Atoms

         1         1        2.00000        0.35433        0.86341        4.14236
         2         1        2.00000        0.35433        4.81370        0.82541
         3         1        2.00000        1.06648        3.69086        4.80519
         4         1        2.00000        1.06648        7.64115        1.48824
         5         1        2.00000        1.77856        2.55457        2.15108
         6         1        2.00000        1.77856        6.51831        5.46804
         7         1        2.00000        2.49064        1.43174        6.13086
         8         1        2.00000        2.49064        5.38203        2.81390
         9         1        2.00000        3.20272        0.29546        3.47676
        10         1        2.00000        3.20272        4.24575        0.15980
        11         1        2.00000        3.91488        7.07319        0.82260
        12         1        2.00000        3.91488        3.12290        4.13955
        13         1        2.00000        4.62687        5.95036        4.80245
        14         1        2.00000        4.62687        1.98663        1.48550
        15         1        2.00000        5.33903        4.81407        2.14826
        16         1        2.00000        5.33903        0.86378        5.46521
        17         1        2.00000        6.05103        3.69124        6.12814
        18         1        2.00000        6.05103        7.64153        2.81119
        19         1        2.00000        6.76335        2.55492        3.47386
        20         1        2.00000        6.76335        6.50521        0.15691
        21         1        2.00000        7.47519        5.38243        4.13694
        22         1        2.00000        7.47519        1.41869        0.81998
        23         1        2.00000        8.18742        0.29582        4.79945
        24         1        2.00000        8.18742        4.24611        1.48249
        25         1        2.00000        8.89918        3.12331        5.46276
        26         1        2.00000        8.89918        7.07360        2.14581
        27         1        2.00000        9.61206        5.95060        6.12479
        28         1        2.00000        9.61206        1.98686        2.80783
        29         1        2.00000       10.32326        4.81457        3.47177
        30         1        2.00000       10.32326        0.85083        0.15482
        31         1        2.00000       11.03613        7.64202        4.13345
        32         1        2.00000       11.03613        3.67829        0.81649
        33         1        2.00000       11.74662        2.55514        4.79782
        34         1        2.00000       11.74662        6.50543        1.48086
        35         1        2.00000       12.46188        5.38261        5.45760
        36         1        2.00000       12.46188        1.41887        2.14065
        37         1        2.00000       13.17149        4.24682        2.80892
        38         1        2.00000       13.17149        0.29653        6.12587
        39         1        2.00000       13.88349        7.07368        3.46414
        40         1        2.00000       13.88349        3.10995        0.14719
        41         1        2.00000       14.59382        5.93814        0.81916
        42         1        2.00000       14.59382        1.98784        4.13612
        43         1        2.00000       15.31609        4.81612        4.78951
        44         1        2.00000       15.31609        0.85239        1.47256
        45         1        2.00000       16.01343        3.67978        2.14255
        46         1        2.00000       16.01343        7.64351        5.45951
        47         1        2.00000       16.73730        6.50844        2.80075
        48         1        2.00000       16.73730        2.55815        6.11770
        49         1        2.00000       17.44842        5.37820        0.16645
        50         1        2.00000       17.44842        1.42791        3.48341
        51         1        2.00000       18.13484        4.19105        4.09024
        52         1        2.00000       18.13484        0.22731        0.77329
        53         1        2.00000       18.89242        7.17376        4.83012
        54         1        2.00000       18.89242        3.21003        1.51317
        55         1        2.00000       19.62530        5.97295        2.18755
        56         1        2.00000       19.62530        2.02265        5.50451
        57         1        2.00000       20.17281        4.98562        6.08840
        58         1        2.00000       20.17281        1.02189        2.77145
        59         1        2.00000       21.75946        7.34384        4.38466
        60         1        2.00000       21.75946        3.38011        1.06771
        61         1        2.00000       22.15412        4.62337        3.86003
        62         1        2.00000       22.15412        0.65963        0.54307
        63         1        2.00000       23.25319        5.43828        6.57742
        64         1        2.00000       23.25319        1.47455        3.26047
        65         1        2.00000       23.75504        6.61167        2.48198
        66         1        2.00000       23.75504        2.66137        5.79894
        67         1        2.00000       24.55709        7.71756        5.24256
        68         1        2.00000       24.55709        3.75383        1.92560
        69         1        2.00000       25.20645        4.88809        4.49712
        70         1        2.00000       25.20645        0.92436        1.18017
        71         1        2.00000       25.99280        6.00296        0.57102
        72         1        2.00000       25.99280        2.05267        3.88797
        73         1        2.00000       26.65706        7.14530        3.20302
        74         1        2.00000       26.65706        3.19501        6.51998
        75         1        2.00000       27.39600        4.31720        2.54927
        76         1        2.00000       27.39600        0.36691        5.86622
        77         1        2.00000       28.08321        5.44904        5.19421
        78         1        2.00000       28.08321        1.48530        1.87726
        79         1        2.00000       28.81537        6.57516        1.22173
        80         1        2.00000       28.81537        2.62487        4.53868
        81         1        2.00000       29.51876        3.74594        0.55534
        82         1        2.00000       29.51876        7.70967        3.87229
        83         1        2.00000       30.23515        4.88407        3.21184
        84         1        2.00000       30.23515        0.93378        6.52879
        85         1        2.00000       30.94141        6.01851        5.86375
        86         1        2.00000       30.94141        2.05477        2.54680
        87         1        2.00000       31.65858        7.14224        1.88510
        88         1        2.00000       31.65858        3.19195        5.20205
        89         1        2.00000       32.36859        4.31452        1.22201
        90         1        2.00000       32.36859        0.36423        4.53897
        91         1        2.00000       33.08163        5.45119        3.87646
        92         1        2.00000       33.08163        1.48746        0.55951
        93         1        2.00000       33.79235        2.62327        3.21311
        94         1        2.00000       33.79235        6.58700        6.53006
        95         1        2.00000       34.50562        3.75978        5.86753
        96         1        2.00000       34.50562        7.71007        2.55058
        97         1        2.00000       35.21730        4.88258        1.88767
        98         1        2.00000       35.21730        0.93228        5.20463
        99         1        2.00000       35.92962        6.01893        4.54187
       100         1        2.00000       35.92962        2.05520        1.22491
       101         1        2.00000       36.64138        7.14167        0.56197
       102         1        2.00000       36.64138        3.19138        3.87893
       103         1        2.00000       37.35370        0.36398        3.21615
       104         1        2.00000       37.35370        4.32771        6.53310
       105         1        2.00000       38.06577        1.50025        5.87026
       106         1        2.00000       38.06577        5.45055        2.55331
       107         1        2.00000       38.77785        2.62311        1.89048
       108         1        2.00000       38.77785        6.58685        5.20744
       109         1        2.00000       39.48985        3.75936        4.54458
       110         1        2.00000       39.48985        7.70966        1.22762
       111         1        2.00000       40.20201        0.93192        3.88175
       112         1        2.00000       40.20201        4.88221        0.56480
       113         1        2.00000       40.91417        2.06821        6.53589
       114         1        2.00000       40.91417        6.01850        3.21893
       115         1        2.00000       41.62624        7.15478        5.87304
       116         1        2.00000       41.62624        3.19105        2.55608
       117         1        2.00000       42.33832        0.36360        1.89326
       118         1        2.00000       42.33832        4.32733        5.21021
       119         1        2.00000       43.05040        1.49988        4.54736
       120         1        2.00000       43.05040        5.45017        1.23040
       121         1        2.00000       43.76256        2.62273        0.56762
       122         1        2.00000       43.76256        6.58647        3.88457
       123         1        2.00000       44.47456        7.72273        6.53863
       124         1        2.00000       44.47456        3.75899        3.22167
       125         1        2.00000       45.18671        4.89529        5.87586
       126         1        2.00000       45.18671        0.93155        2.55891
       127         1        2.00000       45.89871        6.01812        1.89598
       128         1        2.00000       45.89871        2.06783        5.21294
       129         1        2.00000       46.61103        3.19070        1.23330
       130         1        2.00000       46.61103        7.15444        4.55026
       131         1        2.00000       47.32287        4.32693        3.88718
       132         1        2.00000       47.32287        0.36320        0.57022
       133         1        2.00000       48.03511        1.49951        3.22467
       134         1        2.00000       48.03511        5.46325        6.54162
       135         1        2.00000       48.74686        2.63576        5.87831
       136         1        2.00000       48.74686        6.58605        2.56135
       137         1        2.00000       49.45974        3.75876        1.89933
       138         1        2.00000       49.45974        7.72249        5.21628
       139         1        2.00000       50.17094        4.89479        4.55235
       140         1        2.00000       50.17094        0.93106        1.23539
       141         1        2.00000       50.88382        2.06733        3.89067
       142         1        2.00000       50.88382        6.01763        0.57372
       143         1        2.00000       51.59430        7.15422        3.22630
       144         1        2.00000       51.59430        3.20392        6.54326
       145         1        2.00000       52.30957        4.32675        2.56651
       146         1        2.00000       52.30957        0.37646        5.88347
       147         1        2.00000       53.01917        5.46254        5.21521
       148         1        2.00000       53.01917        1.49881        1.89825
       149         1        2.00000       53.73117        2.63567        4.55998
       150         1        2.00000       53.73117        6.58597        1.24303
       151         1        2.00000       54.44150        3.75778        0.57105
       152         1        2.00000       54.44150        7.72151        3.88801
       153         1        2.00000       55.16378        0.94294        6.55156
       154         1        2.00000       55.16378        4.89324        3.23461
       155         1        2.00000       55.86111        6.02958        5.88157
       156         1        2.00000       55.86111        2.06584        2.56462
       157         1        2.00000       56.58498        3.20092        5.22337
       158         1        2.00000       56.58498        7.15121        1.90642
       159         1        2.00000       57.29611        4.31771        1.22376
       160         1        2.00000       57.29611        0.36742        4.54071
       161         1        2.00000       57.98252        5.51831        3.93388
       162         1        2.00000       57.98252        1.55458        0.61693
       163         1        2.00000       58.74011        6.49933        6.51095
       164         1        2.00000       58.74011        2.53560        3.19399
       165         1        2.00000       59.47298        7.68670        2.51962
       166         1        2.00000       59.47298        3.73641        5.83657
       167         1        2.00000       60.02049        0.77345        5.25268
       168         1        2.00000       60.02049        4.72374        1.93572
       169         1        2.00000       61.60715        6.31581        0.32251
       170         1        2.00000       61.60715        2.36552        3.63946
       171         1        2.00000       62.00180        1.12226        0.84714
       172         1        2.00000       62.00180        5.08599        4.16410
       173         1        2.00000       63.10088        0.32078        4.76365
       174         1        2.00000       63.10088        4.27108        1.44670
       175         1        2.00000       63.60272        7.04798        2.22518
       176         1        2.00000       63.60272        3.09769        5.54213
       177         1        2.00000       64.40477        5.95553        6.09852
       178         1        2.00000       64.40477        1.99180        2.78156
       179         1        2.00000       65.05413        0.85754        0.21005
       180         1        2.00000       65.05413        4.82127        3.52700
       181         1        2.00000       65.84048        7.65669        4.13614
       182         1        2.00000       65.84048        3.69296        0.81919
       183         1        2.00000       66.50475        6.51436        1.50415
       184         1        2.00000       66.50475        2.56407        4.82110
       185         1        2.00000       67.24368        5.39216        5.47485
       186         1        2.00000       67.24368        1.42842        2.15790
       187         1        2.00000       67.93089        0.31003        6.14687
       188         1        2.00000       67.93089        4.26032        2.82991
       189         1        2.00000       68.66306        7.08449        3.48544
       190         1        2.00000       68.66306        3.12075        0.16848
       191         1        2.00000       69.36645        1.99968        4.15183
       192         1        2.00000       69.36645        5.94998        0.83488
       193         1        2.00000       70.08283        0.86155        1.49533
       194         1        2.00000       70.08283        4.82528        4.81228
       195         1        2.00000       70.78909        7.65458        5.47733
       196         1        2.00000       70.78909        3.69085        2.16037
       197         1        2.00000       71.50627        6.51741        2.82206
       198         1        2.00000       71.50627        2.56712        6.13902
       199         1        2.00000       72.21627        1.43110        3.48516
       200         1        2.00000       72.21627        5.38140        0.16820
       201         1        2.00000       72.92931        0.29443        0.83070
       202         1        2.00000       72.92931        4.25816        4.14765
       203         1        2.00000       73.64003        7.08609        4.81101
       204         1        2.00000       73.64003        3.12236        1.49406
       205         1        2.00000       74.35330        5.94958        2.15659
       206         1        2.00000       74.35330        1.99928        5.47354
       207         1        2.00000       75.06498        4.82679        6.13644
       208         1        2.00000       75.06498        0.86305        2.81949
       209         1        2.00000       75.77730        7.64072        0.16530
       210         1        2.00000       75.77730        3.69043        3.48225
       211         1        2.00000       76.48906        2.55425        0.82824
       212         1        2.00000       76.48906        6.51799        4.14520
       213         1        2.00000       77.20138        1.43135        4.80798
       214         1        2.00000       77.20138        5.38165        1.49102
       215         1        2.00000       77.91346        0.29509        2.15386
       216         1        2.00000       77.91346        4.25882        5.47082
       217         1        2.00000       78.62553        7.08625        6.13364
       218         1        2.00000       78.62553        3.12252        2.81668
       219         1        2.00000       79.33753        1.98626        0.16258
       220         1        2.00000       79.33753        5.94999        3.47954
       221         2       -2.00000        0.70666        0.30203        6.13233
       222         2       -2.00000        0.70666        4.25232        2.81537
       223         2       -2.00000        1.41874        3.11604        0.16126
       224         2       -2.00000        1.41874        7.07977        3.47822
       225         2       -2.00000        2.13081        1.99320        4.14104
       226         2       -2.00000        2.13081        5.94350        0.82409
       227         2       -2.00000        2.84297        0.85691        1.48692
       228         2       -2.00000        2.84297        4.82065        4.80388
       229         2       -2.00000        3.55497        7.64811        5.46672
       230         2       -2.00000        3.55497        3.68438        2.14976
       231         2       -2.00000        4.26713        2.56152        6.12955
       232         2       -2.00000        4.26713        6.51181        2.81259
       233         2       -2.00000        4.97913        5.37555        0.15848
       234         2       -2.00000        4.97913        1.42526        3.47543
       235         2       -2.00000        5.69144        4.25266        4.13823
       236         2       -2.00000        5.69144        0.28893        0.82128
       237         2       -2.00000        6.40320        7.08021        4.80114
       238         2       -2.00000        6.40320        3.11647        1.48418
       239         2       -2.00000        7.11568        5.94381        2.14695
       240         2       -2.00000        7.11568        1.99352        5.46391
       241         2       -2.00000        7.82728        4.82107        6.12677
       242         2       -2.00000        7.82728        0.85734        2.80981
       243         2       -2.00000        8.54039        3.68460        3.47254
       244         2       -2.00000        8.54039        7.63490        0.15559
       245         2       -2.00000        9.25096        6.51245        4.13574
       246         2       -2.00000        9.25096        2.54872        0.81879
       247         2       -2.00000        9.96471        5.37560        1.48105
       248         2       -2.00000        9.96471        1.42531        4.79800
       249         2       -2.00000       10.67464        4.25340        5.46139
       250         2       -2.00000       10.67464        0.28966        2.14444
       251         2       -2.00000       11.39110        7.07990        6.12361
       252         2       -2.00000       11.39110        3.11617        2.80665
       253         2       -2.00000       12.09600        5.94516        3.47047
       254         2       -2.00000       12.09600        1.98143        0.15352
       255         2       -2.00000       12.81669        4.80709        0.81474
       256         2       -2.00000       12.81669        0.85680        4.13170
       257         2       -2.00000       13.51809        7.63690        1.48107
       258         2       -2.00000       13.51809        3.68661        4.79803
       259         2       -2.00000       14.24818        2.54590        2.13548
       260         2       -2.00000       14.24818        6.50963        5.45243
       261         2       -2.00000       14.93292        5.37949        2.81118
       262         2       -2.00000       14.93292        1.42919        6.12813
       263         2       -2.00000       15.68070        0.28795        3.46460
       264         2       -2.00000       15.68070        4.23824        0.14764
       265         2       -2.00000       16.33795        7.06663        0.81129
       266         2       -2.00000       16.33795        3.11634        4.12825
       267         2       -2.00000       17.15004        1.98032        1.45330
       268         2       -2.00000       17.15004        5.94405        4.77025
       269         2       -2.00000       17.73772        4.83636        2.19115
       270         2       -2.00000       17.73772        0.88606        5.50810
       271         2       -2.00000       18.55938        7.64820        2.70793
       272         2       -2.00000       18.55938        3.69790        6.02489
       273         2       -2.00000       19.12083        2.58445        3.44474
       274         2       -2.00000       19.12083        6.53474        0.12779
       275         2       -2.00000       20.32965        4.48527        1.33280
       276         2       -2.00000       20.32965        0.53498        4.64975
       277         2       -2.00000       20.39723        5.71644        4.20647
       278         2       -2.00000       20.39723        1.75271        0.88951
       279         2       -2.00000       22.04629        0.09434        2.50301
       280         2       -2.00000       22.04629        4.05808        5.81996
       281         2       -2.00000       22.92134        4.85360        1.94929
       282         2       -2.00000       22.92134        0.90331        5.26625
       283         2       -2.00000       23.36588        2.15819        1.23328
       284         2       -2.00000       23.36588        6.12193        4.55023
       285         2       -2.00000       24.13120        7.10619        0.55402
       286         2       -2.00000       24.13120        3.15590        3.87097
       287         2       -2.00000       24.90544        4.33029        6.49694
       288         2       -2.00000       24.90544        0.36656        3.17998
       289         2       -2.00000       25.62859        5.45339        2.55252
       290         2       -2.00000       25.62859        1.50310        5.86947
       291         2       -2.00000       26.29373        6.57920        5.20871
       292         2       -2.00000       26.29373        2.61547        1.89175
       293         2       -2.00000       27.01888        7.70165        1.20521
       294         2       -2.00000       27.01888        3.75136        4.52216
       295         2       -2.00000       27.74124        4.87536        0.55820
       296         2       -2.00000       27.74124        0.92507        3.87516
       297         2       -2.00000       28.45252        6.01556        3.20951
       298         2       -2.00000       28.45252        2.06527        6.52647
       299         2       -2.00000       29.15822        7.14805        5.86464
       300         2       -2.00000       29.15822        3.18431        2.54769
       301         2       -2.00000       29.87118        4.32100        5.19816
       302         2       -2.00000       29.87118        0.35727        1.88121
       303         2       -2.00000       30.58620        5.44434        1.22163
       304         2       -2.00000       30.58620        1.49405        4.53859
       305         2       -2.00000       31.29804        2.61730        0.55749
       306         2       -2.00000       31.29804        6.58103        3.87445
       307         2       -2.00000       32.00861        7.71685        6.52928
       308         2       -2.00000       32.00861        3.75311        3.21232
       309         2       -2.00000       32.72076        4.88929        5.86554
       310         2       -2.00000       32.72076        0.92556        2.54859
       311         2       -2.00000       33.43380        6.01230        1.88639
       312         2       -2.00000       33.43380        2.06201        5.20335
       313         2       -2.00000       34.14564        7.14866        4.54032
       314         2       -2.00000       34.14564        3.18493        1.22337
       315         2       -2.00000       34.85748        4.32113        3.87761
       316         2       -2.00000       34.85748        0.35739        0.56066
       317         2       -2.00000       35.56956        5.45736        6.53149
       318         2       -2.00000       35.56956        1.49362        3.21454
       319         2       -2.00000       36.28187        2.62996        5.86885
       320         2       -2.00000       36.28187        6.58025        2.55189
       321         2       -2.00000       36.99387        7.71655        5.20595
       322         2       -2.00000       36.99387        3.75282        1.88900
       323         2       -2.00000       37.70595        0.92535        1.22619
       324         2       -2.00000       37.70595        4.88908        4.54315
       325         2       -2.00000       38.41803        2.06162        3.88026
       326         2       -2.00000       38.41803        6.01191        0.56331
       327         2       -2.00000       39.13018        3.19792        6.53443
       328         2       -2.00000       39.13018        7.14821        3.21747
       329         2       -2.00000       39.84226        0.37047        5.87158
       330         2       -2.00000       39.84226        4.32076        2.55463
       331         2       -2.00000       40.55434        1.49330        1.89179
       332         2       -2.00000       40.55434        5.45703        5.20875
       333         2       -2.00000       41.26642        2.62958        4.54591
       334         2       -2.00000       41.26642        6.57988        1.22895
       335         2       -2.00000       41.97850        7.71616        3.88308
       336         2       -2.00000       41.97850        3.75243        0.56612
       337         2       -2.00000       42.69065        0.93843        6.53720
       338         2       -2.00000       42.69065        4.88872        3.22025
       339         2       -2.00000       43.40265        2.06125        2.55740
       340         2       -2.00000       43.40265        6.02498        5.87435
       341         2       -2.00000       44.11481        7.14785        1.89458
       342         2       -2.00000       44.11481        3.19755        5.21153
       343         2       -2.00000       44.82681        0.37008        4.54869
       344         2       -2.00000       44.82681        4.32037        1.23173
       345         2       -2.00000       45.53913        5.45670        3.88588
       346         2       -2.00000       45.53913        1.49296        0.56893
       347         2       -2.00000       46.25089        6.59289        6.53993
       348         2       -2.00000       46.25089        2.62915        3.22298
       349         2       -2.00000       46.96336        3.76555        5.87717
       350         2       -2.00000       46.96336        7.71584        2.56021
       351         2       -2.00000       47.67496        0.93799        5.21431
       352         2       -2.00000       47.67496        4.88829        1.89735
       353         2       -2.00000       48.38808        2.06102        1.23462
       354         2       -2.00000       48.38808        6.02475        4.55158
       355         2       -2.00000       49.09864        3.19691        3.88837
       356         2       -2.00000       49.09864        7.14720        0.57142
       357         2       -2.00000       49.81239        4.33375        6.54307
       358         2       -2.00000       49.81239        0.37002        3.22612
       359         2       -2.00000       50.52232        5.45596        2.56273
       360         2       -2.00000       50.52232        1.50567        5.87969
       361         2       -2.00000       51.23878        2.62946        1.90052
       362         2       -2.00000       51.23878        6.59319        5.21747
       363         2       -2.00000       51.94368        3.76419        4.55365
       364         2       -2.00000       51.94368        7.71449        1.23669
       365         2       -2.00000       52.66437        4.88882        0.57547
       366         2       -2.00000       52.66437        0.93853        3.89243
       367         2       -2.00000       53.36577        2.07246        6.54304
       368         2       -2.00000       53.36577        6.02276        3.22609
       369         2       -2.00000       54.09586        3.19972        2.57169
       370         2       -2.00000       54.09586        7.16346        5.88865
       371         2       -2.00000       54.78060        4.32987        5.21295
       372         2       -2.00000       54.78060        0.36614        1.89599
       373         2       -2.00000       55.52838        1.50739        4.55953
       374         2       -2.00000       55.52838        5.45768        1.24257
       375         2       -2.00000       56.18563        2.62929        0.57892
       376         2       -2.00000       56.18563        6.59302        3.89588
       377         2       -2.00000       56.99773        7.72904        6.57083
       378         2       -2.00000       56.99773        3.76530        3.25387
       379         2       -2.00000       57.58540        4.87300        5.83298
       380         2       -2.00000       57.58540        0.90927        2.51602
       381         2       -2.00000       58.40706        2.06117        5.31618
       382         2       -2.00000       58.40706        6.01146        1.99923
       383         2       -2.00000       58.96851        7.12491        4.57938
       384         2       -2.00000       58.96851        3.16117        1.26243
       385         2       -2.00000       60.17733        5.21065        0.05741
       386         2       -2.00000       60.17733        1.26036        3.37436
       387         2       -2.00000       60.24491        0.02918        0.50070
       388         2       -2.00000       60.24491        3.99291        3.81766
       389         2       -2.00000       61.89397        1.70099        5.52111
       390         2       -2.00000       61.89397        5.65128        2.20416
       391         2       -2.00000       62.76903        0.89203        2.75787
       392         2       -2.00000       62.76903        4.85576        6.07483
       393         2       -2.00000       63.21357        3.58743        3.47389
       394         2       -2.00000       63.21357        7.53772        0.15694
       395         2       -2.00000       63.97888        6.55346        4.15315
       396         2       -2.00000       63.97888        2.58972        0.83619
       397         2       -2.00000       64.75312        1.42878        4.84413
       398         2       -2.00000       64.75312        5.37907        1.52718
       399         2       -2.00000       65.47628        0.29223        2.15465
       400         2       -2.00000       65.47628        4.25596        5.47161
       401         2       -2.00000       66.14141        7.09389        6.13237
       402         2       -2.00000       66.14141        3.13015        2.81542
       403         2       -2.00000       66.86656        5.95800        3.50195
       404         2       -2.00000       66.86656        1.99427        0.18500
       405         2       -2.00000       67.58892        0.87027        4.14896
       406         2       -2.00000       67.58892        4.82056        0.83200
       407         2       -2.00000       68.30020        7.64409        1.49766
       408         2       -2.00000       68.30020        3.69380        4.81461
       409         2       -2.00000       69.00590        2.56131        2.15948
       410         2       -2.00000       69.00590        6.52504        5.47644
       411         2       -2.00000       69.71886        1.43806        6.14291
       412         2       -2.00000       69.71886        5.38836        2.82596
       413         2       -2.00000       70.43389        4.25157        0.16857
       414         2       -2.00000       70.43389        0.30128        3.48553
       415         2       -2.00000       71.14573        3.12832        4.14967
       416         2       -2.00000       71.14573        7.07862        0.83271
       417         2       -2.00000       71.85629        5.95625        4.81179
       418         2       -2.00000       71.85629        1.99251        1.49484
       419         2       -2.00000       72.56845        0.86977        5.47554
       420         2       -2.00000       72.56845        4.82007        2.15858
       421         2       -2.00000       73.28148        3.69706        6.13773
       422         2       -2.00000       73.28148        7.64736        2.82078
       423         2       -2.00000       73.99332        6.51099        0.16685
       424         2       -2.00000       73.99332        2.56069        3.48380
       425         2       -2.00000       74.70516        5.38823        4.14650
       426         2       -2.00000       74.70516        1.42450        0.82955
       427         2       -2.00000       75.41724        0.30171        4.80958
       428         2       -2.00000       75.41724        4.25200        1.49262
       429         2       -2.00000       76.12955        7.07940        2.15528
       430         2       -2.00000       76.12955        3.12910        5.47223
       431         2       -2.00000       76.84155        1.99280        2.81816
       432         2       -2.00000       76.84155        5.95654        6.13512
       433         2       -2.00000       77.55363        0.85654        0.16402
       434         2       -2.00000       77.55363        4.82028        3.48097
       435         2       -2.00000       78.26571        7.64774        4.14386
       436         2       -2.00000       78.26571        3.68401        0.82690
       437         2       -2.00000       78.97787        2.56115        4.80665
       438         2       -2.00000       78.97787        6.51144        1.48970
       439         2       -2.00000       79.68994        1.42487        2.15254
       440         2       -2.00000       79.68994        5.38860        5.46950
