# Supplementary material for: Quantitative prediction of grain boundary thermal conductivities from local atomic environments
Source: Nat Commun. 2020 Apr 15;11:1854. doi: 10.1038/s41467-020-15619-9 (PMC7160158; doi:10.1038/s41467-020-15619-9)
Supplement: Supplementary file 4 — Supplementary Data 1 [file 41467_2020_15619_MOESM4_ESM.zip › MgO_GBs/sym_tilt/standard_pressure/310/s385_4_12_15.lmp]

LAMMPS data file

      1484          atoms
         0          bonds
         0         angles
         0      dihedrals
         0      impropers
         2     atom types
         0     bond types
         0    angle types
         0 dihedral types
         0 improper types

      0.0000000     80.3547640 xlo xhi
      0.0000000     26.2534730 ylo yhi
      0.0000000      6.6359242 zlo zhi
      0.0000000      0.0000000      0.0223944 xy xz yz

Masses

1                24.30500 # Mg
2                15.99940 # O

Atoms

         1         1        2.00000        0.05384       11.28557        6.14227
         2         1        2.00000        0.15926       20.99552        4.15183
         3         1        2.00000        0.26822        4.45379        2.16101
         4         1        2.00000        0.37542       14.16335        0.16967
         5         1        2.00000        0.48277       23.89562        4.81485
         6         1        2.00000        0.58980        7.35394        2.82430
         7         1        2.00000        0.69603       17.06366        0.83339
         8         1        2.00000        0.80548        0.54298        5.47815
         9         1        2.00000        0.91243       10.25362        3.48724
        10         1        2.00000        1.01785       19.96376        1.49673
        11         1        2.00000        1.12706        3.44405        6.14168
        12         1        2.00000        1.23441       13.15363        4.15035
        13         1        2.00000        1.34120       22.86382        2.15971
        14         1        2.00000        1.44880        6.32209        0.16910
        15         1        2.00000        1.55519       16.05397        4.81392
        16         1        2.00000        1.66407       25.76434        2.82290
        17         1        2.00000        1.77142        9.22177        0.83212
        18         1        2.00000        1.87661       18.95425        5.47748
        19         1        2.00000        1.98565        2.41186        3.48647
        20         1        2.00000        2.09340       12.12147        1.49525
        21         1        2.00000        2.19963       21.85432        6.14057
        22         1        2.00000        2.30755        5.31251        4.14991
        23         1        2.00000        2.41418       15.02173        2.15875
        24         1        2.00000        2.52258       24.73231        0.16771
        25         1        2.00000        2.63041        8.21239        4.81293
        26         1        2.00000        2.73544       17.92224        2.82225
        27         1        2.00000        2.84440        1.37972        0.83114
        28         1        2.00000        2.95264       11.11194        5.47594
        29         1        2.00000        3.05814       20.82252        3.48542
        30         1        2.00000        3.16614        4.28055        1.49469
        31         1        2.00000        3.27325       14.01190        6.13942
        32         1        2.00000        3.38117       23.72272        4.14847
        33         1        2.00000        3.48900        7.18062        2.15789
        34         1        2.00000        3.59387       16.89003        0.16715
        35         1        2.00000        3.70291        0.36990        4.81187
        36         1        2.00000        3.81195       10.08001        2.82082
        37         1        2.00000        3.91665       19.79052        0.83034
        38         1        2.00000        4.02465        3.27089        5.47540
        39         1        2.00000        4.13281       12.97969        3.48411
        40         1        2.00000        4.24000       22.69082        1.49327
        41         1        2.00000        4.34776        6.17133        6.13864
        42         1        2.00000        4.45278       15.88018        4.14776
        43         1        2.00000        4.56174       25.59134        2.15655
        44         1        2.00000        4.67110        9.04837        0.16569
        45         1        2.00000        4.77468       18.78093        4.81122
        46         1        2.00000        4.88276        2.23881        2.82027
        47         1        2.00000        4.99236       11.94752        0.82890
        48         1        2.00000        5.09851       21.68124        5.47417
        49         1        2.00000        5.20578        5.13945        3.48366
        50         1        2.00000        5.31185       14.84767        1.49257
        51         1        2.00000        5.42105       24.58160        6.13719
        52         1        2.00000        5.53042        8.03915        4.14648
        53         1        2.00000        5.63327       17.74869        2.15601
        54         1        2.00000        5.74159        1.20672        0.16482
        55         1        2.00000        5.85232       10.93812        4.80945
        56         1        2.00000        5.95686       20.64947        2.81905
        57         1        2.00000        6.06365        4.10779        0.82846
        58         1        2.00000        6.17109       13.83772        5.47318
        59         1        2.00000        6.27981       23.54962        3.48203
        60         1        2.00000        6.38820        7.00768        1.49166
        61         1        2.00000        6.49066       16.73861        6.13707
        62         1        2.00000        6.60034        0.19677        4.14559
        63         1        2.00000        6.71260        9.90625        2.15431
        64         1        2.00000        6.81505       19.61723        0.16409
        65         1        2.00000        6.92200        3.09807        4.80915
        66         1        2.00000        7.03168       12.80532        2.81763
        67         1        2.00000        7.13944       22.51779        0.82672
        68         1        2.00000        7.24687        5.99877        5.47228
        69         1        2.00000        7.34965       15.70613        3.48151
        70         1        2.00000        7.45957       25.41831        1.49003
        71         1        2.00000        7.57167        8.89758        6.13518
        72         1        2.00000        7.67163       18.60767        4.14516
        73         1        2.00000        7.77890        2.06607        2.15425
        74         1        2.00000        7.89212       11.77303        0.16245
        75         1        2.00000        7.99755       21.50803        4.80789
        76         1        2.00000        8.10346        4.96687        2.81763
        77         1        2.00000        8.20872       14.67299        0.82644
        78         1        2.00000        8.32033       24.40831        5.47058
        79         1        2.00000        8.43203        7.86631        3.47997
        80         1        2.00000        8.53038       17.57503        1.48969
        81         1        2.00000        8.63846        1.05637        6.13423
        82         1        2.00000        8.75369       10.76409        4.14267
        83         1        2.00000        8.85550       20.47668        2.15270
        84         1        2.00000        8.96028        3.93573        0.16221
        85         1        2.00000        9.06820       13.66286        4.80692
        86         1        2.00000        9.17892       23.37648        2.81556
        87         1        2.00000        9.28724        6.83541        0.82581
        88         1        2.00000        9.38495       16.56440        5.47142
        89         1        2.00000        9.49729        0.02348        3.47948
        90         1        2.00000        9.61605        9.73217        1.48771
        91         1        2.00000        9.71344       19.46610        6.13379
        92         1        2.00000        9.81887        2.92562        4.14278
        93         1        2.00000        9.93169       12.63003        2.15081
        94         1        2.00000       10.04057       22.34492        0.15999
        95         1        2.00000       10.14648        5.82727        4.80552
        96         1        2.00000       10.24483       15.53160        2.81500
        97         1        2.00000       10.35725       25.24557        0.82325
        98         1        2.00000       10.47400        8.72513        5.46894
        99         1        2.00000       10.56601       18.43472        3.47917
       100         1        2.00000       10.67224        1.89388        1.48879
       101         1        2.00000       10.79365       11.61966        6.13203
       102         1        2.00000       10.89691       21.33461        4.14212
       103         1        2.00000       10.99960        4.79466        2.15178
       104         1        2.00000       11.10406       14.49676        0.16062
       105         1        2.00000       11.22202       24.23470        4.80390
       106         1        2.00000       11.33774        7.69433        2.81317
       107         1        2.00000       11.42709       17.40101        0.82264
       108         1        2.00000       11.53444        0.88432        5.46722
       109         1        2.00000       11.65875       10.58996        3.47543
       110         1        2.00000       11.75421       20.30462        1.48594
       111         1        2.00000       11.85458        3.78751        6.13132
       112         1        2.00000       11.96354       13.48673        4.14088
       113         1        2.00000       12.07853       23.20372        2.14947
       114         1        2.00000       12.18371        6.66446        0.16070
       115         1        2.00000       12.27290       16.38954        4.80658
       116         1        2.00000       12.39263       26.10330        2.81441
       117         1        2.00000       12.52699        9.55746        0.82148
       118         1        2.00000       12.61240       19.29144        5.46683
       119         1        2.00000       12.71606        2.75348        3.47570
       120         1        2.00000       12.83466       12.45270        1.48353
       121         1        2.00000       12.94684       22.19529        6.12946
       122         1        2.00000       13.04769        5.65767        4.13638
       123         1        2.00000       13.13760       15.35626        2.14778
       124         1        2.00000       13.25436       25.07401        0.15607
       125         1        2.00000       13.37802        8.55510        4.80394
       126         1        2.00000       13.45428       18.26280        2.81243
       127         1        2.00000       13.55794        1.72307        0.82537
       128         1        2.00000       13.69944       11.44149        5.46646
       129         1        2.00000       13.79490       21.15988        3.47718
       130         1        2.00000       13.89141        4.62213        1.48608
       131         1        2.00000       13.99499       14.33986        6.13191
       132         1        2.00000       14.13111       24.06060        4.13792
       133         1        2.00000       14.25373        7.52405        2.14318
       134         1        2.00000       14.32669       17.22615        0.15234
       135         1        2.00000       14.43011        0.71422        4.79900
       136         1        2.00000       14.57346       10.41701        2.80945
       137         1        2.00000       14.65309       20.13387        0.81627
       138         1        2.00000       14.74494        3.61931        5.46263
       139         1        2.00000       14.85390       13.30770        3.47680
       140         1        2.00000       14.97732       23.03286        1.48736
       141         1        2.00000       15.06772        6.51725        6.13268
       142         1        2.00000       15.14390       16.21440        4.14512
       143         1        2.00000       15.28315       25.92984        2.15411
       144         1        2.00000       15.45825        9.38433        0.15484
       145         1        2.00000       15.51634       19.11338        4.79475
       146         1        2.00000       15.61944        2.58118        2.80522
       147         1        2.00000       15.74511       12.27181        0.81477
       148         1        2.00000       15.86532       22.02464        5.46085
       149         1        2.00000       15.95548        5.49224        3.45911
       150         1        2.00000       16.02772       15.17968        1.47844
       151         1        2.00000       16.15131       24.93009        6.12333
       152         1        2.00000       16.27674        8.38773        4.14209
       153         1        2.00000       16.32809       18.09107        2.14316
       154         1        2.00000       16.42355        1.55297        0.17204
       155         1        2.00000       16.62259       11.26067        4.81015
       156         1        2.00000       16.68149       20.97675        2.81238
       157         1        2.00000       16.77205        4.44597        0.82277
       158         1        2.00000       16.87313       14.15400        5.47324
       159         1        2.00000       17.06687       23.89790        3.48308
       160         1        2.00000       17.19721        7.36952        1.45084
       161         1        2.00000       17.24550       17.07695        6.10985
       162         1        2.00000       17.32931        0.55349        4.12607
       163         1        2.00000       17.50472       10.24965        2.14862
       164         1        2.00000       17.55551       19.96567        0.12623
       165         1        2.00000       17.62702        3.44628        4.78685
       166         1        2.00000       17.72996       13.12414        2.81672
       167         1        2.00000       17.85443       22.86123        0.83846
       168         1        2.00000       17.91116        6.33743        5.49133
       169         1        2.00000       17.96797       16.02981        3.50582
       170         1        2.00000       18.16307       25.75599        1.51587
       171         1        2.00000       18.44640       18.90580        4.10646
       172         1        2.00000       18.45508        9.25137        6.09650
       173         1        2.00000       18.56195        2.42091        2.12431
       174         1        2.00000       18.68698       12.12352        0.16547
       175         1        2.00000       18.81386       21.89369        4.75291
       176         1        2.00000       18.87493        5.37129        2.73456
       177         1        2.00000       18.92114       15.02676        0.78647
       178         1        2.00000       19.06184       24.79503        5.48063
       179         1        2.00000       19.13769        8.23481        3.50505
       180         1        2.00000       19.17369       17.90984        1.50343
       181         1        2.00000       19.24006        1.38260        6.20321
       182         1        2.00000       19.53416       20.69743        2.16369
       183         1        2.00000       19.61500       11.08972        4.17383
       184         1        2.00000       19.61886        4.16830        0.16629
       185         1        2.00000       19.71384       13.93292        4.83655
       186         1        2.00000       20.07977       23.81040        2.81526
       187         1        2.00000       20.24450        0.53692        3.41127
       188         1        2.00000       20.24217       17.05870        5.37098
       189         1        2.00000       20.24795        7.37973        0.71067
       190         1        2.00000       20.44257       10.22976        1.49779
       191         1        2.00000       20.47463       19.92353        6.10117
       192         1        2.00000       20.50911        3.37453        4.12825
       193         1        2.00000       20.61060        6.10978        4.88245
       194         1        2.00000       20.61389       22.61721        0.26584
       195         1        2.00000       20.63149       12.97977        2.32625
       196         1        2.00000       20.64571       15.78618        2.89110
       197         1        2.00000       21.04242       25.69907        0.98512
       198         1        2.00000       21.65135       12.23383        6.15264
       199         1        2.00000       21.81921       15.01612        0.19342
       200         1        2.00000       21.85336        9.64289        5.27783
       201         1        2.00000       21.86389       19.31173        3.28768
       202         1        2.00000       21.86059        5.34674        2.20559
       203         1        2.00000       21.86943       17.96011        0.81917
       204         1        2.00000       21.86815       21.92376        4.21228
       205         1        2.00000       21.87257        8.25677        2.81508
       206         1        2.00000       21.88366       24.83618        4.74549
       207         1        2.00000       21.91170        1.41617        5.47056
       208         1        2.00000       21.93918        2.68175        1.31645
       209         1        2.00000       23.12385       15.88041        2.74518
       210         1        2.00000       23.13478        6.11719        4.80887
       211         1        2.00000       23.16772       22.65555        0.12707
       212         1        2.00000       23.19143       13.07877        1.85951
       213         1        2.00000       23.25965       10.22491        1.39126
       214         1        2.00000       23.26351        3.36833        4.07291
       215         1        2.00000       23.27227       19.92911        6.04966
       216         1        2.00000       23.41216        0.54304        3.22534
       217         1        2.00000       23.45885       17.08904        5.30366
       218         1        2.00000       23.46793        7.36167        0.65766
       219         1        2.00000       23.54226       23.89495        2.61621
       220         1        2.00000       23.95006       14.09793        4.72932
       221         1        2.00000       24.13568        4.19966        0.08500
       222         1        2.00000       24.17393       20.73377        2.08182
       223         1        2.00000       24.22367       10.99679        4.03629
       224         1        2.00000       24.44424        1.36413        6.09930
       225         1        2.00000       24.58968       17.96187        1.40149
       226         1        2.00000       24.60198        8.22086        3.38659
       227         1        2.00000       24.63002       24.83393        5.35491
       228         1        2.00000       24.82810       15.09834        0.64271
       229         1        2.00000       24.86779        5.36715        2.65227
       230         1        2.00000       24.92018       21.93025        4.63283
       231         1        2.00000       24.99419       12.13057        6.61195
       232         1        2.00000       25.19411        2.42687        2.01361
       233         1        2.00000       25.27543       18.94535        4.01591
       234         1        2.00000       25.30404        9.20793        5.99584
       235         1        2.00000       25.39452       25.75481        1.35085
       236         1        2.00000       25.77315       16.07151        3.40015
       237         1        2.00000       25.82594        6.34580        5.38828
       238         1        2.00000       25.87632       22.88241        0.72839
       239         1        2.00000       25.97532       13.14636        2.69410
       240         1        2.00000       26.10204        3.44846        4.68730
       241         1        2.00000       26.18047       20.00378        0.02317
       242         1        2.00000       26.22579       10.26067        2.00621
       243         1        2.00000       26.33435        0.56273        3.98701
       244         1        2.00000       26.49530       17.12077        5.99497
       245         1        2.00000       26.54351        7.36770        1.34638
       246         1        2.00000       26.61406       23.92308        3.33647
       247         1        2.00000       26.82772       14.17941        5.34813
       248         1        2.00000       26.97236        4.45531        0.71312
       249         1        2.00000       27.03456       21.00706        2.70066
       250         1        2.00000       27.11684       11.26886        4.68348
       251         1        2.00000       27.27474        1.55160        0.05245
       252         1        2.00000       27.41005       18.12438        2.03944
       253         1        2.00000       27.46237        8.39869        4.01990
       254         1        2.00000       27.53854       24.94574        6.00667
       255         1        2.00000       27.69660       15.20517        1.35976
       256         1        2.00000       27.77768        5.49897        3.35206
       257         1        2.00000       27.85482       22.05688        5.33563
       258         1        2.00000       27.95607       12.29243        0.69455
       259         1        2.00000       28.09797        2.58615        2.69113
       260         1        2.00000       28.21119       19.14631        4.68137
       261         1        2.00000       28.27837        9.39405        0.03378
       262         1        2.00000       28.38420       25.93850        2.02624
       263         1        2.00000       28.58339       16.23791        4.03235
       264         1        2.00000       28.66729        6.52904        6.01685
       265         1        2.00000       28.74105       23.05609        1.36885
       266         1        2.00000       28.86198       13.32847        3.35346
       267         1        2.00000       28.97762        3.62475        5.34929
       268         1        2.00000       29.07356       20.16293        0.70072
       269         1        2.00000       29.15319       10.43283        2.68728
       270         1        2.00000       29.26392        0.72302        4.67579
       271         1        2.00000       29.40084       17.25194        0.03820
       272         1        2.00000       29.47967        7.53578        2.02624
       273         1        2.00000       29.56814       24.08363        4.01564
       274         1        2.00000       29.71704       14.36017        6.01237
       275         1        2.00000       29.83637        4.63178        1.37199
       276         1        2.00000       29.92612       21.18555        3.35879
       277         1        2.00000       30.02126       11.45894        5.34800
       278         1        2.00000       30.14854        1.73060        0.70667
       279         1        2.00000       30.27261       18.28717        2.69832
       280         1        2.00000       30.35377        8.56995        4.68461
       281         1        2.00000       30.44803       25.09259        0.03727
       282         1        2.00000       30.58318       15.37778        2.02923
       283         1        2.00000       30.67969        5.66857        4.02099
       284         1        2.00000       30.77129       22.21940        6.00931
       285         1        2.00000       30.88001       12.47119        1.36350
       286         1        2.00000       30.99902        2.76330        3.35840
       287         1        2.00000       31.11136       19.31530        5.35025
       288         1        2.00000       31.19967        9.57328        0.70267
       289         1        2.00000       31.30702       26.11801        2.69366
       290         1        2.00000       31.44901       16.41033        4.69022
       291         1        2.00000       31.54439        6.67751        0.04354
       292         1        2.00000       31.63647       23.22545        2.03187
       293         1        2.00000       31.75403       13.50584        4.02161
       294         1        2.00000       31.86492        3.79846        6.01452
       295         1        2.00000       31.96818       20.32756        1.36853
       296         1        2.00000       32.06348       10.60781        3.35709
       297         1        2.00000       32.17284        0.89812        5.34750
       298         1        2.00000       32.29554       17.42248        0.70558
       299         1        2.00000       32.38916        7.70885        2.69541
       300         1        2.00000       32.48751       24.25449        4.68478
       301         1        2.00000       32.61270       14.51584        0.04179
       302         1        2.00000       32.72303        4.80724        2.03482
       303         1        2.00000       32.82275       21.35613        4.02426
       304         1        2.00000       32.92593       11.63756        6.01351
       305         1        2.00000       33.04035        1.90698        1.37021
       306         1        2.00000       33.15630       18.45562        3.36222
       307         1        2.00000       33.25136        8.74125        5.35113
       308         1        2.00000       33.35341       25.26350        0.70465
       309         1        2.00000       33.47459       15.55105        2.69673
       310         1        2.00000       33.57696        5.84110        4.68822
       311         1        2.00000       33.67668       22.36579        0.04193
       312         1        2.00000       33.78612       12.64835        2.03208
       313         1        2.00000       33.89758        2.93924        4.02472
       314         1        2.00000       34.00774       19.48678        6.01626
       315         1        2.00000       34.10634        9.74907        1.36982
       316         1        2.00000       34.21337        0.03977        3.36052
       317         1        2.00000       34.33511       16.58369        5.35368
       318         1        2.00000       34.43652        6.85042        0.70823
       319         1        2.00000       34.53696       23.39607        2.69774
       320         1        2.00000       34.65026       13.68125        4.68841
       321         1        2.00000       34.75882        3.94988        0.04435
       322         1        2.00000       34.86465       20.49692        2.03506
       323         1        2.00000       34.96702       10.78171        4.02464
       324         1        2.00000       35.07502        1.07212        6.01552
       325         1        2.00000       35.19000       17.59446        1.37192
       326         1        2.00000       35.29093        7.88232        3.36228
       327         1        2.00000       35.39394       24.42684        5.35226
       328         1        2.00000       35.50949       14.69137        0.70805
       329         1        2.00000       35.61709        4.98176        2.69989
       330         1        2.00000       35.72123       21.52771        4.69018
       331         1        2.00000       35.82730       11.79072        0.04431
       332         1        2.00000       35.93690        2.08147        2.03590
       333         1        2.00000       36.04859       18.62694        4.02748
       334         1        2.00000       36.15040        8.91433        6.01749
       335         1        2.00000       36.25519       25.43597        1.37176
       336         1        2.00000       36.36945       15.72458        3.36333
       337         1        2.00000       36.47439        6.01436        5.35452
       338         1        2.00000       36.57821       22.53698        0.70885
       339         1        2.00000       36.68709       12.82317        2.69937
       340         1        2.00000       36.79557        3.11364        4.69099
       341         1        2.00000       36.90453       19.63636        0.04633
       342         1        2.00000       37.00819        9.92341        2.03647
       343         1        2.00000       37.11482        0.21375        4.02722
       344         1        2.00000       37.22852       16.75701        6.01908
       345         1        2.00000       37.33306        7.02390        1.37393
       346         1        2.00000       37.43720       23.56823        3.36413
       347         1        2.00000       37.54769       13.85557        5.35500
       348         1        2.00000       37.65529        4.12362        0.71044
       349         1        2.00000       37.76216       20.66845        2.70130
       350         1        2.00000       37.86766       10.95552        4.69155
       351         1        2.00000       37.97470        1.22341        0.04650
       352         1        2.00000       38.08591       17.76712        2.03808
       353         1        2.00000       38.19061        8.05585        4.02872
       354         1        2.00000       38.29555       24.59968        6.01911
       355         1        2.00000       38.40676       14.86547        1.37443
       356         1        2.00000       38.51396        5.15567        3.36573
       357         1        2.00000       38.61987       21.69995        5.35638
       358         1        2.00000       38.72706       11.96495        0.71093
       359         1        2.00000       38.83465        2.25539        2.70208
       360         1        2.00000       38.94426       18.79933        4.69337
       361         1        2.00000       39.04960        9.06538        0.04794
       362         1        2.00000       39.15511       25.60903        2.03844
       363         1        2.00000       39.26592       15.89797        4.02970
       364         1        2.00000       39.37239        6.18789        6.02077
       365         1        2.00000       39.47789       22.70933        1.37541
       366         1        2.00000       39.58629       12.99712        3.36609
       367         1        2.00000       39.69357        3.28753        5.35728
       368         1        2.00000       39.80196       19.80892        0.71249
       369         1        2.00000       39.90819       10.09718        2.70301
       370         1        2.00000       40.01426        0.38733        4.69373
       371         1        2.00000       40.12467       16.90782        0.04917
       372         1        2.00000       40.23122        7.19747        2.04007
       373         1        2.00000       40.33665       23.74099        4.03057
       374         1        2.00000       40.44561       14.02923        6.02143
       375         1        2.00000       40.55280        4.29732        1.37664
       376         1        2.00000       40.66015       20.84090        3.36759
       377         1        2.00000       40.76719       11.12910        5.35812
       378         1        2.00000       40.87341        1.39699        0.71300
       379         1        2.00000       40.98286       17.94006        2.70430
       380         1        2.00000       41.08981        8.22943        4.69513
       381         1        2.00000       41.19524       24.75037        0.04974
       382         1        2.00000       41.30444       15.03900        2.04077
       383         1        2.00000       41.41179        5.32944        4.03191
       384         1        2.00000       41.51858       21.87269        6.02272
       385         1        2.00000       41.62618       12.13856        1.37741
       386         1        2.00000       41.73257        2.42910        3.36834
       387         1        2.00000       41.84145       18.97218        5.35955
       388         1        2.00000       41.94880        9.23888        0.71435
       389         1        2.00000       42.05399       25.78227        2.70490
       390         1        2.00000       42.16303       16.07119        4.69598
       391         1        2.00000       42.27078        6.33918        0.05116
       392         1        2.00000       42.37693       22.88217        2.04185
       393         1        2.00000       42.48493       13.17054        4.03253
       394         1        2.00000       42.59156        3.46132        6.02357
       395         1        2.00000       42.69996       19.98181        1.37881
       396         1        2.00000       42.80780       10.27065        3.36948
       397         1        2.00000       42.91282        0.56080        5.36011
       398         1        2.00000       43.02178       17.08093        0.71539
       399         1        2.00000       43.13002        7.37111        2.70642
       400         1        2.00000       43.23552       23.91399        4.69699
       401         1        2.00000       43.34352       14.18007        0.05183
       402         1        2.00000       43.45063        4.47114        2.04292
       403         1        2.00000       43.55855       21.01379        4.03397
       404         1        2.00000       43.66639       11.30242        6.02454
       405         1        2.00000       43.77125        1.57062        1.37928
       406         1        2.00000       43.88029       18.11312        3.37058
       407         1        2.00000       43.98933        8.40303        5.36158
       408         1        2.00000       44.09403       24.92358        0.71614
       409         1        2.00000       44.20203       15.21213        2.70705
       410         1        2.00000       44.31019        5.50336        4.69827
       411         1        2.00000       44.41738       22.02327        0.05324
       412         1        2.00000       44.52514       12.31169        2.04380
       413         1        2.00000       44.63016        2.60286        4.03462
       414         1        2.00000       44.73912       19.14518        6.02590
       415         1        2.00000       44.84848        9.41228        1.38080
       416         1        2.00000       44.95206       25.95556        3.37118
       417         1        2.00000       45.06014       16.24421        5.36219
       418         1        2.00000       45.16974        6.51310        0.71758
       419         1        2.00000       45.27581       23.05525        2.70826
       420         1        2.00000       45.38317       13.34356        4.69879
       421         1        2.00000       45.48915        3.61295        0.05390
       422         1        2.00000       45.59836       20.15492        2.04526
       423         1        2.00000       45.70780       10.44389        4.03596
       424         1        2.00000       45.81065        0.73433        6.02640
       425         1        2.00000       45.91897       17.25390        1.38172
       426         1        2.00000       46.02970        7.54490        3.37297
       427         1        2.00000       46.13424       24.08702        5.36338
       428         1        2.00000       46.24103       14.35286        0.71807
       429         1        2.00000       46.34839        4.64530        2.70924
       430         1        2.00000       46.45719       21.18687        4.70042
       431         1        2.00000       46.56559       11.45295        0.05487
       432         1        2.00000       46.66804        1.74441        2.04535
       433         1        2.00000       46.77772       18.28625        4.03687
       434         1        2.00000       46.88998        8.57677        6.02813
       435         1        2.00000       46.99243       25.09687        1.38242
       436         1        2.00000       47.09938       15.38495        3.37331
       437         1        2.00000       47.20907        5.67770        5.36481
       438         1        2.00000       47.31682       22.19630        0.71981
       439         1        2.00000       47.42426       12.48425        2.71018
       440         1        2.00000       47.52703        2.77686        4.70092
       441         1        2.00000       47.63696       19.29578        0.05651
       442         1        2.00000       47.74905        9.58544        2.04728
       443         1        2.00000       47.84893       26.12882        4.03727
       444         1        2.00000       47.95629       16.41695        6.02822
       445         1        2.00000       48.06951        6.68760        1.38407
       446         1        2.00000       48.17493       23.22846        3.37456
       447         1        2.00000       48.28084       13.51614        5.36484
       448         1        2.00000       48.38610        3.78763        0.72008
       449         1        2.00000       48.49772       20.32818        2.71189
       450         1        2.00000       48.60941       10.61671        4.70249
       451         1        2.00000       48.70776        0.88559        0.05683
       452         1        2.00000       48.81584       17.42662        2.04825
       453         1        2.00000       48.93107        7.71890        4.03978
       454         1        2.00000       49.03288       24.25981        6.02976
       455         1        2.00000       49.13766       14.52489        1.38434
       456         1        2.00000       49.24558        4.82014        3.37554
       457         1        2.00000       49.35631       21.36001        5.36690
       458         1        2.00000       49.46462       11.62519        0.72073
       459         1        2.00000       49.56234        1.91859        2.71103
       460         1        2.00000       49.67459       18.45951        4.70300
       461         1        2.00000       49.79344        8.72845        0.05883
       462         1        2.00000       49.89083       25.27039        2.04868
       463         1        2.00000       49.99625       15.55737        4.03970
       464         1        2.00000       50.10907        5.85298        6.03165
       465         1        2.00000       50.21795       22.36915        1.38656
       466         1        2.00000       50.32386       12.65573        3.37696
       467         1        2.00000       50.42221        2.95139        5.36746
       468         1        2.00000       50.53463       19.46850        0.72331
       469         1        2.00000       50.65138        9.75786        2.71353
       470         1        2.00000       50.74339        0.04830        4.70330
       471         1        2.00000       50.84970       16.56671        0.05777
       472         1        2.00000       50.97104        6.86333        2.05044
       473         1        2.00000       51.07429       23.40188        4.04036
       474         1        2.00000       51.17698       13.68833        6.03070
       475         1        2.00000       51.28145        3.96383        1.38593
       476         1        2.00000       51.39941       20.50176        3.37858
       477         1        2.00000       51.51512       10.78866        5.36932
       478         1        2.00000       51.60447        1.05959        0.72391
       479         1        2.00000       51.71183       17.59868        2.71527
       480         1        2.00000       51.83614        7.89303        4.70705
       481         1        2.00000       51.93160       24.40948        0.06061
       482         1        2.00000       52.03196       14.69548        2.05118
       483         1        2.00000       52.14092        4.99626        4.04160
       484         1        2.00000       52.25591       21.53274        6.03302
       485         1        2.00000       52.36109       11.79614        1.38587
       486         1        2.00000       52.45021        2.09345        3.37590
       487         1        2.00000       52.57002       18.63317        5.36807
       488         1        2.00000       52.70437        8.90314        0.72508
       489         1        2.00000       52.78979       25.44503        2.71566
       490         1        2.00000       52.89344       15.72951        4.70679
       491         1        2.00000       53.01205        6.00790        0.06303
       492         1        2.00000       53.12422       22.54120        2.05303
       493         1        2.00000       53.22507       12.82532        4.04611
       494         1        2.00000       53.31498        3.12673        6.03471
       495         1        2.00000       53.43174       19.64006        1.39050
       496         1        2.00000       53.55541        9.92789        3.37855
       497         1        2.00000       53.63166        0.22020        5.37006
       498         1        2.00000       53.73532       16.73753        0.72120
       499         1        2.00000       53.87682        7.04150        2.71604
       500         1        2.00000       53.97229       23.57659        4.70531
       501         1        2.00000       54.06879       13.83846        0.06049
       502         1        2.00000       54.17237        4.14313        2.05058
       503         1        2.00000       54.30849       20.67587        4.04458
       504         1        2.00000       54.43111       10.95894        6.03932
       505         1        2.00000       54.50407        1.23444        1.39423
       506         1        2.00000       54.60749       17.76877        3.38350
       507         1        2.00000       54.75084        8.06598        5.37304
       508         1        2.00000       54.83047       24.58020        0.73030
       509         1        2.00000       54.92232       14.86368        2.71987
       510         1        2.00000       55.03128        5.17529        4.70569
       511         1        2.00000       55.15471       21.68121        0.05921
       512         1        2.00000       55.24511       11.96574        2.04982
       513         1        2.00000       55.32128        2.26859        4.03738
       514         1        2.00000       55.46054       18.80662        6.02839
       515         1        2.00000       55.63563        9.07627        1.39174
       516         1        2.00000       55.69373       25.62309        3.38775
       517         1        2.00000       55.79682       15.90181        5.37729
       518         1        2.00000       55.92250        6.18879        0.73180
       519         1        2.00000       56.04271       22.71182        2.72166
       520         1        2.00000       56.13287       12.99075        4.72340
       521         1        2.00000       56.20510        3.28092        0.06813
       522         1        2.00000       56.32869       19.80637        2.05917
       523         1        2.00000       56.45412       10.09526        4.04041
       524         1        2.00000       56.50547        0.39192        6.03934
       525         1        2.00000       56.60093       16.90762        1.37455
       526         1        2.00000       56.79997        7.22229        3.37236
       527         1        2.00000       56.85887       23.75972        5.37013
       528         1        2.00000       56.94943       14.01463        0.72381
       529         1        2.00000       57.05052        4.32897        2.70926
       530         1        2.00000       57.24425       20.83854        4.69943
       531         1        2.00000       57.37459       11.09108        0.09574
       532         1        2.00000       57.42288        1.40604        2.07265
       533         1        2.00000       57.50669       17.92951        4.05643
       534         1        2.00000       57.68210        8.23334        6.03389
       535         1        2.00000       57.73289       24.74840        1.42035
       536         1        2.00000       57.80440       15.03669        3.39566
       537         1        2.00000       57.90734        5.35883        5.36579
       538         1        2.00000       58.03181       21.85281        0.70811
       539         1        2.00000       58.08854       12.14556        2.69117
       540         1        2.00000       58.14535        2.45315        4.67669
       541         1        2.00000       58.34045       18.95808        0.03071
       542         1        2.00000       58.62370       25.83066        4.07604
       543         1        2.00000       58.63246        9.23162        2.08600
       544         1        2.00000       58.73933       16.06208        6.05819
       545         1        2.00000       58.86436        6.33708        1.38112
       546         1        2.00000       58.99124       22.84278        3.42960
       547         1        2.00000       59.05231       13.11167        5.44795
       548         1        2.00000       59.09852        3.43384        0.76011
       549         1        2.00000       59.23922       19.94141        2.70188
       550         1        2.00000       59.31507       10.24818        4.67746
       551         1        2.00000       59.35107        0.55076        0.04315
       552         1        2.00000       59.41745       17.10039        1.97930
       553         1        2.00000       59.71154       24.03904        6.01882
       554         1        2.00000       59.79238        7.39327        4.00868
       555         1        2.00000       59.79624       14.29230        1.38029
       556         1        2.00000       59.89122        4.55007        3.34597
       557         1        2.00000       60.25715       20.92606        5.36725
       558         1        2.00000       60.42188       17.94604        4.77124
       559         1        2.00000       60.41955        1.42429        2.81153
       560         1        2.00000       60.42534       11.08087        0.83591
       561         1        2.00000       60.61996        8.23084        0.04879
       562         1        2.00000       60.65202       24.81293        2.08132
       563         1        2.00000       60.68649       15.10846        4.05426
       564         1        2.00000       60.78798       12.37321        3.30006
       565         1        2.00000       60.79127       22.09686        1.28075
       566         1        2.00000       60.80887        5.50322        5.85626
       567         1        2.00000       60.82309        2.69681        5.29141
       568         1        2.00000       61.21980       19.01498        0.56147
       569         1        2.00000       61.82873        6.24916        2.02986
       570         1        2.00000       61.99659        3.44448        1.35316
       571         1        2.00000       62.03074        8.84008        2.90468
       572         1        2.00000       62.03798       13.13622        5.97691
       573         1        2.00000       62.04119       25.42471        4.89482
       574         1        2.00000       62.04681        0.50048        0.72742
       575         1        2.00000       62.04553       22.81270        3.97023
       576         1        2.00000       62.04995       10.22623        5.36743
       577         1        2.00000       62.06104       19.90029        3.43702
       578         1        2.00000       62.08908       17.06682        2.71194
       579         1        2.00000       62.11656       15.77885        0.23012
       580         1        2.00000       63.30123        2.60258        5.43732
       581         1        2.00000       63.31216       12.36580        3.37362
       582         1        2.00000       63.34511       22.05852        1.41950
       583         1        2.00000       63.36881        5.40422        6.32299
       584         1        2.00000       63.43703        8.23569        0.15531
       585         1        2.00000       63.44089       15.11463        4.10958
       586         1        2.00000       63.44965       24.80736        2.13285
       587         1        2.00000       63.58955       17.93995        4.95715
       588         1        2.00000       63.63623        1.39393        2.87884
       589         1        2.00000       63.64531       11.09893        0.88892
       590         1        2.00000       63.71964       20.84152        5.56629
       591         1        2.00000       64.12744        4.38506        3.45318
       592         1        2.00000       64.31306       14.26094        1.46157
       593         1        2.00000       64.35131       24.00269        6.10068
       594         1        2.00000       64.40105        7.48620        4.14620
       595         1        2.00000       64.62162       17.11886        2.08319
       596         1        2.00000       64.76706        0.49873        0.14508
       597         1        2.00000       64.77936       10.26213        4.79590
       598         1        2.00000       64.80740       19.90251        2.82758
       599         1        2.00000       65.00548        3.36226        0.90387
       600         1        2.00000       65.04517       13.11584        5.53022
       601         1        2.00000       65.09756       22.80622        3.54966
       602         1        2.00000       65.17157        6.35242        1.57054
       603         1        2.00000       65.37149       16.05612        6.16888
       604         1        2.00000       65.45281       25.79111        4.16658
       605         1        2.00000       65.48142        9.27507        2.18665
       606         1        2.00000       65.57190       18.95926        0.19571
       607         1        2.00000       65.95053        2.41151        4.78234
       608         1        2.00000       66.00332       12.13720        2.79420
       609         1        2.00000       66.05371       21.83166        0.81818
       610         1        2.00000       66.15270        5.33664        5.48839
       611         1        2.00000       66.27942       15.03453        3.49517
       612         1        2.00000       66.35785       24.71029        1.52340
       613         1        2.00000       66.40317        8.22232        6.17627
       614         1        2.00000       66.51173       17.92026        4.19548
       615         1        2.00000       66.67268        1.36222        2.18753
       616         1        2.00000       66.72089       11.09290        0.20019
       617         1        2.00000       66.79144       20.81338        4.84602
       618         1        2.00000       67.00511        4.30361        2.83436
       619         1        2.00000       67.14974       14.00529        0.83344
       620         1        2.00000       67.21194       23.72940        5.48182
       621         1        2.00000       67.29422        7.21416        3.49900
       622         1        2.00000       67.45212       16.90902        1.49410
       623         1        2.00000       67.58744        0.35861        6.14305
       624         1        2.00000       67.63975       10.08430        4.16258
       625         1        2.00000       67.71592       19.79073        2.17581
       626         1        2.00000       67.87398        3.25543        0.18680
       627         1        2.00000       67.95506       12.98402        4.83042
       628         1        2.00000       68.03220       22.67959        2.84685
       629         1        2.00000       68.13345        6.16816        0.85201
       630         1        2.00000       68.27535       15.89687        5.49134
       631         1        2.00000       68.38857       25.59015        3.50112
       632         1        2.00000       68.45575        9.06654        1.51277
       633         1        2.00000       68.56158       18.79797        6.15624
       634         1        2.00000       68.76078        2.24508        4.15013
       635         1        2.00000       68.84467       11.95398        2.16562
       636         1        2.00000       68.91843       21.65798        0.17770
       637         1        2.00000       69.03937        5.15452        4.82902
       638         1        2.00000       69.15500       14.85826        2.83317
       639         1        2.00000       69.25094       24.55114        0.84584
       640         1        2.00000       69.33057        8.05016        5.49520
       641         1        2.00000       69.44130       17.75997        3.50668
       642         1        2.00000       69.57823        1.20865        1.50836
       643         1        2.00000       69.65705       10.94723        6.15622
       644         1        2.00000       69.74552       20.65286        4.16684
       645         1        2.00000       69.89442        4.12284        2.17010
       646         1        2.00000       70.01375       13.82882        0.17454
       647         1        2.00000       70.10350       23.55092        4.82368
       648         1        2.00000       70.19865        7.02405        2.83447
       649         1        2.00000       70.32593       16.73000        0.83987
       650         1        2.00000       70.44999        0.19582        5.48416
       651         1        2.00000       70.53115        9.91307        3.49785
       652         1        2.00000       70.62541       19.62150        1.50927
       653         1        2.00000       70.76057        3.10521        6.15325
       654         1        2.00000       70.85707       12.81445        4.16145
       655         1        2.00000       70.94868       22.51709        2.17315
       656         1        2.00000       71.05740        5.98940        0.18305
       657         1        2.00000       71.17640       15.71969        4.82405
       658         1        2.00000       71.28874       25.42119        2.83222
       659         1        2.00000       71.37705        8.88734        0.84386
       660         1        2.00000       71.48440       18.61848        5.48879
       661         1        2.00000       71.62639        2.07268        3.49225
       662         1        2.00000       71.72177       11.78309        1.50298
       663         1        2.00000       71.81386       21.51104        6.15059
       664         1        2.00000       71.93142        4.97718        4.16085
       665         1        2.00000       72.04230       14.68453        2.16792
       666         1        2.00000       72.14556       24.38651        0.17802
       667         1        2.00000       72.24086        7.87521        4.82535
       668         1        2.00000       72.35022       17.58490        2.83494
       669         1        2.00000       72.47293        1.03814        0.84096
       670         1        2.00000       72.56654       10.77417        5.48703
       671         1        2.00000       72.66489       20.48198        3.49767
       672         1        2.00000       72.79017        3.94478        1.50475
       673         1        2.00000       72.90041       13.67578        6.14761
       674         1        2.00000       73.00013       23.38036        4.15820
       675         1        2.00000       73.10339        6.84543        2.16894
       676         1        2.00000       73.21773       16.55365        0.17630
       677         1        2.00000       73.33369        0.02740        4.82024
       678         1        2.00000       73.42875        9.74177        2.83130
       679         1        2.00000       73.53080       19.45060        0.84186
       680         1        2.00000       73.65205        2.93199        5.48573
       681         1        2.00000       73.75434       12.64192        3.49419
       682         1        2.00000       73.85406       22.34831        1.50460
       683         1        2.00000       73.96359        5.83467        6.15037
       684         1        2.00000       74.07496       15.54377        4.15769
       685         1        2.00000       74.18513       25.24974        2.16620
       686         1        2.00000       74.28372        8.71155        0.17668
       687         1        2.00000       74.39075       18.44327        4.82190
       688         1        2.00000       74.51249        1.89935        2.82878
       689         1        2.00000       74.61390       11.61020        0.83825
       690         1        2.00000       74.71434       21.34043        5.48470
       691         1        2.00000       74.82764        4.80176        3.49404
       692         1        2.00000       74.93620       14.51074        1.50211
       693         1        2.00000       75.04203       24.23957        6.14739
       694         1        2.00000       75.14440        7.70134        4.15779
       695         1        2.00000       75.25240       17.41092        2.16688
       696         1        2.00000       75.36738        0.86617        0.17461
       697         1        2.00000       75.46831       10.60072        4.82012
       698         1        2.00000       75.57133       20.30966        2.83016
       699         1        2.00000       75.68688        3.76928        0.83847
       700         1        2.00000       75.79447       13.50126        5.48249
       701         1        2.00000       75.89861       23.20880        3.49225
       702         1        2.00000       76.00468        6.66993        1.50219
       703         1        2.00000       76.11428       16.40154        6.14647
       704         1        2.00000       76.22598       26.10955        4.15497
       705         1        2.00000       76.32779        9.56872        2.16491
       706         1        2.00000       76.43257       19.27815        0.17472
       707         1        2.00000       76.54683        2.75846        4.81912
       708         1        2.00000       76.65178       12.46865        2.82783
       709         1        2.00000       76.75559       22.17711        0.83766
       710         1        2.00000       76.86447        5.65985        5.48307
       711         1        2.00000       76.97295       15.36941        3.49135
       712         1        2.00000       77.08191       25.07773        1.50019
       713         1        2.00000       77.18557        8.55963        6.14593
       714         1        2.00000       77.29212       18.26930        4.15516
       715         1        2.00000       77.40590        1.72604        2.16337
       716         1        2.00000       77.51053       11.43675        0.17250
       717         1        2.00000       77.61459       21.16829        4.81828
       718         1        2.00000       77.72507        4.62748        2.82744
       719         1        2.00000       77.83267       14.33703        0.83596
       720         1        2.00000       77.93954       24.06807        5.48114
       721         1        2.00000       78.04505        7.52752        3.49087
       722         1        2.00000       78.15216       17.23724        1.49990
       723         1        2.00000       78.26329        0.71590        6.14437
       724         1        2.00000       78.36799       10.42719        4.15364
       725         1        2.00000       78.47294       20.13684        2.16328
       726         1        2.00000       78.58415        3.59515        0.17209
       727         1        2.00000       78.69134       13.32740        4.81653
       728         1        2.00000       78.79725       23.03656        2.82605
       729         1        2.00000       78.90444        6.49570        0.83558
       730         1        2.00000       79.01204       16.22770        5.48019
       731         1        2.00000       79.12164       25.93718        3.48908
       732         1        2.00000       79.22698        9.39524        1.49852
       733         1        2.00000       79.33249       19.12749        6.14393
       734         1        2.00000       79.44330        2.58507        4.15275
       735         1        2.00000       79.54977       12.29515        2.16155
       736         1        2.00000       79.65528       22.00479        0.17109
       737         1        2.00000       79.76367        5.48593        4.81634
       738         1        2.00000       79.87103       15.19554        2.82498
       739         1        2.00000       79.97935       24.90521        0.83402
       740         1        2.00000       80.08558        8.38587        5.47940
       741         1        2.00000       80.19164       18.09572        3.48861
       742         1        2.00000       80.30205        1.55283        1.49736
       743         2       -2.00000        0.05384       24.40119        2.82440
       744         2       -2.00000        0.15942        7.85754        0.83386
       745         2       -2.00000        0.26806       17.59175        5.47890
       746         2       -2.00000        0.37558        1.04784        3.48780
       747         2       -2.00000        0.48285       10.75763        1.49682
       748         2       -2.00000        0.58972       20.49190        6.14225
       749         2       -2.00000        0.69627        3.94812        4.15144
       750         2       -2.00000        0.80540       13.65844        2.16003
       751         2       -2.00000        0.91243       23.36923        0.16933
       752         2       -2.00000        1.01809        6.84816        4.81470
       753         2       -2.00000        1.12690       16.55961        2.82358
       754         2       -2.00000        1.23457        0.01573        0.83253
       755         2       -2.00000        1.34128        9.74821        5.47763
       756         2       -2.00000        1.44864       19.46005        3.48703
       757         2       -2.00000        1.55543        2.91603        1.49609
       758         2       -2.00000        1.66399       12.64880        6.14074
       759         2       -2.00000        1.77134       22.35978        4.15011
       760         2       -2.00000        1.87693        5.81626        2.15954
       761         2       -2.00000        1.98541       15.52734        0.16839
       762         2       -2.00000        2.09348       25.25948        4.81329
       763         2       -2.00000        2.19979        8.71633        2.82258
       764         2       -2.00000        2.30731       18.42807        0.83190
       765         2       -2.00000        2.41442        1.90621        5.47679
       766         2       -2.00000        2.52258       11.61669        3.48562
       767         2       -2.00000        2.63025       21.32798        1.49497
       768         2       -2.00000        2.73576        4.80668        6.14025
       769         2       -2.00000        2.84424       14.51760        4.14903
       770         2       -2.00000        2.95264       24.22753        2.15803
       771         2       -2.00000        3.05838        7.68451        0.16745
       772         2       -2.00000        3.16590       17.41849        4.81262
       773         2       -2.00000        3.27349        0.87402        2.82152
       774         2       -2.00000        3.38125       10.58471        0.83047
       775         2       -2.00000        3.48884       20.31861        5.47585
       776         2       -2.00000        3.59427        3.77449        3.48514
       777         2       -2.00000        3.70283       13.48539        1.49387
       778         2       -2.00000        3.81187       23.21802        6.13880
       779         2       -2.00000        3.91697        6.67493        4.14830
       780         2       -2.00000        4.02441       16.38640        2.15741
       781         2       -2.00000        4.13289       26.09531        0.16617
       782         2       -2.00000        4.24016        9.57520        4.81122
       783         2       -2.00000        4.34743       19.28692        2.82067
       784         2       -2.00000        4.45318        2.74225        0.82981
       785         2       -2.00000        4.56166       12.47572        5.47449
       786         2       -2.00000        4.67086       22.18638        3.48366
       787         2       -2.00000        4.77508        5.64295        1.49326
       788         2       -2.00000        4.88252       15.37674        6.13824
       789         2       -2.00000        4.99236       25.08554        4.14688
       790         2       -2.00000        5.09875        8.54323        2.15621
       791         2       -2.00000        5.20546       18.25505        0.16571
       792         2       -2.00000        5.31217        1.73219        4.81052
       793         2       -2.00000        5.42105       11.44356        2.81923
       794         2       -2.00000        5.53018       21.15477        0.82852
       795         2       -2.00000        5.63367        4.63312        5.47395
       796         2       -2.00000        5.74143       14.34460        3.48279
       797         2       -2.00000        5.85232       24.05377        1.49148
       798         2       -2.00000        5.95718        7.53382        6.13702
       799         2       -2.00000        6.06333       17.24575        4.14646
       800         2       -2.00000        6.17133        0.69987        2.15519
       801         2       -2.00000        6.27997       10.41158        0.16407
       802         2       -2.00000        6.38788       20.14569        4.80962
       803         2       -2.00000        6.49122        3.60065        2.81905
       804         2       -2.00000        6.60018       13.31223        0.82767
       805         2       -2.00000        6.71244       23.04429        5.47226
       806         2       -2.00000        6.81553        6.50158        3.48203
       807         2       -2.00000        6.92160       16.21361        1.49124
       808         2       -2.00000        7.03185       25.94336        6.13554
       809         2       -2.00000        7.13968        9.40212        4.14471
       810         2       -2.00000        7.24647       19.11439        2.15435
       811         2       -2.00000        7.35013        2.56822        0.16348
       812         2       -2.00000        7.45949       12.30267        4.80803
       813         2       -2.00000        7.57135       22.01323        2.81720
       814         2       -2.00000        7.67211        5.46963        0.82717
       815         2       -2.00000        7.77850       15.20400        5.47230
       816         2       -2.00000        7.89212       24.91106        3.48037
       817         2       -2.00000        7.99787        8.36994        1.48996
       818         2       -2.00000        8.10297       18.10491        6.13566
       819         2       -2.00000        8.20928        1.55748        4.14430
       820         2       -2.00000        8.32041       11.27024        2.15267
       821         2       -2.00000        8.43163       20.98195        0.16199
       822         2       -2.00000        8.53102        4.45941        4.80756
       823         2       -2.00000        8.63814       14.17189        2.81635
       824         2       -2.00000        8.75353       23.87977        0.82464
       825         2       -2.00000        8.85598        7.36095        5.47068
       826         2       -2.00000        8.95964       17.07375        3.48027
       827         2       -2.00000        9.06852        0.52500        1.48886
       828         2       -2.00000        9.17917       10.26079        6.13358
       829         2       -2.00000        9.28684       19.97350        4.14376
       830         2       -2.00000        9.38576        3.42639        2.15332
       831         2       -2.00000        9.49697       13.13896        0.16164
       832         2       -2.00000        9.61581       22.87023        4.80560
       833         2       -2.00000        9.71409        6.32798        2.81578
       834         2       -2.00000        9.81823       16.04124        0.82495
       835         2       -2.00000        9.93185       25.76807        5.46866
       836         2       -2.00000       10.04097        9.22920        3.47806
       837         2       -2.00000       10.14599       18.94299        1.48763
       838         2       -2.00000       10.24563        2.41604        6.13280
       839         2       -2.00000       10.35717       12.12993        4.14131
       840         2       -2.00000       10.47352       21.84083        2.15092
       841         2       -2.00000       10.56673        5.29658        0.16116
       842         2       -2.00000       10.67151       15.03190        4.80695
       843         2       -2.00000       10.79349       24.73533        2.81398
       844         2       -2.00000       10.89731        8.19646        0.82425
       845         2       -2.00000       10.99880       17.93283        5.46989
       846         2       -2.00000       11.10487        1.38125        3.47837
       847         2       -2.00000       11.22211       11.09658        1.48609
       848         2       -2.00000       11.33725       20.83245        6.13107
       849         2       -2.00000       11.42797        4.28531        4.14039
       850         2       -2.00000       11.53388       13.99986        2.14941
       851         2       -2.00000       11.65851       23.70561        0.15730
       852         2       -2.00000       11.75478        7.18877        4.80395
       853         2       -2.00000       11.85369       16.90326        2.81356
       854         2       -2.00000       11.96394        0.34888        0.82276
       855         2       -2.00000       12.07893       10.08800        5.46755
       856         2       -2.00000       12.18339       19.80266        3.47858
       857         2       -2.00000       12.27419        3.25140        1.48834
       858         2       -2.00000       12.39199       12.98779        6.13264
       859         2       -2.00000       12.52666       22.69553        4.13922
       860         2       -2.00000       12.61337        6.15324        2.14875
       861         2       -2.00000       12.71510       15.86921        0.15796
       862         2       -2.00000       12.83491       25.59076        4.80128
       863         2       -2.00000       12.94740        9.05707        2.81177
       864         2       -2.00000       13.04712       18.77352        0.81858
       865         2       -2.00000       13.13873        2.24062        5.46545
       866         2       -2.00000       13.25428       11.95837        3.47418
       867         2       -2.00000       13.37754       21.67085        1.48584
       868         2       -2.00000       13.45516        5.14689        6.13037
       869         2       -2.00000       13.55665       14.86127        4.14372
       870         2       -2.00000       13.69880       24.55706        2.14839
       871         2       -2.00000       13.79506        8.02171        0.15950
       872         2       -2.00000       13.89004       17.76059        4.80438
       873         2       -2.00000       13.99659        1.20190        2.81353
       874         2       -2.00000       14.13143       10.92243        0.82029
       875         2       -2.00000       14.25333       20.66224        5.46093
       876         2       -2.00000       14.32798        4.11040        3.46983
       877         2       -2.00000       14.42922       13.82987        1.48125
       878         2       -2.00000       14.57290       23.55492        6.12692
       879         2       -2.00000       14.65366        7.01783        4.13439
       880         2       -2.00000       14.74349       16.73522        2.14508
       881         2       -2.00000       14.85422        0.16974        0.15863
       882         2       -2.00000       14.97813        9.91711        4.80548
       883         2       -2.00000       15.06780       19.63329        2.81440
       884         2       -2.00000       15.14631        3.07592        0.82671
       885         2       -2.00000       15.28195       12.81454        5.47277
       886         2       -2.00000       15.45841       22.52213        3.47246
       887         2       -2.00000       15.51779        5.97497        1.47644
       888         2       -2.00000       15.61807       15.71935        6.12337
       889         2       -2.00000       15.74519       25.40972        4.13221
       890         2       -2.00000       15.86621        8.88645        2.14339
       891         2       -2.00000       15.95508       18.60844        0.14151
       892         2       -2.00000       16.02933        2.06414        4.79587
       893         2       -2.00000       16.15131       11.79221        2.80550
       894         2       -2.00000       16.27626       21.50353        0.82373
       895         2       -2.00000       16.32905        4.97488        5.46119
       896         2       -2.00000       16.42114       14.69154        3.49087
       897         2       -2.00000       16.62026       24.37566        1.49232
       898         2       -2.00000       16.68012        7.86111        6.13136
       899         2       -2.00000       16.76891       17.58522        4.14153
       900         2       -2.00000       16.87627        1.01603        2.15438
       901         2       -2.00000       17.06791       10.75949        0.16561
       902         2       -2.00000       17.19785       20.50716        4.76824
       903         2       -2.00000       17.24751        3.93844        2.79137
       904         2       -2.00000       17.32850       13.66911        0.80875
       905         2       -2.00000       17.50408       23.38637        5.46538
       906         2       -2.00000       17.55551        6.84902        3.44343
       907         2       -2.00000       17.62397       16.56236        1.46846
       908         2       -2.00000       17.72891       26.26249        6.13294
       909         2       -2.00000       17.85547        9.74606        4.15615
       910         2       -2.00000       17.91268       19.45457        2.17287
       911         2       -2.00000       17.97247        2.89161        0.18753
       912         2       -2.00000       18.15977       12.64372        4.83610
       913         2       -2.00000       18.44953        5.76734        0.78763
       914         2       -2.00000       18.45781       22.36654        2.77713
       915         2       -2.00000       18.56131       15.55998        5.44284
       916         2       -2.00000       18.68706       25.26064        3.48402
       917         2       -2.00000       18.81643        8.75637        1.43767
       918         2       -2.00000       18.87614       18.51059        6.05417
       919         2       -2.00000       18.92395        1.91059        4.10432
       920         2       -2.00000       19.06288       11.65591        2.16289
       921         2       -2.00000       19.13809       21.34993        0.18692
       922         2       -2.00000       19.17546        4.79456        4.82097
       923         2       -2.00000       19.23701       14.50076        2.88380
       924         2       -2.00000       19.52516        7.58136        5.48210
       925         2       -2.00000       19.60496       24.20793        0.85340
       926         2       -2.00000       19.60777       17.30490        3.48522
       927         2       -2.00000       19.71729        0.78949        1.51655
       928         2       -2.00000       20.08146       10.69453        6.13654
       929         2       -2.00000       20.24482       13.65470        0.09556
       930         2       -2.00000       20.24378        3.92156        2.05456
       931         2       -2.00000       20.25157       20.52208        4.02988
       932         2       -2.00000       20.44314       23.36525        4.81677
       933         2       -2.00000       20.47640        6.78436        2.78348
       934         2       -2.00000       20.50919       16.48877        0.81213
       935         2       -2.00000       20.61276       19.21851        1.57139
       936         2       -2.00000       20.61855        9.49218        3.59534
       937         2       -2.00000       20.63486       26.11305        5.64860
       938         2       -2.00000       20.64868        2.66660        6.21120
       939         2       -2.00000       21.02900       12.59162        4.30337
       940         2       -2.00000       21.64830       25.35162        2.84122
       941         2       -2.00000       21.81921        1.90076        3.50996
       942         2       -2.00000       21.85810       22.79409        1.92525
       943         2       -2.00000       21.85987       18.48688        5.52327
       944         2       -2.00000       21.86477        6.21564        6.58901
       945         2       -2.00000       21.86919        4.84781        4.13226
       946         2       -2.00000       21.86710        8.78977        0.88740
       947         2       -2.00000       21.87128       21.39561        6.13069
       948         2       -2.00000       21.88414       11.70114        1.42288
       949         2       -2.00000       21.91363       14.53611        2.14954
       950         2       -2.00000       21.93974       15.83518        4.62219
       951         2       -2.00000       23.11983        2.76031        6.06511
       952         2       -2.00000       23.13261       19.22677        1.49714
       953         2       -2.00000       23.16973        9.53309        3.43970
       954         2       -2.00000       23.18998       26.21562        5.17453
       955         2       -2.00000       23.25660       23.36120        4.71107
       956         2       -2.00000       23.26303       16.48319        0.75512
       957         2       -2.00000       23.27162        6.78910        2.73160
       958         2       -2.00000       23.41329       13.68253        6.54402
       959         2       -2.00000       23.45692        3.95263        1.98748
       960         2       -2.00000       23.46279       20.50313        3.97763
       961         2       -2.00000       23.54298       10.77569        5.93848
       962         2       -2.00000       23.95584        0.96292        1.41347
       963         2       -2.00000       24.14661       17.33660        3.40305
       964         2       -2.00000       24.18325        7.61736        5.39824
       965         2       -2.00000       24.23926       24.11282        0.71627
       966         2       -2.00000       24.44279       14.47828        2.78087
       967         2       -2.00000       24.58800        4.84583        4.71981
       968         2       -2.00000       24.59892       21.33641        0.07039
       969         2       -2.00000       24.62914       11.69647        2.03700
       970         2       -2.00000       24.82721        1.98359        3.96309
       971         2       -2.00000       24.86634       18.50583        5.97177
       972         2       -2.00000       24.92147        8.79074        1.31488
       973         2       -2.00000       24.99234       25.24562        3.29515
       974         2       -2.00000       25.19283       15.56301        5.32969
       975         2       -2.00000       25.27334        5.80710        0.69716
       976         2       -2.00000       25.30259       22.32194        2.67789
       977         2       -2.00000       25.38929       12.63937        4.66778
       978         2       -2.00000       25.77017        2.93492        0.08202
       979         2       -2.00000       25.82417       19.46252        2.06987
       980         2       -2.00000       25.87448        9.76829        4.04588
       981         2       -2.00000       25.97749        0.03179        6.01147
       982         2       -2.00000       26.10284       16.56294        1.36800
       983         2       -2.00000       26.18167        6.88677        3.34029
       984         2       -2.00000       26.22739       23.39749        5.32269
       985         2       -2.00000       26.33427       13.67751        0.66817
       986         2       -2.00000       26.49441        3.98287        2.67717
       987         2       -2.00000       26.54198       20.50506        4.66487
       988         2       -2.00000       26.61374       10.78557        0.01833
       989         2       -2.00000       26.82813        1.04203        2.03070
       990         2       -2.00000       26.97453       17.59340        4.03153
       991         2       -2.00000       27.03697        7.89165        6.01845
       992         2       -2.00000       27.12030       24.38464        1.36690
       993         2       -2.00000       27.27514       14.68880        3.37035
       994         2       -2.00000       27.41030        5.00879        5.35754
       995         2       -2.00000       27.46261       21.51418        0.70172
       996         2       -2.00000       27.53846       11.80812        2.68868
       997         2       -2.00000       27.69636        2.09026        4.67819
       998         2       -2.00000       27.77712       18.61441        0.03447
       999         2       -2.00000       27.85442        8.91910        2.01826
      1000         2       -2.00000       27.95615       25.43050        4.01263
      1001         2       -2.00000       28.09741       15.72371        6.00845
      1002         2       -2.00000       28.21079        6.00843        1.36291
      1003         2       -2.00000       28.27861       22.53136        3.35158
      1004         2       -2.00000       28.38323       12.82290        5.34382
      1005         2       -2.00000       28.58211        3.10011        0.71436
      1006         2       -2.00000       28.66656       19.64440        2.69893
      1007         2       -2.00000       28.74017        9.94078        4.68650
      1008         2       -2.00000       28.86263        0.19083        0.03571
      1009         2       -2.00000       28.97770       16.73990        2.03132
      1010         2       -2.00000       29.07404        7.04726        4.01857
      1011         2       -2.00000       29.15383       23.57050        6.00522
      1012         2       -2.00000       29.26408       13.83851        1.35741
      1013         2       -2.00000       29.40068        4.13651        3.35595
      1014         2       -2.00000       29.47959       20.67345        5.34415
      1015         2       -2.00000       29.56798       10.94588        0.69762
      1016         2       -2.00000       29.71696        1.22253        2.69460
      1017         2       -2.00000       29.83685       17.76963        4.69017
      1018         2       -2.00000       29.92644        8.04790        0.04097
      1019         2       -2.00000       30.02247       24.57443        2.03037
      1020         2       -2.00000       30.14887       14.86845        4.02463
      1021         2       -2.00000       30.27261        5.17168        6.01627
      1022         2       -2.00000       30.35409       21.68523        1.36668
      1023         2       -2.00000       30.44803       11.97713        3.35516
      1024         2       -2.00000       30.58294        2.26248        5.34729
      1025         2       -2.00000       30.67945       18.78392        0.70321
      1026         2       -2.00000       30.77105        9.08163        2.69143
      1027         2       -2.00000       30.88009       25.60915        4.68157
      1028         2       -2.00000       30.99894       15.87876        0.04033
      1029         2       -2.00000       31.11128        6.17750        2.03214
      1030         2       -2.00000       31.19991       22.71101        4.02065
      1031         2       -2.00000       31.30686       13.00252        6.01149
      1032         2       -2.00000       31.44852        3.27248        1.37216
      1033         2       -2.00000       31.54423       19.81526        3.36149
      1034         2       -2.00000       31.63623       10.11005        5.34972
      1035         2       -2.00000       31.75419        0.36798        0.70372
      1036         2       -2.00000       31.86500       16.91387        2.69657
      1037         2       -2.00000       31.96818        7.21210        4.68650
      1038         2       -2.00000       32.06380       23.72316        0.03916
      1039         2       -2.00000       32.17300       14.01363        2.02945
      1040         2       -2.00000       32.29538        4.30702        4.02345
      1041         2       -2.00000       32.38932       20.84654        6.01337
      1042         2       -2.00000       32.48751       11.11666        1.36677
      1043         2       -2.00000       32.61262        1.40041        3.35978
      1044         2       -2.00000       32.72319       17.94506        5.35287
      1045         2       -2.00000       32.82283        8.21836        0.70629
      1046         2       -2.00000       32.92633       24.75307        2.69567
      1047         2       -2.00000       33.04059       15.04491        4.68820
      1048         2       -2.00000       33.15622        5.31776        0.04424
      1049         2       -2.00000       33.25152       21.85660        2.03321
      1050         2       -2.00000       33.35349       12.14801        4.02258
      1051         2       -2.00000       33.47443        2.43559        6.01468
      1052         2       -2.00000       33.57696       18.95648        1.37031
      1053         2       -2.00000       33.67668        9.25036        3.35991
      1054         2       -2.00000       33.78621       25.78629        5.35007
      1055         2       -2.00000       33.89758       16.05476        0.70677
      1056         2       -2.00000       34.00766        6.34893        2.69826
      1057         2       -2.00000       34.10650       22.88690        4.68780
      1058         2       -2.00000       34.21345       13.15534        0.04253
      1059         2       -2.00000       34.33487        3.44581        2.03566
      1060         2       -2.00000       34.43652       19.98823        4.02619
      1061         2       -2.00000       34.53688       10.28060        6.01566
      1062         2       -2.00000       34.65026        0.54337        1.37045
      1063         2       -2.00000       34.75890       17.08773        3.36235
      1064         2       -2.00000       34.86457        7.38146        5.35301
      1065         2       -2.00000       34.96710       23.89717        0.70670
      1066         2       -2.00000       35.07526       14.18766        2.69755
      1067         2       -2.00000       35.18984        4.47900        4.68983
      1068         2       -2.00000       35.29101       20.99773        0.04433
      1069         2       -2.00000       35.39402       11.28895        2.03429
      1070         2       -2.00000       35.50933        1.57588        4.02600
      1071         2       -2.00000       35.61725       18.11961        6.01789
      1072         2       -2.00000       35.72123        8.38986        1.37222
      1073         2       -2.00000       35.82738       24.92862        3.36230
      1074         2       -2.00000       35.93706       15.21941        5.35390
      1075         2       -2.00000       36.04843        5.48908        0.70949
      1076         2       -2.00000       36.15048       22.02976        2.69955
      1077         2       -2.00000       36.25527       12.32046        4.68972
      1078         2       -2.00000       36.36929        2.58670        0.04533
      1079         2       -2.00000       36.47447       19.12982        2.03659
      1080         2       -2.00000       36.57821        9.42152        4.02681
      1081         2       -2.00000       36.68701       25.96110        6.01733
      1082         2       -2.00000       36.79573       16.22915        1.37305
      1083         2       -2.00000       36.90445        6.52090        3.36427
      1084         2       -2.00000       37.00819       23.06127        5.35444
      1085         2       -2.00000       37.11498       13.32929        0.70927
      1086         2       -2.00000       37.22836        3.61913        2.70107
      1087         2       -2.00000       37.33314       20.16175        4.69190
      1088         2       -2.00000       37.43728       10.43035        0.04616
      1089         2       -2.00000       37.54761        0.71766        2.03702
      1090         2       -2.00000       37.65537       17.26150        4.02843
      1091         2       -2.00000       37.76216        7.55296        6.01925
      1092         2       -2.00000       37.86766       24.07101        1.37358
      1093         2       -2.00000       37.97494       14.36135        3.36449
      1094         2       -2.00000       38.08583        4.65166        5.35601
      1095         2       -2.00000       38.19061       21.17131        0.71077
      1096         2       -2.00000       38.29571       11.46180        2.70116
      1097         2       -2.00000       38.40660        1.74998        4.69235
      1098         2       -2.00000       38.51404       18.27113        0.04781
      1099         2       -2.00000       38.61995        8.56210        2.03841
      1100         2       -2.00000       38.72698       25.10286        4.02888
      1101         2       -2.00000       38.83489       15.39330        6.02008
      1102         2       -2.00000       38.94418        5.66145        1.37538
      1103         2       -2.00000       39.04952       22.20326        3.36591
      1104         2       -2.00000       39.15535       12.49352        5.35643
      1105         2       -2.00000       39.26576        2.76007        0.71170
      1106         2       -2.00000       39.37247       19.30335        2.70283
      1107         2       -2.00000       39.47805        9.59384        4.69337
      1108         2       -2.00000       39.58613       26.11265        0.04810
      1109         2       -2.00000       39.69381       16.40302        2.03936
      1110         2       -2.00000       39.80196        6.69346        4.03043
      1111         2       -2.00000       39.90811       23.23506        6.02097
      1112         2       -2.00000       40.01450       13.50287        1.37580
      1113         2       -2.00000       40.12451        3.79234        3.36709
      1114         2       -2.00000       40.23122       20.33533        5.35804
      1115         2       -2.00000       40.33681       10.60308        0.71263
      1116         2       -2.00000       40.44545        0.89132        2.70344
      1117         2       -2.00000       40.55296       17.43521        4.69464
      1118         2       -2.00000       40.66023        7.70302        0.04961
      1119         2       -2.00000       40.76711       24.24462        2.04015
      1120         2       -2.00000       40.87366       14.53492        4.03101
      1121         2       -2.00000       40.98278        4.82458        6.02222
      1122         2       -2.00000       41.08981       21.34489        1.37717
      1123         2       -2.00000       41.19548       11.63488        3.36772
      1124         2       -2.00000       41.30420        1.92348        5.35868
      1125         2       -2.00000       41.41195       18.44492        0.71399
      1126         2       -2.00000       41.51866        8.73484        2.70476
      1127         2       -2.00000       41.62602       25.27646        4.69535
      1128         2       -2.00000       41.73281       15.54462        0.05043
      1129         2       -2.00000       41.84137        5.83429        2.04156
      1130         2       -2.00000       41.94872       22.37674        4.03232
      1131         2       -2.00000       42.05431       12.66675        6.02289
      1132         2       -2.00000       42.16287        2.93328        1.37797
      1133         2       -2.00000       42.27086       19.47703        3.36915
      1134         2       -2.00000       42.37717        9.76671        5.35982
      1135         2       -2.00000       42.48469        0.03260        0.71453
      1136         2       -2.00000       42.59180       16.57683        2.70566
      1137         2       -2.00000       42.69996        6.86635        4.69674
      1138         2       -2.00000       42.80763       23.38614        0.05151
      1139         2       -2.00000       42.91314       13.67637        2.04219
      1140         2       -2.00000       43.02154        3.96544        4.03329
      1141         2       -2.00000       43.13002       20.50896        6.02441
      1142         2       -2.00000       43.23576       10.77611        1.37904
      1143         2       -2.00000       43.34320        1.06453        3.36974
      1144         2       -2.00000       43.45087       17.60902        5.36093
      1145         2       -2.00000       43.55863        7.87594        0.71598
      1146         2       -2.00000       43.66614       24.41791        2.70656
      1147         2       -2.00000       43.77165       14.70856        4.69731
      1148         2       -2.00000       43.88021        4.97526        0.05256
      1149         2       -2.00000       43.98925       21.51849        2.04364
      1150         2       -2.00000       44.09436       11.80809        4.03413
      1151         2       -2.00000       44.20179        2.09661        6.02495
      1152         2       -2.00000       44.31027       18.61882        1.38036
      1153         2       -2.00000       44.41754        8.90781        3.37119
      1154         2       -2.00000       44.52482       25.44960        5.36173
      1155         2       -2.00000       44.63056       15.71838        0.71673
      1156         2       -2.00000       44.73904        6.00732        2.70790
      1157         2       -2.00000       44.84824       22.55013        4.69877
      1158         2       -2.00000       44.95246       12.81768        0.05326
      1159         2       -2.00000       45.05990        3.10630        2.04415
      1160         2       -2.00000       45.16974       19.65095        4.03558
      1161         2       -2.00000       45.27613        9.93982        6.02622
      1162         2       -2.00000       45.38284        0.20558        1.38077
      1163         2       -2.00000       45.48956       16.75086        3.37194
      1164         2       -2.00000       45.59844        7.03946        5.36319
      1165         2       -2.00000       45.70756       23.55935        0.71799
      1166         2       -2.00000       45.81105       13.84989        2.70851
      1167         2       -2.00000       45.91873        4.13842        4.69961
      1168         2       -2.00000       46.02970       20.66033        0.05504
      1169         2       -2.00000       46.13456       10.94919        2.04543
      1170         2       -2.00000       46.24063        1.23727        4.03596
      1171         2       -2.00000       46.34871       17.78315        6.02727
      1172         2       -2.00000       46.45735        8.04904        1.38243
      1173         2       -2.00000       46.56526       24.59080        3.37281
      1174         2       -2.00000       46.66860       14.88237        5.36341
      1175         2       -2.00000       46.77756        5.14840        0.71883
      1176         2       -2.00000       46.88982       21.69220        2.71020
      1177         2       -2.00000       46.99291       11.98143        4.70042
      1178         2       -2.00000       47.09898        2.24698        0.05525
      1179         2       -2.00000       47.20923       18.79313        2.04692
      1180         2       -2.00000       47.31706        9.08089        4.03773
      1181         2       -2.00000       47.42377       25.62210        6.02809
      1182         2       -2.00000       47.52751       15.89240        1.38307
      1183         2       -2.00000       47.63688        6.18035        3.37440
      1184         2       -2.00000       47.74873       22.72326        5.36526
      1185         2       -2.00000       47.84949       12.99097        0.71937
      1186         2       -2.00000       47.95588        3.27899        2.71013
      1187         2       -2.00000       48.06951       19.82543        4.70210
      1188         2       -2.00000       48.17525       10.09066        0.05657
      1189         2       -2.00000       48.28036        0.37811        2.04678
      1190         2       -2.00000       48.38667       16.92551        4.03817
      1191         2       -2.00000       48.49780        7.21278        6.02978
      1192         2       -2.00000       48.60901       23.73212        1.38454
      1193         2       -2.00000       48.70841       14.02360        3.37491
      1194         2       -2.00000       48.81552        4.31110        5.36610
      1195         2       -2.00000       48.93091       20.83433        0.72190
      1196         2       -2.00000       49.03336       11.12204        2.71180
      1197         2       -2.00000       49.13702        1.40925        4.70218
      1198         2       -2.00000       49.24590       17.93560        0.05769
      1199         2       -2.00000       49.35655        8.22220        2.04888
      1200         2       -2.00000       49.46422       24.76296        4.03870
      1201         2       -2.00000       49.56314       15.05663        6.02916
      1202         2       -2.00000       49.67435        5.32163        1.38490
      1203         2       -2.00000       49.79320       21.86626        3.37688
      1204         2       -2.00000       49.89147       12.15501        5.36670
      1205         2       -2.00000       49.99561        2.41936        0.72158
      1206         2       -2.00000       50.10923       18.96839        2.71381
      1207         2       -2.00000       50.21835        9.25379        4.70441
      1208         2       -2.00000       50.32338       25.77111        0.05891
      1209         2       -2.00000       50.42302       16.06695        2.04968
      1210         2       -2.00000       50.53455        6.35309        4.04116
      1211         2       -2.00000       50.65090       22.89564        6.03156
      1212         2       -2.00000       50.74411       13.16402        1.38540
      1213         2       -2.00000       50.84890        3.45110        3.37552
      1214         2       -2.00000       50.97087       20.00113        5.36850
      1215         2       -2.00000       51.07469       10.26413        0.72230
      1216         2       -2.00000       51.17618        0.55016        2.71259
      1217         2       -2.00000       51.28225       17.10174        4.70412
      1218         2       -2.00000       51.39949        7.36401        0.06047
      1219         2       -2.00000       51.51464       23.90402        2.05141
      1220         2       -2.00000       51.60536       14.19771        4.04209
      1221         2       -2.00000       51.71126        4.48314        6.03307
      1222         2       -2.00000       51.83589       21.00846        1.38926
      1223         2       -2.00000       51.93216       11.29423        3.37853
      1224         2       -2.00000       52.03108        1.57973        5.36891
      1225         2       -2.00000       52.14132       18.11172        0.72380
      1226         2       -2.00000       52.25631        8.39499        2.71494
      1227         2       -2.00000       52.36077       24.93381        4.70389
      1228         2       -2.00000       52.45157       15.20920        0.05822
      1229         2       -2.00000       52.56937        5.49521        2.04985
      1230         2       -2.00000       52.70405       22.04094        4.04326
      1231         2       -2.00000       52.79075       12.32975        6.03374
      1232         2       -2.00000       52.89248        2.59139        1.38860
      1233         2       -2.00000       53.01229       19.14570        3.38121
      1234         2       -2.00000       53.12478        9.42593        5.37073
      1235         2       -2.00000       53.22450       25.94055        0.72798
      1236         2       -2.00000       53.31619       16.24237        2.71705
      1237         2       -2.00000       53.43166        6.52462        4.70831
      1238         2       -2.00000       53.55492       23.04322        0.06072
      1239         2       -2.00000       53.63255       13.33610        2.05213
      1240         2       -2.00000       53.73403        3.62172        4.03876
      1241         2       -2.00000       53.87618       20.17941        6.03411
      1242         2       -2.00000       53.97245       10.43889        1.38707
      1243         2       -2.00000       54.06743        0.72240        3.37811
      1244         2       -2.00000       54.17398       17.28109        5.36897
      1245         2       -2.00000       54.30881        7.53817        0.72628
      1246         2       -2.00000       54.43071       24.07422        2.72156
      1247         2       -2.00000       54.50536       14.37259        4.71267
      1248         2       -2.00000       54.60661        4.63073        0.06532
      1249         2       -2.00000       54.75028       21.18154        2.05558
      1250         2       -2.00000       54.83104       11.46516        4.04811
      1251         2       -2.00000       54.92087        1.74777        6.03741
      1252         2       -2.00000       55.03160       18.29086        1.38795
      1253         2       -2.00000       55.15551        8.56588        3.37702
      1254         2       -2.00000       55.24519       25.10318        5.36809
      1255         2       -2.00000       55.32369       15.38468        0.71987
      1256         2       -2.00000       55.45933        5.66845        2.70972
      1257         2       -2.00000       55.63579       22.21434        4.71004
      1258         2       -2.00000       55.69517       12.48563        0.07014
      1259         2       -2.00000       55.79546        2.76364        2.05913
      1260         2       -2.00000       55.92258       19.32675        4.05029
      1261         2       -2.00000       56.04359        9.59654        6.03912
      1262         2       -2.00000       56.13246       26.10560        1.40506
      1263         2       -2.00000       56.20671       16.41883        3.38663
      1264         2       -2.00000       56.32869        6.69078        5.37701
      1265         2       -2.00000       56.45364       23.21051        0.72284
      1266         2       -2.00000       56.50643       13.50812        2.72131
      1267         2       -2.00000       56.59852        3.79145        4.69162
      1268         2       -2.00000       56.79764       20.33838        0.05426
      1269         2       -2.00000       56.85750       10.62186        2.05114
      1270         2       -2.00000       56.94630        0.89778        4.04097
      1271         2       -2.00000       57.05365       17.46696        6.02813
      1272         2       -2.00000       57.24530        7.70110        1.38097
      1273         2       -2.00000       57.37523       24.22930        3.41426
      1274         2       -2.00000       57.42489       14.54456        5.39113
      1275         2       -2.00000       57.50589        4.79149        0.73782
      1276         2       -2.00000       57.68146       21.35007        2.71713
      1277         2       -2.00000       57.73289       11.63397        4.73908
      1278         2       -2.00000       57.80135        1.89821        0.07811
      1279         2       -2.00000       57.90629       18.47398        2.04956
      1280         2       -2.00000       58.03285        8.73693        4.02635
      1281         2       -2.00000       58.09007       25.28187        6.00964
      1282         2       -2.00000       58.14985       15.56898        1.35905
      1283         2       -2.00000       58.33716        5.83928        3.34640
      1284         2       -2.00000       58.62692       12.69325        0.75895
      1285         2       -2.00000       58.63519       22.36990        5.40537
      1286         2       -2.00000       58.73869        2.92299        2.73967
      1287         2       -2.00000       58.86444       19.47580        4.69849
      1288         2       -2.00000       58.99382        9.70423        0.10892
      1289         2       -2.00000       59.05352       26.22587        2.12834
      1290         2       -2.00000       59.10133       16.57241        4.07819
      1291         2       -2.00000       59.24026        6.82708        6.01961
      1292         2       -2.00000       59.31548       23.36411        1.35966
      1293         2       -2.00000       59.35284       13.68841        3.36155
      1294         2       -2.00000       59.41439        3.98223        5.29871
      1295         2       -2.00000       59.70255       10.90163        2.70041
      1296         2       -2.00000       59.78234       20.50612        0.69318
      1297         2       -2.00000       59.78515        1.17809        4.69729
      1298         2       -2.00000       59.89467       17.67110        0.03003
      1299         2       -2.00000       60.25884        7.78846        2.04597
      1300         2       -2.00000       60.42124       14.56143        6.12795
      1301         2       -2.00000       60.42220        4.80590        1.45102
      1302         2       -2.00000       60.42895       24.21439        4.15262
      1303         2       -2.00000       60.62044       21.37121        3.36573
      1304         2       -2.00000       60.65378       11.69863        5.39902
      1305         2       -2.00000       60.68657        1.97183        0.73445
      1306         2       -2.00000       60.79015       25.51795        6.61111
      1307         2       -2.00000       60.79593        8.99078        4.58718
      1308         2       -2.00000       60.81224       18.62339        2.53391
      1309         2       -2.00000       60.82607       15.81639        1.97131
      1310         2       -2.00000       61.20638        5.89137        3.87914
      1311         2       -2.00000       61.82568       19.38482        5.34128
      1312         2       -2.00000       61.99659       16.58224        4.67255
      1313         2       -2.00000       62.03548       21.94237        6.25725
      1314         2       -2.00000       62.04215       12.26732        1.59349
      1315         2       -2.00000       62.03725       26.24958        2.65923
      1316         2       -2.00000       62.04665       13.63518        4.05024
      1317         2       -2.00000       62.04448        9.67080        0.65918
      1318         2       -2.00000       62.04866       23.34085        2.05181
      1319         2       -2.00000       62.06152        6.75945        0.12370
      1320         2       -2.00000       62.09101        3.94688        6.03297
      1321         2       -2.00000       62.11713        2.64781        3.56031
      1322         2       -2.00000       63.29722       15.72268        2.11738
      1323         2       -2.00000       63.30999       25.48730        0.04942
      1324         2       -2.00000       63.34712        8.94990        4.74279
      1325         2       -2.00000       63.36737       18.52084        3.00796
      1326         2       -2.00000       63.43398       21.37527        3.47142
      1327         2       -2.00000       63.44041        1.97740        0.79146
      1328         2       -2.00000       63.44901       11.69389        5.45089
      1329         2       -2.00000       63.59067        4.80046        1.63848
      1330         2       -2.00000       63.63430       14.53036        6.19501
      1331         2       -2.00000       63.64017       24.23333        4.20487
      1332         2       -2.00000       63.72036        7.70730        2.24402
      1333         2       -2.00000       64.13323       17.49768        0.13310
      1334         2       -2.00000       64.32399        1.14639        4.77944
      1335         2       -2.00000       64.36063       10.86563        2.78425
      1336         2       -2.00000       64.41664       20.60125        0.83030
      1337         2       -2.00000       64.62018        4.00471        5.40163
      1338         2       -2.00000       64.76538       13.63716        3.46268
      1339         2       -2.00000       64.77631       23.37766        1.47617
      1340         2       -2.00000       64.80652        6.78652        6.14550
      1341         2       -2.00000       65.00451       16.49940        4.21941
      1342         2       -2.00000       65.04373       26.23064        2.21072
      1343         2       -2.00000       65.09885        9.66986        0.23169
      1344         2       -2.00000       65.16972       19.49085        4.88734
      1345         2       -2.00000       65.37021        2.91998        2.85280
      1346         2       -2.00000       65.45072       12.65350        0.84940
      1347         2       -2.00000       65.47997       22.41452        5.50460
      1348         2       -2.00000       65.56668        5.84362        3.51470
      1349         2       -2.00000       65.94756       15.52568        1.46454
      1350         2       -2.00000       66.00155       25.27395        6.11262
      1351         2       -2.00000       66.05186        8.71473        4.13661
      1352         2       -2.00000       66.15487       18.45121        2.17102
      1353         2       -2.00000       66.28023        1.89765        0.17857
      1354         2       -2.00000       66.35905       11.59622        4.84220
      1355         2       -2.00000       66.40478       21.33897        2.85979
      1356         2       -2.00000       66.51165        4.78309        0.87839
      1357         2       -2.00000       66.67179       14.50013        5.50531
      1358         2       -2.00000       66.71936       24.23141        3.51762
      1359         2       -2.00000       66.79112        7.67503        1.52823
      1360         2       -2.00000       67.00551       17.44099        6.15178
      1361         2       -2.00000       67.15191        0.88959        4.15096
      1362         2       -2.00000       67.21435       10.59134        2.16403
      1363         2       -2.00000       67.29768       20.32943        0.17965
      1364         2       -2.00000       67.45252        3.79419        4.81215
      1365         2       -2.00000       67.58768       13.47420        2.82493
      1366         2       -2.00000       67.63999       23.19992        0.84485
      1367         2       -2.00000       67.71584        6.67490        5.49380
      1368         2       -2.00000       67.87374       16.39273        3.50428
      1369         2       -2.00000       67.95450       26.09966        1.51209
      1370         2       -2.00000       68.03180        9.56389        6.16422
      1371         2       -2.00000       68.13353       19.30599        4.16985
      1372         2       -2.00000       68.27479        2.75930        2.17403
      1373         2       -2.00000       68.38817       12.45217        0.18364
      1374         2       -2.00000       68.45599       22.20511        4.83091
      1375         2       -2.00000       68.56061        5.66009        2.83866
      1376         2       -2.00000       68.75949       15.36049        0.83218
      1377         2       -2.00000       68.84394       25.09207        5.48355
      1378         2       -2.00000       68.91755        8.54223        3.49597
      1379         2       -2.00000       69.04001       18.26977        1.51083
      1380         2       -2.00000       69.15508        1.74312        6.15116
      1381         2       -2.00000       69.25142       11.43573        4.16390
      1382         2       -2.00000       69.33122       21.16599        2.17726
      1383         2       -2.00000       69.44154        4.62212        0.18914
      1384         2       -2.00000       69.57807       14.34648        4.82652
      1385         2       -2.00000       69.65697       24.06301        2.83833
      1386         2       -2.00000       69.74536        7.51474        0.84893
      1387         2       -2.00000       69.89434       17.26049        5.48786
      1388         2       -2.00000       70.01423        0.71338        3.49231
      1389         2       -2.00000       70.10383       10.41272        1.50557
      1390         2       -2.00000       70.19985       20.16206        6.15210
      1391         2       -2.00000       70.32625        3.61454        4.15784
      1392         2       -2.00000       70.44999       13.31131        2.16618
      1393         2       -2.00000       70.53147       23.02887        0.17987
      1394         2       -2.00000       70.62541        6.50586        4.82732
      1395         2       -2.00000       70.76032       16.22054        2.83516
      1396         2       -2.00000       70.85683       25.93017        0.84334
      1397         2       -2.00000       70.94844        9.40136        5.49103
      1398         2       -2.00000       71.05748       19.12734        3.50088
      1399         2       -2.00000       71.17632        2.58186        1.50622
      1400         2       -2.00000       71.28866       12.30552        6.15031
      1401         2       -2.00000       71.37729       22.02548        4.16181
      1402         2       -2.00000       71.48424        5.48049        2.17098
      1403         2       -2.00000       71.62591       15.18814        0.17436
      1404         2       -2.00000       71.72161       24.92123        4.82099
      1405         2       -2.00000       71.81362        8.37294        2.83273
      1406         2       -2.00000       71.93158       18.09264        0.84280
      1407         2       -2.00000       72.04239        1.56915        5.48589
      1408         2       -2.00000       72.14556       11.27089        3.49594
      1409         2       -2.00000       72.24118       20.99091        1.50737
      1410         2       -2.00000       72.35038        4.46939        6.15301
      1411         2       -2.00000       72.47277       14.17600        4.15898
      1412         2       -2.00000       72.56670       23.88995        2.16909
      1413         2       -2.00000       72.66489        7.34397        0.17975
      1414         2       -2.00000       72.79001       17.08258        4.82265
      1415         2       -2.00000       72.90057        0.53795        2.82960
      1416         2       -2.00000       73.00021       10.24227        0.84021
      1417         2       -2.00000       73.10371       19.98342        5.48678
      1418         2       -2.00000       73.21798        3.43811        3.49426
      1419         2       -2.00000       73.33361       13.14286        1.50226
      1420         2       -2.00000       73.42891       22.87989        6.14925
      1421         2       -2.00000       73.53088        6.33501        4.15987
      1422         2       -2.00000       73.65181       16.04743        2.16774
      1423         2       -2.00000       73.75434       25.75761        0.17623
      1424         2       -2.00000       73.85406        9.23266        4.82253
      1425         2       -2.00000       73.96359       18.95021        2.83235
      1426         2       -2.00000       74.07504        2.40589        0.83977
      1427         2       -2.00000       74.18504       12.13409        5.48415
      1428         2       -2.00000       74.28388       21.84962        3.49464
      1429         2       -2.00000       74.39091        5.30528        1.50399
      1430         2       -2.00000       74.51225       15.03721        6.14674
      1431         2       -2.00000       74.61390       24.74826        4.15626
      1432         2       -2.00000       74.71434        8.20241        2.16678
      1433         2       -2.00000       74.82764       17.91725        0.17603
      1434         2       -2.00000       74.93628        1.39528        4.82011
      1435         2       -2.00000       75.04195       11.10156        2.82939
      1436         2       -2.00000       75.14448       20.81696        0.83981
      1437         2       -2.00000       75.25264        4.29538        5.48490
      1438         2       -2.00000       75.36730       14.00405        3.49255
      1439         2       -2.00000       75.46839       23.71639        1.50219
      1440         2       -2.00000       75.57141        7.19406        6.14814
      1441         2       -2.00000       75.68671       16.90717        4.15639
      1442         2       -2.00000       75.79463        0.36341        2.16457
      1443         2       -2.00000       75.89861       10.07076        0.17425
      1444         2       -2.00000       76.00476       19.80789        4.82011
      1445         2       -2.00000       76.11452        3.26364        2.82856
      1446         2       -2.00000       76.22590       12.97157        0.83694
      1447         2       -2.00000       76.32787       22.70673        5.48289
      1448         2       -2.00000       76.43273        6.16256        3.49271
      1449         2       -2.00000       76.54667       15.87395        1.50110
      1450         2       -2.00000       76.65186       25.60669        6.14586
      1451         2       -2.00000       76.75559        9.06152        4.15559
      1452         2       -2.00000       76.86439       18.77542        2.16506
      1453         2       -2.00000       76.97311        2.23150        0.17348
      1454         2       -2.00000       77.08183       11.96214        4.81809
      1455         2       -2.00000       77.18557       21.67525        2.82798
      1456         2       -2.00000       77.29236        5.13134        0.83725
      1457         2       -2.00000       77.40574       14.86392        5.48125
      1458         2       -2.00000       77.51053       24.57477        3.49054
      1459         2       -2.00000       77.61467        8.03030        1.50033
      1460         2       -2.00000       77.72499       17.76538        6.14534
      1461         2       -2.00000       77.83275        1.22155        4.15402
      1462         2       -2.00000       77.93954       10.93008        2.16310
      1463         2       -2.00000       78.04505       20.64309        0.17291
      1464         2       -2.00000       78.15232        4.12170        4.81795
      1465         2       -2.00000       78.26321       13.83139        2.82628
      1466         2       -2.00000       78.36799       23.54281        0.83573
      1467         2       -2.00000       78.47310        7.02124        5.48126
      1468         2       -2.00000       78.58399       16.73311        3.48994
      1469         2       -2.00000       78.69142        0.18949        1.49872
      1470         2       -2.00000       78.79733        9.92097        6.14397
      1471         2       -2.00000       78.90436       19.63366        4.15350
      1472         2       -2.00000       79.01228        3.08974        2.16237
      1473         2       -2.00000       79.12164       12.79925        0.17095
      1474         2       -2.00000       79.22690       22.53325        4.81652
      1475         2       -2.00000       79.33273        5.98953        2.82600
      1476         2       -2.00000       79.44314       15.70056        0.83463
      1477         2       -2.00000       79.54985       25.43314        5.47961
      1478         2       -2.00000       79.65544        8.88920        3.48902
      1479         2       -2.00000       79.76351       18.60149        1.49833
      1480         2       -2.00000       79.87119        2.08000        6.14309
      1481         2       -2.00000       79.97935       11.78961        4.15190
      1482         2       -2.00000       80.08550       21.50146        2.16144
      1483         2       -2.00000       80.19188        4.95776        0.17072
      1484         2       -2.00000       80.30189       14.69089        4.81481
