# Supplementary material for: Quantitative prediction of grain boundary thermal conductivities from local atomic environments
Source: Nat Commun. 2020 Apr 15;11:1854. doi: 10.1038/s41467-020-15619-9 (PMC7160158; doi:10.1038/s41467-020-15619-9)
Supplement: Supplementary file 4 — Supplementary Data 1 [file 41467_2020_15619_MOESM4_ESM.zip › MgO_GBs/sym_tilt/standard_pressure/310/s385_6_18_5.lmp]

LAMMPS data file

      1432          atoms
         0          bonds
         0         angles
         0      dihedrals
         0      impropers
         2     atom types
         0     bond types
         0    angle types
         0 dihedral types
         0 improper types

      0.0000000     79.9063710 xlo xhi
      0.0000000     26.1014720 ylo yhi
      0.0000000      6.6576563 zlo zhi
      0.0000000      0.0000000      0.0198966 xy xz yz

Masses

1                24.30500 # Mg
2                15.99940 # O

Atoms

         1         1        2.00000        0.00911       23.73723        5.25922
         2         1        2.00000        0.11610       21.51935        0.59872
         3         1        2.00000        0.22406       19.32266        2.59555
         4         1        2.00000        0.33289       17.12708        4.59218
         5         1        2.00000        0.44220       14.93206        6.58876
         6         1        2.00000        0.55119       12.71694        1.92782
         7         1        2.00000        0.65955       10.52091        3.92479
         8         1        2.00000        0.76686        8.32371        5.92213
         9         1        2.00000        0.87322        6.10541        1.26217
        10         1        2.00000        0.97893        3.90604        3.26009
        11         1        2.00000        1.08449        1.70631        5.25806
        12         1        2.00000        1.19045       25.58836        0.59824
        13         1        2.00000        1.29728       23.38961        2.59577
        14         1        2.00000        1.40507       21.19207        4.59294
        15         1        2.00000        1.51391       18.99575        6.58978
        16         1        2.00000        1.62322       16.78048        1.92876
        17         1        2.00000        1.73253       14.58546        3.92532
        18         1        2.00000        1.84112       12.39003        5.92202
        19         1        2.00000        1.94868       10.17376        1.26131
        20         1        2.00000        2.05519        7.97617        3.25864
        21         1        2.00000        2.16083        5.77737        5.25635
        22         1        2.00000        2.26614        3.55793        0.59663
        23         1        2.00000        2.37178        1.35814        2.59463
        24         1        2.00000        2.47814       25.26022        4.59248
        25         1        2.00000        2.58569       23.06179        6.59004
        26         1        2.00000        2.69444       20.84471        1.92958
        27         1        2.00000        2.80399       18.64881        3.92642
        28         1        2.00000        2.91379       16.45377        5.92302
        29         1        2.00000        3.02294       14.23894        1.26189
        30         1        2.00000        3.13097       12.04340        3.25852
        31         1        2.00000        3.23765        9.84672        5.25540
        32         1        2.00000        3.34328        7.62881        0.59506
        33         1        2.00000        3.44820        5.42962        2.59281
        34         1        2.00000        3.55320        3.22971        4.59083
        35         1        2.00000        3.65891        1.02977        6.58892
        36         1        2.00000        3.76591       24.91202        1.92915
        37         1        2.00000        3.87434       22.71386        3.92671
        38         1        2.00000        3.98405       20.51712        5.92386
        39         1        2.00000        4.09432       18.30179        1.26301
        40         1        2.00000        4.20435       16.10712        3.25957
        41         1        2.00000        4.31319       13.91239        5.25603
        42         1        2.00000        4.42042       11.69688        0.59494
        43         1        2.00000        4.52622        9.49989        2.59178
        44         1        2.00000        4.63089        7.30140        4.58910
        45         1        2.00000        4.73533        5.10169        6.58697
        46         1        2.00000        4.84017        2.88154        1.92741
        47         1        2.00000        4.94620        0.68139        3.92558
        48         1        2.00000        5.05392       24.58357        5.92355
        49         1        2.00000        5.16339       22.36574        1.26346
        50         1        2.00000        5.27422       20.16953        3.26059
        51         1        2.00000        5.38537       17.97473        5.25735
        52         1        2.00000        5.49556       15.76070        0.59623
        53         1        2.00000        5.60383       13.56621        2.59261
        54         1        2.00000        5.71011       11.37060        4.58898
        55         1        2.00000        5.81455        9.17334        6.58559
        56         1        2.00000        5.91819        6.95433        1.92533
        57         1        2.00000        6.02182        4.75395        3.92338
        58         1        2.00000        6.12650        2.55309        5.92173
        59         1        2.00000        6.23318        0.33278        1.26238
        60         1        2.00000        6.34177       24.23491        3.26039
        61         1        2.00000        6.45260       22.03732        5.25780
        62         1        2.00000        6.56463       19.82170        0.59717
        63         1        2.00000        6.67650       17.62765        2.59385
        64         1        2.00000        6.78645       15.43421        4.59032
        65         1        2.00000        6.89384       13.24013        6.58655
        66         1        2.00000        6.99892       11.02449        1.92526
        67         1        2.00000        7.10232        8.82674        3.92189
        68         1        2.00000        7.20492        6.62695        5.91932
        69         1        2.00000        7.30824        4.40599        1.25994
        70         1        2.00000        7.41307        2.20479        3.25834
        71         1        2.00000        7.52031       26.10546        5.25695
        72         1        2.00000        7.63018       23.88602        0.59735
        73         1        2.00000        7.74269       21.68884        2.59460
        74         1        2.00000        7.85655       19.49398        4.59153
        75         1        2.00000        7.96930       17.30085        6.58833
        76         1        2.00000        8.07901       15.08818        1.92735
        77         1        2.00000        8.18537       12.89463        3.92332
        78         1        2.00000        8.28869       10.69909        5.91892
        79         1        2.00000        8.38945        8.48112        1.25738
        80         1        2.00000        8.49037        6.27990        3.25526
        81         1        2.00000        8.59305        4.07761        5.25410
        82         1        2.00000        8.69845        1.85600        0.59529
        83         1        2.00000        8.80656       25.75628        2.59418
        84         1        2.00000        8.91835       23.55686        4.59185
        85         1        2.00000        9.03278       21.35968        6.58883
        86         1        2.00000        9.14824       19.14561        1.92778
        87         1        2.00000        9.26115       16.95383        3.92438
        88         1        2.00000        9.36974       14.76213        5.92087
        89         1        2.00000        9.47378       12.54902        1.25919
        90         1        2.00000        9.57614       10.35332        3.25525
        91         1        2.00000        9.67634        8.15403        5.25183
        92         1        2.00000        9.77630        5.93241        0.59153
        93         1        2.00000        9.87962        3.72994        2.59037
        94         1        2.00000        9.98478        1.52781        4.58986
        95         1        2.00000       10.09369       25.42681        6.58932
        96         1        2.00000       10.20780       23.20768        1.92921
        97         1        2.00000       10.32510       21.01143        3.92499
        98         1        2.00000       10.44328       18.81838        5.92209
        99         1        2.00000       10.55699       16.60702        1.26223
       100         1        2.00000       10.66582       14.41663        3.25946
       101         1        2.00000       10.76842       12.22506        5.25380
       102         1        2.00000       10.86591       10.01037        0.58989
       103         1        2.00000       10.95852        7.80948        2.58543
       104         1        2.00000       11.05736        5.60357        4.58487
       105         1        2.00000       11.16252        3.40076        6.58481
       106         1        2.00000       11.26736        1.17824        1.92782
       107         1        2.00000       11.37915       25.07836        3.92687
       108         1        2.00000       11.49493       22.87745        5.92379
       109         1        2.00000       11.61759       20.66042        1.26156
       110         1        2.00000       11.73705       18.46848        3.25668
       111         1        2.00000       11.84860       16.28002        5.25377
       112         1        2.00000       11.95184       14.06989        0.59396
       113         1        2.00000       12.05252       11.87999        2.58801
       114         1        2.00000       12.15128        9.68347        4.58633
       115         1        2.00000       12.24749        7.48039        6.58264
       116         1        2.00000       12.34625        5.25793        1.91889
       117         1        2.00000       12.45005        3.05484        3.92052
       118         1        2.00000       12.55409        0.84995        5.92368
       119         1        2.00000       12.66804       24.72869        1.26639
       120         1        2.00000       12.78901       22.53025        3.26006
       121         1        2.00000       12.91111       20.33470        5.25281
       122         1        2.00000       13.03617       18.12108        0.59503
       123         1        2.00000       13.15267       15.93083        2.59609
       124         1        2.00000       13.26054       13.74626        4.59438
       125         1        2.00000       13.35691       11.56336        6.58243
       126         1        2.00000       13.43394        9.34337        1.91656
       127         1        2.00000       13.51121        7.13371        3.90978
       128         1        2.00000       13.62236        4.92594        5.91175
       129         1        2.00000       13.72935        2.70041        1.26061
       130         1        2.00000       13.83219        0.50358        3.25991
       131         1        2.00000       13.94494       24.39852        5.26150
       132         1        2.00000       14.07591       22.17799        0.59957
       133         1        2.00000       14.21430       19.97748        2.58900
       134         1        2.00000       14.33217       17.78874        4.57914
       135         1        2.00000       14.42997       15.59785        6.58444
       136         1        2.00000       14.53625       13.39725        1.91698
       137         1        2.00000       14.62558       11.21973        3.91586
       138         1        2.00000       14.72099        9.01022        5.92735
       139         1        2.00000       14.82711        6.78481        1.25413
       140         1        2.00000       14.91876        4.58879        3.23688
       141         1        2.00000       15.01569        2.38167        5.25264
       142         1        2.00000       15.12644        0.15171        0.60583
       143         1        2.00000       15.25237       24.05553        2.60269
       144         1        2.00000       15.37015       21.85658        4.59245
       145         1        2.00000       15.49241       19.66048        6.57341
       146         1        2.00000       15.64423       17.43360        1.92468
       147         1        2.00000       15.76065       15.23717        3.93555
       148         1        2.00000       15.90728       13.08738        5.92081
       149         1        2.00000       15.93844       10.88279        1.24624
       150         1        2.00000       15.95986        8.66295        3.24235
       151         1        2.00000       16.04408        6.46855        5.21611
       152         1        2.00000       16.18296        4.21598        0.59886
       153         1        2.00000       16.31169        2.01037        2.57856
       154         1        2.00000       16.35436       25.94285        4.60981
       155         1        2.00000       16.51785       23.73243        6.60539
       156         1        2.00000       16.66967       21.51329        1.93544
       157         1        2.00000       16.84994       19.28673        3.89114
       158         1        2.00000       16.89884       17.06831        5.89717
       159         1        2.00000       17.02445       14.86851        1.20972
       160         1        2.00000       17.12641       12.73919        3.22445
       161         1        2.00000       17.16317       10.54082        5.24866
       162         1        2.00000       17.32610        8.27968        0.62930
       163         1        2.00000       17.44668        3.90749        4.52285
       164         1        2.00000       17.47624        6.13610        2.56215
       165         1        2.00000       17.59362        1.70479        6.60152
       166         1        2.00000       17.74041       25.55291        1.91795
       167         1        2.00000       17.83854       23.37719        3.96884
       168         1        2.00000       17.92532       21.22922        5.94820
       169         1        2.00000       18.05948       18.99646        1.19241
       170         1        2.00000       18.22265       16.69570        3.27411
       171         1        2.00000       18.39021       10.17905        2.60066
       172         1        2.00000       18.45510        7.96985        4.52292
       173         1        2.00000       18.52126        5.67279        6.38577
       174         1        2.00000       18.61755       14.53891        5.22388
       175         1        2.00000       18.68547       12.33967        0.56386
       176         1        2.00000       18.83968        1.38763        3.93848
       177         1        2.00000       18.84480        3.54174        1.92285
       178         1        2.00000       18.95387       25.23138        5.90497
       179         1        2.00000       19.15028       22.97812        1.11803
       180         1        2.00000       19.33143       20.90875        3.12088
       181         1        2.00000       19.40854       18.58011        5.29820
       182         1        2.00000       19.44506       16.36865        0.52399
       183         1        2.00000       19.60127       14.23001        2.52655
       184         1        2.00000       19.65633       11.96121        4.47217
       185         1        2.00000       19.66096        9.73931        6.31067
       186         1        2.00000       19.96732        3.22469        5.88230
       187         1        2.00000       20.18699        5.15240        3.78758
       188         1        2.00000       20.22454        0.88766        0.96835
       189         1        2.00000       20.34768       24.63468        2.99652
       190         1        2.00000       20.36206        6.76492        0.92260
       191         1        2.00000       20.40585       18.25740        2.53117
       192         1        2.00000       22.15676        2.82097        1.09364
       193         1        2.00000       22.19383       11.50239        6.33933
       194         1        2.00000       22.19711        5.28223        5.81452
       195         1        2.00000       22.20238       13.81246        4.30878
       196         1        2.00000       22.23059       20.05318        4.50291
       197         1        2.00000       22.25584       16.15383        2.31099
       198         1        2.00000       22.27190       18.18843        0.42374
       199         1        2.00000       22.32344       22.68202        2.74003
       200         1        2.00000       22.87208       25.06267        1.14845
       201         1        2.00000       23.08847        1.09313        5.80072
       202         1        2.00000       23.18555        3.33391        3.97158
       203         1        2.00000       23.18867        5.58286        2.02373
       204         1        2.00000       23.33969        7.85108        6.46872
       205         1        2.00000       23.50142        9.92960        4.46377
       206         1        2.00000       23.56223       12.13798        2.56187
       207         1        2.00000       23.62080       14.38882        0.58217
       208         1        2.00000       23.76655       16.63084        5.24109
       209         1        2.00000       23.86476       25.28045        3.87029
       210         1        2.00000       23.88290       18.69344        3.07650
       211         1        2.00000       24.02449       21.01600        1.21542
       212         1        2.00000       24.10240       23.23494        5.90815
       213         1        2.00000       24.29218        1.37955        1.97629
       214         1        2.00000       24.53198        3.70889        6.52531
       215         1        2.00000       24.60701        5.97756        4.52695
       216         1        2.00000       24.63274       10.27274        0.58782
       217         1        2.00000       24.70593        8.18803        2.61169
       218         1        2.00000       24.75539       12.51744        5.22741
       219         1        2.00000       24.85815       14.73914        3.23326
       220         1        2.00000       24.97538       16.94818        1.22062
       221         1        2.00000       25.04034       19.19809        5.89167
       222         1        2.00000       25.11194       21.38200        3.92633
       223         1        2.00000       25.28685       23.54361        1.95857
       224         1        2.00000       25.48845       25.73560        6.54876
       225         1        2.00000       25.62701        1.79538        4.56448
       226         1        2.00000       25.70580        4.01547        2.56622
       227         1        2.00000       25.79066        6.24568        0.56339
       228         1        2.00000       25.94712        8.48971        5.25683
       229         1        2.00000       26.04916       10.69290        3.24592
       230         1        2.00000       26.12659       12.87493        1.25393
       231         1        2.00000       26.22887       15.09702        5.91617
       232         1        2.00000       26.30550       17.28092        3.91065
       233         1        2.00000       26.42344       19.50000        1.89856
       234         1        2.00000       26.52939       21.71205        6.56296
       235         1        2.00000       26.61481       23.90860        4.57476
       236         1        2.00000       26.73579       26.04774        2.60723
       237         1        2.00000       26.89113        2.14581        0.59563
       238         1        2.00000       27.01570        4.39898        5.22865
       239         1        2.00000       27.13261        6.60748        3.23190
       240         1        2.00000       27.20636        8.81558        1.24548
       241         1        2.00000       27.27796       11.03501        5.91540
       242         1        2.00000       27.37840       13.23220        3.91461
       243         1        2.00000       27.47477       15.42474        1.91940
       244         1        2.00000       27.57177       17.65226        6.57286
       245         1        2.00000       27.66630       19.84246        4.57453
       246         1        2.00000       27.78488       22.03105        2.59397
       247         1        2.00000       27.92264       24.20831        0.59676
       248         1        2.00000       28.07295        0.31612        5.25143
       249         1        2.00000       28.17187        2.51390        3.24596
       250         1        2.00000       28.28030        4.72054        1.24446
       251         1        2.00000       28.39369        6.94684        5.90938
       252         1        2.00000       28.49941        9.15546        3.91501
       253         1        2.00000       28.59418       11.35991        1.91418
       254         1        2.00000       28.68886       13.57985        6.57993
       255         1        2.00000       28.78299       15.77488        4.58171
       256         1        2.00000       28.88088       17.96647        2.58090
       257         1        2.00000       28.99211       20.16428        0.57921
       258         1        2.00000       29.09974       22.37234        5.24486
       259         1        2.00000       29.22104       24.55855        3.25491
       260         1        2.00000       29.34050        0.64514        1.26229
       261         1        2.00000       29.45844        2.86986        5.91458
       262         1        2.00000       29.57335        5.07448        3.90918
       263         1        2.00000       29.67611        7.28231        1.91131
       264         1        2.00000       29.77136        9.50751        6.57487
       265         1        2.00000       29.86652       11.70840        4.57983
       266         1        2.00000       29.96561       13.90577        2.58517
       267         1        2.00000       30.06381       16.10253        0.58759
       268         1        2.00000       30.16513       18.31743        5.24549
       269         1        2.00000       30.27429       20.50561        3.25040
       270         1        2.00000       30.39295       22.69387        1.25623
       271         1        2.00000       30.51728       24.90249        5.91861
       272         1        2.00000       30.63514        1.00119        3.91685
       273         1        2.00000       30.74366        3.19966        1.91727
       274         1        2.00000       30.85393        5.42247        6.57605
       275         1        2.00000       30.96004        7.62699        4.57819
       276         1        2.00000       31.06049        9.83270        2.58167
       277         1        2.00000       31.15989       12.03479        0.58556
       278         1        2.00000       31.25865       14.25237        5.24818
       279         1        2.00000       31.35989       16.44735        3.25068
       280         1        2.00000       31.46481       18.63993        1.25260
       281         1        2.00000       31.57580       20.85160        5.91240
       282         1        2.00000       31.68959       23.04109        3.91788
       283         1        2.00000       31.80633       25.23420        1.92222
       284         1        2.00000       31.91900        1.34983        6.58183
       285         1        2.00000       32.03079        3.55104        4.58161
       286         1        2.00000       32.13810        5.75419        2.58159
       287         1        2.00000       32.24174        7.95792        0.58398
       288         1        2.00000       32.34274       10.18024        5.24515
       289         1        2.00000       32.44374       12.38027        3.24944
       290         1        2.00000       32.54531       14.57792        1.25342
       291         1        2.00000       32.64822       16.79312        5.91395
       292         1        2.00000       32.75554       18.98541        3.91689
       293         1        2.00000       32.86733       21.17628        1.92061
       294         1        2.00000       32.98255       23.38806        6.58212
       295         1        2.00000       33.09626       25.58349        4.58459
       296         1        2.00000       33.20837        1.68044        2.58549
       297         1        2.00000       33.31672        3.88041        0.58708
       298         1        2.00000       33.42388        6.10225        5.24617
       299         1        2.00000       33.52783        8.30528        3.24813
       300         1        2.00000       33.63019       10.50702        1.25143
       301         1        2.00000       33.73263       12.72637        5.91290
       302         1        2.00000       33.83587       14.92337        3.91676
       303         1        2.00000       33.94135       17.11805        1.91981
       304         1        2.00000       34.04970       19.33084        6.58053
       305         1        2.00000       34.16117       21.52330        4.58367
       306         1        2.00000       34.27352       23.71672        2.58733
       307         1        2.00000       34.38515       25.91288        0.58972
       308         1        2.00000       34.49494        2.02978        5.24918
       309         1        2.00000       34.60281        4.23032        3.25047
       310         1        2.00000       34.70869        6.43183        1.25204
       311         1        2.00000       34.81297        8.65329        5.91203
       312         1        2.00000       34.91645       10.85373        3.91520
       313         1        2.00000       35.02033       13.05240        1.91876
       314         1        2.00000       35.12508       15.26898        6.57993
       315         1        2.00000       35.23192       17.46355        4.58334
       316         1        2.00000       35.34131       19.65681        2.58666
       317         1        2.00000       35.45254       21.85013        0.58996
       318         1        2.00000       35.56377       24.06496        5.25046
       319         1        2.00000       35.67404        0.16027        3.25273
       320         1        2.00000       35.78279        2.35907        1.25446
       321         1        2.00000       35.88971        4.57901        5.91394
       322         1        2.00000       35.99526        6.78005        3.91576
       323         1        2.00000       36.09986        8.98091        1.91812
       324         1        2.00000       36.20422       11.20049        6.57889
       325         1        2.00000       36.30930       13.39853        4.58229
       326         1        2.00000       36.41549       15.59477        2.58576
       327         1        2.00000       36.52344       17.78947        0.58912
       328         1        2.00000       36.63300       20.00328        5.25009
       329         1        2.00000       36.74343       22.19762        3.25320
       330         1        2.00000       36.85338       24.39323        1.25601
       331         1        2.00000       36.96237        0.50904        5.91593
       332         1        2.00000       37.06992        2.70794        3.91787
       333         1        2.00000       37.17628        4.90796        1.91974
       334         1        2.00000       37.28168        7.12829        6.57938
       335         1        2.00000       37.38675        9.32837        4.58185
       336         1        2.00000       37.49207       11.52735        2.58482
       337         1        2.00000       37.59818       13.72489        0.58807
       338         1        2.00000       37.70550       15.94077        5.24916
       339         1        2.00000       37.81417       18.13555        3.25260
       340         1        2.00000       37.92380       20.33001        1.25591
       341         1        2.00000       38.03351       22.54498        5.91661
       342         1        2.00000       38.14259       24.74127        3.91929
       343         1        2.00000       38.25062        0.83754        1.92157
       344         1        2.00000       38.35746        3.05647        6.58122
       345         1        2.00000       38.46333        5.25633        4.58320
       346         1        2.00000       38.56881        7.45641        2.58530
       347         1        2.00000       38.67436        9.65593        0.58778
       348         1        2.00000       38.78056       11.87426        5.24837
       349         1        2.00000       38.88763       14.07134        3.25157
       350         1        2.00000       38.99583       16.26713        1.25495
       351         1        2.00000       39.10490       18.48197        5.91601
       352         1        2.00000       39.21429       20.67687        3.91931
       353         1        2.00000       39.32328       22.87246        1.92232
       354         1        2.00000       39.43140       25.08917        6.58264
       355         1        2.00000       39.53855        1.18579        4.58493
       356         1        2.00000       39.64475        3.38495        2.58701
       357         1        2.00000       39.75046        5.58471        0.58902
       358         1        2.00000       39.85610        7.80434        5.24884
       359         1        2.00000       39.96229       10.00342        3.25132
       360         1        2.00000       40.06929       12.20141        1.25417
       361         1        2.00000       40.17724       14.41799        5.91499
       362         1        2.00000       40.28608       16.61358        3.91836
       363         1        2.00000       40.39539       18.80859        1.92179
       364         1        2.00000       40.50438       21.02371        6.58273
       365         1        2.00000       40.61273       23.21974        4.58575
       366         1        2.00000       40.72005       25.41694        2.58841
       367         1        2.00000       40.82640        1.51390        0.59073
       368         1        2.00000       40.93212        3.73314        5.25045
       369         1        2.00000       41.03767        5.93288        3.25248
       370         1        2.00000       41.14363        8.13240        1.25465
       371         1        2.00000       41.25047       10.35104        5.91478
       372         1        2.00000       41.35826       12.54858        3.91760
       373         1        2.00000       41.46709       14.74490        1.92076
       374         1        2.00000       41.57640       16.96018        6.58179
       375         1        2.00000       41.68572       19.15519        4.58522
       376         1        2.00000       41.79431       21.35062        2.58853
       377         1        2.00000       41.90186       23.54699        0.59157
       378         1        2.00000       42.00838       25.76451        5.25191
       379         1        2.00000       42.11401        1.86181        3.25420
       380         1        2.00000       42.21933        4.06136        1.25626
       381         1        2.00000       42.32497        6.28104        5.91591
       382         1        2.00000       42.43132        8.48044        3.91806
       383         1        2.00000       42.53888       10.67887        1.92050
       384         1        2.00000       42.64763       12.89594        6.58097
       385         1        2.00000       42.75718       15.09184        4.58412
       386         1        2.00000       42.86697       17.28688        2.58752
       387         1        2.00000       42.97612       19.48182        0.59100
       388         1        2.00000       43.08416       21.69725        5.25203
       389         1        2.00000       43.19083       23.89393        3.25514
       390         1        2.00000       43.29647       26.09195        1.25783
       391         1        2.00000       43.40139        2.20956        5.91773
       392         1        2.00000       43.50638        4.40947        3.91971
       393         1        2.00000       43.61210        6.60942        1.92163
       394         1        2.00000       43.71909        8.82863        6.58139
       395         1        2.00000       43.82753       11.02680        4.58384
       396         1        2.00000       43.93724       13.22353        2.58668
       397         1        2.00000       44.04751       15.41896        0.58988
       398         1        2.00000       44.15754       17.63353        5.25097
       399         1        2.00000       44.26637       19.82826        3.25452
       400         1        2.00000       44.37361       22.02387        1.25795
       401         1        2.00000       44.47940       24.24077        5.91876
       402         1        2.00000       44.58408        0.33778        3.92145
       403         1        2.00000       44.68852        2.53749        1.92358
       404         1        2.00000       44.79335        4.75764        6.58313
       405         1        2.00000       44.89939        6.95779        4.58497
       406         1        2.00000       45.00710        9.15708        2.58699
       407         1        2.00000       45.11658       11.35501        0.58944
       408         1        2.00000       45.22741       13.57112        5.24995
       409         1        2.00000       45.33856       15.76593        3.25319
       410         1        2.00000       45.44875       17.96005        1.25665
       411         1        2.00000       45.55702       20.17444        5.91793
       412         1        2.00000       45.66329       22.37006        3.92157
       413         1        2.00000       45.76773       24.56732        1.92495
       414         1        2.00000       45.87137        0.68485        6.58521
       415         1        2.00000       45.97501        2.88524        4.58716
       416         1        2.00000       46.07969        5.08609        2.58881
       417         1        2.00000       46.18636        7.28650        0.59050
       418         1        2.00000       46.29495        9.50574        5.25015
       419         1        2.00000       46.40578       11.70334        3.25274
       420         1        2.00000       46.51781       13.89905        1.25572
       421         1        2.00000       46.62968       16.11300        5.91670
       422         1        2.00000       46.73963       18.30645        3.92023
       423         1        2.00000       46.84703       20.50052        1.92400
       424         1        2.00000       46.95210       22.71616        6.58529
       425         1        2.00000       47.05550       24.91392        4.58866
       426         1        2.00000       47.15810        1.01223        2.59123
       427         1        2.00000       47.26142        3.21330        0.59294
       428         1        2.00000       47.36626        5.43439        5.25221
       429         1        2.00000       47.47349        7.63522        3.25360
       430         1        2.00000       47.58336        9.83474        1.25553
       431         1        2.00000       47.69587       12.05182        5.91594
       432         1        2.00000       47.80974       14.24667        3.91901
       433         1        2.00000       47.92249       16.43981        1.92222
       434         1        2.00000       48.03220       18.65247        6.58320
       435         1        2.00000       48.13855       20.84602        4.58723
       436         1        2.00000       48.24187       23.04156        2.59163
       437         1        2.00000       48.34264       25.23963        0.59551
       438         1        2.00000       48.44356        1.35928        5.25529
       439         1        2.00000       48.54624        3.56159        3.25645
       440         1        2.00000       48.65163        5.76328        1.25760
       441         1        2.00000       48.75975        7.98437        5.91637
       442         1        2.00000       48.87154       10.18379        3.91870
       443         1        2.00000       48.98596       12.38097        1.92172
       444         1        2.00000       49.10143       14.59505        6.58276
       445         1        2.00000       49.21433       16.78683        4.58616
       446         1        2.00000       49.32293       18.97852        2.58968
       447         1        2.00000       49.42696       21.17174        0.59370
       448         1        2.00000       49.52932       23.38733        5.25529
       449         1        2.00000       49.62953       25.58662        3.25872
       450         1        2.00000       49.72949        1.68687        1.26136
       451         1        2.00000       49.83281        3.90924        5.92017
       452         1        2.00000       49.93797        6.11137        3.92068
       453         1        2.00000       50.04688        8.31384        1.92122
       454         1        2.00000       50.16098       10.53300        6.58133
       455         1        2.00000       50.27829       12.72922        4.58555
       456         1        2.00000       50.39647       14.92230        2.58846
       457         1        2.00000       50.51018       17.11373        0.59065
       458         1        2.00000       50.61901       19.32402        5.25108
       459         1        2.00000       50.72161       21.51560        3.25675
       460         1        2.00000       50.81909       23.71038        1.26300
       461         1        2.00000       50.91171       25.93117        5.92511
       462         1        2.00000       51.01055        2.03561        3.92567
       463         1        2.00000       51.11571        4.23842        1.92573
       464         1        2.00000       51.22054        6.46094        6.58272
       465         1        2.00000       51.33233        8.66229        4.58367
       466         1        2.00000       51.44812       10.86320        2.58675
       467         1        2.00000       51.57077       13.06033        0.59133
       468         1        2.00000       51.69023       15.27217        5.25387
       469         1        2.00000       51.80178       17.46063        3.25678
       470         1        2.00000       51.90502       19.65086        1.25893
       471         1        2.00000       52.00570       21.86066        5.92253
       472         1        2.00000       52.10447       24.05719        3.92422
       473         1        2.00000       52.20067        0.15879        1.92791
       474         1        2.00000       52.29944        2.38126        6.59166
       475         1        2.00000       52.40324        4.58435        4.59003
       476         1        2.00000       52.50728        6.78923        2.58687
       477         1        2.00000       52.62122        8.99207        0.58649
       478         1        2.00000       52.74220       11.21040        5.25048
       479         1        2.00000       52.86430       13.40595        3.25773
       480         1        2.00000       52.98935       15.59968        1.25786
       481         1        2.00000       53.10585       17.80982        5.91446
       482         1        2.00000       53.21373       19.99439        3.91617
       483         1        2.00000       53.31009       22.17729        1.92812
       484         1        2.00000       53.38712       24.39728        6.59398
       485         1        2.00000       53.46439        0.50548        4.60076
       486         1        2.00000       53.57554        2.71324        2.59880
       487         1        2.00000       53.68254        4.91887        0.59229
       488         1        2.00000       53.78538        7.13560        5.25063
       489         1        2.00000       53.89813        9.34213        3.24905
       490         1        2.00000       54.02909       11.54276        1.25332
       491         1        2.00000       54.16749       13.76318        5.92155
       492         1        2.00000       54.28535       15.95192        3.93141
       493         1        2.00000       54.38316       18.14281        1.92611
       494         1        2.00000       54.48943       20.34341        6.59357
       495         1        2.00000       54.57877       22.52093        4.59468
       496         1        2.00000       54.67418       24.73043        2.58319
       497         1        2.00000       54.78029        0.83448        0.59876
       498         1        2.00000       54.87194        3.05042        5.27367
       499         1        2.00000       54.96887        5.25752        3.25790
       500         1        2.00000       55.07962        7.46757        1.24705
       501         1        2.00000       55.20555        9.68512        5.90785
       502         1        2.00000       55.32334       11.88407        3.91810
       503         1        2.00000       55.44559       14.08017        1.93713
       504         1        2.00000       55.59741       16.30705        6.58587
       505         1        2.00000       55.71384       18.50349        4.57499
       506         1        2.00000       55.86047       20.65327        2.58974
       507         1        2.00000       55.89163       22.83796        0.60665
       508         1        2.00000       55.91304       25.07773        5.26820
       509         1        2.00000       55.99727        1.17063        3.29444
       510         1        2.00000       56.13614        3.40331        1.25403
       511         1        2.00000       56.26487        5.62881        5.93199
       512         1        2.00000       56.30754        7.79780        3.90074
       513         1        2.00000       56.47103       10.00822        1.90516
       514         1        2.00000       56.62285       12.22736        6.57510
       515         1        2.00000       56.80312       14.45392        4.61940
       516         1        2.00000       56.85202       16.67235        2.61338
       517         1        2.00000       56.97764       18.85225        0.64318
       518         1        2.00000       57.07960       21.00146        5.28609
       519         1        2.00000       57.11635       23.19984        3.26189
       520         1        2.00000       57.27928       25.44108        1.22358
       521         1        2.00000       57.39986        3.73169        3.98769
       522         1        2.00000       57.42943        1.50308        5.94839
       523         1        2.00000       57.54681        5.93439        1.90902
       524         1        2.00000       57.69360        8.18774        6.59260
       525         1        2.00000       57.79172       10.36346        4.54170
       526         1        2.00000       57.87850       12.51144        2.56235
       527         1        2.00000       58.01266       14.72430        0.66049
       528         1        2.00000       58.17583       17.04495        5.23644
       529         1        2.00000       58.34340       23.56161        5.90989
       530         1        2.00000       58.40828       25.77081        3.98763
       531         1        2.00000       58.47444        1.96639        2.12477
       532         1        2.00000       58.57073       19.20174        3.28667
       533         1        2.00000       58.63865       21.38109        1.28904
       534         1        2.00000       58.79287        6.25155        4.57207
       535         1        2.00000       58.79798        4.09744        6.58770
       536         1        2.00000       58.90706        8.50927        2.60557
       537         1        2.00000       59.10347       10.74264        0.73486
       538         1        2.00000       59.28461       12.83190        5.38967
       539         1        2.00000       59.36172       15.16054        3.21235
       540         1        2.00000       59.39824       17.35211        1.32889
       541         1        2.00000       59.55446       19.51065        5.98399
       542         1        2.00000       59.60951       21.77944        4.03837
       543         1        2.00000       59.61415       24.00134        2.19988
       544         1        2.00000       59.92051        4.41449        2.62825
       545         1        2.00000       60.14017        2.48679        4.72297
       546         1        2.00000       60.17773        6.73163        0.88454
       547         1        2.00000       60.30086        9.10598        5.51402
       548         1        2.00000       60.31525        0.85437        0.93029
       549         1        2.00000       60.35904       15.48325        5.97937
       550         1        2.00000       62.10994        4.79831        0.75925
       551         1        2.00000       62.14702       22.23826        2.17121
       552         1        2.00000       62.15030        2.35695        2.69602
       553         1        2.00000       62.15557       19.92819        4.20177
       554         1        2.00000       62.18378       13.68748        4.00764
       555         1        2.00000       62.20903       17.58683        6.19955
       556         1        2.00000       62.22509       15.53232        1.42915
       557         1        2.00000       62.27663       11.05864        5.77052
       558         1        2.00000       62.82527        8.65808        0.70444
       559         1        2.00000       63.04165        6.54605        2.70983
       560         1        2.00000       63.13874        4.30530        4.53896
       561         1        2.00000       63.14185        2.05632        6.48682
       562         1        2.00000       63.29288       25.88957        2.04183
       563         1        2.00000       63.45461       23.81105        4.04678
       564         1        2.00000       63.51542       21.60268        5.94868
       565         1        2.00000       63.57399       19.33194        1.27072
       566         1        2.00000       63.71974       17.10981        3.26946
       567         1        2.00000       63.81794        8.46020        4.64026
       568         1        2.00000       63.83608       15.04722        5.43405
       569         1        2.00000       63.97768       12.70476        0.63748
       570         1        2.00000       64.05558       10.50571        2.60239
       571         1        2.00000       64.24536        6.25963        6.53426
       572         1        2.00000       64.48516        3.93029        1.98523
       573         1        2.00000       64.56019        1.66162        3.98360
       574         1        2.00000       64.58592       23.44802        1.26507
       575         1        2.00000       64.65912       25.55262        5.89886
       576         1        2.00000       64.70858       21.22321        3.28314
       577         1        2.00000       64.81134       19.00151        5.27728
       578         1        2.00000       64.92856       16.77258        0.63226
       579         1        2.00000       64.99352       14.54256        2.61888
       580         1        2.00000       65.06512       12.35868        4.58421
       581         1        2.00000       65.24004       10.19704        6.55198
       582         1        2.00000       65.44164        8.00505        1.96178
       583         1        2.00000       65.58020        5.84380        3.94607
       584         1        2.00000       65.65899        3.62371        5.94433
       585         1        2.00000       65.74385        1.37361        1.28949
       586         1        2.00000       65.90030       25.25094        3.25371
       587         1        2.00000       66.00234       23.04775        5.26463
       588         1        2.00000       66.07977       20.84583        0.59896
       589         1        2.00000       66.18205       18.64366        2.59437
       590         1        2.00000       66.25868       16.45974        4.59989
       591         1        2.00000       66.37662       14.24065        6.61198
       592         1        2.00000       66.48258       12.02860        1.94758
       593         1        2.00000       66.56800        9.83205        3.93578
       594         1        2.00000       66.68898        7.69291        5.90332
       595         1        2.00000       66.84432        5.47348        1.25726
       596         1        2.00000       66.96889        3.24020        3.28190
       597         1        2.00000       67.08579        1.03170        5.27865
       598         1        2.00000       67.15955       24.90518        0.60741
       599         1        2.00000       67.23114       22.70565        2.59514
       600         1        2.00000       67.33159       20.50845        4.59593
       601         1        2.00000       67.42795       18.31592        6.59115
       602         1        2.00000       67.52496       16.08840        1.93768
       603         1        2.00000       67.61949       13.89819        3.93602
       604         1        2.00000       67.73807       11.70963        5.91657
       605         1        2.00000       67.87583        9.51244        1.25613
       606         1        2.00000       68.02613        7.32306        3.25912
       607         1        2.00000       68.12506        5.12528        5.26458
       608         1        2.00000       68.23349        2.89874        0.60843
       609         1        2.00000       68.34688        0.69234        2.60116
       610         1        2.00000       68.45259       24.58519        4.59553
       611         1        2.00000       68.54736       22.38074        6.59637
       612         1        2.00000       68.64205       20.16080        1.93061
       613         1        2.00000       68.73618       17.96577        3.92884
       614         1        2.00000       68.83406       15.77419        5.92964
       615         1        2.00000       68.94529       13.55647        1.27368
       616         1        2.00000       69.05293       11.36831        3.26568
       617         1        2.00000       69.17423        9.18210        5.25564
       618         1        2.00000       69.29369        6.97415        0.59060
       619         1        2.00000       69.41163        4.76932        2.59596
       620         1        2.00000       69.52653        2.56473        4.60137
       621         1        2.00000       69.62929        0.35687        6.59924
       622         1        2.00000       69.72454       24.23315        1.93567
       623         1        2.00000       69.81971       22.03225        3.93071
       624         1        2.00000       69.91879       19.83489        5.92537
       625         1        2.00000       70.01700       17.61823        1.26530
       626         1        2.00000       70.11832       15.42323        3.26505
       627         1        2.00000       70.22747       13.23505        5.26014
       628         1        2.00000       70.34613       11.02689        0.59667
       629         1        2.00000       70.47047        8.83816        2.59193
       630         1        2.00000       70.58833        6.63799        4.59370
       631         1        2.00000       70.69684        4.43952        6.59327
       632         1        2.00000       70.80711        2.21671        1.93450
       633         1        2.00000       70.91323        0.01220        3.93236
       634         1        2.00000       71.01367       23.90795        5.92887
       635         1        2.00000       71.11307       21.68599        1.26732
       636         1        2.00000       71.21184       19.48829        3.26236
       637         1        2.00000       71.31308       17.29330        5.25987
       638         1        2.00000       71.41800       15.08082        0.60029
       639         1        2.00000       71.52899       12.88905        2.59814
       640         1        2.00000       71.64277       10.69956        4.59266
       641         1        2.00000       71.75952        8.50645        6.58832
       642         1        2.00000       71.87218        6.28935        1.92872
       643         1        2.00000       71.98397        4.08814        3.92893
       644         1        2.00000       72.09129        1.88499        5.92895
       645         1        2.00000       72.19493       25.76284        1.26892
       646         1        2.00000       72.29593       23.56041        3.26539
       647         1        2.00000       72.39693       21.36038        5.26111
       648         1        2.00000       72.49849       19.14284        0.59948
       649         1        2.00000       72.60141       16.94754        2.59659
       650         1        2.00000       72.70872       14.75524        4.59366
       651         1        2.00000       72.82051       12.56437        6.58993
       652         1        2.00000       72.93574       10.35262        1.92842
       653         1        2.00000       73.04945        8.15717        3.92596
       654         1        2.00000       73.16155        5.95874        5.92505
       655         1        2.00000       73.26991        3.73888        1.26581
       656         1        2.00000       73.37706        1.53693        3.26438
       657         1        2.00000       73.48102       25.43538        5.26241
       658         1        2.00000       73.58338       23.21373        0.60146
       659         1        2.00000       73.68582       21.01428        2.59764
       660         1        2.00000       73.78906       18.81728        4.59379
       661         1        2.00000       73.89454       16.62261        6.59074
       662         1        2.00000       74.00289       14.40981        1.93001
       663         1        2.00000       74.11436       12.21736        3.92687
       664         1        2.00000       74.22671       10.02394        5.92322
       665         1        2.00000       74.33834        7.80791        1.26317
       666         1        2.00000       74.44813        5.60940        3.26137
       667         1        2.00000       74.55600        3.40886        5.26007
       668         1        2.00000       74.66188        1.18746        0.60085
       669         1        2.00000       74.76615       25.08737        2.59852
       670         1        2.00000       74.86963       22.88692        4.59534
       671         1        2.00000       74.97351       20.68825        6.59179
       672         1        2.00000       75.07827       18.47167        1.93061
       673         1        2.00000       75.18510       16.27710        3.92720
       674         1        2.00000       75.29449       14.08384        5.92389
       675         1        2.00000       75.40572       11.87063        1.26292
       676         1        2.00000       75.51695        9.67569        3.26009
       677         1        2.00000       75.62723        7.47891        5.25781
       678         1        2.00000       75.73598        5.26022        0.59843
       679         1        2.00000       75.84289        3.06017        2.59660
       680         1        2.00000       75.94845        0.85913        4.59478
       681         1        2.00000       76.05305       24.75975        6.59242
       682         1        2.00000       76.15740       22.54019        1.93166
       683         1        2.00000       76.26248       20.34212        3.92825
       684         1        2.00000       76.36868       18.14588        5.92478
       685         1        2.00000       76.47663       15.93129        1.26376
       686         1        2.00000       76.58618       13.73737        3.26045
       687         1        2.00000       76.69661       11.54304        5.25734
       688         1        2.00000       76.80656        9.32753        0.59688
       689         1        2.00000       76.91556        7.13014        2.59462
       690         1        2.00000       77.02311        4.93124        4.59267
       691         1        2.00000       77.12946        2.73122        6.59081
       692         1        2.00000       77.23486        0.51089        1.93116
       693         1        2.00000       77.33994       24.41228        3.92869
       694         1        2.00000       77.44525       22.21330        5.92573
       695         1        2.00000       77.55137       19.99586        1.26481
       696         1        2.00000       77.65868       17.79988        3.26138
       697         1        2.00000       77.76736       15.60510        5.25795
       698         1        2.00000       77.87699       13.39074        0.59697
       699         1        2.00000       77.98670       11.19568        2.59393
       700         1        2.00000       78.09577        8.99939        4.59126
       701         1        2.00000       78.20381        6.80164        6.58898
       702         1        2.00000       78.31064        4.58271        1.92932
       703         1        2.00000       78.41652        2.38285        3.92735
       704         1        2.00000       78.52199        0.18277        5.92525
       705         1        2.00000       78.62755       24.06482        1.26510
       706         1        2.00000       78.73375       21.86639        3.26218
       707         1        2.00000       78.84082       19.66932        5.25898
       708         1        2.00000       78.94901       17.45362        0.59794
       709         1        2.00000       79.05808       15.25869        2.59453
       710         1        2.00000       79.16748       13.06378        4.59123
       711         1        2.00000       79.27647       10.86819        6.58823
       712         1        2.00000       79.38458        8.65148        1.92790
       713         1        2.00000       79.49174        6.45339        3.92561
       714         1        2.00000       79.59793        4.25423        5.92353
       715         1        2.00000       79.70365        2.03458        1.26386
       716         1        2.00000       79.80928       25.93631        3.26171
       717         2       -2.00000        0.00959       10.68484        1.92774
       718         2       -2.00000        0.11746        8.48688        3.92508
       719         2       -2.00000        0.22414        6.28793        5.92278
       720         2       -2.00000        0.33001        4.06848        1.26304
       721         2       -2.00000        0.43541        1.86890        3.26101
       722         2       -2.00000        0.54105       25.77137        5.25884
       723         2       -2.00000        0.64740       23.55343        0.59870
       724         2       -2.00000        0.75464       21.35657        2.59585
       725         2       -2.00000        0.86291       19.16077        4.59270
       726         2       -2.00000        0.97198       16.96555        6.58933
       727         2       -2.00000        1.08129       14.75035        1.92826
       728         2       -2.00000        1.19029       12.55435        3.92497
       729         2       -2.00000        1.29840       10.35722        5.92194
       730         2       -2.00000        1.40547        8.13902        1.26161
       731         2       -2.00000        1.51167        5.93984        3.25931
       732         2       -2.00000        1.61723        3.74021        5.25724
       733         2       -2.00000        1.72294        1.52087        0.59756
       734         2       -2.00000        1.82914       25.42362        2.59540
       735         2       -2.00000        1.93613       23.22595        4.59294
       736         2       -2.00000        2.04424       21.02950        6.59011
       737         2       -2.00000        2.15308       18.81409        1.92929
       738         2       -2.00000        2.26231       16.61898        3.92590
       739         2       -2.00000        2.37130       14.42357        5.92246
       740         2       -2.00000        2.47965       12.20733        1.26147
       741         2       -2.00000        2.58689       10.00981        3.25842
       742         2       -2.00000        2.69332        7.81115        5.25574
       743         2       -2.00000        2.79904        5.59175        0.59581
       744         2       -2.00000        2.90460        3.39202        2.59380
       745         2       -2.00000        3.01055        1.19265        4.59181
       746         2       -2.00000        3.11739       25.09564        6.58969
       747         2       -2.00000        3.22526       22.87851        1.92958
       748         2       -2.00000        3.33409       20.68251        3.92675
       749         2       -2.00000        3.44341       18.48739        5.92356
       750         2       -2.00000        3.55264       16.27256        1.26250
       751         2       -2.00000        3.66115       14.07705        3.25901
       752         2       -2.00000        3.76870       11.88039        5.25561
       753         2       -2.00000        3.87514        9.66253        0.59480
       754         2       -2.00000        3.98078        7.46337        2.59213
       755         2       -2.00000        4.08617        5.26345        4.58994
       756         2       -2.00000        4.19173        3.06349        6.58800
       757         2       -2.00000        4.29824        0.84425        1.92847
       758         2       -2.00000        4.40588       24.74755        3.92640
       759         2       -2.00000        4.51471       22.55082        5.92396
       760         2       -2.00000        4.62426       20.33552        1.26343
       761         2       -2.00000        4.73405       18.14092        3.26019
       762         2       -2.00000        4.84313       15.94622        5.25672
       763         2       -2.00000        4.95092       13.73071        0.59548
       764         2       -2.00000        5.05751       11.53366        2.59200
       765         2       -2.00000        5.16315        9.33518        4.58878
       766         2       -2.00000        5.26815        7.13544        6.58612
       767         2       -2.00000        5.37322        4.91516        1.92642
       768         2       -2.00000        5.47910        2.71493        3.92464
       769         2       -2.00000        5.58617        0.51561        5.92288
       770         2       -2.00000        5.69477       24.39936        1.26318
       771         2       -2.00000        5.80448       22.20328        3.26065
       772         2       -2.00000        5.91499       20.00866        5.25771
       773         2       -2.00000        6.02478       17.79477        0.59679
       774         2       -2.00000        6.13337       15.60027        2.59335
       775         2       -2.00000        6.24037       13.40450        4.58966
       776         2       -2.00000        6.34592       11.20698        6.58598
       777         2       -2.00000        6.45044        8.98792        1.92491
       778         2       -2.00000        6.55472        6.78730        3.92238
       779         2       -2.00000        6.65964        4.58621        5.92057
       780         2       -2.00000        6.76591        2.36593        1.26123
       781         2       -2.00000        6.87403        0.16672        3.25972
       782         2       -2.00000        6.98398       24.07088        5.25776
       783         2       -2.00000        7.09513       21.85561        0.59754
       784         2       -2.00000        7.20644       19.66208        2.59436
       785         2       -2.00000        7.31639       17.46884        4.59105
       786         2       -2.00000        7.42410       15.27454        6.58749
       787         2       -2.00000        7.52974       13.05842        1.92607
       788         2       -2.00000        7.63417       10.86038        3.92218
       789         2       -2.00000        7.73765        8.66046        5.91866
       790         2       -2.00000        7.84129        6.43918        1.25852
       791         2       -2.00000        7.94629        4.23749        3.25701
       792         2       -2.00000        8.05328        2.03661        5.25593
       793         2       -2.00000        8.16252       25.91914        0.59683
       794         2       -2.00000        8.27367       23.72251        2.59468
       795         2       -2.00000        8.38609       21.52864        4.59144
       796         2       -2.00000        8.49804       19.33601        6.58844
       797         2       -2.00000        8.60719       17.12334        1.92763
       798         2       -2.00000        8.71387       14.92914        3.92432
       799         2       -2.00000        8.81807       12.73261        5.92015
       800         2       -2.00000        8.92099       10.51386        1.25824
       801         2       -2.00000        9.02303        8.31258        3.25455
       802         2       -2.00000        9.12603        6.10956        5.25246
       803         2       -2.00000        9.23206        3.88750        0.59353
       804         2       -2.00000        9.33946        1.68701        2.59230
       805         2       -2.00000        9.45069       25.58969        4.59173
       806         2       -2.00000        9.56431       23.39361        6.58987
       807         2       -2.00000        9.67986       21.18152        1.92863
       808         2       -2.00000        9.79213       18.99076        3.92482
       809         2       -2.00000        9.90056       16.79862        5.92172
       810         2       -2.00000       10.00484       14.58366        1.26099
       811         2       -2.00000       10.10768       12.38650        3.25654
       812         2       -2.00000       10.20924       10.18723        5.25171
       813         2       -2.00000       10.30936        7.96522        0.59015
       814         2       -2.00000       10.41156        5.76141        2.58767
       815         2       -2.00000       10.51760        3.55785        4.58790
       816         2       -2.00000       10.62811        1.35640        6.58862
       817         2       -2.00000       10.74030       25.24010        1.92974
       818         2       -2.00000       10.85624       23.04680        3.92554
       819         2       -2.00000       10.97083       20.85682        5.92075
       820         2       -2.00000       11.08309       18.64518        1.26100
       821         2       -2.00000       11.18969       16.45343        3.25850
       822         2       -2.00000       11.29213       14.25842        5.25577
       823         2       -2.00000       11.39233       12.04110        0.59251
       824         2       -2.00000       11.49205        9.83966        2.58799
       825         2       -2.00000       11.59090        7.63408        4.58397
       826         2       -2.00000       11.69526        5.42923        6.58171
       827         2       -2.00000       11.80409        3.20623        1.92350
       828         2       -2.00000       11.91164        1.00718        3.92376
       829         2       -2.00000       12.02807       24.90881        5.92620
       830         2       -2.00000       12.15328       22.69925        1.26517
       831         2       -2.00000       12.27306       20.51138        3.25918
       832         2       -2.00000       12.38269       18.32377        5.25318
       833         2       -2.00000       12.48545       16.10869        0.59565
       834         2       -2.00000       12.58605       13.91135        2.59266
       835         2       -2.00000       12.68737       11.71481        4.58629
       836         2       -2.00000       12.78190        9.51429        6.58082
       837         2       -2.00000       12.87491        7.28900        1.91666
       838         2       -2.00000       12.97560        5.08079        3.91444
       839         2       -2.00000       13.08882        2.87560        5.92031
       840         2       -2.00000       13.20525        0.65153        1.26937
       841         2       -2.00000       13.32463       24.56388        3.26354
       842         2       -2.00000       13.44377       22.37905        5.25296
       843         2       -2.00000       13.55380       20.16979        0.58848
       844         2       -2.00000       13.66934       17.97461        2.58968
       845         2       -2.00000       13.76619       15.78159        4.58986
       846         2       -2.00000       13.86320       13.58590        6.58742
       847         2       -2.00000       13.96060       11.36617        1.92050
       848         2       -2.00000       14.05385        9.16156        3.92076
       849         2       -2.00000       14.15677        6.95260        5.91412
       850         2       -2.00000       14.26728        4.72591        1.24892
       851         2       -2.00000       14.37508        2.51883        3.25145
       852         2       -2.00000       14.47296        0.32058        5.25843
       853         2       -2.00000       14.62015       24.21599        0.60579
       854         2       -2.00000       14.76230       22.03636        2.60726
       855         2       -2.00000       14.88440       19.85275        4.58355
       856         2       -2.00000       14.97485       17.66133        6.57788
       857         2       -2.00000       15.07458       15.42993        1.92806
       858         2       -2.00000       15.17774       13.23807        3.92134
       859         2       -2.00000       15.27842       11.04084        5.92148
       860         2       -2.00000       15.34770        8.82047        1.25013
       861         2       -2.00000       15.41722        6.61224        3.23512
       862         2       -2.00000       15.53188        4.40280        5.23201
       863         2       -2.00000       15.65438        2.14963        0.60056
       864         2       -2.00000       15.80956       26.05186        2.61467
       865         2       -2.00000       15.93085       23.91116        4.58413
       866         2       -2.00000       16.00844       21.72322        6.57157
       867         2       -2.00000       16.12614       19.51379        1.90199
       868         2       -2.00000       16.24329       17.28829        3.92378
       869         2       -2.00000       16.31976       15.10399        5.92490
       870         2       -2.00000       16.42883       12.88325        1.26103
       871         2       -2.00000       16.50610       10.69744        3.25169
       872         2       -2.00000       16.60654        8.49197        5.26116
       873         2       -2.00000       16.75956        6.24725        0.56535
       874         2       -2.00000       16.84059        4.01790        2.56712
       875         2       -2.00000       16.91898        1.79685        4.56736
       876         2       -2.00000       17.05522       25.73831        6.55619
       877         2       -2.00000       17.25490       23.54902        1.96970
       878         2       -2.00000       17.45635       21.38863        3.94486
       879         2       -2.00000       17.52259       19.22553        5.89326
       880         2       -2.00000       17.55599       16.95267        1.22195
       881         2       -2.00000       17.69958       14.74993        3.24460
       882         2       -2.00000       17.80450       12.52567        5.23880
       883         2       -2.00000       17.84813        8.19060        2.61508
       884         2       -2.00000       17.92612       10.27367        0.59330
       885         2       -2.00000       17.93914        5.98012        4.52675
       886         2       -2.00000       18.01289        3.70871        6.52573
       887         2       -2.00000       18.25437        1.37805        1.98099
       888         2       -2.00000       18.43544       23.24007        5.92103
       889         2       -2.00000       18.52030       21.04339        1.22082
       890         2       -2.00000       18.64224       18.71051        3.09381
       891         2       -2.00000       18.68595       25.28160        3.87780
       892         2       -2.00000       18.78950       16.65066        5.26856
       893         2       -2.00000       18.93613       14.41067        0.60253
       894         2       -2.00000       18.98464       12.14366        2.56772
       895         2       -2.00000       19.04584        9.93181        4.47015
       896         2       -2.00000       19.21125        7.85266        6.47462
       897         2       -2.00000       19.35612        3.33142        3.96881
       898         2       -2.00000       19.36163        5.58470        2.02836
       899         2       -2.00000       19.44985        1.08740        5.80438
       900         2       -2.00000       19.66839       25.05880        1.16223
       901         2       -2.00000       20.22566       22.68559        2.76683
       902         2       -2.00000       20.23022       18.25784        0.45911
       903         2       -2.00000       20.26242       16.19458        2.34797
       904         2       -2.00000       20.34073        5.26896        5.80191
       905         2       -2.00000       20.35319       13.81289        4.30401
       906         2       -2.00000       20.35655       11.50283        6.33564
       907         2       -2.00000       20.37932        2.80967        1.08536
       908         2       -2.00000       20.44021       19.89018        4.32146
       909         2       -2.00000       22.18465        6.74053        0.89396
       910         2       -2.00000       22.20734       24.62428        2.97723
       911         2       -2.00000       22.22316       18.13447        2.39344
       912         2       -2.00000       22.31857        0.89257        0.96300
       913         2       -2.00000       22.36268        5.15219        3.78807
       914         2       -2.00000       22.58162        3.22873        5.88854
       915         2       -2.00000       22.89661        9.73859        6.30667
       916         2       -2.00000       22.89997       11.95675        4.47241
       917         2       -2.00000       22.94663       14.21983        2.51780
       918         2       -2.00000       23.09390       16.31577        0.47083
       919         2       -2.00000       23.14560       18.57710        5.31046
       920         2       -2.00000       23.23110       20.92172        3.12982
       921         2       -2.00000       23.39187       22.96434        1.10044
       922         2       -2.00000       23.58892       25.23116        5.89947
       923         2       -2.00000       23.70047        3.54248        1.92627
       924         2       -2.00000       23.70942        1.38922        3.93779
       925         2       -2.00000       23.86779       12.33054        0.55873
       926         2       -2.00000       23.95289       14.51495        5.20414
       927         2       -2.00000       24.02801        5.67594        6.38955
       928         2       -2.00000       24.10200        7.97062        4.52097
       929         2       -2.00000       24.16760       10.17630        2.59820
       930         2       -2.00000       24.36385       16.68200        3.27720
       931         2       -2.00000       24.53925       19.00437        1.19242
       932         2       -2.00000       24.54955       21.20539        5.91609
       933         2       -2.00000       24.71065       23.37519        3.96270
       934         2       -2.00000       24.80118       25.54881        1.90840
       935         2       -2.00000       24.95092        1.70188        6.59856
       936         2       -2.00000       25.07158        6.13518        2.56069
       937         2       -2.00000       25.09947        3.90658        4.52270
       938         2       -2.00000       25.22476        8.27612        0.62787
       939         2       -2.00000       25.39257       10.53495        5.24336
       940         2       -2.00000       25.42932       12.72815        3.21382
       941         2       -2.00000       25.52689       14.85606        1.20148
       942         2       -2.00000       25.65226       17.06247        5.89364
       943         2       -2.00000       25.69757       19.28542        3.88919
       944         2       -2.00000       25.87680       21.51393        1.91452
       945         2       -2.00000       26.01823       23.71827        6.59326
       946         2       -2.00000       26.19003       25.93842        4.60324
       947         2       -2.00000       26.23342        2.00571        2.57377
       948         2       -2.00000       26.36375        4.21156        0.59657
       949         2       -2.00000       26.50502        6.46343        5.21310
       950         2       -2.00000       26.59412        8.65678        3.23727
       951         2       -2.00000       26.61777       10.87416        1.23950
       952         2       -2.00000       26.65077       13.07718        5.91478
       953         2       -2.00000       26.80148       15.22608        3.92912
       954         2       -2.00000       26.91806       17.42572        1.91593
       955         2       -2.00000       27.05550       19.66401        6.55848
       956         2       -2.00000       27.16097       21.84850        4.58447
       957         2       -2.00000       27.29074       24.05015        2.59305
       958         2       -2.00000       27.41596        0.14396        0.59822
       959         2       -2.00000       27.53006        2.37604        5.24778
       960         2       -2.00000       27.62819        4.58267        3.23286
       961         2       -2.00000       27.72296        6.77874        1.24978
       962         2       -2.00000       27.83275        9.00308        5.92223
       963         2       -2.00000       27.92999       11.21222        3.90982
       964         2       -2.00000       28.01837       13.38903        1.90986
       965         2       -2.00000       28.12281       15.59025        6.57659
       966         2       -2.00000       28.21758       17.78482        4.57189
       967         2       -2.00000       28.33240       19.97469        2.58130
       968         2       -2.00000       28.46824       22.17431        0.58872
       969         2       -2.00000       28.59641       24.39192        5.25291
       970         2       -2.00000       28.71220        0.49740        3.25293
       971         2       -2.00000       28.81647        2.69340        1.25482
       972         2       -2.00000       28.92579        4.91912        5.90679
       973         2       -2.00000       29.03925        7.12602        3.90486
       974         2       -2.00000       29.11972        9.33558        1.91101
       975         2       -2.00000       29.19827       11.55528        6.57626
       976         2       -2.00000       29.29551       13.73815        4.58734
       977         2       -2.00000       29.40195       15.92478        2.58807
       978         2       -2.00000       29.51334       18.11792        0.58621
       979         2       -2.00000       29.63512       20.33172        5.24312
       980         2       -2.00000       29.75274       22.52534        3.25208
       981         2       -2.00000       29.87635       24.72282        1.25841
       982         2       -2.00000       29.99102        0.84317        5.91681
       983         2       -2.00000       30.09681        3.04777        3.91453
       984         2       -2.00000       30.20229        5.25029        1.91340
       985         2       -2.00000       30.30369        7.47251        6.57703
       986         2       -2.00000       30.40190        9.67549        4.58019
       987         2       -2.00000       30.50122       11.87250        2.58124
       988         2       -2.00000       30.60094       14.06337        0.58661
       989         2       -2.00000       30.70211       16.27496        5.24615
       990         2       -2.00000       30.81134       18.46426        3.24851
       991         2       -2.00000       30.92856       20.65682        1.25320
       992         2       -2.00000       31.05010       22.87283        5.91537
       993         2       -2.00000       31.16556       25.07242        3.91937
       994         2       -2.00000       31.27863        1.17149        1.92105
       995         2       -2.00000       31.38491        3.39341        6.57860
       996         2       -2.00000       31.49190        5.59569        4.57895
       997         2       -2.00000       31.59250        7.80127        2.57950
       998         2       -2.00000       31.68679       10.00244        0.58354
       999         2       -2.00000       31.78492       12.21770        5.24694
      1000         2       -2.00000       31.88664       14.41058        3.25197
      1001         2       -2.00000       31.99315       16.60240        1.25416
      1002         2       -2.00000       32.10470       18.81431        5.91392
      1003         2       -2.00000       32.22129       21.00729        3.91664
      1004         2       -2.00000       32.33747       23.20256        1.92162
      1005         2       -2.00000       32.45229       25.42076        6.58204
      1006         2       -2.00000       32.56209        1.52093        4.58307
      1007         2       -2.00000       32.66844        3.72246        2.58400
      1008         2       -2.00000       32.77328        5.92446        0.58537
      1009         2       -2.00000       32.87484        8.14602        5.24552
      1010         2       -2.00000       32.97592       10.34571        3.24856
      1011         2       -2.00000       33.07812       12.54234        1.25207
      1012         2       -2.00000       33.18104       14.75652        5.91338
      1013         2       -2.00000       33.28804       16.94903        3.91663
      1014         2       -2.00000       33.39942       19.14127        1.91982
      1015         2       -2.00000       33.51393       21.35514        6.58095
      1016         2       -2.00000       33.62804       23.55156        4.58428
      1017         2       -2.00000       33.74007       25.75010        2.58706
      1018         2       -2.00000       33.84906        1.84904        0.58854
      1019         2       -2.00000       33.95557        4.07005        5.24761
      1020         2       -2.00000       34.05945        6.27200        3.24887
      1021         2       -2.00000       34.16149        8.47330        1.25088
      1022         2       -2.00000       34.26289       10.69179        5.91209
      1023         2       -2.00000       34.36581       12.88824        3.91608
      1024         2       -2.00000       34.47105       15.08278        1.91974
      1025         2       -2.00000       34.57948       17.29607        6.58055
      1026         2       -2.00000       34.69111       19.48939        4.58371
      1027         2       -2.00000       34.80434       21.68393        2.58690
      1028         2       -2.00000       34.91677       23.88043        0.59003
      1029         2       -2.00000       35.02712       26.09910        5.24991
      1030         2       -2.00000       35.13499        2.19775        3.25157
      1031         2       -2.00000       35.24079        4.39845        1.25336
      1032         2       -2.00000       35.34506        6.61923        5.91278
      1033         2       -2.00000       35.44830        8.81922        3.91517
      1034         2       -2.00000       35.55186       11.01758        1.91824
      1035         2       -2.00000       35.65646       13.23403        6.57922
      1036         2       -2.00000       35.76298       15.42883        4.58276
      1037         2       -2.00000       35.87197       17.62275        2.58616
      1038         2       -2.00000       35.98304       19.81682        0.58948
      1039         2       -2.00000       36.09475       22.03210        5.25029
      1040         2       -2.00000       36.20574       24.22907        3.25315
      1041         2       -2.00000       36.31481        0.32629        1.25541
      1042         2       -2.00000       36.42204        2.54600        5.91497
      1043         2       -2.00000       36.52744        4.74649        3.91673
      1044         2       -2.00000       36.63180        6.94682        1.91866
      1045         2       -2.00000       36.73576        9.16609        6.57876
      1046         2       -2.00000       36.84019       11.36397        4.58186
      1047         2       -2.00000       36.94591       13.56032        2.58522
      1048         2       -2.00000       37.05346       15.75538        0.58866
      1049         2       -2.00000       37.16293       17.96966        5.24972
      1050         2       -2.00000       37.27361       20.16439        3.25302
      1051         2       -2.00000       37.38444       22.36024        1.25605
      1052         2       -2.00000       37.49407       24.57752        5.91641
      1053         2       -2.00000       37.60218        0.67477        3.91865
      1054         2       -2.00000       37.70878        2.87442        1.92064
      1055         2       -2.00000       37.81417        5.09434        6.58025
      1056         2       -2.00000       37.91893        7.29410        4.58232
      1057         2       -2.00000       38.02377        9.49295        2.58482
      1058         2       -2.00000       38.12932       11.69052        0.58774
      1059         2       -2.00000       38.23608       13.90663        5.24862
      1060         2       -2.00000       38.34435       16.10180        3.25202
      1061         2       -2.00000       38.45390       18.29660        1.25543
      1062         2       -2.00000       38.56401       20.51177        5.91638
      1063         2       -2.00000       38.67380       22.70809        3.91941
      1064         2       -2.00000       38.78248       24.90577        1.92207
      1065         2       -2.00000       38.88987        1.02301        6.58202
      1066         2       -2.00000       38.99599        3.22261        4.58406
      1067         2       -2.00000       39.10130        5.42237        2.58605
      1068         2       -2.00000       39.20638        7.62174        0.58820
      1069         2       -2.00000       39.31194        9.84004        5.24836
      1070         2       -2.00000       39.41837       12.03725        3.25125
      1071         2       -2.00000       39.52601       14.23328        1.25444
      1072         2       -2.00000       39.63476       16.44840        5.91548
      1073         2       -2.00000       39.74423       18.64349        3.91889
      1074         2       -2.00000       39.85386       20.83916        1.92216
      1075         2       -2.00000       39.96277       23.05581        6.58281
      1076         2       -2.00000       40.07065       25.25378        4.58546
      1077         2       -2.00000       40.17732        1.35125        2.58776
      1078         2       -2.00000       40.28320        3.55081        0.58984
      1079         2       -2.00000       40.38860        5.77028        5.24954
      1080         2       -2.00000       40.49423        7.96928        3.25171
      1081         2       -2.00000       40.60059       10.16732        1.25420
      1082         2       -2.00000       40.70782       12.38408        5.91470
      1083         2       -2.00000       40.81609       14.57988        3.91784
      1084         2       -2.00000       40.92517       16.77510        1.92121
      1085         2       -2.00000       41.03448       18.99030        6.58228
      1086         2       -2.00000       41.14347       21.18630        4.58558
      1087         2       -2.00000       41.25158       23.38343        2.58860
      1088         2       -2.00000       41.35866       25.58173        0.59127
      1089         2       -2.00000       41.46485        1.69934        5.25123
      1090         2       -2.00000       41.57041        3.89897        3.25331
      1091         2       -2.00000       41.67613        6.09842        1.25532
      1092         2       -2.00000       41.78232        8.31703        5.91514
      1093         2       -2.00000       41.88932       10.51471        3.91760
      1094         2       -2.00000       41.99743       12.71115        1.92044
      1095         2       -2.00000       42.10626       14.92656        6.58125
      1096         2       -2.00000       42.21549       17.12168        4.58464
      1097         2       -2.00000       42.32449       19.31708        2.58809
      1098         2       -2.00000       42.43284       21.51343        0.59141
      1099         2       -2.00000       42.54007       23.73084        5.25213
      1100         2       -2.00000       42.64651       25.92951        3.25481
      1101         2       -2.00000       42.75223        2.02753        1.25707
      1102         2       -2.00000       42.85778        4.24716        5.91675
      1103         2       -2.00000       42.96374        6.44653        3.91873
      1104         2       -2.00000       43.07057        8.64501        1.92086
      1105         2       -2.00000       43.17845       10.86214        6.58097
      1106         2       -2.00000       43.28728       13.05814        4.58379
      1107         2       -2.00000       43.39659       15.25326        2.58698
      1108         2       -2.00000       43.50582       17.44820        0.59038
      1109         2       -2.00000       43.61434       19.66363        5.25153
      1110         2       -2.00000       43.72189       21.86026        3.25493
      1111         2       -2.00000       43.82832       24.05822        1.25809
      1112         2       -2.00000       43.93396        0.17581        5.91842
      1113         2       -2.00000       44.03936        2.37573        3.92061
      1114         2       -2.00000       44.14491        4.57570        1.92254
      1115         2       -2.00000       44.25143        6.79493        6.58207
      1116         2       -2.00000       44.35906        8.99310        4.58414
      1117         2       -2.00000       44.46790       11.18984        2.58659
      1118         2       -2.00000       44.57745       13.38524        0.58946
      1119         2       -2.00000       44.68724       15.59973        5.25035
      1120         2       -2.00000       44.79631       17.79443        3.25382
      1121         2       -2.00000       44.90410       19.99005        1.25740
      1122         2       -2.00000       45.01070       22.20699        5.91854
      1123         2       -2.00000       45.11634       24.40548        3.92177
      1124         2       -2.00000       45.22133        0.50374        1.92443
      1125         2       -2.00000       45.32641        2.72402        6.58412
      1126         2       -2.00000       45.43229        4.92425        4.58591
      1127         2       -2.00000       45.53936        7.12357        2.58766
      1128         2       -2.00000       45.64795        9.32142        0.58971
      1129         2       -2.00000       45.75766       11.53738        5.24989
      1130         2       -2.00000       45.86817       13.73200        3.25284
      1131         2       -2.00000       45.97797       15.92599        1.25610
      1132         2       -2.00000       46.08656       18.14038        5.91720
      1133         2       -2.00000       46.19355       20.33615        3.92088
      1134         2       -2.00000       46.29911       22.53367        1.92457
      1135         2       -2.00000       46.40363       24.75276        6.58563
      1136         2       -2.00000       46.50791        0.85188        4.58816
      1137         2       -2.00000       46.61282        3.05297        2.58997
      1138         2       -2.00000       46.71910        5.25336        0.59166
      1139         2       -2.00000       46.82721        7.47247        5.25083
      1140         2       -2.00000       46.93716        9.66977        3.25278
      1141         2       -2.00000       47.04831       11.86515        1.25534
      1142         2       -2.00000       47.15962       14.07857        5.91618
      1143         2       -2.00000       47.26957       16.27181        3.91950
      1144         2       -2.00000       47.37729       18.46612        1.92305
      1145         2       -2.00000       47.48292       20.68223        6.58448
      1146         2       -2.00000       47.58736       22.88027        4.58837
      1147         2       -2.00000       47.69084       25.08019        2.59189
      1148         2       -2.00000       47.79448        1.18010        0.59437
      1149         2       -2.00000       47.89947        3.40169        5.25353
      1150         2       -2.00000       48.00647        5.60257        3.25462
      1151         2       -2.00000       48.11570        7.80162        1.25605
      1152         2       -2.00000       48.22685       10.01815        5.91587
      1153         2       -2.00000       48.33928       12.21201        3.91910
      1154         2       -2.00000       48.45123       14.40465        1.92210
      1155         2       -2.00000       48.56038       16.61731        6.58292
      1156         2       -2.00000       48.66706       18.81152        4.58623
      1157         2       -2.00000       48.77125       21.00805        2.59040
      1158         2       -2.00000       48.87417       23.20690        0.59465
      1159         2       -2.00000       48.97621       25.42807        5.25599
      1160         2       -2.00000       49.07921        1.52963        3.25808
      1161         2       -2.00000       49.18525        3.73181        1.25936
      1162         2       -2.00000       49.29264        5.95217        5.91825
      1163         2       -2.00000       49.40387        8.15096        3.91881
      1164         2       -2.00000       49.51750       10.34704        1.92067
      1165         2       -2.00000       49.63304       12.55913        6.58191
      1166         2       -2.00000       49.74531       14.74989        4.58572
      1167         2       -2.00000       49.85374       16.94203        2.58882
      1168         2       -2.00000       49.95802       19.13710        0.59190
      1169         2       -2.00000       50.06086       21.35415        5.25401
      1170         2       -2.00000       50.16242       23.55342        3.25884
      1171         2       -2.00000       50.26255       25.75554        1.26274
      1172         2       -2.00000       50.36475        1.87777        5.92288
      1173         2       -2.00000       50.47078        4.08133        3.92264
      1174         2       -2.00000       50.58129        6.28278        1.92193
      1175         2       -2.00000       50.69348        8.50056        6.58080
      1176         2       -2.00000       50.80942       10.69385        4.58500
      1177         2       -2.00000       50.92401       12.88383        2.58979
      1178         2       -2.00000       51.03628       15.07558        0.59189
      1179         2       -2.00000       51.14287       17.28722        5.25205
      1180         2       -2.00000       51.24531       19.48223        3.25478
      1181         2       -2.00000       51.34552       21.67966        1.26037
      1182         2       -2.00000       51.44524       23.90099        5.92256
      1183         2       -2.00000       51.54408       26.10658        3.92657
      1184         2       -2.00000       51.64844        2.20996        1.92884
      1185         2       -2.00000       51.75727        4.43295        6.58705
      1186         2       -2.00000       51.86483        6.63200        4.58679
      1187         2       -2.00000       51.98125        8.83185        2.58434
      1188         2       -2.00000       52.10647       11.02151        0.58772
      1189         2       -2.00000       52.22624       13.22928        5.25137
      1190         2       -2.00000       52.33588       15.41689        3.25736
      1191         2       -2.00000       52.43864       17.61207        1.25724
      1192         2       -2.00000       52.53924       19.82930        5.91788
      1193         2       -2.00000       52.64056       22.02584        3.92426
      1194         2       -2.00000       52.73509       24.22637        1.92973
      1195         2       -2.00000       52.82810        0.35018        6.59389
      1196         2       -2.00000       52.92878        2.55839        4.59611
      1197         2       -2.00000       53.04201        4.76359        2.59024
      1198         2       -2.00000       53.15843        6.96776        0.58352
      1199         2       -2.00000       53.27781        9.17678        5.24701
      1200         2       -2.00000       53.39695       11.36160        3.25759
      1201         2       -2.00000       53.50698       13.55096        1.26441
      1202         2       -2.00000       53.62253       15.76604        5.92087
      1203         2       -2.00000       53.71938       17.95906        3.92069
      1204         2       -2.00000       53.81638       20.15475        1.92312
      1205         2       -2.00000       53.91379       22.37448        6.59004
      1206         2       -2.00000       54.00704       24.57909        4.58979
      1207         2       -2.00000       54.10996        0.68658        2.59642
      1208         2       -2.00000       54.22047        2.89338        0.60397
      1209         2       -2.00000       54.32826        5.12036        5.25910
      1210         2       -2.00000       54.42615        7.31860        3.25211
      1211         2       -2.00000       54.57333        9.50477        1.24709
      1212         2       -2.00000       54.71549       11.70429        5.90329
      1213         2       -2.00000       54.83758       13.88790        3.92699
      1214         2       -2.00000       54.92804       16.07932        1.93266
      1215         2       -2.00000       55.02776       18.31072        6.58248
      1216         2       -2.00000       55.13092       20.50259        4.58921
      1217         2       -2.00000       55.23160       22.69981        2.58906
      1218         2       -2.00000       55.30088       24.90028        0.60276
      1219         2       -2.00000       55.37040        1.02694        5.27542
      1220         2       -2.00000       55.48507        3.23638        3.27854
      1221         2       -2.00000       55.60756        5.46965        1.25233
      1222         2       -2.00000       55.76274        7.68879        5.89587
      1223         2       -2.00000       55.88404        9.82949        3.92642
      1224         2       -2.00000       55.96163       12.01743        1.93898
      1225         2       -2.00000       56.07933       14.22686        6.60856
      1226         2       -2.00000       56.19647       16.45236        4.58677
      1227         2       -2.00000       56.27294       18.63666        2.58565
      1228         2       -2.00000       56.38202       20.83750        0.59187
      1229         2       -2.00000       56.45928       23.04322        5.25885
      1230         2       -2.00000       56.55973       25.24869        3.24939
      1231         2       -2.00000       56.71275        1.37203        1.28753
      1232         2       -2.00000       56.79377        3.62128        5.94342
      1233         2       -2.00000       56.87216        5.84236        3.94319
      1234         2       -2.00000       57.00840        8.00234        1.95435
      1235         2       -2.00000       57.20809       10.19163        6.54085
      1236         2       -2.00000       57.40953       12.35202        4.56569
      1237         2       -2.00000       57.47577       14.51512        2.61728
      1238         2       -2.00000       57.50917       16.76809        0.63094
      1239         2       -2.00000       57.65277       18.99072        5.26595
      1240         2       -2.00000       57.75768       21.21498        3.27175
      1241         2       -2.00000       57.80131       25.55005        5.89546
      1242         2       -2.00000       57.87930       23.44709        1.25958
      1243         2       -2.00000       57.89233        1.65907        3.98380
      1244         2       -2.00000       57.96608        3.93047        1.98481
      1245         2       -2.00000       58.20756        6.26113        6.52955
      1246         2       -2.00000       58.38862       10.50058        2.58952
      1247         2       -2.00000       58.47348       12.67736        0.63206
      1248         2       -2.00000       58.59542       15.03015        5.41674
      1249         2       -2.00000       58.63913        8.45908        4.63275
      1250         2       -2.00000       58.74269       17.09000        3.24199
      1251         2       -2.00000       58.88932       19.31011        1.25036
      1252         2       -2.00000       58.93782       21.59700        5.94282
      1253         2       -2.00000       58.99903       23.80884        4.04039
      1254         2       -2.00000       59.16444       25.88799        2.03593
      1255         2       -2.00000       59.30931        4.30776        4.54174
      1256         2       -2.00000       59.31482        2.05448        6.48218
      1257         2       -2.00000       59.40304        6.55178        2.70617
      1258         2       -2.00000       59.62158        8.66196        0.69066
      1259         2       -2.00000       60.17885       11.05506        5.74372
      1260         2       -2.00000       60.18340       15.46292        1.39379
      1261         2       -2.00000       60.21560       17.54608        6.16258
      1262         2       -2.00000       60.29391        2.37023        2.70863
      1263         2       -2.00000       60.30638       19.92776        4.20653
      1264         2       -2.00000       60.30973       22.23783        2.17490
      1265         2       -2.00000       60.33251        4.80961        0.76752
      1266         2       -2.00000       60.39340       13.85048        4.18908
      1267         2       -2.00000       62.13783        0.87875        0.95894
      1268         2       -2.00000       62.16052        9.11640        5.53331
      1269         2       -2.00000       62.17635       15.60618        6.11710
      1270         2       -2.00000       62.27175        6.72671        0.88989
      1271         2       -2.00000       62.31586        2.48699        4.72248
      1272         2       -2.00000       62.53481        4.41045        2.62200
      1273         2       -2.00000       62.84980       24.00206        2.20388
      1274         2       -2.00000       62.85315       21.78391        4.03813
      1275         2       -2.00000       62.89982       19.52083        5.99275
      1276         2       -2.00000       63.04709       17.40499        1.38206
      1277         2       -2.00000       63.09879       15.16356        3.20008
      1278         2       -2.00000       63.18428       12.81893        5.38073
      1279         2       -2.00000       63.34506       10.75642        0.75244
      1280         2       -2.00000       63.54211        8.50950        2.61107
      1281         2       -2.00000       63.65365        4.09670        6.58427
      1282         2       -2.00000       63.66260        6.24996        4.57276
      1283         2       -2.00000       63.82098       21.39021        1.29416
      1284         2       -2.00000       63.90608       19.22571        3.30641
      1285         2       -2.00000       63.98119        1.96324        2.12100
      1286         2       -2.00000       64.05518       25.77003        3.98957
      1287         2       -2.00000       64.12079       23.56436        5.91234
      1288         2       -2.00000       64.31704       17.05865        5.23334
      1289         2       -2.00000       64.49243       14.71639        0.66047
      1290         2       -2.00000       64.50274       12.53526        2.59445
      1291         2       -2.00000       64.66383       10.36546        4.54784
      1292         2       -2.00000       64.75437        8.19184        6.60214
      1293         2       -2.00000       64.90411        5.93730        1.91199
      1294         2       -2.00000       65.02477        1.50400        5.94985
      1295         2       -2.00000       65.05266        3.73260        3.98784
      1296         2       -2.00000       65.17795       25.44464        1.22502
      1297         2       -2.00000       65.34575       23.20570        3.26719
      1298         2       -2.00000       65.38251       21.01251        5.29673
      1299         2       -2.00000       65.48007       18.86470        0.65141
      1300         2       -2.00000       65.60545       16.67818        2.61690
      1301         2       -2.00000       65.65075       14.45523        4.62135
      1302         2       -2.00000       65.82998       12.22672        6.59603
      1303         2       -2.00000       65.97142       10.02238        1.91729
      1304         2       -2.00000       66.14322        7.80224        3.90731
      1305         2       -2.00000       66.18661        5.63347        5.93677
      1306         2       -2.00000       66.31693        3.40773        1.25631
      1307         2       -2.00000       66.45821        1.17576        3.29745
      1308         2       -2.00000       66.54730       25.08387        5.27328
      1309         2       -2.00000       66.57096       22.84660        0.61338
      1310         2       -2.00000       66.60396       20.66347        2.59577
      1311         2       -2.00000       66.75466       18.51457        4.58143
      1312         2       -2.00000       66.87124       16.31494        6.59462
      1313         2       -2.00000       67.00868       14.07664        1.95206
      1314         2       -2.00000       67.11416       11.89216        3.92608
      1315         2       -2.00000       67.24393        9.69050        5.91750
      1316         2       -2.00000       67.36914        7.47532        1.25466
      1317         2       -2.00000       67.48325        5.26314        3.26276
      1318         2       -2.00000       67.58137        3.05652        5.27769
      1319         2       -2.00000       67.67614        0.84055        0.60312
      1320         2       -2.00000       67.78593       24.73757        2.58832
      1321         2       -2.00000       67.88318       22.52844        4.60073
      1322         2       -2.00000       67.97156       20.35162        6.60069
      1323         2       -2.00000       68.07599       18.15040        1.93396
      1324         2       -2.00000       68.17076       15.95583        3.93866
      1325         2       -2.00000       68.28559       13.76597        5.92924
      1326         2       -2.00000       68.42143       11.54645        1.26417
      1327         2       -2.00000       68.54960        9.34874        3.25763
      1328         2       -2.00000       68.66538        7.14178        5.25762
      1329         2       -2.00000       68.76966        4.92588        0.59807
      1330         2       -2.00000       68.87897        2.72006        2.60375
      1331         2       -2.00000       68.99244        0.51316        4.60569
      1332         2       -2.00000       69.07290       24.40508        6.59953
      1333         2       -2.00000       69.15145       22.18538        1.93428
      1334         2       -2.00000       69.24870       20.00250        3.92320
      1335         2       -2.00000       69.35513       17.81588        5.92247
      1336         2       -2.00000       69.46652       15.60283        1.26667
      1337         2       -2.00000       69.58830       13.40893        3.26742
      1338         2       -2.00000       69.70592       11.21531        5.25846
      1339         2       -2.00000       69.82954        8.99794        0.59448
      1340         2       -2.00000       69.94420        6.79601        2.59374
      1341         2       -2.00000       70.05000        4.59141        4.59601
      1342         2       -2.00000       70.15548        2.38889        6.59714
      1343         2       -2.00000       70.25688        0.16667        1.93351
      1344         2       -2.00000       70.35508       24.06517        3.93036
      1345         2       -2.00000       70.45441       21.86815        5.92931
      1346         2       -2.00000       70.55413       19.65738        1.26628
      1347         2       -2.00000       70.65529       17.46569        3.26440
      1348         2       -2.00000       70.76452       15.27640        5.26204
      1349         2       -2.00000       70.88175       13.06393        0.59969
      1350         2       -2.00000       71.00328       10.86782        2.59517
      1351         2       -2.00000       71.11875        8.66824        4.59118
      1352         2       -2.00000       71.23182        6.46770        6.58950
      1353         2       -2.00000       71.33809        4.24578        1.93195
      1354         2       -2.00000       71.44509        2.04349        3.93160
      1355         2       -2.00000       71.54569       25.93938        5.93105
      1356         2       -2.00000       71.63998       23.71831        1.26935
      1357         2       -2.00000       71.73810       21.52295        3.26361
      1358         2       -2.00000       71.83982       19.33007        5.25857
      1359         2       -2.00000       71.94634       17.11835        0.59873
      1360         2       -2.00000       72.05789       14.92634        2.59663
      1361         2       -2.00000       72.17447       12.73337        4.59390
      1362         2       -2.00000       72.29065       10.53809        6.58893
      1363         2       -2.00000       72.40548        8.31989        1.92850
      1364         2       -2.00000       72.51527        6.11826        3.92748
      1365         2       -2.00000       72.62163        3.91675        5.92655
      1366         2       -2.00000       72.72646        1.69482        1.26752
      1367         2       -2.00000       72.82802       25.59463        3.26503
      1368         2       -2.00000       72.92911       23.39494        5.26199
      1369         2       -2.00000       73.03131       21.17842        0.60083
      1370         2       -2.00000       73.13423       18.98413        2.59717
      1371         2       -2.00000       73.24122       16.79162        4.59392
      1372         2       -2.00000       73.35261       14.59938        6.59073
      1373         2       -2.00000       73.46712       12.38551        1.92959
      1374         2       -2.00000       73.58122       10.18909        3.92626
      1375         2       -2.00000       73.69325        7.99055        5.92348
      1376         2       -2.00000       73.80224        5.77025        1.26435
      1377         2       -2.00000       73.90876        3.56913        3.26294
      1378         2       -2.00000       74.01264        1.36718        5.26168
      1379         2       -2.00000       74.11468       25.24746        0.60201
      1380         2       -2.00000       74.21608       23.04887        2.59846
      1381         2       -2.00000       74.31900       20.85242        4.59446
      1382         2       -2.00000       74.42423       18.65787        6.59080
      1383         2       -2.00000       74.53267       16.44458        1.92999
      1384         2       -2.00000       74.64430       14.25126        3.92683
      1385         2       -2.00000       74.75752       12.05672        5.92365
      1386         2       -2.00000       74.86995        9.84032        1.26286
      1387         2       -2.00000       74.98030        7.64155        3.26063
      1388         2       -2.00000       75.08818        5.44143        5.25898
      1389         2       -2.00000       75.19397        3.22083        0.59953
      1390         2       -2.00000       75.29825        1.01995        2.59777
      1391         2       -2.00000       75.40149       24.92143        4.59537
      1392         2       -2.00000       75.50505       22.72307        6.59230
      1393         2       -2.00000       75.60965       20.50662        1.93132
      1394         2       -2.00000       75.71616       18.31182        3.92778
      1395         2       -2.00000       75.82515       16.11790        5.92439
      1396         2       -2.00000       75.93622       13.90393        1.26340
      1397         2       -2.00000       76.04793       11.70855        3.26026
      1398         2       -2.00000       76.15892        9.51158        5.25739
      1399         2       -2.00000       76.26799        7.29300        0.59748
      1400         2       -2.00000       76.37523        5.09319        2.59557
      1401         2       -2.00000       76.48063        2.89270        4.59381
      1402         2       -2.00000       76.58498        0.69236        6.59189
      1403         2       -2.00000       76.68894       24.57457        1.93179
      1404         2       -2.00000       76.79338       22.37668        3.92868
      1405         2       -2.00000       76.89909       20.18034        5.92532
      1406         2       -2.00000       77.00665       17.96538        1.26422
      1407         2       -2.00000       77.11612       15.77099        3.26083
      1408         2       -2.00000       77.22679       13.57626        5.25752
      1409         2       -2.00000       77.33762       11.36052        0.59684
      1410         2       -2.00000       77.44725        9.16313        2.59414
      1411         2       -2.00000       77.55537        6.96441        4.59190
      1412         2       -2.00000       77.66196        4.76476        6.58991
      1413         2       -2.00000       77.76736        2.54484        1.93029
      1414         2       -2.00000       77.87211        0.34508        3.92822
      1415         2       -2.00000       77.97695       24.24771        5.92573
      1416         2       -2.00000       78.08251       22.03024        1.26515
      1417         2       -2.00000       78.18926       19.83403        3.26193
      1418         2       -2.00000       78.29754       17.63885        5.25852
      1419         2       -2.00000       78.40709       15.42415        0.59746
      1420         2       -2.00000       78.51720       13.22888        2.59417
      1421         2       -2.00000       78.62699       11.03256        4.59114
      1422         2       -2.00000       78.73566        8.83489        6.58848
      1423         2       -2.00000       78.84306        6.61617        1.92853
      1424         2       -2.00000       78.94917        4.41659        3.92649
      1425         2       -2.00000       79.05449        2.21681        5.92450
      1426         2       -2.00000       79.15957       26.09901        1.26469
      1427         2       -2.00000       79.26512       23.90061        3.26218
      1428         2       -2.00000       79.37156       21.70340        5.25929
      1429         2       -2.00000       79.47919       19.48748        0.59844
      1430         2       -2.00000       79.58794       17.29225        2.59507
      1431         2       -2.00000       79.69742       15.09716        4.59166
      1432         2       -2.00000       79.80705       12.90150        6.58838
