# Supplementary material for: Quantitative prediction of grain boundary thermal conductivities from local atomic environments
Source: Nat Commun. 2020 Apr 15;11:1854. doi: 10.1038/s41467-020-15619-9 (PMC7160158; doi:10.1038/s41467-020-15619-9)
Supplement: Supplementary file 4 — Supplementary Data 1 [file 41467_2020_15619_MOESM4_ESM.zip › MgO_GBs/sym_tilt/standard_pressure/310/s455_1_3_30.lmp]

LAMMPS data file

      2240          atoms
         0          bonds
         0         angles
         0      dihedrals
         0      impropers
         2     atom types
         0     bond types
         0    angle types
         0 dihedral types
         0 improper types

      0.0000000     80.2015350 xlo xhi
      0.0000000     40.1220920 ylo yhi
      0.0000000      6.6395406 zlo zhi
      0.0000000      0.0000000      0.0076087 xy xz yz

Masses

1                24.30500 # Mg
2                15.99940 # O

Atoms

         1         1        2.00000        0.03184       12.34938        5.74672
         2         1        2.00000        0.12335       33.10692        3.76284
         3         1        2.00000        0.17324       13.66873        1.76346
         4         1        2.00000        0.26354       34.43107        6.41846
         5         1        2.00000        0.31447       14.99656        4.41984
         6         1        2.00000        0.40301       35.74692        2.43431
         7         1        2.00000        0.45562       16.31755        0.43673
         8         1        2.00000        0.54184       37.06982        5.08948
         9         1        2.00000        0.59646       17.64683        3.09318
        10         1        2.00000        0.67987       38.38463        1.10493
        11         1        2.00000        0.73705       18.97655        5.74964
        12         1        2.00000        0.81733       39.70664        3.75979
        13         1        2.00000        0.87757       20.29887        1.76655
        14         1        2.00000        0.95432        0.90633        6.41457
        15         1        2.00000        1.01808       21.62879        4.42302
        16         1        2.00000        1.09114        2.22033        2.42980
        17         1        2.00000        1.15867       22.95086        0.43993
        18         1        2.00000        1.22805        3.54195        5.08462
        19         1        2.00000        1.29975       24.28006        3.09637
        20         1        2.00000        1.36519        4.85611        1.10001
        21         1        2.00000        1.44114       25.60870        5.75278
        22         1        2.00000        1.50282        6.17821        3.75509
        23         1        2.00000        1.58302       26.92897        1.76961
        24         1        2.00000        1.64092        7.50091        6.41038
        25         1        2.00000        1.72530       28.25612        4.42591
        26         1        2.00000        1.77959        8.81676        2.42638
        27         1        2.00000        1.86765       29.57498        0.44259
        28         1        2.00000        1.91874       10.14123        5.08220
        29         1        2.00000        2.01009       30.90077        3.09871
        30         1        2.00000        2.05829       11.45917        1.09872
        31         1        2.00000        2.15229       32.22596        5.75469
        32         1        2.00000        2.19816       12.78592        3.75501
        33         1        2.00000        2.29408       33.54310        1.77098
        34         1        2.00000        2.33820       14.11387        6.41144
        35         1        2.00000        2.43524       34.86740        4.42657
        36         1        2.00000        2.47839       15.43534        2.42843
        37         1        2.00000        2.57567       36.18361        0.44239
        38         1        2.00000        2.61858       16.76531        5.08496
        39         1        2.00000        2.71522       37.50695        3.09750
        40         1        2.00000        2.75893       18.08826        1.10192
        41         1        2.00000        2.85381       38.82981        5.75242
        42         1        2.00000        2.89929       19.41899        3.75837
        43         1        2.00000        2.99160        0.02237        1.76768
        44         1        2.00000        3.03980       20.74955        6.41483
        45         1        2.00000        3.12874        1.34410        4.42241
        46         1        2.00000        3.18071       22.07198        2.43173
        47         1        2.00000        3.26549        2.65775        0.43761
        48         1        2.00000        3.32211       23.40122        5.08817
        49         1        2.00000        3.40199        3.97868        3.09237
        50         1        2.00000        3.46406       24.72197        1.10504
        51         1        2.00000        3.53849        5.29957        5.74724
        52         1        2.00000        3.60666       26.04937        3.76137
        53         1        2.00000        3.67507        6.61318        1.76273
        54         1        2.00000        3.74982       27.37588        6.41761
        55         1        2.00000        3.81190        7.93507        4.41801
        56         1        2.00000        3.89322       28.69406        2.43424
        57         1        2.00000        3.94896        9.25045        0.43407
        58         1        2.00000        4.03670       30.01932        5.09036
        59         1        2.00000        4.08635       10.57483        3.09002
        60         1        2.00000        4.18002       31.33674        1.10690
        61         1        2.00000        4.22405       11.90090        5.74631
        62         1        2.00000        4.32310       32.66169        3.76291
        63         1        2.00000        4.36216       13.22113        1.76330
        64         1        2.00000        4.46562       33.98664        6.41878
        65         1        2.00000        4.50067       14.55077        4.42000
        66         1        2.00000        4.60758       35.30405        2.43486
        67         1        2.00000        4.63958       15.87429        0.43718
        68         1        2.00000        4.74873       36.62896        5.09018
        69         1        2.00000        4.77913       17.20645        3.09385
        70         1        2.00000        4.88901       37.94577        1.10570
        71         1        2.00000        4.91924       18.53898        5.75035
        72         1        2.00000        5.06000       19.86362        1.76728
        73         1        2.00000        5.02824       39.26943        3.76052
        74         1        2.00000        5.16666        0.46992        6.41523
        75         1        2.00000        5.20147       21.19483        4.42365
        76         1        2.00000        5.30429        1.78360        2.43038
        77         1        2.00000        5.34367       22.51698        0.44054
        78         1        2.00000        5.44119        3.10369        5.08497
        79         1        2.00000        5.48659       23.84506        3.09695
        80         1        2.00000        5.57746        4.41533        1.10003
        81         1        2.00000        5.63039       25.17157        5.75322
        82         1        2.00000        5.71308        5.73422        3.75465
        83         1        2.00000        5.77459       26.48919        1.76985
        84         1        2.00000        5.84822        7.05355        6.40953
        85         1        2.00000        5.91911       27.81341        4.42586
        86         1        2.00000        5.98303        8.36635        2.42524
        87         1        2.00000        6.06356       29.12971        0.44235
        88         1        2.00000        6.11769        9.68853        5.08094
        89         1        2.00000        6.20768       30.45357        3.09837
        90         1        2.00000        6.25227       11.00542        1.09764
        91         1        2.00000        6.35132       31.77808        5.75456
        92         1        2.00000        6.38701       12.33262        3.75427
        93         1        2.00000        6.49424       33.09577        1.77106
        94         1        2.00000        6.52239       13.66274        6.41128
        95         1        2.00000        6.63676       34.42217        4.42723
        96         1        2.00000        6.65857       14.98774        2.42868
        97         1        2.00000        6.77887       35.74171        0.44333
        98         1        2.00000        6.79604       16.32248        5.08584
        99         1        2.00000        6.93527       17.65065        1.10303
       100         1        2.00000        6.92075       37.06906        3.09873
       101         1        2.00000        7.07634       18.98615        3.75964
       102         1        2.00000        7.06223       38.39573        5.75361
       103         1        2.00000        7.21902       20.32008        6.41591
       104         1        2.00000        7.20314       39.71311        1.76887
       105         1        2.00000        7.36322       21.64380        2.43279
       106         1        2.00000        7.34357        0.91343        4.42355
       107         1        2.00000        7.48288        2.22559        0.43859
       108         1        2.00000        7.50863       22.97176        5.08912
       109         1        2.00000        7.62099        3.54283        3.09283
       110         1        2.00000        7.65451       24.28918        1.10586
       111         1        2.00000        7.75717        4.85855        5.74691
       112         1        2.00000        7.80080       25.61171        3.76163
       113         1        2.00000        7.89159        6.16606        1.76156
       114         1        2.00000        7.94677       26.93309        6.41747
       115         1        2.00000        8.02408        7.48209        4.41609
       116         1        2.00000        8.09242       28.24645        2.43364
       117         1        2.00000        8.15513        8.79269        0.43182
       118         1        2.00000        8.23702       29.56811        5.08957
       119         1        2.00000        8.28530       10.11435        3.08788
       120         1        2.00000        8.38034       30.88340        1.10613
       121         1        2.00000        8.41483       11.43998        5.74460
       122         1        2.00000        8.52230       32.20843        3.76247
       123         1        2.00000        8.54467       12.76249        1.76235
       124         1        2.00000        8.66353       33.53606        6.41882
       125         1        2.00000        8.67532       14.09687        4.41986
       126         1        2.00000        8.80861       15.42753        0.43780
       127         1        2.00000        8.80396       34.85838        2.43595
       128         1        2.00000        8.94424       16.76776        3.09544
       129         1        2.00000        8.94616       36.19006        5.09175
       130         1        2.00000        9.08507       18.10860        5.75250
       131         1        2.00000        9.08908       37.51450        1.10761
       132         1        2.00000        9.22943       19.44014        1.76934
       133         1        2.00000        9.23384       38.84434        3.76228
       134         1        2.00000        9.37781       20.77507        4.42547
       135         1        2.00000        9.37957        0.04832        6.41767
       136         1        2.00000        9.52834       22.09659        0.44270
       137         1        2.00000        9.52562        1.36100        2.43242
       138         1        2.00000        9.68049       23.41957        3.09850
       139         1        2.00000        9.66918        2.67700        5.08656
       140         1        2.00000        9.80977        3.98093        1.10042
       141         1        2.00000        9.83062       24.73813        5.75391
       142         1        2.00000        9.94643        5.29067        3.75366
       143         1        2.00000        9.97988       26.04588        1.76919
       144         1        2.00000       10.07772        6.59980        6.40696
       145         1        2.00000       10.12601       27.36112        4.42442
       146         1        2.00000       10.20468        7.90354        2.42147
       147         1        2.00000       10.27077       28.67043        0.44043
       148         1        2.00000       10.32763        9.21946        5.07702
       149         1        2.00000       10.41281       29.99096        3.09681
       150         1        2.00000       10.44906       10.53435        1.09420
       151         1        2.00000       10.55268       31.31571        5.75320
       152         1        2.00000       10.57000       11.86455        3.75222
       153         1        2.00000       10.68942       32.63682        1.77069
       154         1        2.00000       10.69175       13.20142        6.41015
       155         1        2.00000       10.81614       14.53597        2.42953
       156         1        2.00000       10.82568       33.97015        4.42667
       157         1        2.00000       10.94575       15.88210        5.08624
       158         1        2.00000       10.96162       35.29949        0.44616
       159         1        2.00000       11.08096       17.22203        1.10706
       160         1        2.00000       11.10478       36.63827        3.10071
       161         1        2.00000       11.22685       18.56832        3.76246
       162         1        2.00000       11.25035       37.97722        5.75646
       163         1        2.00000       11.37899       19.91120        6.41954
       164         1        2.00000       11.40594       39.30026        1.77276
       165         1        2.00000       11.54204       21.23440        2.43686
       166         1        2.00000       11.56274        0.50323        4.42810
       167         1        2.00000       11.70517       22.55810        5.09311
       168         1        2.00000       11.72009        1.81033        0.44184
       169         1        2.00000       11.86710       23.86264        1.10721
       170         1        2.00000       11.87199        3.11838        3.09450
       171         1        2.00000       12.02430       25.17089        3.76159
       172         1        2.00000       12.01668        4.42102        5.74668
       173         1        2.00000       12.15158        5.71440        1.75884
       174         1        2.00000       12.17403       26.47457        6.41378
       175         1        2.00000       12.27677        7.01760        4.41182
       176         1        2.00000       12.31599       27.77385        2.42868
       177         1        2.00000       12.39138        8.31627        0.42550
       178         1        2.00000       12.45161       29.08684        5.08517
       179         1        2.00000       12.49829        9.63107        3.08072
       180         1        2.00000       12.58611       30.40446        1.10323
       181         1        2.00000       12.60102       10.95754        5.73905
       182         1        2.00000       12.70777       12.29121        1.75943
       183         1        2.00000       12.71587       31.73828        3.76101
       184         1        2.00000       12.81941       13.64168        4.42023
       185         1        2.00000       12.84524       33.08064        6.42052
       186         1        2.00000       12.93835       14.99032        0.44160
       187         1        2.00000       12.97372       34.41451        2.43485
       188         1        2.00000       13.06812       16.34331        3.09592
       189         1        2.00000       13.10260       35.76217        5.09927
       190         1        2.00000       13.20222       17.69808        5.76082
       191         1        2.00000       13.24873       37.09892        1.10671
       192         1        2.00000       13.36061       19.03739        1.76976
       193         1        2.00000       13.40809       38.44088        3.77022
       194         1        2.00000       13.53353       20.37820        4.43541
       195         1        2.00000       13.58430       39.76643        6.42526
       196         1        2.00000       13.72264       21.69156        0.45086
       197         1        2.00000       13.76459        0.95409        2.43989
       198         1        2.00000       13.90823       23.00242        3.10305
       199         1        2.00000       13.94183        2.25768        5.08827
       200         1        2.00000       14.08764       24.29747        5.75355
       201         1        2.00000       14.10544        3.54761        1.10025
       202         1        2.00000       14.24804       25.58194        1.76517
       203         1        2.00000       14.25310        4.84146        3.75171
       204         1        2.00000       14.38206        6.13510        6.40248
       205         1        2.00000       14.39409       26.87643        4.41596
       206         1        2.00000       14.49089        7.42524        2.41631
       207         1        2.00000       14.51744       28.16700        0.43067
       208         1        2.00000       14.58465        8.73449        5.06798
       209         1        2.00000       14.62860       29.47895        3.08306
       210         1        2.00000       14.65900       10.04613        1.08217
       211         1        2.00000       14.73054       11.37789        3.73868
       212         1        2.00000       14.73463       30.81369        5.74606
       213         1        2.00000       14.81098       12.72829        6.40507
       214         1        2.00000       14.85902       32.17184        1.77192
       215         1        2.00000       14.91989       14.09957        2.43325
       216         1        2.00000       14.97114       33.53520        4.43628
       217         1        2.00000       15.03314       15.47030        5.09993
       218         1        2.00000       15.11302       34.88728        0.45188
       219         1        2.00000       15.18696       16.82707        1.11059
       220         1        2.00000       15.21319       36.25118        3.10320
       221         1        2.00000       15.30205       18.19290        3.76583
       222         1        2.00000       15.39164       37.58464        5.76562
       223         1        2.00000       15.50448       19.51983        6.43048
       224         1        2.00000       15.57971       38.89520        1.78833
       225         1        2.00000       15.71172       20.82762        2.45455
       226         1        2.00000       15.78960        0.07016        4.43441
       227         1        2.00000       15.94174       22.11460        5.10103
       228         1        2.00000       15.99892        1.36659        0.44452
       229         1        2.00000       16.16991       23.40786        1.10901
       230         1        2.00000       16.20897        2.67243        3.09344
       231         1        2.00000       16.36119       24.69414        3.74595
       232         1        2.00000       16.38413        3.96265        5.73599
       233         1        2.00000       16.51719       25.97337        6.41414
       234         1        2.00000       16.53154        5.24048        1.76233
       235         1        2.00000       16.64872       27.25213        2.41624
       236         1        2.00000       16.64952        6.53584        4.40628
       237         1        2.00000       16.71488        7.84884        0.41730
       238         1        2.00000       16.73180       28.57093        5.06610
       239         1        2.00000       16.75827        9.17435        3.07119
       240         1        2.00000       16.78305       29.88890        1.07810
       241         1        2.00000       16.80206       10.50924        5.72653
       242         1        2.00000       16.83182       11.83464        1.74016
       243         1        2.00000       16.84754       31.21195        3.72355
       244         1        2.00000       16.88587       13.16078        4.38647
       245         1        2.00000       16.92637       32.59006        6.41027
       246         1        2.00000       16.95677       14.52714        0.43310
       247         1        2.00000       17.09103       34.07703        2.53019
       248         1        2.00000       17.12110       16.01570        3.19021
       249         1        2.00000       17.14845       35.45798        5.07424
       250         1        2.00000       17.21486       17.38990        5.73070
       251         1        2.00000       17.34599       36.75104        1.15717
       252         1        2.00000       17.43493       18.67656        1.82269
       253         1        2.00000       17.59678       37.98695        3.77990
       254         1        2.00000       17.72173       19.89815        4.44240
       255         1        2.00000       17.80258       39.26562        6.41873
       256         1        2.00000       17.95263       21.16018        0.44225
       257         1        2.00000       18.01038        0.42210        2.42849
       258         1        2.00000       18.18321       22.44331        3.09144
       259         1        2.00000       18.24304        1.71045        5.07714
       260         1        2.00000       18.44451       23.72508        5.74338
       261         1        2.00000       18.50153        2.99576        1.09041
       262         1        2.00000       18.80614       25.00277        1.75837
       263         1        2.00000       18.81143        4.29916        3.74532
       264         1        2.00000       18.84528       26.35290        4.40377
       265         1        2.00000       18.84736        5.66149        6.39333
       266         1        2.00000       18.87431        7.01599        2.41285
       267         1        2.00000       18.87792       27.70286        0.42097
       268         1        2.00000       18.89019        8.36806        5.07125
       269         1        2.00000       18.89877       29.03953        3.07976
       270         1        2.00000       18.90222        9.70702        1.08595
       271         1        2.00000       18.91433       11.02735        3.74229
       272         1        2.00000       18.92363       30.38638        5.73541
       273         1        2.00000       18.93486       12.36574        6.39675
       274         1        2.00000       18.93598       31.67568        1.75572
       275         1        2.00000       18.94697       13.64103        2.41617
       276         1        2.00000       18.99533       32.95254        4.36503
       277         1        2.00000       19.00568       14.91505        5.02512
       278         1        2.00000       19.06775       34.26370        0.62773
       279         1        2.00000       19.07610       16.21224        1.28502
       280         1        2.00000       20.92474       15.56880        3.13864
       281         1        2.00000       20.93589       33.61456        2.48038
       282         1        2.00000       20.98241       14.41210        0.38882
       283         1        2.00000       20.99299       32.46226        6.37010
       284         1        2.00000       21.01457       12.98864        4.40919
       285         1        2.00000       21.01689       11.71106        1.73900
       286         1        2.00000       21.01729       10.37477        5.73727
       287         1        2.00000       21.02684        9.04263        3.07741
       288         1        2.00000       21.02908       31.01759        3.74943
       289         1        2.00000       21.03205       29.73138        1.07756
       290         1        2.00000       21.03614        7.69141        0.42330
       291         1        2.00000       21.03911       28.37839        5.07398
       292         1        2.00000       21.05755        6.34305        4.40392
       293         1        2.00000       21.06598       27.03683        2.41231
       294         1        2.00000       21.09950        4.97497        1.74648
       295         1        2.00000       21.11498       25.68126        6.39754
       296         1        2.00000       21.27169        3.64324        5.74026
       297         1        2.00000       21.33545       24.35829        3.75325
       298         1        2.00000       21.54911        2.34333        3.08300
       299         1        2.00000       21.60004       23.06825        1.09603
       300         1        2.00000       21.79172        1.05186        0.43302
       301         1        2.00000       21.85420       21.78944        5.09224
       302         1        2.00000       22.01251       39.89045        4.42843
       303         1        2.00000       22.09079       20.52276        2.44508
       304         1        2.00000       22.22457       38.61454        1.78185
       305         1        2.00000       22.29707       19.23309        6.44102
       306         1        2.00000       22.41112       37.32345        5.77621
       307         1        2.00000       22.57585       18.00537        3.79426
       308         1        2.00000       22.61194       16.75185        1.08121
       309         1        2.00000       22.63616       34.81808        0.42337
       310         1        2.00000       22.65637       36.07865        3.13325
       311         1        2.00000       22.81974       15.38155        5.17031
       312         1        2.00000       22.85110       33.43951        4.50904
       313         1        2.00000       22.98584       13.88148        2.41763
       314         1        2.00000       23.02105       31.93282        1.75557
       315         1        2.00000       23.05112       12.54712        6.38893
       316         1        2.00000       23.09363       30.59946        5.72593
       317         1        2.00000       23.10686       11.18004        3.73191
       318         1        2.00000       23.14015        9.84848        1.07716
       319         1        2.00000       23.16766       29.23611        3.07033
       320         1        2.00000       23.17848        8.51951        5.06412
       321         1        2.00000       23.23318        7.19585        2.41135
       322         1        2.00000       23.23134       27.91852        0.41909
       323         1        2.00000       23.32293        5.89241        6.40445
       324         1        2.00000       23.33792       26.61692        4.41662
       325         1        2.00000       23.48189        4.60209        3.75003
       326         1        2.00000       23.51333       25.33234        1.75857
       327         1        2.00000       23.61229        3.30711        1.09384
       328         1        2.00000       23.64758       24.04442        5.74962
       329         1        2.00000       23.80710        2.01310        5.09003
       330         1        2.00000       23.85980       22.75030        3.10515
       331         1        2.00000       24.01795        0.70983        2.44052
       332         1        2.00000       24.07137       21.44129        0.45669
       333         1        2.00000       24.21645       39.52310        6.43020
       334         1        2.00000       24.29216       20.15148        4.44460
       335         1        2.00000       24.41583       38.21958        3.77777
       336         1        2.00000       24.49114       18.83157        1.77590
       337         1        2.00000       24.59027       36.89025        1.11080
       338         1        2.00000       24.67360       17.50790        5.76319
       339         1        2.00000       24.75244       35.56578        5.10529
       340         1        2.00000       24.77899       16.15201        3.10000
       341         1        2.00000       24.83954       34.21458        2.43694
       342         1        2.00000       24.92126       14.79858        0.44672
       343         1        2.00000       24.97748       32.87642        6.42427
       344         1        2.00000       25.02055       13.44237        4.42948
       345         1        2.00000       25.08744       31.51773        3.76834
       346         1        2.00000       25.13091       12.06620        1.75393
       347         1        2.00000       25.20895       10.73176        5.73142
       348         1        2.00000       25.21937       30.15746        1.09513
       349         1        2.00000       25.29003        9.39590        3.07420
       350         1        2.00000       25.33230       28.84088        5.07762
       351         1        2.00000       25.37368        8.08011        0.42156
       352         1        2.00000       25.46407       27.52838        2.42317
       353         1        2.00000       25.47907        6.78368        4.41012
       354         1        2.00000       25.59768        5.48405        1.75538
       355         1        2.00000       25.59760       26.23451        6.40759
       356         1        2.00000       25.73475        4.19361        5.74798
       357         1        2.00000       25.74910       24.93550        3.76187
       358         1        2.00000       25.88833        2.89571        3.09357
       359         1        2.00000       25.91231       23.63318        1.10650
       360         1        2.00000       26.05074        1.59103        0.44393
       361         1        2.00000       26.08739       22.33940        5.09712
       362         1        2.00000       26.22831        0.28862        4.43316
       363         1        2.00000       26.27170       21.02389        2.44368
       364         1        2.00000       26.40291       39.08850        1.77793
       365         1        2.00000       26.45568       19.70815        6.42367
       366         1        2.00000       26.57438       37.76939        5.75941
       367         1        2.00000       26.62210       18.36430        3.76330
       368         1        2.00000       26.72564       36.42559        3.10084
       369         1        2.00000       26.76413       17.01328        1.11199
       370         1        2.00000       26.86006       35.08006        0.45116
       371         1        2.00000       26.89992       15.66837        5.08615
       372         1        2.00000       26.98998       33.74490        4.42467
       373         1        2.00000       27.02134       14.31590        2.43269
       374         1        2.00000       27.11598       32.40608        1.77262
       375         1        2.00000       27.13707       12.97360        6.40911
       376         1        2.00000       27.24294       11.63168        3.75116
       377         1        2.00000       27.24703       31.07943        5.75152
       378         1        2.00000       27.35273       10.29634        1.09023
       379         1        2.00000       27.37952       29.75316        3.09604
       380         1        2.00000       27.46093        8.98301        5.07338
       381         1        2.00000       27.52148       28.43178        0.43692
       382         1        2.00000       27.57529        7.66878        2.41808
       383         1        2.00000       27.66432       27.12732        4.42152
       384         1        2.00000       27.69656        6.36982        6.40493
       385         1        2.00000       27.81052       25.81622        1.76737
       386         1        2.00000       27.82576        5.06558        3.75282
       387         1        2.00000       27.96403        3.76078        1.10078
       388         1        2.00000       27.96283       24.51582        5.75406
       389         1        2.00000       28.10960        2.46207        5.08816
       390         1        2.00000       28.11866       23.20439        3.10035
       391         1        2.00000       28.26182        1.14984        2.43497
       392         1        2.00000       28.28131       21.88719        0.44546
       393         1        2.00000       28.41885       39.96146        6.42075
       394         1        2.00000       28.44323       20.56885        4.42843
       395         1        2.00000       28.57460       38.63398        3.76469
       396         1        2.00000       28.60059       19.23199        1.77043
       397         1        2.00000       28.72498       37.29937        1.10824
       398         1        2.00000       28.74936       17.89643        5.75577
       399         1        2.00000       28.86814       35.96911        5.09420
       400         1        2.00000       28.88996       16.54998        3.09632
       401         1        2.00000       29.00793       34.63193        2.43621
       402         1        2.00000       29.02117       15.20473        0.43897
       403         1        2.00000       29.14235       33.30624        6.41909
       404         1        2.00000       29.14925       13.86781        4.41998
       405         1        2.00000       29.27131       12.52938        1.76188
       406         1        2.00000       29.28046       31.97552        3.76200
       407         1        2.00000       29.39322       11.20422        5.74294
       408         1        2.00000       29.41832       30.65017        1.10568
       409         1        2.00000       29.51416        9.87915        3.08593
       410         1        2.00000       29.56100       29.33572        5.08841
       411         1        2.00000       29.63880        8.55918        0.42956
       412         1        2.00000       29.70504       28.01696        2.43265
       413         1        2.00000       29.76512        7.25219        4.41425
       414         1        2.00000       29.85237       26.70700        6.41671
       415         1        2.00000       29.89504        5.93985        1.76049
       416         1        2.00000       30.00035       25.39036        3.76161
       417         1        2.00000       30.02858        4.63680        5.74677
       418         1        2.00000       30.15016       24.07228        1.10659
       419         1        2.00000       30.16588        3.32513        3.09361
       420         1        2.00000       30.30728        2.01122        0.43991
       421         1        2.00000       30.30054       22.75903        5.09040
       422         1        2.00000       30.45108        0.70079        4.42517
       423         1        2.00000       30.45108       21.43280        2.43416
       424         1        2.00000       30.59648       39.49970        1.77028
       425         1        2.00000       30.60082       20.10900        6.41725
       426         1        2.00000       30.74157       38.17996        5.75481
       427         1        2.00000       30.74638       18.77198        3.76107
       428         1        2.00000       30.88473       36.84903        3.09991
       429         1        2.00000       30.88930       17.43239        1.10454
       430         1        2.00000       31.02749       35.51767        0.44434
       431         1        2.00000       31.02693       16.09968        5.08664
       432         1        2.00000       31.16142       14.76073        2.42904
       433         1        2.00000       31.16824       34.19495        4.42769
       434         1        2.00000       31.29303       13.43256        6.41127
       435         1        2.00000       31.30916       32.86676        1.77100
       436         1        2.00000       31.42360       12.10043        3.75364
       437         1        2.00000       31.45071       31.54874        5.75446
       438         1        2.00000       31.55337       10.77292        1.09667
       439         1        2.00000       31.59411       30.22491        3.09797
       440         1        2.00000       31.68378        9.45698        5.07963
       441         1        2.00000       31.73847       28.90286        0.44205
       442         1        2.00000       31.81467        8.13701        2.42408
       443         1        2.00000       31.88412       27.58901        4.42565
       444         1        2.00000       31.94708        6.82686        6.40866
       445         1        2.00000       32.03033       26.26768        1.77001
       446         1        2.00000       32.08069        5.51058        3.75431
       447         1        2.00000       32.17686       24.95287        5.75367
       448         1        2.00000       32.21591        4.19446        1.10020
       449         1        2.00000       32.32290       23.62868        3.09763
       450         1        2.00000       32.35266        2.88523        5.08556
       451         1        2.00000       32.46863       22.30209        0.44135
       452         1        2.00000       32.49084        1.56650        2.43118
       453         1        2.00000       32.63040        0.25310        6.41613
       454         1        2.00000       32.61315       20.97998        4.42438
       455         1        2.00000       32.77067       39.05153        3.76132
       456         1        2.00000       32.75639       19.64745        1.76824
       457         1        2.00000       32.91158       37.72586        1.10663
       458         1        2.00000       32.89819       18.32032        5.75124
       459         1        2.00000       33.05306       36.40664        5.09095
       460         1        2.00000       33.03822       16.98478        3.09472
       461         1        2.00000       33.17641       15.64964        0.43769
       462         1        2.00000       33.19501       35.07961        2.43556
       463         1        2.00000       33.31315       14.32368        4.42023
       464         1        2.00000       33.33729       33.76075        6.41911
       465         1        2.00000       33.44893       12.99247        1.76319
       466         1        2.00000       33.47997       32.43520        3.76305
       467         1        2.00000       33.58391       11.67164        5.74592
       468         1        2.00000       33.62345       31.11057        1.10687
       469         1        2.00000       33.71889       10.34577        3.08942
       470         1        2.00000       33.76749       29.79424        5.09035
       471         1        2.00000       33.85363        9.02243        0.43344
       472         1        2.00000       33.91218       28.47038        2.43427
       473         1        2.00000       33.98853        7.70858        4.41747
       474         1        2.00000       34.05686       27.15392        6.41781
       475         1        2.00000       34.12359        6.38853        1.76245
       476         1        2.00000       34.20154       25.82906        3.76170
       477         1        2.00000       34.25913        5.07669        5.74721
       478         1        2.00000       34.34567       24.50319        1.10552
       479         1        2.00000       34.39499        3.75733        3.09261
       480         1        2.00000       34.48907       23.18336        5.08868
       481         1        2.00000       34.53133        2.43748        0.43803
       482         1        2.00000       34.63166       21.85436        2.43226
       483         1        2.00000       34.66840        1.12427        4.42292
       484         1        2.00000       34.77338       20.53137        6.41538
       485         1        2.00000       34.80610       39.92443        1.76824
       486         1        2.00000       34.94477       38.60898        5.75302
       487         1        2.00000       34.91446       19.19964        3.75900
       488         1        2.00000       35.05473       17.86723        1.10252
       489         1        2.00000       35.08440       37.28504        3.09812
       490         1        2.00000       35.19452       16.54247        5.08550
       491         1        2.00000       35.22500       35.96049        0.44294
       492         1        2.00000       35.33367       15.21086        2.42879
       493         1        2.00000       35.36655       34.64332        4.42703
       494         1        2.00000       35.47234       13.88815        6.41162
       495         1        2.00000       35.50875       33.31845        1.77128
       496         1        2.00000       35.61060       12.55943        3.75499
       497         1        2.00000       35.65159       32.00132        5.75487
       498         1        2.00000       35.74855       11.23252        1.09855
       499         1        2.00000       35.79491       30.67649        3.09883
       500         1        2.00000       35.88618        9.91490        5.08196
       501         1        2.00000       35.93855       29.35146        0.44272
       502         1        2.00000       36.02348        8.59111        2.42616
       503         1        2.00000       36.08211       28.03360        4.42612
       504         1        2.00000       36.16047        7.27619        6.41026
       505         1        2.00000       36.22559       26.70749        1.76991
       506         1        2.00000       36.29729        5.95449        3.75509
       507         1        2.00000       36.36851       25.38811        5.75316
       508         1        2.00000       36.43379        4.63332        1.10016
       509         1        2.00000       36.51095       24.06019        3.09678
       510         1        2.00000       36.57022        3.31987        5.08488
       511         1        2.00000       36.65266       22.73135        0.44035
       512         1        2.00000       36.70672        1.99870        2.43014
       513         1        2.00000       36.79382       21.40924        4.42345
       514         1        2.00000       36.84354        0.68477        6.41494
       515         1        2.00000       36.93449       20.07892        1.76700
       516         1        2.00000       36.98085       39.48489        3.76020
       517         1        2.00000       37.07484       18.75580        5.75010
       518         1        2.00000       37.11895       38.16239        1.10535
       519         1        2.00000       37.21512       17.42516        3.09363
       520         1        2.00000       37.25794       36.84698        5.08989
       521         1        2.00000       37.35531       16.09488        0.43712
       522         1        2.00000       37.39790       35.52348        2.43467
       523         1        2.00000       37.49550       14.77296        4.42012
       524         1        2.00000       37.53865       34.20719        6.41874
       525         1        2.00000       37.63561       13.44445        1.76363
       526         1        2.00000       37.68020       32.88280        3.76303
       527         1        2.00000       37.77556       12.12466        5.74679
       528         1        2.00000       37.82224       31.55794        1.10713
       529         1        2.00000       37.91528       10.79847        3.09061
       530         1        2.00000       37.96468       30.24012        5.09062
       531         1        2.00000       38.05459        9.47344        0.43466
       532         1        2.00000       38.10720       28.91409        2.43445
       533         1        2.00000       38.19357        8.15703        4.41851
       534         1        2.00000       38.24956       27.59494        6.41772
       535         1        2.00000       38.33200        6.83385        1.76309
       536         1        2.00000       38.39175       26.26743        3.76139
       537         1        2.00000       38.46987        5.51896        5.74744
       538         1        2.00000       38.53347       24.93915        1.10499
       539         1        2.00000       38.60725        4.19694        3.09243
       540         1        2.00000       38.67478       23.61784        5.08811
       541         1        2.00000       38.74424        2.87521        0.43757
       542         1        2.00000       38.81562       22.28832        2.43165
       543         1        2.00000       38.88098        1.56116        4.42231
       544         1        2.00000       38.95613       20.96613        6.41473
       545         1        2.00000       39.01789        0.23947        1.76755
       546         1        2.00000       39.09664       19.63617        3.75827
       547         1        2.00000       39.15503       39.04731        5.75228
       548         1        2.00000       39.23708       18.30629        1.10182
       549         1        2.00000       39.29274       37.72518        3.09737
       550         1        2.00000       39.37783       16.98437        5.08491
       551         1        2.00000       39.43108       36.40260        0.44230
       552         1        2.00000       39.51874       15.65541        2.42847
       553         1        2.00000       39.57023       35.08715        4.42658
       554         1        2.00000       39.65990       14.33479        6.41159
       555         1        2.00000       39.71003       33.76349        1.77108
       556         1        2.00000       39.80113       13.00735        3.75526
       557         1        2.00000       39.85054       32.44667        5.75488
       558         1        2.00000       39.94237       11.68084        1.09904
       559         1        2.00000       39.99145       31.12148        3.09893
       560         1        2.00000       40.08344       10.36274        5.08253
       561         1        2.00000       40.13261       29.79545        0.44280
       562         1        2.00000       40.22412        9.03787        2.42668
       563         1        2.00000       40.27400       28.47611        4.42606
       564         1        2.00000       40.36431        7.72138        6.41060
       565         1        2.00000       40.41524       27.14827        1.76968
       566         1        2.00000       40.50378        6.39792        3.75521
       567         1        2.00000       40.55639       25.82729        5.75279
       568         1        2.00000       40.64261        5.07502        1.10004
       569         1        2.00000       40.69723       24.49801        3.09634
       570         1        2.00000       40.78064        3.76021        5.08459
       571         1        2.00000       40.83782       23.16828        0.43988
       572         1        2.00000       40.91810        2.43820        2.42973
       573         1        2.00000       40.97833       21.84597        4.42297
       574         1        2.00000       41.05509        1.12403        6.41449
       575         1        2.00000       41.11885       20.51605        1.76650
       576         1        2.00000       41.19191       39.92451        3.75972
       577         1        2.00000       41.25944       19.19398        5.74959
       578         1        2.00000       41.32881       38.60289        1.10490
       579         1        2.00000       41.40051       17.86474        3.09315
       580         1        2.00000       41.46596       37.28872        5.08951
       581         1        2.00000       41.54191       16.53614        0.43674
       582         1        2.00000       41.60358       35.96663        2.43443
       583         1        2.00000       41.68379       15.21583        4.41991
       584         1        2.00000       41.74169       34.65154        6.41868
       585         1        2.00000       41.82606       13.88868        1.76361
       586         1        2.00000       41.88036       33.32808        3.76314
       587         1        2.00000       41.96842       12.56986        5.74693
       588         1        2.00000       42.01951       32.00361        1.10732
       589         1        2.00000       42.11086       11.24407        3.09081
       590         1        2.00000       42.15906       30.68567        5.09080
       591         1        2.00000       42.25306        9.91884        0.43483
       592         1        2.00000       42.29893       29.35892        2.43451
       593         1        2.00000       42.39485        8.60174        4.41854
       594         1        2.00000       42.43896       28.03853        6.41762
       595         1        2.00000       42.53601        7.27744        1.76295
       596         1        2.00000       42.57916       26.70949        3.76109
       597         1        2.00000       42.67644        5.96123        5.74713
       598         1        2.00000       42.71935       25.37953        1.10456
       599         1        2.00000       42.81599        4.63785        3.09202
       600         1        2.00000       42.85970       24.05658        5.08760
       601         1        2.00000       42.95458        3.31503        0.43709
       602         1        2.00000       43.00005       22.72585        2.43115
       603         1        2.00000       43.09236        2.00034        4.42184
       604         1        2.00000       43.14057       21.40290        6.41423
       605         1        2.00000       43.22951        0.67864        1.76711
       606         1        2.00000       43.28148       20.07286        3.75779
       607         1        2.00000       43.36625       39.48709        5.75191
       608         1        2.00000       43.42288       18.74358        1.10135
       609         1        2.00000       43.50276       38.16616        3.09715
       610         1        2.00000       43.56483       17.42283        5.08448
       611         1        2.00000       43.63926       36.84527        0.44228
       612         1        2.00000       43.70743       16.09547        2.42815
       613         1        2.00000       43.77584       35.53166        4.42679
       614         1        2.00000       43.85059       14.77657        6.41145
       615         1        2.00000       43.91267       34.20976        1.77151
       616         1        2.00000       43.99399       13.45078        3.75528
       617         1        2.00000       44.04973       32.89439        5.75545
       618         1        2.00000       44.13747       12.12547        1.09916
       619         1        2.00000       44.18712       31.57001        3.09950
       620         1        2.00000       44.28079       10.80810        5.08262
       621         1        2.00000       44.32482       30.24394        0.44321
       622         1        2.00000       44.42387        9.48315        2.42661
       623         1        2.00000       44.46293       28.92367        4.42622
       624         1        2.00000       44.56639        8.16577        6.41028
       625         1        2.00000       44.60144       27.59407        1.76952
       626         1        2.00000       44.70835        6.84079        3.75465
       627         1        2.00000       44.74035       26.27055        5.75234
       628         1        2.00000       44.84950        5.51588        1.09934
       629         1        2.00000       44.87990       24.93838        3.09567
       630         1        2.00000       45.02001       23.60585        0.43917
       631         1        2.00000       44.98977        4.19907        5.08382
       632         1        2.00000       45.16076       22.28121        4.42224
       633         1        2.00000       45.12900        2.87540        2.42900
       634         1        2.00000       45.26743        1.56044        6.41383
       635         1        2.00000       45.30224       20.95001        1.76587
       636         1        2.00000       45.40506        0.23914        3.75914
       637         1        2.00000       45.44444       19.62786        5.74898
       638         1        2.00000       45.54196       39.04114        1.10455
       639         1        2.00000       45.58735       18.29978        3.09257
       640         1        2.00000       45.67822       37.72947        5.08949
       641         1        2.00000       45.73116       16.97327        0.43630
       642         1        2.00000       45.81384       36.41058        2.43487
       643         1        2.00000       45.87536       15.65565        4.41967
       644         1        2.00000       45.94898       35.09890        6.41953
       645         1        2.00000       46.01988       14.33139        1.76366
       646         1        2.00000       46.08388       33.77845        3.76427
       647         1        2.00000       46.16432       13.01513        5.74717
       648         1        2.00000       46.21846       32.45631        1.10858
       649         1        2.00000       46.30845       11.69123        3.09114
       650         1        2.00000       46.35304       31.13941        5.09188
       651         1        2.00000       46.45209       10.36672        0.43496
       652         1        2.00000       46.48778       29.81222        2.43525
       653         1        2.00000       46.59501        9.04906        4.41845
       654         1        2.00000       46.62316       28.48971        6.41778
       655         1        2.00000       46.73752        7.72267        1.76229
       656         1        2.00000       46.75934       27.15706        3.76084
       657         1        2.00000       46.87964        6.40313        5.74619
       658         1        2.00000       46.89680       25.82232        1.10368
       659         1        2.00000       47.03603       24.49419        5.08649
       660         1        2.00000       47.02152        5.07578        3.09079
       661         1        2.00000       47.17711       23.15869        2.42988
       662         1        2.00000       47.16299        3.74911        0.43591
       663         1        2.00000       47.31979       21.83236        6.41315
       664         1        2.00000       47.30391        2.43173        4.42065
       665         1        2.00000       47.46399       20.50104        3.75673
       666         1        2.00000       47.44434        1.10927        1.76597
       667         1        2.00000       47.58365       39.91925        5.75093
       668         1        2.00000       47.60940       19.17304        1.10040
       669         1        2.00000       47.72176       38.60196        3.09669
       670         1        2.00000       47.75528       17.85566        5.08366
       671         1        2.00000       47.85794       37.28625        0.44261
       672         1        2.00000       47.90157       16.53312        2.42789
       673         1        2.00000       47.99236       35.97874        4.42796
       674         1        2.00000       48.04754       15.21936        6.41159
       675         1        2.00000       48.12485       34.66275        1.77343
       676         1        2.00000       48.19318       13.89838        3.75588
       677         1        2.00000       48.25590       33.35211        5.75770
       678         1        2.00000       48.33779       12.57673        1.09995
       679         1        2.00000       48.38607       32.03045        3.10164
       680         1        2.00000       48.48111       11.26144        5.08339
       681         1        2.00000       48.51559       30.70482        0.44492
       682         1        2.00000       48.62306        9.93641        2.42704
       683         1        2.00000       48.64544       29.38235        4.42717
       684         1        2.00000       48.76430        8.61638        6.41024
       685         1        2.00000       48.77609       28.04797        1.76966
       686         1        2.00000       48.90938       26.71731        5.75172
       687         1        2.00000       48.90473        7.28646        3.75356
       688         1        2.00000       49.04500       25.37708        3.09408
       689         1        2.00000       49.04693        5.95477        1.09777
       690         1        2.00000       49.18584       24.03620        0.43702
       691         1        2.00000       49.18985        4.63034        5.08190
       692         1        2.00000       49.33020       22.70470        4.42017
       693         1        2.00000       49.33461        3.30050        2.42724
       694         1        2.00000       49.47857       21.36976        1.76405
       695         1        2.00000       49.48034        1.98204        6.41139
       696         1        2.00000       49.62911       20.04825        5.74682
       697         1        2.00000       49.62638        0.66175        3.75710
       698         1        2.00000       49.78125       18.72527        3.09102
       699         1        2.00000       49.76994       39.46784        1.10296
       700         1        2.00000       49.91054       38.16391        5.08910
       701         1        2.00000       49.93139       17.40671        0.43561
       702         1        2.00000       50.04720       36.85417        2.43585
       703         1        2.00000       50.08065       16.09896        4.42033
       704         1        2.00000       50.17849       35.55264        6.42210
       705         1        2.00000       50.22677       14.78372        1.76510
       706         1        2.00000       50.30545       34.24130        3.76805
       707         1        2.00000       50.37154       13.47441        5.74909
       708         1        2.00000       50.42840       32.92534        1.11250
       709         1        2.00000       50.51357       12.15388        3.09270
       710         1        2.00000       50.54982       31.61045        5.09532
       711         1        2.00000       50.65344       10.82913        0.43632
       712         1        2.00000       50.67077       30.28029        2.43730
       713         1        2.00000       50.79019        9.50802        4.41883
       714         1        2.00000       50.79251       28.95103        6.41891
       715         1        2.00000       50.91691       27.60883        3.75999
       716         1        2.00000       50.92645        8.17465        1.76285
       717         1        2.00000       51.04651       26.26274        1.10328
       718         1        2.00000       51.06239        6.84531        5.74336
       719         1        2.00000       51.18173       24.92277        5.08245
       720         1        2.00000       51.20555        5.50657        3.08881
       721         1        2.00000       51.32762       23.57652        2.42706
       722         1        2.00000       51.35112        4.16762        0.43306
       723         1        2.00000       51.47976       22.24124        6.40952
       724         1        2.00000       51.50671        2.84454        4.41676
       725         1        2.00000       51.64281       20.91040        3.75266
       726         1        2.00000       51.66350        1.51948        1.76142
       727         1        2.00000       51.80594       19.58674        1.09641
       728         1        2.00000       51.82086        0.21241        5.74768
       729         1        2.00000       51.96787       18.28220        5.08231
       730         1        2.00000       51.97276       39.02641        3.09502
       731         1        2.00000       52.12506       16.97391        2.42793
       732         1        2.00000       52.11744       37.72378        0.44284
       733         1        2.00000       52.25234       36.43040        4.43068
       734         1        2.00000       52.27480       15.67788        6.41528
       735         1        2.00000       52.37754       35.12724        1.77770
       736         1        2.00000       52.41676       14.37099        3.76084
       737         1        2.00000       52.49215       33.82857        5.76402
       738         1        2.00000       52.55238       13.05796        1.10435
       739         1        2.00000       52.59905       32.51377        3.10880
       740         1        2.00000       52.68687       11.74038        5.08629
       741         1        2.00000       52.70179       31.18730        0.45047
       742         1        2.00000       52.80854       29.85359        4.43009
       743         1        2.00000       52.81664       10.40656        2.42851
       744         1        2.00000       52.92018       28.50316        1.76929
       745         1        2.00000       52.94601        9.07181        6.40854
       746         1        2.00000       53.03912       27.15452        5.74792
       747         1        2.00000       53.07449        7.73029        3.75467
       748         1        2.00000       53.16889       25.80153        3.09359
       749         1        2.00000       53.20337        6.38267        1.09025
       750         1        2.00000       53.30298       24.44676        0.42870
       751         1        2.00000       53.34950        5.04592        5.08281
       752         1        2.00000       53.46138       23.10745        4.41976
       753         1        2.00000       53.50886        3.70392        2.41930
       754         1        2.00000       53.63430       21.76664        1.75411
       755         1        2.00000       53.68506        2.38602        6.40380
       756         1        2.00000       53.82341       20.45328        5.73865
       757         1        2.00000       53.86536        1.06866        3.74963
       758         1        2.00000       54.00900       19.14242        3.08647
       759         1        2.00000       54.04260       39.88716        1.10125
       760         1        2.00000       54.18841       17.84737        0.43597
       761         1        2.00000       54.20621       38.59723        5.08927
       762         1        2.00000       54.34881       16.56290        4.42434
       763         1        2.00000       54.35386       37.30334        2.43781
       764         1        2.00000       54.48283       36.01734        6.42658
       765         1        2.00000       54.49486       15.26837        1.77356
       766         1        2.00000       54.59166       34.71956        3.77321
       767         1        2.00000       54.61821       13.97783        5.75885
       768         1        2.00000       54.68542       33.41035        1.12154
       769         1        2.00000       54.72937       12.66585        3.10646
       770         1        2.00000       54.75976       32.09871        5.10735
       771         1        2.00000       54.83130       30.76694        2.45084
       772         1        2.00000       54.83539       11.33115        0.44346
       773         1        2.00000       54.91175       29.42416        6.42399
       774         1        2.00000       54.95979        9.97299        4.41760
       775         1        2.00000       55.02066       28.04527        3.75627
       776         1        2.00000       55.07191        8.60964        1.75324
       777         1        2.00000       55.13390       26.67454        1.08959
       778         1        2.00000       55.21378        7.25756        5.73764
       779         1        2.00000       55.28773       25.31772        5.07893
       780         1        2.00000       55.31396        5.89366        3.08632
       781         1        2.00000       55.40282       23.95194        2.42369
       782         1        2.00000       55.49240        4.56020        0.42390
       783         1        2.00000       55.60525       22.63262        6.39858
       784         1        2.00000       55.68048        3.24960        4.40119
       785         1        2.00000       55.81249       21.31722        3.73497
       786         1        2.00000       55.89036        1.95259        1.75511
       787         1        2.00000       56.04251       20.03024        1.08849
       788         1        2.00000       56.09969        0.65612        5.74500
       789         1        2.00000       56.27068       18.73698        5.08051
       790         1        2.00000       56.30974       39.47241        3.09608
       791         1        2.00000       56.46196       17.45065        2.44357
       792         1        2.00000       56.48490       38.18219        0.45353
       793         1        2.00000       56.61795       16.17908        6.41492
       794         1        2.00000       56.63231       36.90436        4.42719
       795         1        2.00000       56.74948       14.89271        3.77328
       796         1        2.00000       56.75029       35.60900        1.78324
       797         1        2.00000       56.81565       34.29600        5.77222
       798         1        2.00000       56.83257       13.57391        1.12342
       799         1        2.00000       56.85904       32.97049        3.11833
       800         1        2.00000       56.88382       12.25593        5.11142
       801         1        2.00000       56.90283       31.63560        0.46299
       802         1        2.00000       56.93258       30.31020        4.44936
       803         1        2.00000       56.94830       10.93285        2.46597
       804         1        2.00000       56.98664       28.98406        1.80305
       805         1        2.00000       57.02714        9.56239        6.41879
       806         1        2.00000       57.05754       27.61770        5.75642
       807         1        2.00000       57.19179        8.06781        3.65933
       808         1        2.00000       57.22187       26.12914        2.99931
       809         1        2.00000       57.24922        6.68686        1.11528
       810         1        2.00000       57.31563       24.75493        0.45882
       811         1        2.00000       57.44676        5.39380        5.03235
       812         1        2.00000       57.53570       23.46828        4.36683
       813         1        2.00000       57.69755        4.15785        2.40962
       814         1        2.00000       57.82250       22.24669        1.74712
       815         1        2.00000       57.90334        2.88683        6.41033
       816         1        2.00000       58.05340       20.98462        5.74727
       817         1        2.00000       58.11115        1.60065        3.76103
       818         1        2.00000       58.28398       19.70153        3.09808
       819         1        2.00000       58.34381        0.31230        1.11238
       820         1        2.00000       58.54528       18.41972        0.44614
       821         1        2.00000       58.60230       39.14904        5.09911
       822         1        2.00000       58.90690       17.14203        4.43115
       823         1        2.00000       58.91220       37.84568        2.44420
       824         1        2.00000       58.94604       15.79190        1.78574
       825         1        2.00000       58.94813       36.49091        6.43573
       826         1        2.00000       58.97508       35.12885        3.77667
       827         1        2.00000       58.97869       14.44198        5.76855
       828         1        2.00000       58.99096       33.77678        1.11827
       829         1        2.00000       58.99954       13.10531        3.10976
       830         1        2.00000       59.00299       32.43782        5.10357
       831         1        2.00000       59.01510       31.11749        2.44723
       832         1        2.00000       59.02440       11.75846        0.45411
       833         1        2.00000       59.03563       29.78667        6.43231
       834         1        2.00000       59.03675       10.46916        4.43380
       835         1        2.00000       59.04774       28.50377        3.77335
       836         1        2.00000       59.09610        9.19230        1.82449
       837         1        2.00000       59.10645       27.22979        1.16440
       838         1        2.00000       59.16852        7.88114        5.56179
       839         1        2.00000       59.17686       25.93260        4.90450
       840         1        2.00000       61.02551       26.57604        3.05088
       841         1        2.00000       61.03666        8.53028        3.70914
       842         1        2.00000       61.08317       27.73274        5.80070
       843         1        2.00000       61.09376        9.69019        6.45896
       844         1        2.00000       61.11533       29.15620        1.78033
       845         1        2.00000       61.11766       30.43377        4.45052
       846         1        2.00000       61.11806       31.77007        0.45225
       847         1        2.00000       61.12760       33.10221        3.11211
       848         1        2.00000       61.12985       11.12725        2.44008
       849         1        2.00000       61.13282       12.41345        5.11196
       850         1        2.00000       61.13691       34.45343        5.76622
       851         1        2.00000       61.13988       13.76641        1.11554
       852         1        2.00000       61.15832       35.80175        1.78560
       853         1        2.00000       61.16674       15.10801        3.77721
       854         1        2.00000       61.20027       37.16986        4.44303
       855         1        2.00000       61.21575       16.47119        6.43152
       856         1        2.00000       61.37246       38.50159        0.44926
       857         1        2.00000       61.43622       17.78651        2.43627
       858         1        2.00000       61.64988       39.80151        3.10651
       859         1        2.00000       61.70081       19.07659        5.09349
       860         1        2.00000       61.89249        0.97089        5.75650
       861         1        2.00000       61.95496       20.35540        1.09728
       862         1        2.00000       62.11328        2.25439        1.76109
       863         1        2.00000       62.19156       21.62207        3.74444
       864         1        2.00000       62.32533        3.53030        4.40767
       865         1        2.00000       62.39784       22.91936        6.38804
       866         1        2.00000       62.51188        4.82138        0.41330
       867         1        2.00000       62.67662       24.13947        2.39526
       868         1        2.00000       62.71271       25.39299        5.10831
       869         1        2.00000       62.73693        7.32676        5.76615
       870         1        2.00000       62.75714        6.06619        3.05627
       871         1        2.00000       62.92051       26.76329        1.01921
       872         1        2.00000       62.95187        8.70529        1.68048
       873         1        2.00000       63.08661       28.26336        3.77189
       874         1        2.00000       63.12182       10.21202        4.43395
       875         1        2.00000       63.15189       29.60533        6.44013
       876         1        2.00000       63.19440       11.54538        0.46359
       877         1        2.00000       63.20763       30.96475        2.45761
       878         1        2.00000       63.24092       32.29636        5.11236
       879         1        2.00000       63.26842       12.90873        3.11919
       880         1        2.00000       63.27925       33.62533        1.12540
       881         1        2.00000       63.33395       34.94899        3.77817
       882         1        2.00000       63.33210       14.22632        5.77043
       883         1        2.00000       63.42369       36.26004        6.42461
       884         1        2.00000       63.43869       15.52792        1.77290
       885         1        2.00000       63.58265       37.54275        2.43949
       886         1        2.00000       63.61409       16.81250        4.43095
       887         1        2.00000       63.71306       38.83773        5.09567
       888         1        2.00000       63.74835       18.10042        0.43990
       889         1        2.00000       63.90787        0.00961        1.09949
       890         1        2.00000       63.96056       19.39454        3.08437
       891         1        2.00000       64.11872        1.31292        3.74900
       892         1        2.00000       64.17214       20.70355        5.73283
       893         1        2.00000       64.31722        2.62931        6.39886
       894         1        2.00000       64.39293       21.99336        1.74492
       895         1        2.00000       64.51660        3.92526        2.41175
       896         1        2.00000       64.59191       23.31327        4.41362
       897         1        2.00000       64.69104        5.25459        5.07872
       898         1        2.00000       64.77437       24.63690        0.42632
       899         1        2.00000       64.85321        6.57902        1.08423
       900         1        2.00000       64.87975       25.99279        3.08952
       901         1        2.00000       64.94031        7.93026        3.75258
       902         1        2.00000       65.02203       27.34622        5.74280
       903         1        2.00000       65.07825        9.27598        6.40479
       904         1        2.00000       65.12132       28.70247        1.76004
       905         1        2.00000       65.18821       10.62710        2.42117
       906         1        2.00000       65.23168       30.07860        4.43558
       907         1        2.00000       65.30971       31.41307        0.45810
       908         1        2.00000       65.32014       11.98738        5.09439
       909         1        2.00000       65.39080       32.74893        3.11532
       910         1        2.00000       65.43306       13.30395        1.11190
       911         1        2.00000       65.47445       34.06473        5.76795
       912         1        2.00000       65.56484       14.61646        3.76635
       913         1        2.00000       65.57983       35.36112        1.77940
       914         1        2.00000       65.69845       36.66079        4.43414
       915         1        2.00000       65.69837       15.91793        6.42147
       916         1        2.00000       65.83552       37.95119        0.44154
       917         1        2.00000       65.84987       17.20930        2.42765
       918         1        2.00000       65.98910       39.24909        3.09594
       919         1        2.00000       66.01308       18.51166        5.08302
       920         1        2.00000       66.15151        0.43172        5.74559
       921         1        2.00000       66.18816       19.80540        1.09240
       922         1        2.00000       66.32908        1.73408        1.75636
       923         1        2.00000       66.37246       21.12095        3.74584
       924         1        2.00000       66.50367        3.05634        4.41159
       925         1        2.00000       66.55645       22.44430        6.40538
       926         1        2.00000       66.67515        4.37545        0.43011
       927         1        2.00000       66.72287       23.78054        2.42622
       928         1        2.00000       66.82641        5.71921        3.08867
       929         1        2.00000       66.86490       25.13156        5.07753
       930         1        2.00000       66.96082        7.06473        5.73836
       931         1        2.00000       67.00068       26.47643        1.10337
       932         1        2.00000       67.09075        8.39994        1.76485
       933         1        2.00000       67.12211       27.82894        3.75683
       934         1        2.00000       67.21675        9.73876        4.41689
       935         1        2.00000       67.23784       29.17885        6.41995
       936         1        2.00000       67.34371       30.51312        2.43836
       937         1        2.00000       67.34780       11.06541        0.43800
       938         1        2.00000       67.45350       31.84850        5.09929
       939         1        2.00000       67.48029       12.39168        3.09348
       940         1        2.00000       67.56169       33.16183        1.11614
       941         1        2.00000       67.62225       13.71306        5.75260
       942         1        2.00000       67.67606       34.47606        3.77144
       943         1        2.00000       67.76508       15.01748        1.76800
       944         1        2.00000       67.79732       35.78259        6.42413
       945         1        2.00000       67.91129       16.32862        4.42215
       946         1        2.00000       67.92653       37.07926        2.43670
       947         1        2.00000       68.06480       38.38402        5.08874
       948         1        2.00000       68.06359       17.62902        0.43546
       949         1        2.00000       68.21036       39.68277        1.10136
       950         1        2.00000       68.21943       18.94041        3.08917
       951         1        2.00000       68.36259        0.87291        3.75455
       952         1        2.00000       68.38207       20.25765        5.74406
       953         1        2.00000       68.51962        2.19099        6.40831
       954         1        2.00000       68.54400       21.57599        1.76109
       955         1        2.00000       68.67537        3.51081        2.42483
       956         1        2.00000       68.70136       22.91281        4.41909
       957         1        2.00000       68.82575        4.84547        5.08128
       958         1        2.00000       68.85013       24.24836        0.43375
       959         1        2.00000       68.96891        6.17572        1.09532
       960         1        2.00000       68.99072       25.59486        3.09320
       961         1        2.00000       69.10870        7.51287        3.75331
       962         1        2.00000       69.12193       26.94011        5.75055
       963         1        2.00000       69.24312        8.84620        6.40997
       964         1        2.00000       69.25002       28.27703        1.76954
       965         1        2.00000       69.37208       29.61546        4.42764
       966         1        2.00000       69.38123       10.16932        2.42752
       967         1        2.00000       69.49399       30.94058        0.44658
       968         1        2.00000       69.51909       11.49463        5.08384
       969         1        2.00000       69.61493       32.26569        3.10359
       970         1        2.00000       69.66177       12.80908        1.10111
       971         1        2.00000       69.73957       33.58566        5.75996
       972         1        2.00000       69.80581       14.12788        3.75687
       973         1        2.00000       69.86588       34.89265        1.77527
       974         1        2.00000       69.95314       15.44545        6.41235
       975         1        2.00000       69.99581       36.20495        4.42903
       976         1        2.00000       70.10111       16.75444        2.42791
       977         1        2.00000       70.12935       37.50800        0.44275
       978         1        2.00000       70.26665       38.81971        3.09591
       979         1        2.00000       70.25093       18.07256        5.08293
       980         1        2.00000       70.40805        0.01148        5.74961
       981         1        2.00000       70.40131       19.38581        1.09912
       982         1        2.00000       70.55185        1.32196        1.76435
       983         1        2.00000       70.55185       20.71204        3.75536
       984         1        2.00000       70.69725        2.64514        4.41923
       985         1        2.00000       70.70158       22.04344        6.41181
       986         1        2.00000       70.84234        3.96488        0.43471
       987         1        2.00000       70.84715       23.37286        2.42845
       988         1        2.00000       70.98550        5.29581        3.08961
       989         1        2.00000       70.99007       24.71245        5.08498
       990         1        2.00000       71.12826        6.62717        5.74518
       991         1        2.00000       71.12769       26.04516        1.10288
       992         1        2.00000       71.26219       27.38411        3.76048
       993         1        2.00000       71.26901        7.94988        1.76183
       994         1        2.00000       71.39380       28.71989        6.41779
       995         1        2.00000       71.40992        9.27808        4.41852
       996         1        2.00000       71.52437       30.04441        2.43588
       997         1        2.00000       71.55148       10.59606        0.43506
       998         1        2.00000       71.65414       31.37192        5.09285
       999         1        2.00000       71.69488       11.91992        3.09155
      1000         1        2.00000       71.78454       32.68782        1.10989
      1001         1        2.00000       71.83924       13.24194        5.74747
      1002         1        2.00000       71.91543       34.00783        3.76544
      1003         1        2.00000       71.98489       14.55583        1.76387
      1004         1        2.00000       72.04785       35.32559        6.42040
      1005         1        2.00000       72.13110       15.87716        4.41951
      1006         1        2.00000       72.18146       36.63426        2.43520
      1007         1        2.00000       72.27762       17.19197        0.43585
      1008         1        2.00000       72.31668       37.95034        5.08932
      1009         1        2.00000       72.42367       18.51616        3.09189
      1010         1        2.00000       72.45343       39.25961        1.10396
      1011         1        2.00000       72.59161        0.45624        3.75834
      1012         1        2.00000       72.56940       19.84275        5.74817
      1013         1        2.00000       72.73116        1.77721        6.41293
      1014         1        2.00000       72.71392       21.16486        1.76514
      1015         1        2.00000       72.87144        3.09331        2.42820
      1016         1        2.00000       72.85716       22.49739        4.42128
      1017         1        2.00000       73.01235        4.41897        5.08289
      1018         1        2.00000       72.99896       23.82448        0.43828
      1019         1        2.00000       73.15383        5.73820        1.09857
      1020         1        2.00000       73.13899       25.16006        3.09480
      1021         1        2.00000       73.27718       26.49520        5.75183
      1022         1        2.00000       73.29578        7.06523        3.75396
      1023         1        2.00000       73.41392       27.82112        1.76929
      1024         1        2.00000       73.43806        8.39170        6.40995
      1025         1        2.00000       73.54970       29.15237        4.42633
      1026         1        2.00000       73.58074        9.70964        2.42647
      1027         1        2.00000       73.68468       30.47320        0.44359
      1028         1        2.00000       73.72422       11.03426        5.08265
      1029         1        2.00000       73.81966       31.79903        3.10010
      1030         1        2.00000       73.86826       12.35060        1.09917
      1031         1        2.00000       73.95440       33.12241        5.75608
      1032         1        2.00000       74.01294       13.67446        3.75524
      1033         1        2.00000       74.08930       34.43625        1.77205
      1034         1        2.00000       74.15763       14.99853        6.41125
      1035         1        2.00000       74.22436       35.75630        4.42707
      1036         1        2.00000       74.30231       16.31574        2.42782
      1037         1        2.00000       74.35990       37.06814        0.44231
      1038         1        2.00000       74.44643       17.64165        5.08400
      1039         1        2.00000       74.49576       38.38751        3.09691
      1040         1        2.00000       74.58983       18.96148        1.10084
      1041         1        2.00000       74.63210       39.70736        5.75149
      1042         1        2.00000       74.73243       20.29048        3.75726
      1043         1        2.00000       74.76916        0.89847        1.76660
      1044         1        2.00000       74.87415       21.62108        6.41368
      1045         1        2.00000       74.90687        2.22037        4.42128
      1046         1        2.00000       75.04554        3.53586        0.43649
      1047         1        2.00000       75.01522       22.94520        2.43052
      1048         1        2.00000       75.15550       24.27761        5.08700
      1049         1        2.00000       75.18517        4.85980        3.09140
      1050         1        2.00000       75.29529       25.60233        1.10401
      1051         1        2.00000       75.32576        6.18434        5.74658
      1052         1        2.00000       75.43444       26.93398        3.76073
      1053         1        2.00000       75.46732        7.50152        1.76249
      1054         1        2.00000       75.57310       28.26430        6.41744
      1055         1        2.00000       75.60952        8.82635        4.41824
      1056         1        2.00000       75.71137       29.58537        2.43453
      1057         1        2.00000       75.75235       10.14352        0.43465
      1058         1        2.00000       75.84932       30.91232        5.09097
      1059         1        2.00000       75.89567       11.46835        3.09069
      1060         1        2.00000       75.98694       32.22994        1.10756
      1061         1        2.00000       76.03932       12.79338        5.74679
      1062         1        2.00000       76.12425       33.55368        3.76336
      1063         1        2.00000       76.18288       14.11124        1.76340
      1064         1        2.00000       76.26123       34.87622        6.41880
      1065         1        2.00000       76.32636       15.43735        4.41961
      1066         1        2.00000       76.39806       36.19031        2.43443
      1067         1        2.00000       76.46928       16.75673        0.43636
      1068         1        2.00000       76.53456       37.51152        5.08936
      1069         1        2.00000       76.61171       18.08461        3.09274
      1070         1        2.00000       76.67098       38.82497        1.10464
      1071         1        2.00000       76.75343       19.41348        5.74917
      1072         1        2.00000       76.80749        0.02405        3.75938
      1073         1        2.00000       76.89459       20.73560        1.76607
      1074         1        2.00000       76.94431        1.34554        6.41411
      1075         1        2.00000       77.03526       22.06592        4.42251
      1076         1        2.00000       77.08162        2.65995        2.42931
      1077         1        2.00000       77.17561       23.38900        0.43942
      1078         1        2.00000       77.21972        3.98245        5.08417
      1079         1        2.00000       77.31588       24.71968        3.09589
      1080         1        2.00000       77.35871        5.29786        1.09963
      1081         1        2.00000       77.45608       26.04996        5.75240
      1082         1        2.00000       77.49866        6.62132        3.75485
      1083         1        2.00000       77.59627       27.37187        1.76940
      1084         1        2.00000       77.63942        7.94526        6.41032
      1085         1        2.00000       77.73638       28.70039        4.42588
      1086         1        2.00000       77.78097        9.26204        2.42649
      1087         1        2.00000       77.87633       30.02018        0.44272
      1088         1        2.00000       77.92301       10.58690        5.08239
      1089         1        2.00000       78.01604       31.34637        3.09891
      1090         1        2.00000       78.06545       11.90472        1.09890
      1091         1        2.00000       78.15535       32.67139        5.75486
      1092         1        2.00000       78.20797       13.23075        3.75507
      1093         1        2.00000       78.29434       33.98781        1.77100
      1094         1        2.00000       78.35032       14.55750        6.41134
      1095         1        2.00000       78.43277       35.31099        4.42643
      1096         1        2.00000       78.49252       15.87741        2.42813
      1097         1        2.00000       78.57064       36.62588        0.44208
      1098         1        2.00000       78.63424       17.20569        5.08453
      1099         1        2.00000       78.70802       37.94789        3.09709
      1100         1        2.00000       78.77555       18.52700        1.10141
      1101         1        2.00000       78.84501       39.26963        5.75195
      1102         1        2.00000       78.91639       19.85648        3.75787
      1103         1        2.00000       78.98175        0.46158        1.76721
      1104         1        2.00000       79.05690       21.18632        6.41433
      1105         1        2.00000       79.11865        1.78328        4.42197
      1106         1        2.00000       79.19741       22.50867        2.43125
      1107         1        2.00000       79.25580        3.09753        0.43724
      1108         1        2.00000       79.33784       23.83855        5.08770
      1109         1        2.00000       79.39350        4.41966        3.09215
      1110         1        2.00000       79.47860       25.16047        1.10461
      1111         1        2.00000       79.53185        5.74220        5.74722
      1112         1        2.00000       79.61951       26.48942        3.76105
      1113         1        2.00000       79.67100        7.05769        1.76294
      1114         1        2.00000       79.76067       27.81766        6.41747
      1115         1        2.00000       79.81079        8.38135        4.41844
      1116         1        2.00000       79.90190       29.13745        2.43426
      1117         1        2.00000       79.95131        9.69813        0.43463
      1118         1        2.00000       80.04314       30.46400        5.09048
      1119         1        2.00000       80.09222       11.02336        3.09059
      1120         1        2.00000       80.18421       31.78206        1.10699
      1121         2       -2.00000        0.05750       32.44844        5.75472
      1122         2       -2.00000        0.10691       13.00908        3.75509
      1123         2       -2.00000        0.19794       33.76521        1.77091
      1124         2       -2.00000        0.24822       14.33651        6.41143
      1125         2       -2.00000        0.33781       35.08891        4.42642
      1126         2       -2.00000        0.38938       15.65710        2.42829
      1127         2       -2.00000        0.47688       36.40436        0.44215
      1128         2       -2.00000        0.53029       16.98606        5.08473
      1129         2       -2.00000        0.61531       37.72690        3.09722
      1130         2       -2.00000        0.67097       18.30797        1.10165
      1131         2       -2.00000        0.75301       39.04908        5.75213
      1132         2       -2.00000        0.81148       19.63781        3.75811
      1133         2       -2.00000        0.89016        0.24123        1.76740
      1134         2       -2.00000        0.95199       20.96781        6.41457
      1135         2       -2.00000        1.02698        1.56293        4.42217
      1136         2       -2.00000        1.09251       22.29005        2.43148
      1137         2       -2.00000        1.16380        2.87697        0.43743
      1138         2       -2.00000        1.23342       23.61953        5.08793
      1139         2       -2.00000        1.30087        4.19871        3.09229
      1140         2       -2.00000        1.37465       24.94088        1.10483
      1141         2       -2.00000        1.43825        5.52077        5.74730
      1142         2       -2.00000        1.51637       26.26915        3.76122
      1143         2       -2.00000        1.57612        6.83566        1.76294
      1144         2       -2.00000        1.65849       27.59667        6.41755
      1145         2       -2.00000        1.71455        8.15880        4.41836
      1146         2       -2.00000        1.80093       28.91581        2.43427
      1147         2       -2.00000        1.85346        9.47521        0.43450
      1148         2       -2.00000        1.94344       30.24184        5.09044
      1149         2       -2.00000        1.99285       10.80024        3.09045
      1150         2       -2.00000        2.08580       31.55966        1.10696
      1151         2       -2.00000        2.13256       12.12639        5.74663
      1152         2       -2.00000        2.22784       32.88449        3.76286
      1153         2       -2.00000        2.27251       13.44613        1.76346
      1154         2       -2.00000        2.36931       34.20887        6.41858
      1155         2       -2.00000        2.41262       14.77465        4.41995
      1156         2       -2.00000        2.51015       35.52520        2.43450
      1157         2       -2.00000        2.55273       16.09656        0.43695
      1158         2       -2.00000        2.65002       36.84871        5.08973
      1159         2       -2.00000        2.69301       17.42680        3.09345
      1160         2       -2.00000        2.78901       38.16412        1.10520
      1161         2       -2.00000        2.83328       18.75749        5.74993
      1162         2       -2.00000        2.92712       39.48665        3.76006
      1163         2       -2.00000        2.97363       20.08060        1.76683
      1164         2       -2.00000        3.06450        0.68654        6.41480
      1165         2       -2.00000        3.11431       21.41097        4.42328
      1166         2       -2.00000        3.20124        2.00050        2.43001
      1167         2       -2.00000        3.25546       22.73308        0.44018
      1168         2       -2.00000        3.33783        3.32168        5.08475
      1169         2       -2.00000        3.39718       24.06196        3.09662
      1170         2       -2.00000        3.47425        4.63512        1.10003
      1171         2       -2.00000        3.53961       25.38987        5.75299
      1172         2       -2.00000        3.61083        5.95634        3.75496
      1173         2       -2.00000        3.68253       26.70922        1.76974
      1174         2       -2.00000        3.74758        7.27799        6.41012
      1175         2       -2.00000        3.82601       28.03537        4.42595
      1176         2       -2.00000        3.88464        8.59292        2.42602
      1177         2       -2.00000        3.96957       29.35319        0.44255
      1178         2       -2.00000        4.02195        9.91666        5.08180
      1179         2       -2.00000        4.11314       30.67821        3.09865
      1180         2       -2.00000        4.15957       11.23424        1.09838
      1181         2       -2.00000        4.25646       32.00300        5.75469
      1182         2       -2.00000        4.29752       12.56115        3.75481
      1183         2       -2.00000        4.39929       33.32014        1.77110
      1184         2       -2.00000        4.43579       13.88983        6.41144
      1185         2       -2.00000        4.54149       34.64496        4.42686
      1186         2       -2.00000        4.57445       15.21251        2.42860
      1187         2       -2.00000        4.68297       35.96218        0.44278
      1188         2       -2.00000        4.71360       16.54411        5.08532
      1189         2       -2.00000        4.82356       37.28672        3.09796
      1190         2       -2.00000        4.85332       17.86887        1.10234
      1191         2       -2.00000        4.99367       19.20132        3.75883
      1192         2       -2.00000        4.96319       38.61071        5.75288
      1193         2       -2.00000        5.10178       39.92620        1.76810
      1194         2       -2.00000        5.13474       20.53305        6.41522
      1195         2       -2.00000        5.23957        1.12608        4.42277
      1196         2       -2.00000        5.27646       21.85609        2.43210
      1197         2       -2.00000        5.37663        2.43928        0.43790
      1198         2       -2.00000        5.41906       23.18509        5.08851
      1199         2       -2.00000        5.51305        3.75917        3.09248
      1200         2       -2.00000        5.56246       24.50495        1.10536
      1201         2       -2.00000        5.64891        5.07854        5.74709
      1202         2       -2.00000        5.70658       25.83086        3.76153
      1203         2       -2.00000        5.78446        6.39038        1.76231
      1204         2       -2.00000        5.85118       27.15569        6.41765
      1205         2       -2.00000        5.91960        7.71039        4.41733
      1206         2       -2.00000        5.99595       28.47214        2.43411
      1207         2       -2.00000        6.05457        9.02424        0.43329
      1208         2       -2.00000        6.14063       29.79596        5.09018
      1209         2       -2.00000        6.18931       10.34754        3.08927
      1210         2       -2.00000        6.28459       31.11226        1.10669
      1211         2       -2.00000        6.32429       11.67337        5.74576
      1212         2       -2.00000        6.42815       32.43688        3.76286
      1213         2       -2.00000        6.45935       12.99416        1.76300
      1214         2       -2.00000        6.57075       33.76235        6.41892
      1215         2       -2.00000        6.59505       14.32532        4.42004
      1216         2       -2.00000        6.71295       35.08121        2.43539
      1217         2       -2.00000        6.73172       15.65125        0.43749
      1218         2       -2.00000        6.86990       16.98639        3.09454
      1219         2       -2.00000        6.85483       36.40825        5.09078
      1220         2       -2.00000        7.00993       18.32196        5.75106
      1221         2       -2.00000        6.99622       37.72751        1.10647
      1222         2       -2.00000        7.15165       19.64909        1.76807
      1223         2       -2.00000        7.13721       39.05322        3.76116
      1224         2       -2.00000        7.29489       20.98170        4.42421
      1225         2       -2.00000        7.27749        0.25487        6.41598
      1226         2       -2.00000        7.41704        1.56831        2.43104
      1227         2       -2.00000        7.43949       22.30385        0.44119
      1228         2       -2.00000        7.55523        2.88708        5.08544
      1229         2       -2.00000        7.58514       23.63049        3.09748
      1230         2       -2.00000        7.69205        4.19635        1.10008
      1231         2       -2.00000        7.73127       24.95471        5.75352
      1232         2       -2.00000        7.82735        5.51246        3.75420
      1233         2       -2.00000        7.87780       26.26948        1.76986
      1234         2       -2.00000        7.96104        6.82874        6.40854
      1235         2       -2.00000        8.02400       27.59082        4.42550
      1236         2       -2.00000        8.09354        8.13890        2.42394
      1237         2       -2.00000        8.16965       28.90466        0.44187
      1238         2       -2.00000        8.22451        9.45883        5.07950
      1239         2       -2.00000        8.31409       30.22664        3.09780
      1240         2       -2.00000        8.35491       10.77468        1.09651
      1241         2       -2.00000        8.45741       31.55046        5.75426
      1242         2       -2.00000        8.48476       12.10216        3.75347
      1243         2       -2.00000        8.59897       32.86836        1.77080
      1244         2       -2.00000        8.61533       13.43425        6.41106
      1245         2       -2.00000        8.73980       34.19652        4.42748
      1246         2       -2.00000        8.74686       14.76234        2.42882
      1247         2       -2.00000        8.88128       16.10125        5.08641
      1248         2       -2.00000        8.88048       35.51919        0.44417
      1249         2       -2.00000        9.01874       17.43391        1.10435
      1250         2       -2.00000        9.02315       36.85056        3.09973
      1251         2       -2.00000        9.16166       18.77354        3.76088
      1252         2       -2.00000        9.16623       38.18152        5.75465
      1253         2       -2.00000        9.30715       20.11061        6.41707
      1254         2       -2.00000        9.31124       39.50135        1.77011
      1255         2       -2.00000        9.45688       21.43453        2.43398
      1256         2       -2.00000        9.45664        0.70251        4.42503
      1257         2       -2.00000        9.60742       22.76084        5.09026
      1258         2       -2.00000        9.60044        2.01299        0.43978
      1259         2       -2.00000        9.74192        3.32698        3.09349
      1260         2       -2.00000        9.75788       24.07416        1.10646
      1261         2       -2.00000        9.87931        4.63872        5.74667
      1262         2       -2.00000        9.90778       25.39233        3.76151
      1263         2       -2.00000       10.01300        5.94185        1.76039
      1264         2       -2.00000       10.05575       26.70893        6.41658
      1265         2       -2.00000       10.14317        7.25420        4.41416
      1266         2       -2.00000       10.20316       28.01884        2.43250
      1267         2       -2.00000       10.26957        8.56114        0.42945
      1268         2       -2.00000       10.34728       29.33761        5.08826
      1269         2       -2.00000       10.39420        9.88095        3.08580
      1270         2       -2.00000       10.48988       30.65190        1.10546
      1271         2       -2.00000       10.51522       11.20602        5.74279
      1272         2       -2.00000       10.62791       31.97716        3.76180
      1273         2       -2.00000       10.63713       12.53106        1.76166
      1274         2       -2.00000       10.75920       13.86941        4.41975
      1275         2       -2.00000       10.76593       33.30785        6.41886
      1276         2       -2.00000       10.88720       15.20629        0.43869
      1277         2       -2.00000       10.90019       34.63337        2.43594
      1278         2       -2.00000       11.01825       16.55138        3.09602
      1279         2       -2.00000       11.03974       35.97052        5.09407
      1280         2       -2.00000       11.15868       17.89788        5.75562
      1281         2       -2.00000       11.18282       37.30081        1.10799
      1282         2       -2.00000       11.30729       19.23347        1.77016
      1283         2       -2.00000       11.33296       38.63555        3.76455
      1284         2       -2.00000       11.46449       20.57050        4.42827
      1285         2       -2.00000       11.48871       39.96298        6.42058
      1286         2       -2.00000       11.62650       21.88880        0.44527
      1287         2       -2.00000       11.64566        1.15145        2.43483
      1288         2       -2.00000       11.78914       23.20624        3.10023
      1289         2       -2.00000       11.79797        2.46375        5.08804
      1290         2       -2.00000       11.94506       24.51774        5.75397
      1291         2       -2.00000       11.94361        3.76267        1.10068
      1292         2       -2.00000       12.08196        5.06755        3.75275
      1293         2       -2.00000       12.09736       25.81834        1.76731
      1294         2       -2.00000       12.21141        6.37187        6.40485
      1295         2       -2.00000       12.24389       27.12957        4.42146
      1296         2       -2.00000       12.33299        7.67087        2.41803
      1297         2       -2.00000       12.38705       28.43386        0.43681
      1298         2       -2.00000       12.44768        8.98510        5.07334
      1299         2       -2.00000       12.52900       29.75508        3.09589
      1300         2       -2.00000       12.55595       10.29834        1.09013
      1301         2       -2.00000       12.66158       31.08127        5.75133
      1302         2       -2.00000       12.66567       11.63353        3.75100
      1303         2       -2.00000       12.77169       12.97541        6.40891
      1304         2       -2.00000       12.79231       32.40764        1.77221
      1305         2       -2.00000       12.88710       14.31743        2.43224
      1306         2       -2.00000       12.91838       33.74647        4.42440
      1307         2       -2.00000       13.00861       15.66985        5.08584
      1308         2       -2.00000       13.04823       35.08155        0.45080
      1309         2       -2.00000       13.14423       17.01473        1.11159
      1310         2       -2.00000       13.18184       36.42699        3.10076
      1311         2       -2.00000       13.28538       18.36567        3.76321
      1312         2       -2.00000       13.33318       37.77064        5.75910
      1313         2       -2.00000       13.45204       19.70939        6.42332
      1314         2       -2.00000       13.50433       39.08978        1.77779
      1315         2       -2.00000       13.63570       21.02525        2.44355
      1316         2       -2.00000       13.67885        0.28995        4.43303
      1317         2       -2.00000       13.81993       22.34089        5.09695
      1318         2       -2.00000       13.85634        1.59259        0.44383
      1319         2       -2.00000       13.99477       23.63495        1.10639
      1320         2       -2.00000       14.01867        2.89739        3.09349
      1321         2       -2.00000       14.15806       24.93762        3.76192
      1322         2       -2.00000       14.17249        4.19541        5.74794
      1323         2       -2.00000       14.31012       26.23680        6.40744
      1324         2       -2.00000       14.30988        5.48602        1.75522
      1325         2       -2.00000       14.42882        6.78577        4.41010
      1326         2       -2.00000       14.44422       27.53087        2.42320
      1327         2       -2.00000       14.53468        8.08216        0.42156
      1328         2       -2.00000       14.57671       28.84337        5.07766
      1329         2       -2.00000       14.61865        9.39815        3.07421
      1330         2       -2.00000       14.68955       30.15979        1.09504
      1331         2       -2.00000       14.70022       10.73421        5.73141
      1332         2       -2.00000       14.77818       12.06853        1.75385
      1333         2       -2.00000       14.82156       31.51994        3.76830
      1334         2       -2.00000       14.88837       13.44457        4.42944
      1335         2       -2.00000       14.93192       32.87871        6.42372
      1336         2       -2.00000       14.98822       14.80087        0.44620
      1337         2       -2.00000       15.06859       34.21534        2.43597
      1338         2       -2.00000       15.12922       16.15281        3.09895
      1339         2       -2.00000       15.15625       35.56594        5.10511
      1340         2       -2.00000       15.23516       17.50806        5.76295
      1341         2       -2.00000       15.31745       36.89073        1.11034
      1342         2       -2.00000       15.41658       18.83209        1.77545
      1343         2       -2.00000       15.49189       38.22058        3.77757
      1344         2       -2.00000       15.61564       20.15248        4.44438
      1345         2       -2.00000       15.69087       39.52462        6.43027
      1346         2       -2.00000       15.83571       21.44289        0.45675
      1347         2       -2.00000       15.88897        0.71155        2.44058
      1348         2       -2.00000       16.04704       22.75238        3.10529
      1349         2       -2.00000       16.10006        2.01479        5.09000
      1350         2       -2.00000       16.25942       24.04670        5.74949
      1351         2       -2.00000       16.29463        3.30920        1.09363
      1352         2       -2.00000       16.39271       25.33482        1.75835
      1353         2       -2.00000       16.42447        4.60413        3.74989
      1354         2       -2.00000       16.56988       26.61917        4.41669
      1355         2       -2.00000       16.58496        5.89409        6.40449
      1356         2       -2.00000       16.67711       27.92064        0.41901
      1357         2       -2.00000       16.67502        7.19734        2.41126
      1358         2       -2.00000       16.72972        8.52124        5.06402
      1359         2       -2.00000       16.74119       29.23872        3.07032
      1360         2       -2.00000       16.76830        9.85057        1.07706
      1361         2       -2.00000       16.80206       11.18269        3.73195
      1362         2       -2.00000       16.81610       30.60307        5.72606
      1363         2       -2.00000       16.85868       12.55077        6.38908
      1364         2       -2.00000       16.88764       31.93635        1.75563
      1365         2       -2.00000       16.92317       13.88493        2.41770
      1366         2       -2.00000       17.06007       33.44537        4.50901
      1367         2       -2.00000       17.09119       15.38729        5.17018
      1368         2       -2.00000       17.24638       36.08153        3.13198
      1369         2       -2.00000       17.27589       34.82381        0.42162
      1370         2       -2.00000       17.29995       16.75775        1.07926
      1371         2       -2.00000       17.32706       18.00829        3.79291
      1372         2       -2.00000       17.49147       37.32578        5.77657
      1373         2       -2.00000       17.60552       19.23549        6.44155
      1374         2       -2.00000       17.67770       38.61755        1.78203
      1375         2       -2.00000       17.81132       20.52601        2.44540
      1376         2       -2.00000       17.89064       39.89229        4.42863
      1377         2       -2.00000       18.04895       21.79133        5.09247
      1378         2       -2.00000       18.11135        1.05350        0.43304
      1379         2       -2.00000       18.30263       23.06961        1.09598
      1380         2       -2.00000       18.35388        2.34422        3.08300
      1381         2       -2.00000       18.56866       24.35889        3.75343
      1382         2       -2.00000       18.63346        3.64337        5.74040
      1383         2       -2.00000       18.79266       25.68146        6.39733
      1384         2       -2.00000       18.80846        4.97477        1.74629
      1385         2       -2.00000       18.84159       27.03747        2.41202
      1386         2       -2.00000       18.85025        6.34337        4.40373
      1387         2       -2.00000       18.86853       28.37972        5.07366
      1388         2       -2.00000       18.87158        7.69201        0.42313
      1389         2       -2.00000       18.87583       29.73323        1.07694
      1390         2       -2.00000       18.87896       31.02052        3.75003
      1391         2       -2.00000       18.88088        9.04339        3.07719
      1392         2       -2.00000       18.89067       10.37609        5.73693
      1393         2       -2.00000       18.89123       11.71299        1.73829
      1394         2       -2.00000       18.89380       12.99165        4.40979
      1395         2       -2.00000       18.91641       32.47032        6.36772
      1396         2       -2.00000       18.92716       14.42048        0.38622
      1397         2       -2.00000       18.97352       33.61396        2.47555
      1398         2       -2.00000       18.98475       15.56864        3.13370
      1399         2       -2.00000       20.84189       16.19568        1.29298
      1400         2       -2.00000       20.84975       34.24806        0.63508
      1401         2       -2.00000       20.90453       14.90762        5.02344
      1402         2       -2.00000       20.91464       32.94524        4.36331
      1403         2       -2.00000       20.96228       13.63706        2.41766
      1404         2       -2.00000       20.97302       12.36393        6.39776
      1405         2       -2.00000       20.97318       31.67187        1.75703
      1406         2       -2.00000       20.98401       30.38469        5.73638
      1407         2       -2.00000       20.99355       11.02531        3.74262
      1408         2       -2.00000       21.00558        9.70586        1.08607
      1409         2       -2.00000       21.00871       29.03756        3.08012
      1410         2       -2.00000       21.01745        8.36710        5.07147
      1411         2       -2.00000       21.02932       27.70158        0.42105
      1412         2       -2.00000       21.03309        7.01510        2.41292
      1413         2       -2.00000       21.05924        5.66021        6.39331
      1414         2       -2.00000       21.06108       26.35126        4.40389
      1415         2       -2.00000       21.09445        4.29752        3.74548
      1416         2       -2.00000       21.09950       25.00097        1.75862
      1417         2       -2.00000       21.40908        2.99460        1.09053
      1418         2       -2.00000       21.46642       23.72387        5.74353
      1419         2       -2.00000       21.66821        1.70972        5.07724
      1420         2       -2.00000       21.72788       22.44250        3.09152
      1421         2       -2.00000       21.90055        0.42138        2.42860
      1422         2       -2.00000       21.95830       21.15945        0.44221
      1423         2       -2.00000       22.10852       39.26494        6.41865
      1424         2       -2.00000       22.19016       19.89778        4.44254
      1425         2       -2.00000       22.31503       37.98655        3.78004
      1426         2       -2.00000       22.47407       18.67511        1.82204
      1427         2       -2.00000       22.56358       36.74991        1.15669
      1428         2       -2.00000       22.69623       17.38926        5.73147
      1429         2       -2.00000       22.76304       35.45742        5.07487
      1430         2       -2.00000       22.78798       16.01683        3.19393
      1431         2       -2.00000       22.81774       34.07824        2.53369
      1432         2       -2.00000       22.95408       14.52229        0.43247
      1433         2       -2.00000       22.98432       32.58536        6.40963
      1434         2       -2.00000       23.02329       13.15797        4.38619
      1435         2       -2.00000       23.06155       31.20930        3.72333
      1436         2       -2.00000       23.07671       11.83247        1.74027
      1437         2       -2.00000       23.10614       10.50764        5.72664
      1438         2       -2.00000       23.12523       29.88678        1.07828
      1439         2       -2.00000       23.14985        9.17278        3.07129
      1440         2       -2.00000       23.17592       28.56928        5.06624
      1441         2       -2.00000       23.19284        7.84748        0.41737
      1442         2       -2.00000       23.25756        6.53456        4.40648
      1443         2       -2.00000       23.25853       27.25044        2.41646
      1444         2       -2.00000       23.37578        5.23964        1.76265
      1445         2       -2.00000       23.39038       25.97228        6.41443
      1446         2       -2.00000       23.52367        3.96213        5.73577
      1447         2       -2.00000       23.54637       24.69334        3.74560
      1448         2       -2.00000       23.69811        2.67166        3.09342
      1449         2       -2.00000       23.73709       23.40677        1.10904
      1450         2       -2.00000       23.90832        1.36526        0.44453
      1451         2       -2.00000       23.96574       22.11312        5.10099
      1452         2       -2.00000       24.11764        0.06876        4.43439
      1453         2       -2.00000       24.19512       20.82522        2.45419
      1454         2       -2.00000       24.32697       38.89307        1.78811
      1455         2       -2.00000       24.40284       19.51746        6.43069
      1456         2       -2.00000       24.51568       37.58247        5.76581
      1457         2       -2.00000       24.60479       18.19094        3.76577
      1458         2       -2.00000       24.69373       36.24921        3.10313
      1459         2       -2.00000       24.72172       16.82463        1.11103
      1460         2       -2.00000       24.79535       34.88487        0.45229
      1461         2       -2.00000       24.87595       15.46814        5.10047
      1462         2       -2.00000       24.93779       33.53299        4.43673
      1463         2       -2.00000       24.98895       14.09760        2.43359
      1464         2       -2.00000       25.04959       32.16984        1.77227
      1465         2       -2.00000       25.09827       12.72576        6.40525
      1466         2       -2.00000       25.17446       30.81120        5.74631
      1467         2       -2.00000       25.17807       11.37593        3.73881
      1468         2       -2.00000       25.24921       10.04436        1.08238
      1469         2       -2.00000       25.27960       29.47694        3.08331
      1470         2       -2.00000       25.32331        8.73280        5.06818
      1471         2       -2.00000       25.39044       28.16520        0.43098
      1472         2       -2.00000       25.41699        7.42363        2.41651
      1473         2       -2.00000       25.51371       26.87471        4.41610
      1474         2       -2.00000       25.52574        6.13362        6.40261
      1475         2       -2.00000       25.65455        4.83993        3.75171
      1476         2       -2.00000       25.65960       25.58010        1.76519
      1477         2       -2.00000       25.80228        3.54593        1.10026
      1478         2       -2.00000       25.82016       24.29563        5.75347
      1479         2       -2.00000       25.96589        2.25596        5.08818
      1480         2       -2.00000       25.99933       23.00021        3.10286
      1481         2       -2.00000       26.14289        0.95216        2.43981
      1482         2       -2.00000       26.18500       21.68948        0.45083
      1483         2       -2.00000       26.32327       39.76450        6.42526
      1484         2       -2.00000       26.37403       20.37623        4.43546
      1485         2       -2.00000       26.49947       38.43912        3.77029
      1486         2       -2.00000       26.54743       19.03579        1.77004
      1487         2       -2.00000       26.65923       37.09735        1.10694
      1488         2       -2.00000       26.70631       17.69679        5.76094
      1489         2       -2.00000       26.80584       35.76085        5.09941
      1490         2       -2.00000       26.84033       16.34191        3.09636
      1491         2       -2.00000       26.93456       34.41310        2.43522
      1492         2       -2.00000       26.97065       14.98864        0.44195
      1493         2       -2.00000       27.06345       33.07896        6.42088
      1494         2       -2.00000       27.08935       13.63996        4.42046
      1495         2       -2.00000       27.19273       31.73647        3.76126
      1496         2       -2.00000       27.20091       12.28941        1.75970
      1497         2       -2.00000       27.30750       10.95557        5.73926
      1498         2       -2.00000       27.32234       30.40254        1.10354
      1499         2       -2.00000       27.40984        9.62926        3.08095
      1500         2       -2.00000       27.45659       29.08484        5.08539
      1501         2       -2.00000       27.51667        8.31451        0.42571
      1502         2       -2.00000       27.59189       27.77189        2.42887
      1503         2       -2.00000       27.63103        7.01587        4.41195
      1504         2       -2.00000       27.73377       26.47268        6.41392
      1505         2       -2.00000       27.75623        5.71263        1.75893
      1506         2       -2.00000       27.89105        4.41929        5.74670
      1507         2       -2.00000       27.88335       25.16893        3.76159
      1508         2       -2.00000       28.03565        3.11658        3.09448
      1509         2       -2.00000       28.04054       23.86067        1.10720
      1510         2       -2.00000       28.18755        1.80849        0.44184
      1511         2       -2.00000       28.20247       22.55618        5.09312
      1512         2       -2.00000       28.34491        0.50147        4.42813
      1513         2       -2.00000       28.36584       21.23268        2.43695
      1514         2       -2.00000       28.50186       39.29861        1.77286
      1515         2       -2.00000       28.52905       19.90968        6.41971
      1516         2       -2.00000       28.65761       37.97574        5.75662
      1517         2       -2.00000       28.68135       18.56680        3.76259
      1518         2       -2.00000       28.80334       36.63675        3.10084
      1519         2       -2.00000       28.82740       17.22055        1.10733
      1520         2       -2.00000       28.94650       35.29796        0.44642
      1521         2       -2.00000       28.96286       15.88054        5.08647
      1522         2       -2.00000       29.08268       33.96854        4.42689
      1523         2       -2.00000       29.09247       14.53440        2.42985
      1524         2       -2.00000       29.21686       13.19965        6.41038
      1525         2       -2.00000       29.21886       32.63517        1.77100
      1526         2       -2.00000       29.33844       11.86275        3.75246
      1527         2       -2.00000       29.35561       31.31386        5.75344
      1528         2       -2.00000       29.45923       10.53250        1.09443
      1529         2       -2.00000       29.49532       29.98908        3.09704
      1530         2       -2.00000       29.58049        9.21761        5.07721
      1531         2       -2.00000       29.63719       28.66846        0.44063
      1532         2       -2.00000       29.70320        7.90169        2.42165
      1533         2       -2.00000       29.78180       27.35911        4.42456
      1534         2       -2.00000       29.83008        6.59796        6.40709
      1535         2       -2.00000       29.92792       26.04395        1.76930
      1536         2       -2.00000       29.96137        5.28882        3.75375
      1537         2       -2.00000       30.07718       24.73629        5.75399
      1538         2       -2.00000       30.09803        3.97909        1.10047
      1539         2       -2.00000       30.23863        2.67519        5.08661
      1540         2       -2.00000       30.22740       23.41776        3.09859
      1541         2       -2.00000       30.38219        1.35928        2.43249
      1542         2       -2.00000       30.37962       22.09490        0.44280
      1543         2       -2.00000       30.52831        0.04667        6.41777
      1544         2       -2.00000       30.53032       20.77347        4.42560
      1545         2       -2.00000       30.67412       38.84274        3.76240
      1546         2       -2.00000       30.67877       19.43861        1.76949
      1547         2       -2.00000       30.81896       37.51290        1.10776
      1548         2       -2.00000       30.82321       18.10707        5.75269
      1549         2       -2.00000       30.96196       36.18846        5.09194
      1550         2       -2.00000       30.96413       16.76620        3.09565
      1551         2       -2.00000       31.10416       34.85673        2.43616
      1552         2       -2.00000       31.09983       15.42588        0.43804
      1553         2       -2.00000       31.23312       14.09518        4.42008
      1554         2       -2.00000       31.24467       33.53438        6.41905
      1555         2       -2.00000       31.36369       12.76076        1.76259
      1556         2       -2.00000       31.38583       32.20666        3.76269
      1557         2       -2.00000       31.49346       11.43817        5.74481
      1558         2       -2.00000       31.52770       30.88160        1.10635
      1559         2       -2.00000       31.62290       10.11250        3.08808
      1560         2       -2.00000       31.67102       29.56623        5.08976
      1561         2       -2.00000       31.75291        8.79084        0.43199
      1562         2       -2.00000       31.81555       28.24457        2.43380
      1563         2       -2.00000       31.88388        7.48021        4.41624
      1564         2       -2.00000       31.96111       26.93120        6.41761
      1565         2       -2.00000       32.01629        6.16425        1.76169
      1566         2       -2.00000       32.10708       25.60987        3.76176
      1567         2       -2.00000       32.15063        4.85674        5.74702
      1568         2       -2.00000       32.25337       24.28745        1.10597
      1569         2       -2.00000       32.28681        3.54107        3.09292
      1570         2       -2.00000       32.39942       22.97007        5.08925
      1571         2       -2.00000       32.42508        2.22387        0.43868
      1572         2       -2.00000       32.56439        0.91175        4.42365
      1573         2       -2.00000       32.54482       21.64216        2.43293
      1574         2       -2.00000       32.70490       39.71142        1.76899
      1575         2       -2.00000       32.68910       20.31848        6.41605
      1576         2       -2.00000       32.84582       38.39409        5.75375
      1577         2       -2.00000       32.83186       18.98459        3.75981
      1578         2       -2.00000       32.98737       37.06742        3.09889
      1579         2       -2.00000       32.97302       17.64905        1.10321
      1580         2       -2.00000       33.11225       16.32088        5.08604
      1581         2       -2.00000       33.12925       35.74002        0.44349
      1582         2       -2.00000       33.24971       14.98610        2.42888
      1583         2       -2.00000       33.27137       34.42044        4.42742
      1584         2       -2.00000       33.38589       13.66102        6.41149
      1585         2       -2.00000       33.41380       33.09405        1.77126
      1586         2       -2.00000       33.52119       12.33085        3.75447
      1587         2       -2.00000       33.55680       31.77631        5.75475
      1588         2       -2.00000       33.65593       11.00362        1.09784
      1589         2       -2.00000       33.70036       30.45177        3.09856
      1590         2       -2.00000       33.79043        9.68668        5.08111
      1591         2       -2.00000       33.84441       29.12790        0.44253
      1592         2       -2.00000       33.92493        8.36450        2.42540
      1593         2       -2.00000       33.98885       27.81161        4.42602
      1594         2       -2.00000       34.05975        7.05170        6.40968
      1595         2       -2.00000       34.13337       26.48738        1.77000
      1596         2       -2.00000       34.19481        5.73241        3.75479
      1597         2       -2.00000       34.27765       25.16985        5.75337
      1598         2       -2.00000       34.33051        4.41357        1.10015
      1599         2       -2.00000       34.42138       23.84337        3.09710
      1600         2       -2.00000       34.46677        3.10197        5.08509
      1601         2       -2.00000       34.56446       22.51534        0.44069
      1602         2       -2.00000       34.60367        1.78188        2.43050
      1603         2       -2.00000       34.70665       21.19319        4.42381
      1604         2       -2.00000       34.74130        0.46823        6.41535
      1605         2       -2.00000       34.87981       39.26775        3.76066
      1606         2       -2.00000       34.84813       19.86198        1.76744
      1607         2       -2.00000       35.01912       37.94409        1.10584
      1608         2       -2.00000       34.98896       18.53738        5.75052
      1609         2       -2.00000       35.12915       17.20481        3.09403
      1610         2       -2.00000       35.15939       36.62723        5.09034
      1611         2       -2.00000       35.26863       15.87260        0.43737
      1612         2       -2.00000       35.30055       35.30233        2.43502
      1613         2       -2.00000       35.40753       14.54904        4.42019
      1614         2       -2.00000       35.44250       33.98491        6.41894
      1615         2       -2.00000       35.54604       13.21940        1.76350
      1616         2       -2.00000       35.58494       32.65992        3.76308
      1617         2       -2.00000       35.68407       11.89913        5.74650
      1618         2       -2.00000       35.72802       31.33498        1.10708
      1619         2       -2.00000       35.82178       10.57302        3.09019
      1620         2       -2.00000       35.87134       30.01756        5.09054
      1621         2       -2.00000       35.95908        9.24864        0.43425
      1622         2       -2.00000       36.01482       28.69229        2.43441
      1623         2       -2.00000       36.09614        7.93327        4.41817
      1624         2       -2.00000       36.15822       27.37415        6.41777
      1625         2       -2.00000       36.23289        6.61137        1.76288
      1626         2       -2.00000       36.30130       26.04764        3.76153
      1627         2       -2.00000       36.36947        5.29777        5.74738
      1628         2       -2.00000       36.44398       24.72029        1.10519
      1629         2       -2.00000       36.50597        3.97691        3.09251
      1630         2       -2.00000       36.58602       23.39958        5.08832
      1631         2       -2.00000       36.64248        2.65598        0.43774
      1632         2       -2.00000       36.72741       22.07030        2.43188
      1633         2       -2.00000       36.77922        1.34238        4.42254
      1634         2       -2.00000       36.86832       20.74791        6.41498
      1635         2       -2.00000       36.91637        0.02064        1.76782
      1636         2       -2.00000       37.00892       19.41734        3.75854
      1637         2       -2.00000       37.05423       38.82809        5.75256
      1638         2       -2.00000       37.14927       18.08658        1.10209
      1639         2       -2.00000       37.19282       37.50523        3.09764
      1640         2       -2.00000       37.28954       16.76362        5.08513
      1641         2       -2.00000       37.33237       36.18189        0.44254
      1642         2       -2.00000       37.42982       15.43366        2.42861
      1643         2       -2.00000       37.47280       34.86563        4.42673
      1644         2       -2.00000       37.56993       14.11215        6.41163
      1645         2       -2.00000       37.61396       33.54133        1.77114
      1646         2       -2.00000       37.70996       12.78415        3.75519
      1647         2       -2.00000       37.75575       32.22423        5.75486
      1648         2       -2.00000       37.84983       11.45740        1.09890
      1649         2       -2.00000       37.89795       30.89901        3.09888
      1650         2       -2.00000       37.98930       10.13942        5.08237
      1651         2       -2.00000       38.04039       29.57322        0.44276
      1652         2       -2.00000       38.12845        8.81500        2.42655
      1653         2       -2.00000       38.18283       28.25440        4.42608
      1654         2       -2.00000       38.26704        7.49914        6.41054
      1655         2       -2.00000       38.32503       26.92728        1.76978
      1656         2       -2.00000       38.40515        6.17645        3.75524
      1657         2       -2.00000       38.46690       25.60697        5.75295
      1658         2       -2.00000       38.54277        4.85435        1.10015
      1659         2       -2.00000       38.60838       24.27842        3.09654
      1660         2       -2.00000       38.67992        3.54018        5.08477
      1661         2       -2.00000       38.74937       22.94918        0.44009
      1662         2       -2.00000       38.81682        2.21857        2.42994
      1663         2       -2.00000       38.89005       21.62715        4.42318
      1664         2       -2.00000       38.95364        0.90456        6.41471
      1665         2       -2.00000       39.03056       20.29718        1.76672
      1666         2       -2.00000       39.09071       39.70492        3.75993
      1667         2       -2.00000       39.17107       18.97487        5.74981
      1668         2       -2.00000       39.22817       38.38286        1.10507
      1669         2       -2.00000       39.31166       17.64511        3.09335
      1670         2       -2.00000       39.36620       37.06805        5.08963
      1671         2       -2.00000       39.45258       16.31583        0.43690
      1672         2       -2.00000       39.50503       35.74515        2.43446
      1673         2       -2.00000       39.59365       14.99484        4.42001
      1674         2       -2.00000       39.64450       34.42930        6.41862
      1675         2       -2.00000       39.73489       13.66700        1.76363
      1676         2       -2.00000       39.78469       33.10520        3.76300
      1677         2       -2.00000       39.87620       12.34766        5.74689
      1678         2       -2.00000       39.92537       31.78033        1.10715
      1679         2       -2.00000       40.01744       11.02159        3.09076
      1680         2       -2.00000       40.06644       30.46227        5.09064
      1681         2       -2.00000       40.15827        9.69640        0.43480
      1682         2       -2.00000       40.20768       29.13572        2.43443
      1683         2       -2.00000       40.29870        8.37963        4.41861
      1684         2       -2.00000       40.34899       27.81594        6.41763
      1685         2       -2.00000       40.43858        7.05593        1.76310
      1686         2       -2.00000       40.49015       26.48774        3.76123
      1687         2       -2.00000       40.57765        5.74047        5.74737
      1688         2       -2.00000       40.63106       25.15878        1.10479
      1689         2       -2.00000       40.71607        4.41794        3.09230
      1690         2       -2.00000       40.77173       23.83687        5.08787
      1691         2       -2.00000       40.85378        3.09576        0.43739
      1692         2       -2.00000       40.91225       22.50699        2.43141
      1693         2       -2.00000       40.99092        1.78151        4.42212
      1694         2       -2.00000       41.05276       21.18463        6.41449
      1695         2       -2.00000       41.12775        0.45982        1.76735
      1696         2       -2.00000       41.19327       19.85479        3.75804
      1697         2       -2.00000       41.26457       39.26786        5.75209
      1698         2       -2.00000       41.33419       18.52531        1.10159
      1699         2       -2.00000       41.40164       37.94609        3.09723
      1700         2       -2.00000       41.47542       17.20396        5.08469
      1701         2       -2.00000       41.53902       36.62407        0.44222
      1702         2       -2.00000       41.61714       15.87568        2.42830
      1703         2       -2.00000       41.67689       35.30918        4.42658
      1704         2       -2.00000       41.75926       14.55578        6.41151
      1705         2       -2.00000       41.81532       33.98604        1.77116
      1706         2       -2.00000       41.90169       13.22903        3.75524
      1707         2       -2.00000       41.95422       32.66963        5.75502
      1708         2       -2.00000       42.04421       11.90300        1.09908
      1709         2       -2.00000       42.09362       31.34460        3.09907
      1710         2       -2.00000       42.18657       10.58518        5.08256
      1711         2       -2.00000       42.23333       30.01845        0.44289
      1712         2       -2.00000       42.32861        9.26031        2.42666
      1713         2       -2.00000       42.37328       28.69871        4.42606
      1714         2       -2.00000       42.47008        7.94358        6.41048
      1715         2       -2.00000       42.51339       27.37019        1.76957
      1716         2       -2.00000       42.61092        6.61963        3.75502
      1717         2       -2.00000       42.65350       26.04828        5.75257
      1718         2       -2.00000       42.75079        5.29613        1.09979
      1719         2       -2.00000       42.79377       24.71799        3.09606
      1720         2       -2.00000       42.88978        3.98072        5.08432
      1721         2       -2.00000       42.93405       23.38735        0.43959
      1722         2       -2.00000       43.02788        2.65818        2.42946
      1723         2       -2.00000       43.07440       22.06423        4.42268
      1724         2       -2.00000       43.16527        1.34378        6.41426
      1725         2       -2.00000       43.21507       20.73387        1.76624
      1726         2       -2.00000       43.30201        0.02224        3.75951
      1727         2       -2.00000       43.35623       19.41176        5.74934
      1728         2       -2.00000       43.43859       38.82316        1.10477
      1729         2       -2.00000       43.49794       18.08288        3.09290
      1730         2       -2.00000       43.57502       37.50968        5.08949
      1731         2       -2.00000       43.64038       16.75496        0.43653
      1732         2       -2.00000       43.71160       36.18850        2.43456
      1733         2       -2.00000       43.78330       15.43562        4.41978
      1734         2       -2.00000       43.84834       34.87442        6.41894
      1735         2       -2.00000       43.92678       14.10947        1.76357
      1736         2       -2.00000       43.98541       33.55192        3.76350
      1737         2       -2.00000       44.07034       12.79165        5.74697
      1738         2       -2.00000       44.12271       32.22818        1.10771
      1739         2       -2.00000       44.21390       11.46662        3.09087
      1740         2       -2.00000       44.26034       30.91060        5.09114
      1741         2       -2.00000       44.35722       10.14184        0.43483
      1742         2       -2.00000       44.39829       29.58369        2.43471
      1743         2       -2.00000       44.50006        8.82466        4.41842
      1744         2       -2.00000       44.53655       28.26262        6.41762
      1745         2       -2.00000       44.64226        7.49988        1.76266
      1746         2       -2.00000       44.67522       26.93229        3.76091
      1747         2       -2.00000       44.78374        6.18266        5.74674
      1748         2       -2.00000       44.81437       25.60068        1.10420
      1749         2       -2.00000       44.92433        4.85812        3.09156
      1750         2       -2.00000       44.95408       24.27592        5.08718
      1751         2       -2.00000       45.09444       22.94351        2.43069
      1752         2       -2.00000       45.06396        3.53413        0.43664
      1753         2       -2.00000       45.20255        2.21864        4.42142
      1754         2       -2.00000       45.23551       21.61936        6.41384
      1755         2       -2.00000       45.34033        0.89667        1.76675
      1756         2       -2.00000       45.37723       20.28875        3.75742
      1757         2       -2.00000       45.47740       39.70556        5.75162
      1758         2       -2.00000       45.51982       18.95975        1.10101
      1759         2       -2.00000       45.61382       38.38567        3.09704
      1760         2       -2.00000       45.66323       17.63989        5.08416
      1761         2       -2.00000       45.74968       37.06630        0.44243
      1762         2       -2.00000       45.80735       16.31398        2.42799
      1763         2       -2.00000       45.88522       35.75446        4.42721
      1764         2       -2.00000       45.95195       14.99672        6.41141
      1765         2       -2.00000       46.02036       34.43441        1.77219
      1766         2       -2.00000       46.09671       13.67270        3.75541
      1767         2       -2.00000       46.15534       33.12060        5.75623
      1768         2       -2.00000       46.24140       12.34887        1.09934
      1769         2       -2.00000       46.29008       31.79726        3.10025
      1770         2       -2.00000       46.38536       11.03254        5.08283
      1771         2       -2.00000       46.42506       30.47147        0.44376
      1772         2       -2.00000       46.52892        9.70795        2.42666
      1773         2       -2.00000       46.56012       29.15068        4.42652
      1774         2       -2.00000       46.67152        8.39005        6.41014
      1775         2       -2.00000       46.69582       27.81948        1.76948
      1776         2       -2.00000       46.81372        7.06362        3.75413
      1777         2       -2.00000       46.83248       26.49355        5.75203
      1778         2       -2.00000       46.97067       25.15841        3.09498
      1779         2       -2.00000       46.95559        5.73659        1.09874
      1780         2       -2.00000       47.11070       23.82287        0.43846
      1781         2       -2.00000       47.09699        4.41733        5.08304
      1782         2       -2.00000       47.25242       22.49571        4.42145
      1783         2       -2.00000       47.23798        3.09162        2.42836
      1784         2       -2.00000       47.39566       21.16314        1.76531
      1785         2       -2.00000       47.37825        1.77549        6.41308
      1786         2       -2.00000       47.51781        0.45444        3.75848
      1787         2       -2.00000       47.54026       19.84098        5.74833
      1788         2       -2.00000       47.65599       39.25776        1.10408
      1789         2       -2.00000       47.68591       18.51431        3.09204
      1790         2       -2.00000       47.79282       37.94849        5.08944
      1791         2       -2.00000       47.83204       17.19013        0.43600
      1792         2       -2.00000       47.92812       36.63238        2.43532
      1793         2       -2.00000       47.97856       15.87536        4.41966
      1794         2       -2.00000       48.06181       35.32367        6.42052
      1795         2       -2.00000       48.12477       14.55398        1.76402
      1796         2       -2.00000       48.19431       34.00594        3.76558
      1797         2       -2.00000       48.27042       13.24018        5.74764
      1798         2       -2.00000       48.32527       32.68601        1.11002
      1799         2       -2.00000       48.41486       11.91816        3.09172
      1800         2       -2.00000       48.45568       31.37016        5.09301
      1801         2       -2.00000       48.55818       10.59438        0.43526
      1802         2       -2.00000       48.58553       30.04268        2.43605
      1803         2       -2.00000       48.69974        9.27648        4.41872
      1804         2       -2.00000       48.71610       28.71820        6.41800
      1805         2       -2.00000       48.84057        7.94828        1.76203
      1806         2       -2.00000       48.84763       27.38250        3.76070
      1807         2       -2.00000       48.98204       26.04359        1.10311
      1808         2       -2.00000       48.98124        6.62565        5.74535
      1809         2       -2.00000       49.11951       24.71093        5.08516
      1810         2       -2.00000       49.12392        5.29428        3.08979
      1811         2       -2.00000       49.26243       23.37129        2.42864
      1812         2       -2.00000       49.26700        3.96328        0.43487
      1813         2       -2.00000       49.40792       22.04180        6.41199
      1814         2       -2.00000       49.41201        2.64349        4.41940
      1815         2       -2.00000       49.55765       20.71031        3.75554
      1816         2       -2.00000       49.55741        1.32023        1.76448
      1817         2       -2.00000       49.70819       19.38396        1.09926
      1818         2       -2.00000       49.70121        0.00972        5.74974
      1819         2       -2.00000       49.84269       38.81782        3.09602
      1820         2       -2.00000       49.85865       18.07068        5.08306
      1821         2       -2.00000       49.98007       37.50612        0.44285
      1822         2       -2.00000       50.00854       16.75251        2.42801
      1823         2       -2.00000       50.11377       36.20299        4.42912
      1824         2       -2.00000       50.15652       15.44348        6.41248
      1825         2       -2.00000       50.24394       34.89064        1.77536
      1826         2       -2.00000       50.30393       14.12596        3.75702
      1827         2       -2.00000       50.37033       33.58370        5.76007
      1828         2       -2.00000       50.44805       12.80723        1.10126
      1829         2       -2.00000       50.49497       32.26385        3.10372
      1830         2       -2.00000       50.59065       11.49294        5.08406
      1831         2       -2.00000       50.61599       30.93878        0.44673
      1832         2       -2.00000       50.72867       10.16763        2.42772
      1833         2       -2.00000       50.73790       29.61377        4.42786
      1834         2       -2.00000       50.85996       28.27538        1.76977
      1835         2       -2.00000       50.86670        8.84460        6.41020
      1836         2       -2.00000       50.98797       26.93850        5.75082
      1837         2       -2.00000       51.00096        7.51143        3.75358
      1838         2       -2.00000       51.11901       25.59346        3.09350
      1839         2       -2.00000       51.14051        6.17428        1.09545
      1840         2       -2.00000       51.25945       24.24696        0.43390
      1841         2       -2.00000       51.28359        4.84403        5.08153
      1842         2       -2.00000       51.40806       22.91137        4.41936
      1843         2       -2.00000       51.43373        3.50929        2.42497
      1844         2       -2.00000       51.56526       21.57434        1.76124
      1845         2       -2.00000       51.58948        2.18946        6.40848
      1846         2       -2.00000       51.72726       20.25604        5.74425
      1847         2       -2.00000       51.74643        0.87130        3.75469
      1848         2       -2.00000       51.88991       18.93860        3.08929
      1849         2       -2.00000       51.89873       39.68105        1.10148
      1850         2       -2.00000       52.04582       17.62710        0.43555
      1851         2       -2.00000       52.04438       38.38217        5.08884
      1852         2       -2.00000       52.18273       37.07725        2.43677
      1853         2       -2.00000       52.19813       16.32649        4.42221
      1854         2       -2.00000       52.31217       35.78058        6.42421
      1855         2       -2.00000       52.34465       15.01527        1.76806
      1856         2       -2.00000       52.43376       34.47397        3.77149
      1857         2       -2.00000       52.48781       13.71098        5.75271
      1858         2       -2.00000       52.54845       33.15974        1.11618
      1859         2       -2.00000       52.62977       12.38972        3.09363
      1860         2       -2.00000       52.65672       31.84650        5.09939
      1861         2       -2.00000       52.76234       11.06353        0.43819
      1862         2       -2.00000       52.76643       30.51131        2.43852
      1863         2       -2.00000       52.87246       29.17704        6.42015
      1864         2       -2.00000       52.89307        9.73716        4.41731
      1865         2       -2.00000       52.98787       27.82741        3.75728
      1866         2       -2.00000       53.01915        8.39837        1.76512
      1867         2       -2.00000       53.10938       26.47494        1.10368
      1868         2       -2.00000       53.14900        7.06325        5.73872
      1869         2       -2.00000       53.24500       25.13011        5.07793
      1870         2       -2.00000       53.28261        5.71785        3.08876
      1871         2       -2.00000       53.38615       23.77917        2.42631
      1872         2       -2.00000       53.43395        4.37420        0.43041
      1873         2       -2.00000       53.55281       22.44305        6.40574
      1874         2       -2.00000       53.60510        3.05506        4.41173
      1875         2       -2.00000       53.73647       21.11959        3.74597
      1876         2       -2.00000       53.77962        1.73280        1.75649
      1877         2       -2.00000       53.92070       19.80395        1.09257
      1878         2       -2.00000       53.95711        0.43015        5.74569
      1879         2       -2.00000       54.09553       18.50989        5.08313
      1880         2       -2.00000       54.11943       39.24745        3.09603
      1881         2       -2.00000       54.25882       17.20722        2.42760
      1882         2       -2.00000       54.27326       37.94943        0.44158
      1883         2       -2.00000       54.41089       15.91565        6.42162
      1884         2       -2.00000       54.41065       36.65882        4.43430
      1885         2       -2.00000       54.52959       35.35907        1.77942
      1886         2       -2.00000       54.54498       14.61393        3.76632
      1887         2       -2.00000       54.63545       34.06268        5.76795
      1888         2       -2.00000       54.67748       13.30143        1.11186
      1889         2       -2.00000       54.71942       32.74669        3.11531
      1890         2       -2.00000       54.79032       11.98501        5.09448
      1891         2       -2.00000       54.80099       31.41063        0.45811
      1892         2       -2.00000       54.87894       30.07627        4.43566
      1893         2       -2.00000       54.92233       10.62490        2.42122
      1894         2       -2.00000       54.98914       28.70027        1.76008
      1895         2       -2.00000       55.03269        9.27370        6.40534
      1896         2       -2.00000       55.08899       27.34397        5.74332
      1897         2       -2.00000       55.16935        7.92946        3.75354
      1898         2       -2.00000       55.22999       25.99202        3.09057
      1899         2       -2.00000       55.25701        6.57886        1.08441
      1900         2       -2.00000       55.33593       24.63674        0.42657
      1901         2       -2.00000       55.41822        5.25411        5.07918
      1902         2       -2.00000       55.51735       23.31274        4.41407
      1903         2       -2.00000       55.59266        3.92422        2.41195
      1904         2       -2.00000       55.71641       21.99236        1.74514
      1905         2       -2.00000       55.79164        2.62783        6.39879
      1906         2       -2.00000       55.93648       20.70195        5.73277
      1907         2       -2.00000       55.98973        1.31115        3.74894
      1908         2       -2.00000       56.14781       19.39242        3.08423
      1909         2       -2.00000       56.20082        0.00792        1.09951
      1910         2       -2.00000       56.36019       18.09814        0.44003
      1911         2       -2.00000       56.39539       38.83564        5.09589
      1912         2       -2.00000       56.49348       16.81002        4.43117
      1913         2       -2.00000       56.52524       37.54066        2.43963
      1914         2       -2.00000       56.67065       15.52567        1.77283
      1915         2       -2.00000       56.68572       36.25835        6.42457
      1916         2       -2.00000       56.77787       14.22420        5.77050
      1917         2       -2.00000       56.77579       34.94750        3.77826
      1918         2       -2.00000       56.83049       33.62356        1.12550
      1919         2       -2.00000       56.84196       12.90608        3.11920
      1920         2       -2.00000       56.86906       32.29423        5.11246
      1921         2       -2.00000       56.90283       30.96211        2.45757
      1922         2       -2.00000       56.91686       11.54177        0.46346
      1923         2       -2.00000       56.95945       29.60164        6.43998
      1924         2       -2.00000       56.98840       10.20849        4.43389
      1925         2       -2.00000       57.02393       28.25986        3.77182
      1926         2       -2.00000       57.16084        8.69947        1.68051
      1927         2       -2.00000       57.19196       26.75751        1.01934
      1928         2       -2.00000       57.34715        6.06326        3.05754
      1929         2       -2.00000       57.37666        7.32103        5.76790
      1930         2       -2.00000       57.40072       25.38709        5.11026
      1931         2       -2.00000       57.42783       24.13651        2.39661
      1932         2       -2.00000       57.59224        4.81902        0.41295
      1933         2       -2.00000       57.70629       22.91695        6.38751
      1934         2       -2.00000       57.77847        3.52725        4.40749
      1935         2       -2.00000       57.91208       21.61882        3.74412
      1936         2       -2.00000       57.99140        2.25255        1.76089
      1937         2       -2.00000       58.14972       20.35351        1.09705
      1938         2       -2.00000       58.21212        0.96925        5.75648
      1939         2       -2.00000       58.40340       19.07523        5.09354
      1940         2       -2.00000       58.45465       39.80062        3.10652
      1941         2       -2.00000       58.66943       17.78595        2.43609
      1942         2       -2.00000       58.73423       38.50147        0.44912
      1943         2       -2.00000       58.89343       16.47095        6.43173
      1944         2       -2.00000       58.90923       37.17007        4.44323
      1945         2       -2.00000       58.94235       15.10737        3.77750
      1946         2       -2.00000       58.95102       35.80146        1.78579
      1947         2       -2.00000       58.96930       13.76512        1.11586
      1948         2       -2.00000       58.97235       34.45279        5.76639
      1949         2       -2.00000       58.97660       12.41157        5.11258
      1950         2       -2.00000       58.97973       11.12432        2.43949
      1951         2       -2.00000       58.98165       33.10140        3.11232
      1952         2       -2.00000       58.99144       31.76875        0.45258
      1953         2       -2.00000       58.99200       30.43185        4.45123
      1954         2       -2.00000       58.99456       29.15315        1.77973
      1955         2       -2.00000       59.01718        9.68212        6.46134
      1956         2       -2.00000       59.02793       27.72436        5.80330
      1957         2       -2.00000       59.07429        8.53088        3.71397
      1958         2       -2.00000       59.08551       26.57620        3.05582
      1959         2       -2.00000       60.94266       25.94916        4.89654
      1960         2       -2.00000       60.95052        7.89674        5.55444
      1961         2       -2.00000       61.00530       27.23722        1.16608
      1962         2       -2.00000       61.01540        9.19960        1.82621
      1963         2       -2.00000       61.06304       28.50778        3.77186
      1964         2       -2.00000       61.07395       10.47297        4.43248
      1965         2       -2.00000       61.07379       29.78847        6.43130
      1966         2       -2.00000       61.08478       11.76014        0.45314
      1967         2       -2.00000       61.09432       31.11953        2.44690
      1968         2       -2.00000       61.10635       32.43898        5.10345
      1969         2       -2.00000       61.10948       13.10728        3.10940
      1970         2       -2.00000       61.11822       33.77774        1.11805
      1971         2       -2.00000       61.13009       14.44326        5.76847
      1972         2       -2.00000       61.13386       35.12969        3.77660
      1973         2       -2.00000       61.16001       36.49224        6.43575
      1974         2       -2.00000       61.16185       15.79354        1.78563
      1975         2       -2.00000       61.19521       37.84732        2.44403
      1976         2       -2.00000       61.20027       17.14387        4.43090
      1977         2       -2.00000       61.50985       39.15024        5.09899
      1978         2       -2.00000       61.56719       18.42092        0.44599
      1979         2       -2.00000       61.76898        0.31298        1.11228
      1980         2       -2.00000       61.82865       19.70229        3.09800
      1981         2       -2.00000       62.00132        1.60137        3.76092
      1982         2       -2.00000       62.05907       20.98538        5.74731
      1983         2       -2.00000       62.20928        2.88747        6.41041
      1984         2       -2.00000       62.29093       22.24705        1.74698
      1985         2       -2.00000       62.41580        4.15825        2.40948
      1986         2       -2.00000       62.57484       23.46969        4.36748
      1987         2       -2.00000       62.66435        5.39493        5.03283
      1988         2       -2.00000       62.79700       24.75557        0.45805
      1989         2       -2.00000       62.86381        6.68738        1.11465
      1990         2       -2.00000       62.88875       26.12801        2.99559
      1991         2       -2.00000       62.91851        8.06660        3.65583
      1992         2       -2.00000       63.05485       27.62251        5.75705
      1993         2       -2.00000       63.08508        9.56705        6.41943
      1994         2       -2.00000       63.12406       28.98687        1.80333
      1995         2       -2.00000       63.16232       10.93549        2.46619
      1996         2       -2.00000       63.17748       30.31236        4.44925
      1997         2       -2.00000       63.20691       31.63720        0.46288
      1998         2       -2.00000       63.22600       12.25802        5.11124
      1999         2       -2.00000       63.25062       32.97202        3.11823
      2000         2       -2.00000       63.27669       13.57555        1.12328
      2001         2       -2.00000       63.29361       34.29736        5.77214
      2002         2       -2.00000       63.35833       35.61028        1.78304
      2003         2       -2.00000       63.35929       14.89439        3.77306
      2004         2       -2.00000       63.47655       36.90520        4.42687
      2005         2       -2.00000       63.49114       16.18017        6.41463
      2006         2       -2.00000       63.62444       38.18267        0.45375
      2007         2       -2.00000       63.64714       17.45150        2.44392
      2008         2       -2.00000       63.79888       39.47317        3.09610
      2009         2       -2.00000       63.83786       18.73806        5.08048
      2010         2       -2.00000       64.00909        0.65748        5.74499
      2011         2       -2.00000       64.06651       20.03172        1.08853
      2012         2       -2.00000       64.21841        1.95399        1.75513
      2013         2       -2.00000       64.29589       21.31962        3.73533
      2014         2       -2.00000       64.42774        3.25176        4.40140
      2015         2       -2.00000       64.50361       22.63495        6.39837
      2016         2       -2.00000       64.61645        4.56233        0.42371
      2017         2       -2.00000       64.70556       23.95390        2.42374
      2018         2       -2.00000       64.79450        5.89559        3.08639
      2019         2       -2.00000       64.82249       25.32021        5.07849
      2020         2       -2.00000       64.89611        7.25997        5.73723
      2021         2       -2.00000       64.97672       26.67670        1.08905
      2022         2       -2.00000       65.03855        8.61185        1.75279
      2023         2       -2.00000       65.08972       28.04724        3.75593
      2024         2       -2.00000       65.15035        9.97500        4.41725
      2025         2       -2.00000       65.19904       29.42668        6.42381
      2026         2       -2.00000       65.27523       11.33363        0.44321
      2027         2       -2.00000       65.27884       30.76891        2.45071
      2028         2       -2.00000       65.34998       32.10048        5.10713
      2029         2       -2.00000       65.38037       12.66790        3.10621
      2030         2       -2.00000       65.42408       33.41199        1.12134
      2031         2       -2.00000       65.49121       13.97964        5.75854
      2032         2       -2.00000       65.51776       34.72117        3.77301
      2033         2       -2.00000       65.61448       15.27013        1.77342
      2034         2       -2.00000       65.62651       36.01883        6.42645
      2035         2       -2.00000       65.75531       37.30490        2.43781
      2036         2       -2.00000       65.76037       16.56474        4.42432
      2037         2       -2.00000       65.90304       38.59887        5.08926
      2038         2       -2.00000       65.92093       17.84921        0.43605
      2039         2       -2.00000       66.06666       39.88884        1.10134
      2040         2       -2.00000       66.10010       19.14462        3.08666
      2041         2       -2.00000       66.24366        1.07058        3.74971
      2042         2       -2.00000       66.28577       20.45532        5.73869
      2043         2       -2.00000       66.42403        2.38790        6.40380
      2044         2       -2.00000       66.47480       21.76857        1.75406
      2045         2       -2.00000       66.60024        3.70572        2.41923
      2046         2       -2.00000       66.64820       23.10905        4.41948
      2047         2       -2.00000       66.76000        5.04749        5.08257
      2048         2       -2.00000       66.80708       24.44805        0.42858
      2049         2       -2.00000       66.90661        6.38399        1.09011
      2050         2       -2.00000       66.94109       25.80293        3.09316
      2051         2       -2.00000       67.03533        7.73170        3.75430
      2052         2       -2.00000       67.07142       27.15620        5.74757
      2053         2       -2.00000       67.16421        9.07349        6.40818
      2054         2       -2.00000       67.19012       28.50488        1.76906
      2055         2       -2.00000       67.29350       10.40837        2.42826
      2056         2       -2.00000       67.30168       29.85543        4.42982
      2057         2       -2.00000       67.40827       31.18922        0.45026
      2058         2       -2.00000       67.42310       11.74230        5.08597
      2059         2       -2.00000       67.51060       32.51554        3.10857
      2060         2       -2.00000       67.55736       13.06000        1.10413
      2061         2       -2.00000       67.61743       33.83029        5.76381
      2062         2       -2.00000       67.69266       14.37291        3.76065
      2063         2       -2.00000       67.73180       35.12897        1.77756
      2064         2       -2.00000       67.83454       15.67976        6.41514
      2065         2       -2.00000       67.85699       36.43217        4.43059
      2066         2       -2.00000       67.99181       37.72555        0.44282
      2067         2       -2.00000       67.98411       16.97591        2.42793
      2068         2       -2.00000       68.13642       39.02826        3.09504
      2069         2       -2.00000       68.14131       18.28413        5.08232
      2070         2       -2.00000       68.28832        0.21422        5.74768
      2071         2       -2.00000       68.30324       19.58862        1.09640
      2072         2       -2.00000       68.44567        1.52128        1.76139
      2073         2       -2.00000       68.46661       20.91212        3.75257
      2074         2       -2.00000       68.60263        2.84619        4.41666
      2075         2       -2.00000       68.62982       22.24277        6.40935
      2076         2       -2.00000       68.75838        4.16910        0.43290
      2077         2       -2.00000       68.78212       23.57804        2.42693
      2078         2       -2.00000       68.90411        5.50809        3.08868
      2079         2       -2.00000       68.92817       24.92429        5.08219
      2080         2       -2.00000       69.04727        6.84688        5.74310
      2081         2       -2.00000       69.06363       26.26430        1.10305
      2082         2       -2.00000       69.18345        8.17629        1.76263
      2083         2       -2.00000       69.19323       27.61043        3.75967
      2084         2       -2.00000       69.31763       28.95280        6.41868
      2085         2       -2.00000       69.31963        9.50967        4.41852
      2086         2       -2.00000       69.43921       30.28205        2.43706
      2087         2       -2.00000       69.45637       10.83098        0.43608
      2088         2       -2.00000       69.55999       31.61234        5.09509
      2089         2       -2.00000       69.59609       12.15576        3.09248
      2090         2       -2.00000       69.68126       32.92723        1.11231
      2091         2       -2.00000       69.73796       13.47638        5.74889
      2092         2       -2.00000       69.80397       34.24315        3.76787
      2093         2       -2.00000       69.88256       14.78569        1.76496
      2094         2       -2.00000       69.93085       35.55449        6.42197
      2095         2       -2.00000       70.02869       16.10089        4.42022
      2096         2       -2.00000       70.06214       36.85602        2.43577
      2097         2       -2.00000       70.17795       17.40855        0.43553
      2098         2       -2.00000       70.19880       38.16575        5.08905
      2099         2       -2.00000       70.33939       39.46965        1.10291
      2100         2       -2.00000       70.32816       18.72704        3.09093
      2101         2       -2.00000       70.48295        0.66347        3.75703
      2102         2       -2.00000       70.48039       20.04994        5.74671
      2103         2       -2.00000       70.62908        1.98368        6.41129
      2104         2       -2.00000       70.63109       21.37137        1.76392
      2105         2       -2.00000       70.77489        3.30210        2.42712
      2106         2       -2.00000       70.77954       22.70623        4.42003
      2107         2       -2.00000       70.91973        4.63190        5.08176
      2108         2       -2.00000       70.92398       24.03777        0.43683
      2109         2       -2.00000       71.06273        5.95634        1.09758
      2110         2       -2.00000       71.06490       25.37860        3.09387
      2111         2       -2.00000       71.20493        7.28807        3.75336
      2112         2       -2.00000       71.20060       26.71892        5.75148
      2113         2       -2.00000       71.33389       28.04966        1.76944
      2114         2       -2.00000       71.34544        8.61807        6.41001
      2115         2       -2.00000       71.46446       29.38407        4.42693
      2116         2       -2.00000       71.48660        9.93817        2.42683
      2117         2       -2.00000       71.59423       30.70667        0.44471
      2118         2       -2.00000       71.62847       11.26324        5.08317
      2119         2       -2.00000       71.72367       32.03234        3.10144
      2120         2       -2.00000       71.77179       12.57861        1.09976
      2121         2       -2.00000       71.85368       33.35399        5.75753
      2122         2       -2.00000       71.91632       13.90027        3.75572
      2123         2       -2.00000       71.98465       34.66459        1.77328
      2124         2       -2.00000       72.06188       15.22124        6.41145
      2125         2       -2.00000       72.11706       35.98059        4.42783
      2126         2       -2.00000       72.20785       16.53497        2.42776
      2127         2       -2.00000       72.25140       37.28809        0.44250
      2128         2       -2.00000       72.35414       17.85739        5.08354
      2129         2       -2.00000       72.38758       38.60377        3.09660
      2130         2       -2.00000       72.50018       19.17473        1.10027
      2131         2       -2.00000       72.52585       39.92097        5.75084
      2132         2       -2.00000       72.66516        1.11100        1.76587
      2133         2       -2.00000       72.64559       20.50268        3.75659
      2134         2       -2.00000       72.80567        2.43338        4.42053
      2135         2       -2.00000       72.78987       21.83397        6.41301
      2136         2       -2.00000       72.94658        3.75075        0.43577
      2137         2       -2.00000       72.93263       23.16025        2.42971
      2138         2       -2.00000       73.08814        5.07742        3.09063
      2139         2       -2.00000       73.07378       24.49579        5.08631
      2140         2       -2.00000       73.21301       25.82396        1.10348
      2141         2       -2.00000       73.23002        6.40481        5.74602
      2142         2       -2.00000       73.35048       27.15874        3.76064
      2143         2       -2.00000       73.37213        7.72436        1.76210
      2144         2       -2.00000       73.48666       28.49143        6.41757
      2145         2       -2.00000       73.51457        9.05079        4.41826
      2146         2       -2.00000       73.62196       29.81399        2.43505
      2147         2       -2.00000       73.65757       10.36853        0.43477
      2148         2       -2.00000       73.75670       31.14122        5.09168
      2149         2       -2.00000       73.80113       11.69307        3.09096
      2150         2       -2.00000       73.89120       32.45816        1.10840
      2151         2       -2.00000       73.94517       13.01694        5.74699
      2152         2       -2.00000       74.02570       33.78029        3.76411
      2153         2       -2.00000       74.08962       14.33323        1.76350
      2154         2       -2.00000       74.16051       35.10071        6.41938
      2155         2       -2.00000       74.23414       15.65746        4.41952
      2156         2       -2.00000       74.29557       36.41238        2.43473
      2157         2       -2.00000       74.37842       16.97499        0.43615
      2158         2       -2.00000       74.43128       37.73127        5.08937
      2159         2       -2.00000       74.52214       18.30146        3.09242
      2160         2       -2.00000       74.56754       39.04287        1.10443
      2161         2       -2.00000       74.66522       19.62950        5.74883
      2162         2       -2.00000       74.70444        0.24083        3.75902
      2163         2       -2.00000       74.80742       20.95165        1.76571
      2164         2       -2.00000       74.84207        1.56212        6.41371
      2165         2       -2.00000       74.98058        2.87709        2.42886
      2166         2       -2.00000       74.94890       22.28286        4.42208
      2167         2       -2.00000       75.11989        4.20075        5.08368
      2168         2       -2.00000       75.08973       23.60746        0.43900
      2169         2       -2.00000       75.22992       24.94003        3.09549
      2170         2       -2.00000       75.26016        5.51757        1.09918
      2171         2       -2.00000       75.36939       26.27224        5.75215
      2172         2       -2.00000       75.40131        6.84247        3.75449
      2173         2       -2.00000       75.50830       27.59580        1.76933
      2174         2       -2.00000       75.54327        8.16754        6.41012
      2175         2       -2.00000       75.64681       28.92544        4.42602
      2176         2       -2.00000       75.68571        9.48491        2.42644
      2177         2       -2.00000       75.78484       30.24570        0.44302
      2178         2       -2.00000       75.82879       10.80986        5.08244
      2179         2       -2.00000       75.92254       31.57181        3.09932
      2180         2       -2.00000       75.97211       12.12728        1.09898
      2181         2       -2.00000       76.05985       32.89620        5.75527
      2182         2       -2.00000       76.11559       13.45255        3.75511
      2183         2       -2.00000       76.19691       34.21157        1.77135
      2184         2       -2.00000       76.25899       14.77830        6.41129
      2185         2       -2.00000       76.33366       35.53347        4.42663
      2186         2       -2.00000       76.40207       16.09720        2.42799
      2187         2       -2.00000       76.47024       36.84703        0.44214
      2188         2       -2.00000       76.54475       17.42455        5.08433
      2189         2       -2.00000       76.60674       38.16792        3.09701
      2190         2       -2.00000       76.68678       18.74526        1.10119
      2191         2       -2.00000       76.74324       39.48882        5.75178
      2192         2       -2.00000       76.82818       20.07450        3.75763
      2193         2       -2.00000       76.87999        0.68037        1.76697
      2194         2       -2.00000       76.96909       21.40454        6.41408
      2195         2       -2.00000       77.01713        2.00206        4.42170
      2196         2       -2.00000       77.10969       22.72750        2.43097
      2197         2       -2.00000       77.15500        3.31675        0.43695
      2198         2       -2.00000       77.25004       24.05826        5.08743
      2199         2       -2.00000       77.29359        4.63957        3.09187
      2200         2       -2.00000       77.39031       25.38122        1.10439
      2201         2       -2.00000       77.43314        5.96295        5.74698
      2202         2       -2.00000       77.53058       26.71118        3.76091
      2203         2       -2.00000       77.57357        7.27920        1.76279
      2204         2       -2.00000       77.67070       28.04030        6.41743
      2205         2       -2.00000       77.71473        8.60347        4.41838
      2206         2       -2.00000       77.81073       29.36065        2.43433
      2207         2       -2.00000       77.85652        9.92061        0.43466
      2208         2       -2.00000       77.95060       30.68744        5.09062
      2209         2       -2.00000       77.99872       11.24583        3.09064
      2210         2       -2.00000       78.09007       32.00538        1.10715
      2211         2       -2.00000       78.14116       12.57162        5.74676
      2212         2       -2.00000       78.22922       33.32984        3.76297
      2213         2       -2.00000       78.28360       13.89044        1.76344
      2214         2       -2.00000       78.36781       34.65330        6.41852
      2215         2       -2.00000       78.42579       15.21756        4.41974
      2216         2       -2.00000       78.50591       35.96839        2.43428
      2217         2       -2.00000       78.56767       16.53782        0.43657
      2218         2       -2.00000       78.64354       37.29049        5.08937
      2219         2       -2.00000       78.70914       17.86642        3.09298
      2220         2       -2.00000       78.78068       38.60466        1.10475
      2221         2       -2.00000       78.85014       19.19562        5.74942
      2222         2       -2.00000       78.91759       39.92623        3.75958
      2223         2       -2.00000       78.99081       20.51769        1.76634
      2224         2       -2.00000       79.05441        1.12575        6.41435
      2225         2       -2.00000       79.13133       21.84762        4.42280
      2226         2       -2.00000       79.19148        2.43992        2.42959
      2227         2       -2.00000       79.27184       23.16997        0.43971
      2228         2       -2.00000       79.32894        3.76198        5.08445
      2229         2       -2.00000       79.41243       24.49969        3.09617
      2230         2       -2.00000       79.46697        5.07679        1.09989
      2231         2       -2.00000       79.55335       25.82897        5.75262
      2232         2       -2.00000       79.60580        6.39968        3.75506
      2233         2       -2.00000       79.69442       27.15000        1.76951
      2234         2       -2.00000       79.74527        7.72315        6.41044
      2235         2       -2.00000       79.83566       28.47783        4.42588
      2236         2       -2.00000       79.88546        9.03964        2.42652
      2237         2       -2.00000       79.97697       29.79718        0.44262
      2238         2       -2.00000       80.02613       10.36451        5.08237
      2239         2       -2.00000       80.11821       31.12325        3.09876
      2240         2       -2.00000       80.16721       11.68257        1.09888
