# Supplementary material for: Quantitative prediction of grain boundary thermal conductivities from local atomic environments
Source: Nat Commun. 2020 Apr 15;11:1854. doi: 10.1038/s41467-020-15619-9 (PMC7160158; doi:10.1038/s41467-020-15619-9)
Supplement: Supplementary file 4 — Supplementary Data 1 [file 41467_2020_15619_MOESM4_ESM.zip › MgO_GBs/sym_tilt/standard_pressure/310/s635_1_3_25.lmp]

LAMMPS data file

      1864          atoms
         0          bonds
         0         angles
         0      dihedrals
         0      impropers
         2     atom types
         0     bond types
         0    angle types
         0 dihedral types
         0 improper types

      0.0000000     80.0913750 xlo xhi
      0.0000000     33.5172180 ylo yhi
      0.0000000      6.6383708 zlo zhi
      0.0000000      0.0000000      0.0074647 xy xz yz

Masses

1                24.30500 # Mg
2                15.99940 # O

Atoms

         1         1        2.00000        0.09755       18.20227        1.59071
         2         1        2.00000        0.09755        1.44743        4.90987
         3         1        2.00000        0.26550       19.52477        4.24625
         4         1        2.00000        0.26550        2.76243        0.92704
         5         1        2.00000        0.43321       20.83976        0.26335
         6         1        2.00000        0.43321        4.08488        3.58252
         7         1        2.00000        0.60077       22.16222        2.91875
         8         1        2.00000        0.60077        5.40738        6.23793
         9         1        2.00000        0.76792       23.48471        5.57407
        10         1        2.00000        0.76792        6.72237        2.25488
        11         1        2.00000        0.93499       24.79977        1.59095
        12         1        2.00000        0.93499        8.04489        4.91014
        13         1        2.00000        1.10190       26.12226        4.24615
        14         1        2.00000        1.10190        9.35992        0.92698
        15         1        2.00000        1.26881       27.43732        0.26299
        16         1        2.00000        1.26881       10.68245        3.58218
        17         1        2.00000        1.43596       28.75981        2.91821
        18         1        2.00000        1.43596       12.00494        6.23741
        19         1        2.00000        1.60327       30.08234        5.57351
        20         1        2.00000        1.60327       13.32000        2.25434
        21         1        2.00000        1.77090       31.39740        1.59051
        22         1        2.00000        1.77090       14.64249        4.90972
        23         1        2.00000        1.93877       32.71993        4.24597
        24         1        2.00000        1.93877       15.95755        0.92682
        25         1        2.00000        2.10672       17.28008        3.58231
        26         1        2.00000        2.10672        0.51777        0.26311
        27         1        2.00000        2.27476       18.60260        6.23783
        28         1        2.00000        2.27476        1.84029        2.91863
        29         1        2.00000        2.44263       19.91766        2.25494
        30         1        2.00000        2.44271        3.16282        5.57411
        31         1        2.00000        2.61042       21.24019        4.91035
        32         1        2.00000        2.61042        4.47785        1.59116
        33         1        2.00000        2.77781       22.55521        0.92731
        34         1        2.00000        2.77789        5.80037        4.24649
        35         1        2.00000        2.94504       23.87774        3.58256
        36         1        2.00000        2.94504        7.11540        0.26337
        37         1        2.00000        3.11203       25.20026        6.23777
        38         1        2.00000        3.11203        8.43789        2.91858
        39         1        2.00000        3.27894       26.51529        2.25459
        40         1        2.00000        3.27894        9.76041        5.57378
        41         1        2.00000        3.44593       27.83785        4.90982
        42         1        2.00000        3.44593       11.07548        1.59064
        43         1        2.00000        3.61300       29.15291        0.92674
        44         1        2.00000        3.61308       12.39800        4.24594
        45         1        2.00000        3.78039       30.47540        3.58210
        46         1        2.00000        3.78039       13.71303        0.26293
        47         1        2.00000        3.94810       31.79786        6.23755
        48         1        2.00000        3.94810       15.03552        2.91839
        49         1        2.00000        4.11598       33.11285        2.25470
        50         1        2.00000        4.11598       16.35798        5.57390
        51         1        2.00000        4.28401       17.67294        1.59108
        52         1        2.00000        4.28401        0.91806        4.91025
        53         1        2.00000        4.45212       18.99543        4.24661
        54         1        2.00000        4.45212        2.23309        0.92741
        55         1        2.00000        4.62007       20.31046        0.26371
        56         1        2.00000        4.62007        3.55558        3.58289
        57         1        2.00000        4.78778       21.63302        2.91906
        58         1        2.00000        4.78778        4.87814        6.23824
        59         1        2.00000        4.95517       22.95564        5.57429
        60         1        2.00000        4.95517        6.19330        2.25511
        61         1        2.00000        5.12224       24.27084        1.59106
        62         1        2.00000        5.12232        7.51596        4.91025
        63         1        2.00000        5.28915       25.59349        4.24619
        64         1        2.00000        5.28915        8.83115        0.92701
        65         1        2.00000        5.45590       26.90866        0.26297
        66         1        2.00000        5.45590       10.15378        3.58216
        67         1        2.00000        5.62273       28.23121        2.91823
        68         1        2.00000        5.62273       11.47634        6.23743
        69         1        2.00000        5.78989       29.55364        5.57357
        70         1        2.00000        5.78989       12.79130        2.25439
        71         1        2.00000        5.95744       30.86847        1.59065
        72         1        2.00000        5.95744       14.11359        4.90985
        73         1        2.00000        6.12523       32.19062        4.24617
        74         1        2.00000        6.12523       15.42828        0.92700
        75         1        2.00000        6.29334       16.75044        3.58262
        76         1        2.00000        6.29334       33.50531        0.26342
        77         1        2.00000        6.46145       18.07266        6.23825
        78         1        2.00000        6.46145        1.31032        2.91906
        79         1        2.00000        6.62964       19.38762        2.25550
        80         1        2.00000        6.62964        2.63274        5.57468
        81         1        2.00000        6.79752       20.71035        4.91099
        82         1        2.00000        6.79752        3.94801        1.59180
        83         1        2.00000        6.96523       22.02584        0.92787
        84         1        2.00000        6.96523        5.27097        4.24705
        85         1        2.00000        7.13246       23.34901        3.58294
        86         1        2.00000        7.13246        6.58666        0.26376
        87         1        2.00000        7.29929       24.67217        6.23789
        88         1        2.00000        7.29929        7.90983        2.91871
        89         1        2.00000        7.46588       25.98773        2.25451
        90         1        2.00000        7.46588        9.23285        5.57370
        91         1        2.00000        7.63255       27.31042        4.90965
        92         1        2.00000        7.63263       10.54808        1.59047
        93         1        2.00000        7.79954       28.62515        0.92657
        94         1        2.00000        7.79954       11.87027        4.24576
        95         1        2.00000        7.96709       29.94694        3.58198
        96         1        2.00000        7.96709       13.18459        0.26280
        97         1        2.00000        8.13488       31.26839        6.23747
        98         1        2.00000        8.13488       14.50605        2.91829
        99         1        2.00000        8.30299       32.58231        2.25476
       100         1        2.00000        8.30299       15.82743        5.57395
       101         1        2.00000        8.47102       17.14146        1.59130
       102         1        2.00000        8.47102        0.38658        4.91048
       103         1        2.00000        8.63914       18.46351        4.24718
       104         1        2.00000        8.63914        1.70117        0.92798
       105         1        2.00000        8.80685       19.77884        0.26453
       106         1        2.00000        8.80685        3.02396        3.58370
       107         1        2.00000        8.97440       21.10257        2.92015
       108         1        2.00000        8.97440        4.34770        6.23934
       109         1        2.00000        9.14179       22.42694        5.57513
       110         1        2.00000        9.14179        5.66460        2.25594
       111         1        2.00000        9.30878       23.74411        1.59164
       112         1        2.00000        9.30878        6.98924        4.91083
       113         1        2.00000        9.47553       25.06825        4.24615
       114         1        2.00000        9.47553        8.30591        0.92697
       115         1        2.00000        9.64244       26.38404        0.26277
       116         1        2.00000        9.64244        9.62917        3.58196
       117         1        2.00000        9.80967       27.70580        2.91789
       118         1        2.00000        9.80967       10.95092        6.23707
       119         1        2.00000        9.97754       29.02668        5.57323
       120         1        2.00000        9.97754       12.26434        2.25405
       121         1        2.00000       10.14557       30.33903        1.59016
       122         1        2.00000       10.14557       13.58415        4.90934
       123         1        2.00000       10.31409       31.65877        4.24580
       124         1        2.00000       10.31409       14.89643        0.92662
       125         1        2.00000       10.48180       32.97122        0.26309
       126         1        2.00000       10.48180       16.21634        3.58228
       127         1        2.00000       10.64959       17.53739        6.23857
       128         1        2.00000       10.64959        0.77505        2.91938
       129         1        2.00000       10.81602       18.85235        2.25606
       130         1        2.00000       10.81602        2.09748        5.57525
       131         1        2.00000       10.98237       20.17692        4.91233
       132         1        2.00000       10.98237        3.41458        1.59314
       133         1        2.00000       11.14816       21.49601        0.92953
       134         1        2.00000       11.14824        4.74113        4.24872
       135         1        2.00000       11.31563       22.82366        3.58434
       136         1        2.00000       11.31563        6.06132        0.26516
       137         1        2.00000       11.48278       24.15114        6.23852
       138         1        2.00000       11.48278        7.38880        2.91932
       139         1        2.00000       11.65169       25.46841        2.25470
       140         1        2.00000       11.65169        8.71354        5.57388
       141         1        2.00000       11.82069       26.79010        4.90945
       142         1        2.00000       11.82069       10.02776        1.59026
       143         1        2.00000       11.98976       28.10137        0.92611
       144         1        2.00000       11.98976       11.34650        4.24530
       145         1        2.00000       12.15883       29.41797        3.58084
       146         1        2.00000       12.15883       12.65562        0.26166
       147         1        2.00000       12.32823       30.73493        6.23641
       148         1        2.00000       12.32831       13.97259        2.91723
       149         1        2.00000       12.49586       32.04412        2.25322
       150         1        2.00000       12.49586       15.28925        5.57241
       151         1        2.00000       12.66301       16.60106        1.59092
       152         1        2.00000       12.66301       33.36340        4.91010
       153         1        2.00000       12.82655       17.92208        4.24717
       154         1        2.00000       12.82655        1.15973        0.92798
       155         1        2.00000       12.99058       19.24079        0.26573
       156         1        2.00000       12.99058        2.48591        3.58492
       157         1        2.00000       13.15076       20.56932        2.92151
       158         1        2.00000       13.15076        3.81444        6.24070
       159         1        2.00000       13.31543       21.90217        5.57867
       160         1        2.00000       13.31543        5.13979        2.25948
       161         1        2.00000       13.48250       23.22798        1.59275
       162         1        2.00000       13.48250        6.47311        4.91194
       163         1        2.00000       13.65534       24.55815        4.24815
       164         1        2.00000       13.65534        7.79581        0.92896
       165         1        2.00000       13.83114       25.87308        0.26461
       166         1        2.00000       13.83114        9.11820        3.58379
       167         1        2.00000       14.00766       27.18829        2.91815
       168         1        2.00000       14.00766       10.43342        6.23735
       169         1        2.00000       14.17818       28.49908        5.57145
       170         1        2.00000       14.17818       11.73674        2.25227
       171         1        2.00000       14.34853       29.80171        1.58673
       172         1        2.00000       14.34853       13.04683        4.90592
       173         1        2.00000       14.51392       31.11334        4.24142
       174         1        2.00000       14.51392       14.35100        0.92224
       175         1        2.00000       14.68347       32.42257        0.26168
       176         1        2.00000       14.68347       15.66770        3.58086
       177         1        2.00000       14.84261       16.98831        6.23642
       178         1        2.00000       14.84261        0.22597        2.91723
       179         1        2.00000       15.00111       18.30770        2.25914
       180         1        2.00000       15.00111        1.55282        5.57832
       181         1        2.00000       15.15273       19.64085        4.91022
       182         1        2.00000       15.15273        2.87850        1.59103
       183         1        2.00000       15.30818       20.97187        0.93633
       184         1        2.00000       15.30818        4.21699        4.25551
       185         1        2.00000       15.46613       22.31400        3.58525
       186         1        2.00000       15.46613        5.55166        0.26607
       187         1        2.00000       15.64209       23.65362        6.24339
       188         1        2.00000       15.64209        6.89128        2.92421
       189         1        2.00000       15.83519       24.96701        2.26197
       190         1        2.00000       15.83519        8.21213        5.58115
       191         1        2.00000       16.02837       26.28219        4.91427
       192         1        2.00000       16.02837        9.51985        1.59508
       193         1        2.00000       16.21338       27.57586        0.92408
       194         1        2.00000       16.21338       10.82098        4.24327
       195         1        2.00000       16.38742       28.87820        3.57827
       196         1        2.00000       16.38742       12.11586        0.25909
       197         1        2.00000       16.55056       30.17675        6.22450
       198         1        2.00000       16.55056       13.41441        2.90532
       199         1        2.00000       16.70738       31.47911        2.24343
       200         1        2.00000       16.70738       14.72424        5.56262
       201         1        2.00000       16.85683       32.79045        4.90120
       202         1        2.00000       16.85683       16.02810        1.58201
       203         1        2.00000       17.02006       17.37739        4.25352
       204         1        2.00000       17.02006        0.61505        0.93432
       205         1        2.00000       17.15125       18.71964        0.26995
       206         1        2.00000       17.15125        1.96476        3.58913
       207         1        2.00000       17.31167       20.06334        2.92289
       208         1        2.00000       17.31167        3.30847        6.24208
       209         1        2.00000       17.42284       21.41427        5.58756
       210         1        2.00000       17.42292        4.65193        2.26837
       211         1        2.00000       17.60985       22.73683        1.59618
       212         1        2.00000       17.60985        5.98195        4.91537
       213         1        2.00000       17.81024       24.05983        4.26272
       214         1        2.00000       17.81024        7.29749        0.94353
       215         1        2.00000       18.03570       25.35220        0.27601
       216         1        2.00000       18.03570        8.59732        3.59520
       217         1        2.00000       18.25523       26.65876        2.92333
       218         1        2.00000       18.25523        9.90388        6.24252
       219         1        2.00000       18.47324       27.95281        5.56619
       220         1        2.00000       18.47324       11.19047        2.24701
       221         1        2.00000       18.61508       29.23847        1.57616
       222         1        2.00000       18.61508       12.48363        4.89535
       223         1        2.00000       18.79512       30.52547        4.22993
       224         1        2.00000       18.79512       13.76316        0.91075
       225         1        2.00000       18.90749       31.81712        0.23581
       226         1        2.00000       18.90749       15.06224        3.55501
       227         1        2.00000       19.00753       33.16662        2.88776
       228         1        2.00000       19.00753       16.41175        6.20696
       229         1        2.00000       19.09707       17.73953        2.23752
       230         1        2.00000       19.09707        0.98465        5.55670
       231         1        2.00000       19.28777       19.24832        4.99619
       232         1        2.00000       19.28777        2.48598        1.67701
       233         1        2.00000       19.51234       20.62356        0.90804
       234         1        2.00000       19.51234        3.86869        4.22723
       235         1        2.00000       19.52828       21.88371        3.61731
       236         1        2.00000       19.52828        5.12136        0.29812
       237         1        2.00000       19.79795       23.12236        6.26032
       238         1        2.00000       19.79795        6.36002        2.94113
       239         1        2.00000       20.01163       24.40925        2.26615
       240         1        2.00000       20.01171        7.65437        5.58533
       241         1        2.00000       20.25182       25.67770        4.91233
       242         1        2.00000       20.25182        8.91536        1.59315
       243         1        2.00000       20.51252       26.95471        0.91649
       244         1        2.00000       20.51252       10.19983        4.23569
       245         1        2.00000       20.78131       28.23976        3.57391
       246         1        2.00000       20.78131       11.47742        0.25473
       247         1        2.00000       21.00212       29.56280        6.21352
       248         1        2.00000       21.00212       12.80046        2.89434
       249         1        2.00000       21.05987       30.90056        2.23518
       250         1        2.00000       21.05987       14.14569        5.55437
       251         1        2.00000       21.07941       32.26075        4.87859
       252         1        2.00000       21.07941       15.49841        1.55940
       253         1        2.00000       21.08958       16.78737        4.23140
       254         1        2.00000       21.08958        0.02502        0.91222
       255         1        2.00000       21.12931       18.22302        0.21461
       256         1        2.00000       21.12931        1.46814        3.53380
       257         1        2.00000       21.19146       19.38383        2.96390
       258         1        2.00000       21.19146        2.62895        6.28309
       259         1        2.00000       23.05182       20.02916        1.10941
       260         1        2.00000       23.05182        3.27428        4.42860
       261         1        2.00000       23.12566       18.72304        4.84919
       262         1        2.00000       23.12566        1.96070        1.53001
       263         1        2.00000       23.18910       17.44441        2.23911
       264         1        2.00000       23.18910        0.68953        5.55829
       265         1        2.00000       23.20519       32.90969        2.89713
       266         1        2.00000       23.20519       16.15481        6.21632
       267         1        2.00000       23.23723       31.55794        0.24116
       268         1        2.00000       23.23723       14.80306        3.56034
       269         1        2.00000       23.27223       30.23054        4.21999
       270         1        2.00000       23.27223       13.46820        0.90080
       271         1        2.00000       23.31420       28.87854        1.57939
       272         1        2.00000       23.31420       12.12366        4.89858
       273         1        2.00000       23.68694       10.84829        2.24287
       274         1        2.00000       23.68694       27.61063        5.56206
       275         1        2.00000       23.95405        9.57426        6.23178
       276         1        2.00000       23.95405       26.32914        2.91260
       277         1        2.00000       24.19104        8.29364        3.58255
       278         1        2.00000       24.19104       25.04852        0.26336
       279         1        2.00000       24.42603        7.02198        0.94435
       280         1        2.00000       24.42603       23.78432        4.26353
       281         1        2.00000       24.70306        5.80020        4.96123
       282         1        2.00000       24.70306       22.55508        1.64204
       283         1        2.00000       24.92564        4.50438        2.23811
       284         1        2.00000       24.92564       21.26672        5.55729
       285         1        2.00000       25.01206       19.88534        3.01787
       286         1        2.00000       25.01206        3.13046        6.33706
       287         1        2.00000       25.19691       18.38579        0.25379
       288         1        2.00000       25.19691        1.63091        3.57298
       289         1        2.00000       25.28765       17.02152        4.20517
       290         1        2.00000       25.28765        0.25918        0.88598
       291         1        2.00000       25.37199       32.47060        4.88053
       292         1        2.00000       25.37199       15.70826        1.56134
       293         1        2.00000       25.44976       14.40035        5.55251
       294         1        2.00000       25.44976       31.15522        2.23333
       295         1        2.00000       25.59664       13.11380        2.91112
       296         1        2.00000       25.59664       29.87614        6.23031
       297         1        2.00000       25.75723       11.83902        0.24296
       298         1        2.00000       25.75723       28.60137        3.56215
       299         1        2.00000       25.95761       10.56146        4.24715
       300         1        2.00000       25.95761       27.31634        0.92796
       301         1        2.00000       26.19316        9.26153        1.59971
       302         1        2.00000       26.19316       26.02387        4.91889
       303         1        2.00000       26.42727        7.97943        5.59173
       304         1        2.00000       26.42727       24.73431        2.27254
       305         1        2.00000       26.64015        6.66561        2.93070
       306         1        2.00000       26.64015       23.42795        6.24989
       307         1        2.00000       26.84463        5.33705        0.26804
       308         1        2.00000       26.84463       22.09939        3.58722
       309         1        2.00000       26.96837        3.98137        4.25524
       310         1        2.00000       26.96837       20.73624        0.93606
       311         1        2.00000       27.13528       19.38717        4.92211
       312         1        2.00000       27.13528        2.62483        1.60293
       313         1        2.00000       27.26951       18.02753        2.25750
       314         1        2.00000       27.26951        1.27265        5.57668
       315         1        2.00000       27.42048       33.43244        2.91146
       316         1        2.00000       27.42048       16.67757        6.23065
       317         1        2.00000       27.55584       15.35644        3.57004
       318         1        2.00000       27.55584       32.11132        0.25086
       319         1        2.00000       27.69752       14.05446        0.91448
       320         1        2.00000       27.69752       30.81680        4.23366
       321         1        2.00000       27.85346       12.76981        4.90205
       322         1        2.00000       27.85346       29.52468        1.58286
       323         1        2.00000       28.02694       11.47618        2.25098
       324         1        2.00000       28.02694       28.23852        5.57016
       325         1        2.00000       28.21547       10.18941        6.23917
       326         1        2.00000       28.21547       26.94429        2.91999
       327         1        2.00000       28.41153        8.87990        3.58866
       328         1        2.00000       28.41153       25.63477        0.26948
       329         1        2.00000       28.60976        7.56029        0.93477
       330         1        2.00000       28.60976       24.32263        4.25395
       331         1        2.00000       28.79277        6.23067        4.91052
       332         1        2.00000       28.79277       22.98555        1.59134
       333         1        2.00000       28.96320        4.89043        2.26415
       334         1        2.00000       28.96320       21.65277        5.58333
       335         1        2.00000       29.11666        3.55398        6.23927
       336         1        2.00000       29.11666       20.30885        2.92009
       337         1        2.00000       29.27067       18.97209        0.26755
       338         1        2.00000       29.27067        2.21721        3.58673
       339         1        2.00000       29.42645       17.64408        4.24665
       340         1        2.00000       29.42645        0.88174        0.92747
       341         1        2.00000       29.58303       33.07930        4.90786
       342         1        2.00000       29.58303       16.31696        1.58867
       343         1        2.00000       29.74530       15.00549        5.56977
       344         1        2.00000       29.74530       31.76036        2.25058
       345         1        2.00000       29.90620       13.69593        2.91298
       346         1        2.00000       29.90620       30.45827        6.23217
       347         1        2.00000       30.07327       12.39064        0.26028
       348         1        2.00000       30.07327       29.15298        3.57947
       349         1        2.00000       30.24459       11.09126        4.24463
       350         1        2.00000       30.24459       27.84614        0.92544
       351         1        2.00000       30.42127        9.78004        1.59170
       352         1        2.00000       30.42127       26.54238        4.91089
       353         1        2.00000       30.59851        8.46729        5.57529
       354         1        2.00000       30.59851       25.22217        2.25610
       355         1        2.00000       30.77623        7.14155        2.92067
       356         1        2.00000       30.77623       23.90389        6.23986
       357         1        2.00000       30.94547        5.80699        0.26585
       358         1        2.00000       30.94547       22.56933        3.58504
       359         1        2.00000       31.11302        4.48017        4.25068
       360         1        2.00000       31.11302       21.23504        0.93150
       361         1        2.00000       31.27440       19.91023        4.91173
       362         1        2.00000       31.27440        3.14788        1.59255
       363         1        2.00000       31.43659       18.58170        2.25630
       364         1        2.00000       31.43659        1.82682        5.57548
       365         1        2.00000       31.59917       17.26520        6.23777
       366         1        2.00000       31.59917        0.50286        2.91858
       367         1        2.00000       31.76432       32.69916        0.26211
       368         1        2.00000       31.76432       15.94428        3.58129
       369         1        2.00000       31.93099       14.62668        0.92531
       370         1        2.00000       31.93099       31.38902        4.24449
       371         1        2.00000       32.09854       13.31812        4.90813
       372         1        2.00000       32.09854       30.07300        1.58894
       373         1        2.00000       32.26689       12.00341        2.25322
       374         1        2.00000       32.26689       28.76575        5.57241
       375         1        2.00000       32.43573       10.69425        6.23671
       376         1        2.00000       32.43573       27.44912        2.91752
       377         1        2.00000       32.60584        9.37521        3.58210
       378         1        2.00000       32.60584       26.13008        0.26292
       379         1        2.00000       32.77539        8.05171        0.92706
       380         1        2.00000       32.77539       24.81405        4.24624
       381         1        2.00000       32.94423        6.73263        4.91132
       382         1        2.00000       32.94423       23.48751        1.59213
       383         1        2.00000       33.11170        5.40434        2.25671
       384         1        2.00000       33.11170       22.16668        5.57590
       385         1        2.00000       33.27893       20.83883        2.92075
       386         1        2.00000       33.27893        4.08395        6.23994
       387         1        2.00000       33.44480       19.51278        0.26463
       388         1        2.00000       33.44480        2.75791        3.58382
       389         1        2.00000       33.61123       18.19618        4.24696
       390         1        2.00000       33.61123        1.43384        0.92778
       391         1        2.00000       33.77798       16.87436        1.59085
       392         1        2.00000       33.77798        0.11948        4.91003
       393         1        2.00000       33.94529       32.31618        2.25407
       394         1        2.00000       33.94529       15.56131        5.57325
       395         1        2.00000       34.11324       31.00407        6.23690
       396         1        2.00000       34.11324       14.24173        2.91771
       397         1        2.00000       34.28119       29.68450        3.58133
       398         1        2.00000       34.28119       12.92215        0.26216
       399         1        2.00000       34.44906       28.36472        0.92613
       400         1        2.00000       34.44906       11.60984        4.24531
       401         1        2.00000       34.61637       27.05130        4.90919
       402         1        2.00000       34.61637       10.28896        1.59000
       403         1        2.00000       34.78360       25.72911        2.25422
       404         1        2.00000       34.78360        8.97423        5.57340
       405         1        2.00000       34.95059       24.41291        6.23780
       406         1        2.00000       34.95059        7.65057        2.91862
       407         1        2.00000       35.11783       23.08834        3.58320
       408         1        2.00000       35.11783        6.32600        0.26401
       409         1        2.00000       35.28522       21.76364        0.92818
       410         1        2.00000       35.28522        5.00876        4.24736
       411         1        2.00000       35.45285       20.44677        4.91131
       412         1        2.00000       35.45285        3.68443        1.59212
       413         1        2.00000       35.62056       19.12327        2.25550
       414         1        2.00000       35.62056        2.36839        5.57468
       415         1        2.00000       35.78843       17.80814        6.23812
       416         1        2.00000       35.78843        1.04580        2.91893
       417         1        2.00000       35.95638       16.48625        3.58227
       418         1        2.00000       35.95638       33.24113        0.26309
       419         1        2.00000       36.12433       31.92718        4.24578
       420         1        2.00000       36.12433       15.16483        0.92659
       421         1        2.00000       36.29221       30.60589        1.59023
       422         1        2.00000       36.29221       13.85101        4.90941
       423         1        2.00000       36.45968       29.29187        5.57315
       424         1        2.00000       36.45968       12.52953        2.25397
       425         1        2.00000       36.62691       27.96998        2.91782
       426         1        2.00000       36.62691       11.21510        6.23701
       427         1        2.00000       36.79366       26.64769        0.26259
       428         1        2.00000       36.79366        9.89281        3.58177
       429         1        2.00000       36.96033       25.33243        4.24591
       430         1        2.00000       36.96033        8.57009        0.92672
       431         1        2.00000       37.12708       24.00937        1.59097
       432         1        2.00000       37.12708        7.25449        4.91015
       433         1        2.00000       37.29423       22.69364        5.57432
       434         1        2.00000       37.29423        5.93130        2.25513
       435         1        2.00000       37.46178       21.37048        2.91916
       436         1        2.00000       37.46178        4.61560        6.23835
       437         1        2.00000       37.62973       20.04755        0.26376
       438         1        2.00000       37.62973        3.29267        3.58295
       439         1        2.00000       37.79776       18.73235        4.24657
       440         1        2.00000       37.79776        1.97001        0.92738
       441         1        2.00000       37.96595       17.40993        1.59092
       442         1        2.00000       37.96595        0.65505        4.91010
       443         1        2.00000       38.13399       32.85005        2.25448
       444         1        2.00000       38.13399       16.09517        5.57367
       445         1        2.00000       38.30186       31.53535        6.23727
       446         1        2.00000       38.30186       14.77301        2.91808
       447         1        2.00000       38.46949       30.21316        3.58180
       448         1        2.00000       38.46949       13.45082        0.26261
       449         1        2.00000       38.63672       28.89087        0.92640
       450         1        2.00000       38.63672       12.13600        4.24559
       451         1        2.00000       38.80371       27.57591        4.90949
       452         1        2.00000       38.80371       10.81357        1.59030
       453         1        2.00000       38.97054       26.25335        2.25428
       454         1        2.00000       38.97054        9.49848        5.57347
       455         1        2.00000       39.13729       24.93819        6.23753
       456         1        2.00000       39.13729        8.17585        2.91834
       457         1        2.00000       39.30428       23.61557        3.58239
       458         1        2.00000       39.30428        6.85323        0.26320
       459         1        2.00000       39.47159       22.29294        0.92721
       460         1        2.00000       39.47159        5.53807        4.24639
       461         1        2.00000       39.63922       20.97778        4.91028
       462         1        2.00000       39.63922        4.21544        1.59109
       463         1        2.00000       39.80710       19.65522        2.25486
       464         1        2.00000       39.80710        2.90035        5.57405
       465         1        2.00000       39.97521       18.34016        6.23771
       466         1        2.00000       39.97521        1.57782        2.91853
       467         1        2.00000       40.14324       17.01767        3.58216
       468         1        2.00000       40.14324        0.25533        0.26298
       469         1        2.00000       40.31119       32.45755        4.24581
       470         1        2.00000       40.31119       15.69521        0.92662
       471         1        2.00000       40.47890       31.13509        1.59033
       472         1        2.00000       40.47890       14.38022        4.90952
       473         1        2.00000       40.64645       29.82007        5.57330
       474         1        2.00000       40.64645       13.05773        2.25411
       475         1        2.00000       40.81360       28.49758        2.91798
       476         1        2.00000       40.81360       11.74270        6.23716
       477         1        2.00000       40.98067       27.17508        0.26272
       478         1        2.00000       40.98067       10.42021        3.58191
       479         1        2.00000       41.14758       25.86002        4.24588
       480         1        2.00000       41.14758        9.09768        0.92670
       481         1        2.00000       41.31450       24.53753        1.59069
       482         1        2.00000       41.31450        7.78266        4.90987
       483         1        2.00000       41.48165       23.22247        5.57383
       484         1        2.00000       41.48165        6.46013        2.25464
       485         1        2.00000       41.64896       21.89998        2.91853
       486         1        2.00000       41.64896        5.14510        6.23772
       487         1        2.00000       41.81659       20.57745        0.26316
       488         1        2.00000       41.81659        3.82258        3.58234
       489         1        2.00000       41.98446       19.26239        4.24607
       490         1        2.00000       41.98446        2.50005        0.92688
       491         1        2.00000       42.15241       17.93987        1.59056
       492         1        2.00000       42.15241        1.18499        4.90975
       493         1        2.00000       42.32044       16.62481        5.57341
       494         1        2.00000       42.32044       33.37968        2.25422
       495         1        2.00000       42.48831       32.06462        6.23711
       496         1        2.00000       42.48831       15.30228        2.91793
       497         1        2.00000       42.65611       30.74213        3.58170
       498         1        2.00000       42.65611       13.97979        0.26251
       499         1        2.00000       42.82358       29.41961        0.92636
       500         1        2.00000       42.82358       12.66473        4.24555
       501         1        2.00000       42.99073       28.10458        4.90948
       502         1        2.00000       42.99073       11.34224        1.59029
       503         1        2.00000       43.15772       26.78205        2.25428
       504         1        2.00000       43.15772       10.02718        5.57346
       505         1        2.00000       43.32463       25.46699        6.23745
       506         1        2.00000       43.32463        8.70465        2.91826
       507         1        2.00000       43.49162       24.14447        3.58222
       508         1        2.00000       43.49162        7.38213        0.26303
       509         1        2.00000       43.65869       22.82194        0.92693
       510         1        2.00000       43.65869        6.06707        4.24611
       511         1        2.00000       43.82608       21.50692        4.90993
       512         1        2.00000       43.82608        4.74458        1.59075
       513         1        2.00000       43.99379        3.42958        5.57367
       514         1        2.00000       43.99379       20.18446        2.25448
       515         1        2.00000       44.16166        2.10712        2.91815
       516         1        2.00000       44.16166       18.86947        6.23734
       517         1        2.00000       44.32970        0.78467        0.26260
       518         1        2.00000       44.32970       17.54701        3.58179
       519         1        2.00000       44.49781       32.98689        4.24544
       520         1        2.00000       44.49781       16.22455        0.92625
       521         1        2.00000       44.66576       31.66440        1.58996
       522         1        2.00000       44.66576       14.90952        4.90915
       523         1        2.00000       44.83347       30.34927        5.57299
       524         1        2.00000       44.83347       13.58693        2.25380
       525         1        2.00000       45.00086       29.02668        2.91775
       526         1        2.00000       45.00086       12.27180        6.23694
       527         1        2.00000       45.16801       27.70402        0.26261
       528         1        2.00000       45.16801       10.94914        3.58179
       529         1        2.00000       45.33484       26.38882        4.24585
       530         1        2.00000       45.33484        9.62648        0.92666
       531         1        2.00000       45.50159       25.06620        1.59070
       532         1        2.00000       45.50159        8.31132        4.90989
       533         1        2.00000       45.66842       23.75111        5.57380
       534         1        2.00000       45.66842        6.98876        2.25462
       535         1        2.00000       45.83557       22.42868        2.91847
       536         1        2.00000       45.83557        5.67380        6.23765
       537         1        2.00000       46.00312       21.10639        0.26301
       538         1        2.00000       46.00312        4.35151        3.58220
       539         1        2.00000       46.17092        3.02936        0.92668
       540         1        2.00000       46.17092       19.79170        4.24587
       541         1        2.00000       46.33903        1.71466        4.90943
       542         1        2.00000       46.33903       18.46954        1.59024
       543         1        2.00000       46.50714        0.39244        2.25379
       544         1        2.00000       46.50714       17.15478        5.57298
       545         1        2.00000       46.67533       32.59470        6.23654
       546         1        2.00000       46.67533       15.83236        2.91736
       547         1        2.00000       46.84320       31.27197        3.58106
       548         1        2.00000       46.84320       14.50963        0.26187
       549         1        2.00000       47.01091       29.94898        0.92580
       550         1        2.00000       47.01091       13.19410        4.24499
       551         1        2.00000       47.17814       28.63331        4.90910
       552         1        2.00000       47.17814       11.87097        1.58991
       553         1        2.00000       47.34498       27.31015        2.25415
       554         1        2.00000       47.34498       10.55528        5.57334
       555         1        2.00000       47.51157       25.99459        6.23753
       556         1        2.00000       47.51157        9.23225        2.91835
       557         1        2.00000       47.67832       24.67190        3.58238
       558         1        2.00000       47.67832        7.90955        0.26320
       559         1        2.00000       47.84523       23.34971        0.92709
       560         1        2.00000       47.84523        6.59483        4.24628
       561         1        2.00000       48.01278       22.03538        4.91006
       562         1        2.00000       48.01278        5.27304        1.59087
       563         1        2.00000       48.18057       20.71393        2.25457
       564         1        2.00000       48.18057        3.95905        5.57376
       565         1        2.00000       48.34868        2.63767        2.91809
       566         1        2.00000       48.34868       19.40001        6.23727
       567         1        2.00000       48.51671        1.31618        0.26237
       568         1        2.00000       48.51671       18.07852        3.58155
       569         1        2.00000       48.68482       33.51881        4.24487
       570         1        2.00000       48.68482       16.75647        0.92568
       571         1        2.00000       48.85254       32.19601        1.58915
       572         1        2.00000       48.85254       15.44114        4.90833
       573         1        2.00000       49.02009       30.87975        5.57188
       574         1        2.00000       49.02009       14.11740        2.25270
       575         1        2.00000       49.18748       29.55538        2.91691
       576         1        2.00000       49.18748       12.80050        6.23609
       577         1        2.00000       49.35447       28.23074        0.26202
       578         1        2.00000       49.35447       11.47586        3.58121
       579         1        2.00000       49.52122       26.91407        4.24589
       580         1        2.00000       49.52122       10.15173        0.92670
       581         1        2.00000       49.68813       25.59081        1.59090
       582         1        2.00000       49.68813        8.83593        4.91008
       583         1        2.00000       49.85536       24.27652        5.57415
       584         1        2.00000       49.85536        7.51418        2.25496
       585         1        2.00000       50.02323       22.95564        2.91881
       586         1        2.00000       50.02323        6.20076        6.23799
       587         1        2.00000       50.19126       21.63583        0.26351
       588         1        2.00000       50.19126        4.88095        3.58270
       589         1        2.00000       50.35977       20.32358        4.24623
       590         1        2.00000       50.35977        3.56124        0.92704
       591         1        2.00000       50.52749       19.00367        1.59058
       592         1        2.00000       50.52749        2.24879        4.90977
       593         1        2.00000       50.69528        0.92771        2.25347
       594         1        2.00000       50.69528       17.69005        5.57265
       595         1        2.00000       50.86171       33.12997        6.23597
       596         1        2.00000       50.86171       16.36763        2.91679
       597         1        2.00000       51.02806       31.80540        3.57971
       598         1        2.00000       51.02806       15.04306        0.26052
       599         1        2.00000       51.19385       30.47885        0.92413
       600         1        2.00000       51.19393       13.72397        4.24332
       601         1        2.00000       51.36132       29.15866        4.90769
       602         1        2.00000       51.36132       12.39632        1.58851
       603         1        2.00000       51.52847       27.83118        2.25352
       604         1        2.00000       51.52847       11.07630        5.57271
       605         1        2.00000       51.69738       26.51390        6.23734
       606         1        2.00000       51.69738        9.75156        2.91815
       607         1        2.00000       51.86637       25.19225        3.58259
       608         1        2.00000       51.86637        8.42991        0.26340
       609         1        2.00000       52.03545       23.87348        0.92755
       610         1        2.00000       52.03545        7.11860        4.24673
       611         1        2.00000       52.20452       22.56435        4.91119
       612         1        2.00000       52.20452        5.80201        1.59201
       613         1        2.00000       52.37391       21.24739        2.25563
       614         1        2.00000       52.37391        4.49251        5.57481
       615         1        2.00000       52.54154       19.93820        6.23881
       616         1        2.00000       52.54154        3.17589        2.91962
       617         1        2.00000       52.70869       18.61895        3.58193
       618         1        2.00000       52.70869        1.85661        0.26275
       619         1        2.00000       52.87224        0.54306        4.24487
       620         1        2.00000       52.87224       17.29794        0.92568
       621         1        2.00000       53.03627       32.73406        1.58793
       622         1        2.00000       53.03627       15.97919        4.90712
       623         1        2.00000       53.19645       31.41300        5.57052
       624         1        2.00000       53.19645       14.65066        2.25133
       625         1        2.00000       53.36112       30.08019        2.91336
       626         1        2.00000       53.36112       13.32531        6.23255
       627         1        2.00000       53.52819       28.74687        0.26091
       628         1        2.00000       53.52819       11.99200        3.58010
       629         1        2.00000       53.70103       27.42417        4.24388
       630         1        2.00000       53.70103       10.66183        0.92470
       631         1        2.00000       53.87683       26.10178        1.58906
       632         1        2.00000       53.87683        9.34690        4.90824
       633         1        2.00000       54.05335       24.79403        5.57387
       634         1        2.00000       54.05335        8.03169        2.25469
       635         1        2.00000       54.22386       23.48323        2.92058
       636         1        2.00000       54.22386        6.72836        6.23976
       637         1        2.00000       54.39422       22.17318        0.26693
       638         1        2.00000       54.39422        5.41830        3.58611
       639         1        2.00000       54.55961       20.86898        4.25062
       640         1        2.00000       54.55961        4.10664        0.93143
       641         1        2.00000       54.72916       19.55228        1.59199
       642         1        2.00000       54.72916        2.79741        4.91117
       643         1        2.00000       54.88830       18.23913        5.57480
       644         1        2.00000       54.88830        1.47679        2.25562
       645         1        2.00000       55.04680       16.91231        2.91371
       646         1        2.00000       55.04680        0.15743        6.23290
       647         1        2.00000       55.19842       32.34147        3.58181
       648         1        2.00000       55.19842       15.57913        0.26263
       649         1        2.00000       55.35387       31.00298        0.91733
       650         1        2.00000       55.35387       14.24811        4.23652
       651         1        2.00000       55.51181       29.66832        4.90678
       652         1        2.00000       55.51181       12.90598        1.58759
       653         1        2.00000       55.68777       28.32870        2.24864
       654         1        2.00000       55.68777       11.57382        5.56783
       655         1        2.00000       55.88087       27.01531        6.23006
       656         1        2.00000       55.88087       10.25297        2.91088
       657         1        2.00000       56.07405       25.70017        3.57777
       658         1        2.00000       56.07405        8.93782        0.25858
       659         1        2.00000       56.25907       24.39900        0.92958
       660         1        2.00000       56.25907        7.64412        4.24876
       661         1        2.00000       56.43310       23.10412        4.91376
       662         1        2.00000       56.43310        6.34178        1.59458
       663         1        2.00000       56.59625       21.80557        2.26753
       664         1        2.00000       56.59625        5.05069        5.58671
       665         1        2.00000       56.75307       20.50321        6.24861
       666         1        2.00000       56.75307        3.74087        2.92941
       667         1        2.00000       56.90252       19.19187        3.59084
       668         1        2.00000       56.90252        2.42953        0.27166
       669         1        2.00000       57.06575       17.84262        0.91933
       670         1        2.00000       57.06575        1.08774        4.23852
       671         1        2.00000       57.19694       16.50034        4.90289
       672         1        2.00000       57.19694       33.25522        1.58371
       673         1        2.00000       57.35736       31.91898        5.56914
       674         1        2.00000       57.35736       15.15664        2.24995
       675         1        2.00000       57.46852       30.56805        2.90448
       676         1        2.00000       57.46852       13.81318        6.22367
       677         1        2.00000       57.65554       29.23806        0.25748
       678         1        2.00000       57.65554       12.48319        3.57666
       679         1        2.00000       57.85593       27.92252        4.22932
       680         1        2.00000       57.85593       11.16018        0.91013
       681         1        2.00000       58.08138       26.62266        1.57765
       682         1        2.00000       58.08138        9.86778        4.89683
       683         1        2.00000       58.30091       25.32356        5.56870
       684         1        2.00000       58.30091        8.56122        2.24952
       685         1        2.00000       58.51892       24.02950        2.92584
       686         1        2.00000       58.51892        7.27463        6.24503
       687         1        2.00000       58.66077       22.73638        0.27750
       688         1        2.00000       58.66077        5.98151        3.59669
       689         1        2.00000       58.84081       21.45685        4.26210
       690         1        2.00000       58.84081        4.69451        0.94291
       691         1        2.00000       58.95318       20.15777        1.61784
       692         1        2.00000       58.95318        3.40286        4.93703
       693         1        2.00000       59.05321       18.81570        5.60427
       694         1        2.00000       59.05321        2.05335        2.28508
       695         1        2.00000       59.14276       17.48049        2.93533
       696         1        2.00000       59.14276        0.72561        6.25451
       697         1        2.00000       59.33345       15.97166        0.17666
       698         1        2.00000       59.33345       32.73400        3.49585
       699         1        2.00000       59.55803       14.59642        4.26480
       700         1        2.00000       59.55803       31.35129        0.94562
       701         1        2.00000       59.57397       30.09865        4.87473
       702         1        2.00000       59.57397       13.33631        1.55554
       703         1        2.00000       59.84363       28.85996        2.23171
       704         1        2.00000       59.84363       12.10509        5.55091
       705         1        2.00000       60.05732       27.57307        6.22588
       706         1        2.00000       60.05740       10.81073        2.90670
       707         1        2.00000       60.29751       26.30465        3.57969
       708         1        2.00000       60.29751        9.54231        0.26051
       709         1        2.00000       60.55821       25.02018        0.93717
       710         1        2.00000       60.55821        8.26531        4.25635
       711         1        2.00000       60.82700       23.74259        4.91812
       712         1        2.00000       60.82700        6.98025        1.59894
       713         1        2.00000       61.04781       22.41955        2.27851
       714         1        2.00000       61.04781        5.66467        5.59770
       715         1        2.00000       61.10555       21.08176        6.25685
       716         1        2.00000       61.10555        4.31942        2.93766
       717         1        2.00000       61.12510       19.72161        3.61345
       718         1        2.00000       61.12510        2.95926        0.29426
       719         1        2.00000       61.13527       18.43261        0.94144
       720         1        2.00000       61.13527        1.67774        4.26063
       721         1        2.00000       61.17499       16.99696        4.95824
       722         1        2.00000       61.17499        0.23462        1.63905
       723         1        2.00000       61.23714       15.83619        2.20895
       724         1        2.00000       61.23714       32.59849        5.52814
       725         1        2.00000       63.09751       15.19082        4.06344
       726         1        2.00000       63.09751       31.94570        0.74425
       727         1        2.00000       63.17135       16.49694        0.32366
       728         1        2.00000       63.17135       33.25928        3.64285
       729         1        2.00000       63.23478       17.77557        2.93374
       730         1        2.00000       63.23478        1.02069        6.25293
       731         1        2.00000       63.25088       19.07263        5.59491
       732         1        2.00000       63.25088        2.31029        2.27571
       733         1        2.00000       63.28292       20.41692        1.61251
       734         1        2.00000       63.28292        3.66204        4.93169
       735         1        2.00000       63.31792        4.98944        0.95286
       736         1        2.00000       63.31792       21.75178        4.27205
       737         1        2.00000       63.35989        6.34148        3.59345
       738         1        2.00000       63.35989       23.09635        0.27426
       739         1        2.00000       63.73263        7.61681        6.24916
       740         1        2.00000       63.73263       24.37169        2.92998
       741         1        2.00000       63.99974        8.89084        2.26025
       742         1        2.00000       63.99974       25.65318        5.57944
       743         1        2.00000       64.23673       10.17146        4.90949
       744         1        2.00000       64.23673       26.92634        1.59030
       745         1        2.00000       64.47171       11.43566        0.90932
       746         1        2.00000       64.47171       28.19800        4.22850
       747         1        2.00000       64.74875       12.66490        3.53081
       748         1        2.00000       64.74875       29.41977        0.21162
       749         1        2.00000       64.97132       13.96072        6.25393
       750         1        2.00000       64.97132       30.71560        2.93474
       751         1        2.00000       65.05774       15.33467        2.15498
       752         1        2.00000       65.05774       32.09698        5.47417
       753         1        2.00000       65.24259       16.83422        4.91906
       754         1        2.00000       65.24259        0.07185        1.59987
       755         1        2.00000       65.33334       18.19849        0.96768
       756         1        2.00000       65.33334        1.44358        4.28687
       757         1        2.00000       65.41767        2.74938        0.29231
       758         1        2.00000       65.41767       19.51172        3.61151
       759         1        2.00000       65.49544        4.06475        2.93952
       760         1        2.00000       65.49544       20.82710        6.25871
       761         1        2.00000       65.64233        5.35130        5.58091
       762         1        2.00000       65.64233       22.10618        2.26173
       763         1        2.00000       65.80291        6.61861        1.61070
       764         1        2.00000       65.80291       23.38095        4.92989
       765         1        2.00000       66.00330        7.90364        4.24489
       766         1        2.00000       66.00330       24.65852        0.92570
       767         1        2.00000       66.23885        9.19610        0.25396
       768         1        2.00000       66.23885       25.95844        3.57314
       769         1        2.00000       66.47288       10.48567        2.90031
       770         1        2.00000       66.47296       27.24801        6.21950
       771         1        2.00000       66.68584       11.79949        5.56133
       772         1        2.00000       66.68584       28.55436        2.24215
       773         1        2.00000       66.89031       13.12059        1.58563
       774         1        2.00000       66.89031       29.88293        4.90481
       775         1        2.00000       67.01406       14.48373        4.23679
       776         1        2.00000       67.01406       31.23861        0.91760
       777         1        2.00000       67.18097       15.83281        0.25074
       778         1        2.00000       67.18097       32.59515        3.56992
       779         1        2.00000       67.31520       17.19245        2.91535
       780         1        2.00000       67.31520        0.43757        6.23454
       781         1        2.00000       67.46617       18.54988        5.58058
       782         1        2.00000       67.46617        1.78754        2.26139
       783         1        2.00000       67.60153        3.10866        4.92199
       784         1        2.00000       67.60153       19.86354        1.60281
       785         1        2.00000       67.74321        4.40317        0.93919
       786         1        2.00000       67.74321       21.16552        4.25838
       787         1        2.00000       67.89915        5.69529        3.58999
       788         1        2.00000       67.89915       22.45017        0.27081
       789         1        2.00000       68.07254        6.98892        6.24106
       790         1        2.00000       68.07262       23.74380        2.92187
       791         1        2.00000       68.26116        8.27569        2.25286
       792         1        2.00000       68.26116       25.03803        5.57205
       793         1        2.00000       68.45722        9.58520        4.90337
       794         1        2.00000       68.45722       26.34008        1.58419
       795         1        2.00000       68.65545       10.89735        0.91890
       796         1        2.00000       68.65545       27.65969        4.23808
       797         1        2.00000       68.83846       12.23443        3.58151
       798         1        2.00000       68.83846       28.98930        0.26233
       799         1        2.00000       69.00889       13.57467        6.22789
       800         1        2.00000       69.00889       30.32955        2.90870
       801         1        2.00000       69.16235       14.91113        2.25277
       802         1        2.00000       69.16235       31.67347        5.57195
       803         1        2.00000       69.31636       16.24789        4.90531
       804         1        2.00000       69.31636       33.00277        1.58612
       805         1        2.00000       69.47214       17.57590        0.92621
       806         1        2.00000       69.47214        0.82102        4.24538
       807         1        2.00000       69.62872       18.90302        3.58418
       808         1        2.00000       69.62872        2.14067        0.26499
       809         1        2.00000       69.79098        3.45962        2.92227
       810         1        2.00000       69.79098       20.22196        6.24146
       811         1        2.00000       69.95189        4.76917        5.57905
       812         1        2.00000       69.95189       21.52405        2.25987
       813         1        2.00000       70.11896        6.06700        1.59338
       814         1        2.00000       70.11896       22.82934        4.91257
       815         1        2.00000       70.29027        7.37384        4.24741
       816         1        2.00000       70.29027       24.12871        0.92822
       817         1        2.00000       70.46695        8.67760        0.26196
       818         1        2.00000       70.46695       25.43994        3.58115
       819         1        2.00000       70.64420        9.99781        2.91675
       820         1        2.00000       70.64420       26.76015        6.23593
       821         1        2.00000       70.82192       11.32355        5.57137
       822         1        2.00000       70.82192       28.07843        2.25218
       823         1        2.00000       70.99115       12.65065        1.58782
       824         1        2.00000       70.99115       29.41299        4.90700
       825         1        2.00000       71.15870       13.98494        4.24136
       826         1        2.00000       71.15870       30.73981        0.92217
       827         1        2.00000       71.32009       15.30975        0.26113
       828         1        2.00000       71.32009       32.07209        3.58031
       829         1        2.00000       71.48227       16.63828        2.91656
       830         1        2.00000       71.48227       33.40062        6.23574
       831         1        2.00000       71.64486       17.96225        5.57347
       832         1        2.00000       71.64486        1.19990        2.25427
       833         1        2.00000       71.81001       19.27570        1.59156
       834         1        2.00000       71.81001        2.52082        4.91074
       835         1        2.00000       71.97668        3.83096        0.92836
       836         1        2.00000       71.97668       20.59330        4.24755
       837         1        2.00000       72.14423        5.14698        3.58391
       838         1        2.00000       72.14423       21.90186        0.26473
       839         1        2.00000       72.31258        6.46169        6.23881
       840         1        2.00000       72.31258       23.21657        2.91963
       841         1        2.00000       72.48141        7.77086        2.25533
       842         1        2.00000       72.48141       24.53320        5.57452
       843         1        2.00000       72.65153        9.08989        4.90993
       844         1        2.00000       72.65153       25.84477        1.59075
       845         1        2.00000       72.82108       10.40593        0.92662
       846         1        2.00000       72.82108       27.16827        4.24580
       847         1        2.00000       72.98991       11.73247        3.58073
       848         1        2.00000       72.98991       28.48735        0.26154
       849         1        2.00000       73.15738       13.06076        6.23533
       850         1        2.00000       73.15738       29.81564        2.91614
       851         1        2.00000       73.32461       14.38112        2.25211
       852         1        2.00000       73.32461       31.14349        5.57129
       853         1        2.00000       73.49048       15.70716        4.90823
       854         1        2.00000       73.49048       32.46207        1.58903
       855         1        2.00000       73.65691       17.02380        0.92590
       856         1        2.00000       73.65691        0.26892        4.24507
       857         1        2.00000       73.82366       18.34562        3.58202
       858         1        2.00000       73.82366        1.58328        0.26283
       859         1        2.00000       73.99098       19.66610        6.23798
       860         1        2.00000       73.99098        2.90380        2.91879
       861         1        2.00000       74.15893        4.22337        5.57433
       862         1        2.00000       74.15893       20.97825        2.25515
       863         1        2.00000       74.32680        5.53548        1.59152
       864         1        2.00000       74.32688       22.29782        4.91071
       865         1        2.00000       74.49475        6.85526        4.24673
       866         1        2.00000       74.49475       23.61014        0.92755
       867         1        2.00000       74.66206        8.16868        0.26366
       868         1        2.00000       74.66206       24.93102        3.58285
       869         1        2.00000       74.82929        9.49087        2.91864
       870         1        2.00000       74.82929       26.25321        6.23782
       871         1        2.00000       74.99628       10.81453        5.57342
       872         1        2.00000       74.99628       27.56941        2.25423
       873         1        2.00000       75.16351       12.13160        1.58966
       874         1        2.00000       75.16351       28.89394        4.90884
       875         1        2.00000       75.33090       13.45634        4.24469
       876         1        2.00000       75.33090       30.21122        0.92549
       877         1        2.00000       75.49854       14.77318        0.26157
       878         1        2.00000       75.49854       31.53555        3.58074
       879         1        2.00000       75.66625       16.09671        2.91737
       880         1        2.00000       75.66625       32.85905        6.23654
       881         1        2.00000       75.83412       17.41927        5.57312
       882         1        2.00000       75.83412        0.65696        2.25392
       883         1        2.00000       76.00207       18.73369        1.59060
       884         1        2.00000       76.00207        1.97885        4.90977
       885         1        2.00000       76.17002       20.05514        4.24627
       886         1        2.00000       76.17002        3.29280        0.92708
       887         1        2.00000       76.33789       21.36896        0.26344
       888         1        2.00000       76.33781        4.61409        3.58262
       889         1        2.00000       76.50536       22.69045        2.91889
       890         1        2.00000       76.50536        5.93557        6.23807
       891         1        2.00000       76.67259       24.01231        5.57422
       892         1        2.00000       76.67259        7.24996        2.25503
       893         1        2.00000       76.83934       25.32716        1.59108
       894         1        2.00000       76.83934        8.57229        4.91028
       895         1        2.00000       77.00601       26.64989        4.24613
       896         1        2.00000       77.00601        9.88755        0.92695
       897         1        2.00000       77.17277       27.96549        0.26270
       898         1        2.00000       77.17277       11.21061        3.58190
       899         1        2.00000       77.33992       29.28868        2.91772
       900         1        2.00000       77.33992       12.53381        6.23692
       901         1        2.00000       77.50747       30.61181        5.57287
       902         1        2.00000       77.50747       13.84947        2.25370
       903         1        2.00000       77.67542       31.92731        1.58990
       904         1        2.00000       77.67542       15.17243        4.90911
       905         1        2.00000       77.84345       16.48759        0.92631
       906         1        2.00000       77.84345       33.24997        4.24547
       907         1        2.00000       78.01164       17.81002        3.58196
       908         1        2.00000       78.01164        1.04771        0.26275
       909         1        2.00000       78.17967       19.13224        6.23757
       910         1        2.00000       78.17967        2.36990        2.91837
       911         1        2.00000       78.34755       20.44693        2.25478
       912         1        2.00000       78.34755        3.69209        5.57395
       913         1        2.00000       78.51518       21.76912        4.91025
       914         1        2.00000       78.51518        5.00681        1.59105
       915         1        2.00000       78.68241       23.08398        0.92727
       916         1        2.00000       78.68241        6.32911        4.24645
       917         1        2.00000       78.84940       24.40641        3.58256
       918         1        2.00000       78.84940        7.64407        0.26337
       919         1        2.00000       79.01623       25.72897        6.23776
       920         1        2.00000       79.01623        8.96662        2.91857
       921         1        2.00000       79.18298       27.04413        2.25452
       922         1        2.00000       79.18298       10.28922        5.57371
       923         1        2.00000       79.34997       28.36675        4.90965
       924         1        2.00000       79.34997       11.60438        1.59047
       925         1        2.00000       79.51728       29.68191        0.92646
       926         1        2.00000       79.51728       12.92704        4.24566
       927         1        2.00000       79.68491       31.00454        3.58176
       928         1        2.00000       79.68491       14.24216        0.26261
       929         1        2.00000       79.85278       32.32710        6.23718
       930         1        2.00000       79.85278       15.56472        2.91802
       931         1        2.00000       80.02089       16.88725        5.57354
       932         1        2.00000       80.02089        0.12494        2.25432
       933         2       -2.00000        0.00849       17.54479        3.58211
       934         2       -2.00000        0.00849        0.78249        0.26291
       935         2       -2.00000        0.17660       18.86722        6.23767
       936         2       -2.00000        0.17660        2.10491        2.91845
       937         2       -2.00000        0.34447       20.18221        2.25480
       938         2       -2.00000        0.34447        3.42737        5.57397
       939         2       -2.00000        0.51210       21.50471        4.91024
       940         2       -2.00000        0.51210        4.74236        1.59104
       941         2       -2.00000        0.67950       22.81973        0.92723
       942         2       -2.00000        0.67950        6.06486        4.24641
       943         2       -2.00000        0.84665       24.14226        3.58252
       944         2       -2.00000        0.84665        7.37992        0.26332
       945         2       -2.00000        1.01356       25.46478        6.23774
       946         2       -2.00000        1.01356        8.70244        2.91855
       947         2       -2.00000        1.18047       26.77988        2.25456
       948         2       -2.00000        1.18047       10.02497        5.57376
       949         2       -2.00000        1.34746       28.10237        4.90977
       950         2       -2.00000        1.34746       11.34003        1.59059
       951         2       -2.00000        1.51469       29.41743        0.92666
       952         2       -2.00000        1.51469       12.66252        4.24586
       953         2       -2.00000        1.68216       30.73992        3.58199
       954         2       -2.00000        1.68216       13.97755        0.26282
       955         2       -2.00000        1.84987       32.06241        6.23741
       956         2       -2.00000        1.84987       15.30007        2.91825
       957         2       -2.00000        2.01782       16.62256        5.57374
       958         2       -2.00000        2.01782       33.37747        2.25452
       959         2       -2.00000        2.18577       17.93762        1.59088
       960         2       -2.00000        2.18577        1.18278        4.91004
       961         2       -2.00000        2.35381       19.26018        4.24638
       962         2       -2.00000        2.35381        2.49784        0.92718
       963         2       -2.00000        2.52160       20.57524        0.26346
       964         2       -2.00000        2.52160        3.82037        3.58264
       965         2       -2.00000        2.68923       21.89777        2.91883
       966         2       -2.00000        2.68923        5.14289        6.23801
       967         2       -2.00000        2.85662       23.22029        5.57412
       968         2       -2.00000        2.85662        6.45795        2.25494
       969         2       -2.00000        3.02369       24.53532        1.59097
       970         2       -2.00000        3.02369        7.78044        4.91016
       971         2       -2.00000        3.19068       25.85785        4.24617
       972         2       -2.00000        3.19068        9.09550        0.92699
       973         2       -2.00000        3.35759       27.17287        0.26301
       974         2       -2.00000        3.35759       10.41800        3.58220
       975         2       -2.00000        3.52458       28.49540        2.91826
       976         2       -2.00000        3.52458       11.74049        6.23746
       977         2       -2.00000        3.69181       29.81786        5.57359
       978         2       -2.00000        3.69181       13.05551        2.25442
       979         2       -2.00000        3.85928       31.13288        1.59063
       980         2       -2.00000        3.85928       14.37797        4.90983
       981         2       -2.00000        4.02707       32.45534        4.24611
       982         2       -2.00000        4.02707       15.69297        0.92694
       983         2       -2.00000        4.19503       17.01542        3.58248
       984         2       -2.00000        4.19503        0.25312        0.26328
       985         2       -2.00000        4.36306        1.57557        2.91883
       986         2       -2.00000        4.36306       18.33792        6.23802
       987         2       -2.00000        4.53109       19.65298        2.25517
       988         2       -2.00000        4.53109        2.89813        5.57435
       989         2       -2.00000        4.69896       20.97557        4.91058
       990         2       -2.00000        4.69896        4.21323        1.59139
       991         2       -2.00000        4.86659       22.29073        0.92751
       992         2       -2.00000        4.86659        5.53585        4.24669
       993         2       -2.00000        5.03390       23.61339        3.58268
       994         2       -2.00000        5.03390        6.85105        0.26350
       995         2       -2.00000        5.20089       24.93601        6.23781
       996         2       -2.00000        5.20089        8.17367        2.91863
       997         2       -2.00000        5.36772       26.25118        2.25457
       998         2       -2.00000        5.36772        9.49630        5.57376
       999         2       -2.00000        5.53455       27.57373        4.90977
      1000         2       -2.00000        5.53455       10.81136        1.59059
      1001         2       -2.00000        5.70154       28.88866        0.92669
      1002         2       -2.00000        5.70154       12.13378        4.24588
      1003         2       -2.00000        5.86878       30.21095        3.58209
      1004         2       -2.00000        5.86878       13.44861        0.26292
      1005         2       -2.00000        6.03641       31.53314        6.23757
      1006         2       -2.00000        6.03641       14.77080        2.91839
      1007         2       -2.00000        6.20428       16.09296        5.57398
      1008         2       -2.00000        6.20428       32.84783        2.25478
      1009         2       -2.00000        6.37231       17.40768        1.59123
      1010         2       -2.00000        6.37231        0.65281        4.91040
      1011         2       -2.00000        6.54042       18.73011        4.24688
      1012         2       -2.00000        6.54042        1.96777        0.92769
      1013         2       -2.00000        6.70845       20.04534        0.26407
      1014         2       -2.00000        6.70853        3.29046        3.58325
      1015         2       -2.00000        6.87641       21.36830        2.91946
      1016         2       -2.00000        6.87641        4.61342        6.23865
      1017         2       -2.00000        7.04396       22.69146        5.57461
      1018         2       -2.00000        7.04396        5.92912        2.25542
      1019         2       -2.00000        7.21111       24.00722        1.59125
      1020         2       -2.00000        7.21111        7.25235        4.91044
      1021         2       -2.00000        7.37794       25.33025        4.24619
      1022         2       -2.00000        7.37794        8.56791        0.92700
      1023         2       -2.00000        7.54461       26.64555        0.26286
      1024         2       -2.00000        7.54461        9.89064        3.58204
      1025         2       -2.00000        7.71144       27.96780        2.91810
      1026         2       -2.00000        7.71144       11.21293        6.23729
      1027         2       -2.00000        7.87859       29.28962        5.57343
      1028         2       -2.00000        7.87859       12.52728        2.25425
      1029         2       -2.00000        8.04614       30.60365        1.59051
      1030         2       -2.00000        8.04614       13.84877        4.90971
      1031         2       -2.00000        8.21393       31.92493        4.24607
      1032         2       -2.00000        8.21401       15.16259        0.92690
      1033         2       -2.00000        8.38180       16.48401        3.58258
      1034         2       -2.00000        8.38180       33.23889        0.26338
      1035         2       -2.00000        8.54983       17.80590        6.23844
      1036         2       -2.00000        8.54983        1.04356        2.91925
      1037         2       -2.00000        8.71763       19.12106        2.25581
      1038         2       -2.00000        8.71763        2.36618        5.57499
      1039         2       -2.00000        8.88534       20.44459        4.91162
      1040         2       -2.00000        8.88534        3.68225        1.59243
      1041         2       -2.00000        9.05289       21.76149        0.92847
      1042         2       -2.00000        9.05289        5.00662        4.24765
      1043         2       -2.00000        9.22036       23.08623        3.58349
      1044         2       -2.00000        9.22036        6.32389        0.26430
      1045         2       -2.00000        9.38759       24.41080        6.23807
      1046         2       -2.00000        9.38759        7.64846        2.91889
      1047         2       -2.00000        9.55458       25.72700        2.25448
      1048         2       -2.00000        9.55466        8.97212        5.57366
      1049         2       -2.00000        9.72197       27.04916        4.90944
      1050         2       -2.00000        9.72197       10.28681        1.59026
      1051         2       -2.00000        9.88928       28.36251        0.92638
      1052         2       -2.00000        9.88928       11.60763        4.24557
      1053         2       -2.00000       10.05723       29.68222        3.58161
      1054         2       -2.00000       10.05723       12.91988        0.26242
      1055         2       -2.00000       10.22511       31.00176        6.23717
      1056         2       -2.00000       10.22511       14.23942        2.91800
      1057         2       -2.00000       10.39298       32.31387        2.25436
      1058         2       -2.00000       10.39298       15.55899        5.57356
      1059         2       -2.00000       10.56021       16.87208        1.59118
      1060         2       -2.00000       10.56021        0.11720        4.91036
      1061         2       -2.00000       10.72688       18.19393        4.24730
      1062         2       -2.00000       10.72688        1.43159        0.92811
      1063         2       -2.00000       10.89331       19.51064        0.26498
      1064         2       -2.00000       10.89331        2.75576        3.58416
      1065         2       -2.00000       11.05910       20.83675        2.92107
      1066         2       -2.00000       11.05910        4.08187        6.24025
      1067         2       -2.00000       11.22641       22.16460        5.57620
      1068         2       -2.00000       11.22641        5.40226        2.25702
      1069         2       -2.00000       11.39388       23.48546        1.59239
      1070         2       -2.00000       11.39388        6.73059        4.91157
      1071         2       -2.00000       11.56279       24.81197        4.24648
      1072         2       -2.00000       11.56287        8.04963        0.92729
      1073         2       -2.00000       11.73251       26.12797        0.26315
      1074         2       -2.00000       11.73251        9.37310        3.58233
      1075         2       -2.00000       11.90270       27.44691        2.91774
      1076         2       -2.00000       11.90270       10.69203        6.23692
      1077         2       -2.00000       12.07161       28.76347        5.57263
      1078         2       -2.00000       12.07161       12.00113        2.25344
      1079         2       -2.00000       12.23988       30.07062        1.58919
      1080         2       -2.00000       12.23988       13.31574        4.90837
      1081         2       -2.00000       12.40736       31.38661        4.24478
      1082         2       -2.00000       12.40736       14.62427        0.92560
      1083         2       -2.00000       12.57387       32.69684        0.26243
      1084         2       -2.00000       12.57387       15.94197        3.58162
      1085         2       -2.00000       12.73885       17.26289        6.23810
      1086         2       -2.00000       12.73885        0.50054        2.91892
      1087         2       -2.00000       12.90136       18.57959        2.25671
      1088         2       -2.00000       12.90144        1.82471        5.57590
      1089         2       -2.00000       13.06354       19.90815        4.91207
      1090         2       -2.00000       13.06354        3.14581        1.59288
      1091         2       -2.00000       13.22501       21.23307        0.93187
      1092         2       -2.00000       13.22501        4.47819        4.25105
      1093         2       -2.00000       13.39264       22.56739        3.58528
      1094         2       -2.00000       13.39264        5.80505        0.26609
      1095         2       -2.00000       13.56203       23.90191        6.24013
      1096         2       -2.00000       13.56203        7.13957        2.92094
      1097         2       -2.00000       13.73992       25.22002        2.25630
      1098         2       -2.00000       13.73992        8.46514        5.57548
      1099         2       -2.00000       13.91732       26.54010        4.91101
      1100         2       -2.00000       13.91732        9.77776        1.59183
      1101         2       -2.00000       14.09400       27.84383        0.92557
      1102         2       -2.00000       14.09400       11.08895        4.24475
      1103         2       -2.00000       14.26540       29.15063        3.57962
      1104         2       -2.00000       14.26540       12.38829        0.26044
      1105         2       -2.00000       14.43231       30.45599        6.23244
      1106         2       -2.00000       14.43231       13.69365        2.91326
      1107         2       -2.00000       14.59289       31.75792        2.25089
      1108         2       -2.00000       14.59289       15.00304        5.57007
      1109         2       -2.00000       14.75499       33.07696        4.90827
      1110         2       -2.00000       14.75499       16.31462        1.58908
      1111         2       -2.00000       14.91125       17.64187        4.24701
      1112         2       -2.00000       14.91125        0.87953        0.92783
      1113         2       -2.00000       15.06679       18.96997        0.26802
      1114         2       -2.00000       15.06679        2.21510        3.58720
      1115         2       -2.00000       15.22129       20.30704        2.92059
      1116         2       -2.00000       15.22129        3.55217        6.23978
      1117         2       -2.00000       15.37458       21.65106        5.58358
      1118         2       -2.00000       15.37458        4.88872        2.26439
      1119         2       -2.00000       15.54542       22.98357        1.59169
      1120         2       -2.00000       15.54550        6.22870        4.91087
      1121         2       -2.00000       15.72882       24.32035        4.25411
      1122         2       -2.00000       15.72882        7.55801        0.93493
      1123         2       -2.00000       15.92713       25.63239        0.26956
      1124         2       -2.00000       15.92713        8.87752        3.58875
      1125         2       -2.00000       16.12319       26.94178        2.91991
      1126         2       -2.00000       16.12319       10.18690        6.23910
      1127         2       -2.00000       16.31157       28.23624        5.57019
      1128         2       -2.00000       16.31157       11.47390        2.25101
      1129         2       -2.00000       16.48521       29.52251        1.58302
      1130         2       -2.00000       16.48521       12.76763        4.90220
      1131         2       -2.00000       16.64099       30.81463        4.23395
      1132         2       -2.00000       16.64099       14.05228        0.91477
      1133         2       -2.00000       16.78243       32.10904        0.25126
      1134         2       -2.00000       16.78243       15.35416        3.57045
      1135         2       -2.00000       16.91682       33.42963        2.91184
      1136         2       -2.00000       16.91682       16.67475        6.23103
      1137         2       -2.00000       17.06811       18.02518        2.25792
      1138         2       -2.00000       17.06811        1.27031        5.57711
      1139         2       -2.00000       17.20203       19.38465        4.92268
      1140         2       -2.00000       17.20203        2.62231        1.60349
      1141         2       -2.00000       17.36942       20.73346        0.93659
      1142         2       -2.00000       17.36942        3.97859        4.25577
      1143         2       -2.00000       17.49468       22.09708        3.58730
      1144         2       -2.00000       17.49468        5.33473        0.26811
      1145         2       -2.00000       17.69883       23.42541        6.25021
      1146         2       -2.00000       17.69883        6.66307        2.93103
      1147         2       -2.00000       17.91220       24.73169        2.27238
      1148         2       -2.00000       17.91220        7.97682        5.59157
      1149         2       -2.00000       18.14574       26.02200        4.91896
      1150         2       -2.00000       18.14574        9.25966        1.59977
      1151         2       -2.00000       18.38169       27.31486        0.92809
      1152         2       -2.00000       18.38169       10.55998        4.24728
      1153         2       -2.00000       18.58160       28.60019        3.56184
      1154         2       -2.00000       18.58160       11.83785        0.24266
      1155         2       -2.00000       18.74194       29.87457        6.23068
      1156         2       -2.00000       18.74194       13.11223        2.91150
      1157         2       -2.00000       18.88939       31.15325        2.23363
      1158         2       -2.00000       18.88939       14.39837        5.55281
      1159         2       -2.00000       18.96620       32.46822        4.88078
      1160         2       -2.00000       18.96620       15.70588        1.56160
      1161         2       -2.00000       19.04965       17.01874        4.20504
      1162         2       -2.00000       19.04965        0.25640        0.88586
      1163         2       -2.00000       19.13847       18.38079        0.25317
      1164         2       -2.00000       19.13847        1.62592        3.57235
      1165         2       -2.00000       19.32541       19.88645        3.02153
      1166         2       -2.00000       19.32541        3.13157        6.34072
      1167         2       -2.00000       19.40934       21.26585        5.55820
      1168         2       -2.00000       19.40934        4.50351        2.23901
      1169         2       -2.00000       19.63384       22.55357        1.64162
      1170         2       -2.00000       19.63384        5.79869        4.96080
      1171         2       -2.00000       19.90847       23.78358        4.26380
      1172         2       -2.00000       19.90847        7.02124        0.94461
      1173         2       -2.00000       20.14434       25.04751        0.26347
      1174         2       -2.00000       20.14434        8.29264        3.58266
      1175         2       -2.00000       20.38117       26.32810        2.91281
      1176         2       -2.00000       20.38117        9.57322        6.23200
      1177         2       -2.00000       20.64844       27.60916        5.56232
      1178         2       -2.00000       20.64852       10.84682        2.24314
      1179         2       -2.00000       21.02671       28.87642        1.57981
      1180         2       -2.00000       21.02671       12.12155        4.89899
      1181         2       -2.00000       21.06796       30.22853        4.22011
      1182         2       -2.00000       21.06796       13.46619        0.90093
      1183         2       -2.00000       21.10199       31.55569        0.24149
      1184         2       -2.00000       21.10199       14.80082        3.56068
      1185         2       -2.00000       21.13363       32.90782        2.89817
      1186         2       -2.00000       21.13363       16.15294        6.21736
      1187         2       -2.00000       21.14805       17.44029        2.24054
      1188         2       -2.00000       21.14805        0.68541        5.55973
      1189         2       -2.00000       21.21060       18.71557        4.84748
      1190         2       -2.00000       21.21060        1.95323        1.52830
      1191         2       -2.00000       21.27635       20.01285        1.11709
      1192         2       -2.00000       21.27635        3.25797        4.43628
      1193         2       -2.00000       23.14537       19.38352        2.95895
      1194         2       -2.00000       23.14537        2.62864        6.27814
      1195         2       -2.00000       23.20744       18.23146        0.21218
      1196         2       -2.00000       23.20744        1.47658        3.53137
      1197         2       -2.00000       23.24884       16.79055        4.23197
      1198         2       -2.00000       23.24884        0.02821        0.91279
      1199         2       -2.00000       23.25926       32.26282        4.87791
      1200         2       -2.00000       23.25926       15.50048        1.55872
      1201         2       -2.00000       23.27880       30.90194        2.23474
      1202         2       -2.00000       23.27880       14.14706        5.55393
      1203         2       -2.00000       23.33686       29.56331        6.21323
      1204         2       -2.00000       23.33686       12.80097        2.89404
      1205         2       -2.00000       23.56112       11.47843        0.25477
      1206         2       -2.00000       23.56112       28.24077        3.57396
      1207         2       -2.00000       23.83127       10.20147        4.23553
      1208         2       -2.00000       23.83127       26.95635        0.91634
      1209         2       -2.00000       24.09141        8.91761        1.59318
      1210         2       -2.00000       24.09141       25.67995        4.91237
      1211         2       -2.00000       24.33240        7.65779        5.58546
      1212         2       -2.00000       24.33240       24.41267        2.26627
      1213         2       -2.00000       24.54568        6.36280        2.94134
      1214         2       -2.00000       24.54568       23.12514        6.26052
      1215         2       -2.00000       24.81527        5.12468        0.29670
      1216         2       -2.00000       24.81527       21.88702        3.61588
      1217         2       -2.00000       24.82176       20.62973        0.90612
      1218         2       -2.00000       24.82176        3.87485        4.22531
      1219         2       -2.00000       25.04722       19.25452        4.99606
      1220         2       -2.00000       25.04722        2.49218        1.67688
      1221         2       -2.00000       25.24048       17.74345        2.23758
      1222         2       -2.00000       25.24048        0.98857        5.55676
      1223         2       -2.00000       25.32890       33.17051        2.88786
      1224         2       -2.00000       25.32890       16.41564        6.20704
      1225         2       -2.00000       25.42973       15.06509        3.55500
      1226         2       -2.00000       25.42973       31.81997        0.23581
      1227         2       -2.00000       25.54306       13.76591        0.91072
      1228         2       -2.00000       25.54306       30.52825        4.22991
      1229         2       -2.00000       25.72503       12.48655        4.89505
      1230         2       -2.00000       25.72503       29.24142        1.57587
      1231         2       -2.00000       25.86599       11.19309        2.24676
      1232         2       -2.00000       25.86599       27.95543        5.56595
      1233         2       -2.00000       26.08424        9.90626        6.24250
      1234         2       -2.00000       26.08424       26.66114        2.92331
      1235         2       -2.00000       26.30353        8.59923        3.59510
      1236         2       -2.00000       26.30353       25.35411        0.27592
      1237         2       -2.00000       26.52843        7.29893        0.94320
      1238         2       -2.00000       26.52843       24.06127        4.26239
      1239         2       -2.00000       26.72873        5.98282        4.91478
      1240         2       -2.00000       26.72881       22.73770        1.59560
      1241         2       -2.00000       26.91479        4.65246        2.26807
      1242         2       -2.00000       26.91479       21.41480        5.58726
      1243         2       -2.00000       27.02651        3.30964        6.24100
      1244         2       -2.00000       27.02651       20.06451        2.92181
      1245         2       -2.00000       27.18558       18.72225        0.26927
      1246         2       -2.00000       27.18558        1.96737        3.58846
      1247         2       -2.00000       27.31725       17.37991        4.25340
      1248         2       -2.00000       27.31725        0.61757        0.93421
      1249         2       -2.00000       27.48047       16.03089        1.58190
      1250         2       -2.00000       27.48047       32.79323        4.90108
      1251         2       -2.00000       27.63000       14.72722        5.56258
      1252         2       -2.00000       27.63000       31.48209        2.24339
      1253         2       -2.00000       27.78770       13.41723        2.90512
      1254         2       -2.00000       27.78770       30.17957        6.22430
      1255         2       -2.00000       27.95149       12.11841        0.25903
      1256         2       -2.00000       27.95149       28.88075        3.57821
      1257         2       -2.00000       28.12569       10.82319        4.24306
      1258         2       -2.00000       28.12569       27.57807        0.92388
      1259         2       -2.00000       28.31062        9.52176        1.59482
      1260         2       -2.00000       28.31062       26.28410        4.91401
      1261         2       -2.00000       28.50372        8.21397        5.58091
      1262         2       -2.00000       28.50372       24.96885        2.26173
      1263         2       -2.00000       28.69658        6.89299        2.92378
      1264         2       -2.00000       28.69658       23.65533        6.24296
      1265         2       -2.00000       28.87270        5.55350        0.26586
      1266         2       -2.00000       28.87270       22.31584        3.58505
      1267         2       -2.00000       29.02984        4.21890        4.25504
      1268         2       -2.00000       29.02984       20.97378        0.93586
      1269         2       -2.00000       29.18514        2.88045        1.59066
      1270         2       -2.00000       29.18514       19.64279        4.90985
      1271         2       -2.00000       29.33683       18.30968        2.25864
      1272         2       -2.00000       29.33683        1.55480        5.57782
      1273         2       -2.00000       29.49509       16.99059        6.23613
      1274         2       -2.00000       29.49509        0.22825        2.91695
      1275         2       -2.00000       29.65439       15.67004        3.58061
      1276         2       -2.00000       29.65439       32.42492        0.26143
      1277         2       -2.00000       29.82403       14.35355        0.92201
      1278         2       -2.00000       29.82403       31.11589        4.24120
      1279         2       -2.00000       29.98965       13.04941        4.90574
      1280         2       -2.00000       29.98965       29.80429        1.58656
      1281         2       -2.00000       30.16025       11.73919        2.25209
      1282         2       -2.00000       30.16025       28.50153        5.57127
      1283         2       -2.00000       30.33084       10.43576        6.23713
      1284         2       -2.00000       30.33084       27.19064        2.91794
      1285         2       -2.00000       30.50737        9.12031        3.58352
      1286         2       -2.00000       30.50737       25.87519        0.26433
      1287         2       -2.00000       30.68325        7.79795        0.92871
      1288         2       -2.00000       30.68325       24.56029        4.24789
      1289         2       -2.00000       30.85600        6.47505        4.91158
      1290         2       -2.00000       30.85600       23.22993        1.59240
      1291         2       -2.00000       31.02291        5.14170        2.25924
      1292         2       -2.00000       31.02291       21.90404        5.57842
      1293         2       -2.00000       31.18734        3.81635        6.24031
      1294         2       -2.00000       31.18734       20.57123        2.92113
      1295         2       -2.00000       31.34744       19.24283        0.26538
      1296         2       -2.00000       31.34744        2.48796        3.58457
      1297         2       -2.00000       31.51139       17.92415        4.24685
      1298         2       -2.00000       31.51139        1.16181        0.92767
      1299         2       -2.00000       31.67502       33.36554        4.90979
      1300         2       -2.00000       31.67502       16.60320        1.59060
      1301         2       -2.00000       31.84225       32.04640        2.25296
      1302         2       -2.00000       31.84225       15.29152        5.57214
      1303         2       -2.00000       32.00988       13.97490        2.91695
      1304         2       -2.00000       32.00988       30.73724        6.23614
      1305         2       -2.00000       32.17935       12.65800        0.26142
      1306         2       -2.00000       32.17935       29.42035        3.58060
      1307         2       -2.00000       32.34851       11.34884        4.24507
      1308         2       -2.00000       32.34851       28.10372        0.92587
      1309         2       -2.00000       32.51766       10.03007        1.59002
      1310         2       -2.00000       32.51766       26.79241        4.90921
      1311         2       -2.00000       32.68673        8.71578        5.57360
      1312         2       -2.00000       32.68673       25.47066        2.25442
      1313         2       -2.00000       32.85556        7.39095        2.91905
      1314         2       -2.00000       32.85556       24.15329        6.23824
      1315         2       -2.00000       33.02272        6.06336        0.26486
      1316         2       -2.00000       33.02272       22.82570        3.58405
      1317         2       -2.00000       33.19011       21.49805        0.92924
      1318         2       -2.00000       33.19011        4.74317        4.24842
      1319         2       -2.00000       33.35582       20.17897        4.91200
      1320         2       -2.00000       33.35582        3.41663        1.59282
      1321         2       -2.00000       33.52208       18.85443        2.25574
      1322         2       -2.00000       33.52208        2.09955        5.57493
      1323         2       -2.00000       33.68851       17.53957        6.23826
      1324         2       -2.00000       33.68851        0.77723        2.91907
      1325         2       -2.00000       33.85631       32.97339        0.26279
      1326         2       -2.00000       33.85631       16.21852        3.58198
      1327         2       -2.00000       34.02410       31.66098        4.24552
      1328         2       -2.00000       34.02410       14.89864        0.92633
      1329         2       -2.00000       34.19261       13.58643        4.90907
      1330         2       -2.00000       34.19261       30.34131        1.58988
      1331         2       -2.00000       34.36064       12.26662        2.25378
      1332         2       -2.00000       34.36064       29.02896        5.57297
      1333         2       -2.00000       34.52859       10.95320        6.23681
      1334         2       -2.00000       34.52859       27.70808        2.91762
      1335         2       -2.00000       34.69582        9.63141        3.58169
      1336         2       -2.00000       34.69582       26.38629        0.26251
      1337         2       -2.00000       34.86273       25.07046        4.24588
      1338         2       -2.00000       34.86273        8.30812        0.92669
      1339         2       -2.00000       35.02948       23.74629        1.59137
      1340         2       -2.00000       35.02948        6.99142        4.91056
      1341         2       -2.00000       35.19648       22.42909        5.57484
      1342         2       -2.00000       35.19648        5.66675        2.25565
      1343         2       -2.00000       35.36387       21.10468        2.91986
      1344         2       -2.00000       35.36387        4.34981        6.23905
      1345         2       -2.00000       35.53134       19.78099        0.26421
      1346         2       -2.00000       35.53134        3.02611        3.58340
      1347         2       -2.00000       35.69905       18.46566        4.24686
      1348         2       -2.00000       35.69905        1.70332        0.92768
      1349         2       -2.00000       35.86716       17.14363        1.59099
      1350         2       -2.00000       35.86716        0.38876        4.91018
      1351         2       -2.00000       36.03519       32.58452        2.25446
      1352         2       -2.00000       36.03519       15.82965        5.57365
      1353         2       -2.00000       36.20338       31.27060        6.23718
      1354         2       -2.00000       36.20338       14.50826        2.91800
      1355         2       -2.00000       36.37118       29.94918        3.58169
      1356         2       -2.00000       36.37118       13.18684        0.26251
      1357         2       -2.00000       36.53865       28.62739        0.92629
      1358         2       -2.00000       36.53865       11.87252        4.24548
      1359         2       -2.00000       36.70564       27.31263        4.90937
      1360         2       -2.00000       36.70564       10.55029        1.59019
      1361         2       -2.00000       36.87239       25.98994        2.25423
      1362         2       -2.00000       36.87239        9.23507        5.57342
      1363         2       -2.00000       37.03898       24.67438        6.23761
      1364         2       -2.00000       37.03898        7.91204        2.91842
      1365         2       -2.00000       37.20581       23.35118        3.58266
      1366         2       -2.00000       37.20581        6.58884        0.26347
      1367         2       -2.00000       37.37304       22.02802        0.92757
      1368         2       -2.00000       37.37304        5.27315        4.24676
      1369         2       -2.00000       37.54067       20.71249        4.91069
      1370         2       -2.00000       37.54067        3.95015        1.59150
      1371         2       -2.00000       37.70862       19.38980        2.25519
      1372         2       -2.00000       37.70862        2.63492        5.57437
      1373         2       -2.00000       37.87673       18.07484        6.23794
      1374         2       -2.00000       37.87673        1.31250        2.91875
      1375         2       -2.00000       38.04492       16.75262        3.58231
      1376         2       -2.00000       38.04492       33.50749        0.26313
      1377         2       -2.00000       38.21296       32.19283        4.24587
      1378         2       -2.00000       38.21296       15.43049        0.92668
      1379         2       -2.00000       38.38083       30.87068        1.59036
      1380         2       -2.00000       38.38083       14.11580        4.90955
      1381         2       -2.00000       38.54830       29.55585        5.57328
      1382         2       -2.00000       38.54830       12.79351        2.25410
      1383         2       -2.00000       38.71545       28.23346        2.91795
      1384         2       -2.00000       38.71545       11.47858        6.23713
      1385         2       -2.00000       38.88236       26.91087        0.26269
      1386         2       -2.00000       38.88236       10.15599        3.58187
      1387         2       -2.00000       39.04911       25.59571        4.24591
      1388         2       -2.00000       39.04911        8.83337        0.92672
      1389         2       -2.00000       39.21594       24.27301        1.59077
      1390         2       -2.00000       39.21594        7.51814        4.90996
      1391         2       -2.00000       39.38301       22.95782        5.57400
      1392         2       -2.00000       39.38301        6.19548        2.25482
      1393         2       -2.00000       39.55048       21.63523        2.91876
      1394         2       -2.00000       39.55048        4.88035        6.23794
      1395         2       -2.00000       39.71819       20.31267        0.26340
      1396         2       -2.00000       39.71819        3.55779        3.58259
      1397         2       -2.00000       39.88615       18.99761        4.24630
      1398         2       -2.00000       39.88615        2.23527        0.92711
      1399         2       -2.00000       40.05418       17.67515        1.59077
      1400         2       -2.00000       40.05418        0.92027        4.90995
      1401         2       -2.00000       40.22229       33.11507        2.25440
      1402         2       -2.00000       40.22229       16.36019        5.57358
      1403         2       -2.00000       40.39016       31.80007        6.23726
      1404         2       -2.00000       40.39016       15.03773        2.91808
      1405         2       -2.00000       40.55779       30.47761        3.58181
      1406         2       -2.00000       40.55779       13.71527        0.26263
      1407         2       -2.00000       40.72518       29.15512        0.92645
      1408         2       -2.00000       40.72518       12.40025        4.24564
      1409         2       -2.00000       40.89233       27.84003        4.90953
      1410         2       -2.00000       40.89233       11.07769        1.59035
      1411         2       -2.00000       41.05924       26.51750        2.25430
      1412         2       -2.00000       41.05924        9.76263        5.57349
      1413         2       -2.00000       41.22615       25.20244        6.23747
      1414         2       -2.00000       41.22615        8.44010        2.91829
      1415         2       -2.00000       41.39314       23.87995        3.58226
      1416         2       -2.00000       41.39314        7.11761        0.26308
      1417         2       -2.00000       41.56038       22.55743        0.92701
      1418         2       -2.00000       41.56038        5.80255        4.24619
      1419         2       -2.00000       41.72785       21.24240        4.91004
      1420         2       -2.00000       41.72785        4.48006        1.59086
      1421         2       -2.00000       41.89556       19.91987        2.25463
      1422         2       -2.00000       41.89556        3.16500        5.57382
      1423         2       -2.00000       42.06351       18.60485        6.23751
      1424         2       -2.00000       42.06351        1.84251        2.91833
      1425         2       -2.00000       42.23146       17.28232        3.58199
      1426         2       -2.00000       42.23146        0.51998        0.26281
      1427         2       -2.00000       42.39949       32.72214        4.24567
      1428         2       -2.00000       42.39949       15.95980        0.92648
      1429         2       -2.00000       42.56728       31.39961        1.59022
      1430         2       -2.00000       42.56728       14.64474        4.90940
      1431         2       -2.00000       42.73492       30.08455        5.57322
      1432         2       -2.00000       42.73492       13.32221        2.25403
      1433         2       -2.00000       42.90231       28.76203        2.91792
      1434         2       -2.00000       42.90231       12.00715        6.23711
      1435         2       -2.00000       43.06938       27.43950        0.26270
      1436         2       -2.00000       43.06938       10.68462        3.58188
      1437         2       -2.00000       43.23637       26.12447        4.24587
      1438         2       -2.00000       43.23637        9.36213        0.92668
      1439         2       -2.00000       43.40328       24.80195        1.59066
      1440         2       -2.00000       43.40328        8.04707        4.90985
      1441         2       -2.00000       43.57027       23.48692        5.57378
      1442         2       -2.00000       43.57027        6.72458        2.25459
      1443         2       -2.00000       43.73750       22.16443        2.91845
      1444         2       -2.00000       43.73750        5.40955        6.23763
      1445         2       -2.00000       43.90497       20.84197        0.26304
      1446         2       -2.00000       43.90497        4.08710        3.58222
      1447         2       -2.00000       44.07276        2.76464        0.92674
      1448         2       -2.00000       44.07276       19.52698        4.24593
      1449         2       -2.00000       44.24071        1.44964        4.90957
      1450         2       -2.00000       44.24071       18.20452        1.59039
      1451         2       -2.00000       44.40875        0.12715        2.25403
      1452         2       -2.00000       44.40875       16.88949        5.57321
      1453         2       -2.00000       44.57678       32.32931        6.23688
      1454         2       -2.00000       44.57678       15.56697        2.91770
      1455         2       -2.00000       44.74465       31.00675        3.58147
      1456         2       -2.00000       44.74465       14.24441        0.26228
      1457         2       -2.00000       44.91228       29.68412        0.92617
      1458         2       -2.00000       44.91228       12.92925        4.24536
      1459         2       -2.00000       45.07959       28.36893        4.90936
      1460         2       -2.00000       45.07959       11.60659        1.59018
      1461         2       -2.00000       45.24658       27.04630        2.25423
      1462         2       -2.00000       45.24658       10.29143        5.57342
      1463         2       -2.00000       45.41341       25.73114        6.23747
      1464         2       -2.00000       45.41341        8.96880        2.91829
      1465         2       -2.00000       45.58024       24.40858        3.58226
      1466         2       -2.00000       45.58024        7.64624        0.26308
      1467         2       -2.00000       45.74723       23.08619        0.92698
      1468         2       -2.00000       45.74723        6.33132        4.24616
      1469         2       -2.00000       45.91446       21.77137        4.90994
      1470         2       -2.00000       45.91446        5.00903        1.59076
      1471         2       -2.00000       46.08209       20.44918        2.25447
      1472         2       -2.00000       46.08209        3.69430        5.57366
      1473         2       -2.00000       46.24997        2.37214        2.91807
      1474         2       -2.00000       46.24997       19.13449        6.23725
      1475         2       -2.00000       46.41800        1.04995        0.26245
      1476         2       -2.00000       46.41800       17.81230        3.58163
      1477         2       -2.00000       46.58611       33.25221        4.24517
      1478         2       -2.00000       46.58611       16.48987        0.92598
      1479         2       -2.00000       46.75422       31.92952        1.58960
      1480         2       -2.00000       46.75422       15.17464        4.90879
      1481         2       -2.00000       46.92209       30.61402        5.57257
      1482         2       -2.00000       46.92209       13.85168        2.25339
      1483         2       -2.00000       47.08964       29.29086        2.91743
      1484         2       -2.00000       47.08964       12.53598        6.23662
      1485         2       -2.00000       47.25679       27.96763        0.26242
      1486         2       -2.00000       47.25679       11.21275        3.58161
      1487         2       -2.00000       47.42362       26.65204        4.24586
      1488         2       -2.00000       47.42362        9.88969        0.92667
      1489         2       -2.00000       47.59030       25.32931        1.59081
      1490         2       -2.00000       47.59030        8.57443        4.91000
      1491         2       -2.00000       47.75713       24.01452        5.57394
      1492         2       -2.00000       47.75713        7.25218        2.25476
      1493         2       -2.00000       47.92428       22.69270        2.91861
      1494         2       -2.00000       47.92428        5.93782        6.23779
      1495         2       -2.00000       48.09183       21.37121        0.26315
      1496         2       -2.00000       48.09183        4.61633        3.58234
      1497         2       -2.00000       48.25962       20.05739        4.24596
      1498         2       -2.00000       48.25962        3.29505        0.92678
      1499         2       -2.00000       48.42749        1.98109        4.90947
      1500         2       -2.00000       48.42749       18.73597        1.59028
      1501         2       -2.00000       48.59552        0.65920        2.25360
      1502         2       -2.00000       48.59552       17.42154        5.57279
      1503         2       -2.00000       48.76331       32.86126        6.23623
      1504         2       -2.00000       48.76331       16.09892        2.91705
      1505         2       -2.00000       48.93102       31.53773        3.58043
      1506         2       -2.00000       48.93102       14.77539        0.26124
      1507         2       -2.00000       49.09858       30.21336        0.92520
      1508         2       -2.00000       49.09858       13.45848        4.24438
      1509         2       -2.00000       49.26605       28.89609        4.90855
      1510         2       -2.00000       49.26605       12.13375        1.58937
      1511         2       -2.00000       49.43328       27.57152        2.25397
      1512         2       -2.00000       49.43328       10.81664        5.57315
      1513         2       -2.00000       49.60035       26.25532        6.23756
      1514         2       -2.00000       49.60035        9.49298        2.91837
      1515         2       -2.00000       49.76766       24.93316        3.58260
      1516         2       -2.00000       49.76766        8.17082        0.26341
      1517         2       -2.00000       49.93497       23.61235        0.92729
      1518         2       -2.00000       49.93497        6.85747        4.24647
      1519         2       -2.00000       50.10292       22.30010        4.91043
      1520         2       -2.00000       50.10292        5.53776        1.59124
      1521         2       -2.00000       50.27079       20.98056        2.25486
      1522         2       -2.00000       50.27079        4.22568        5.57404
      1523         2       -2.00000       50.43866       19.66845        6.23767
      1524         2       -2.00000       50.43866        2.90611        2.91849
      1525         2       -2.00000       50.60590        1.58556        0.26249
      1526         2       -2.00000       50.60590       18.34790        3.58168
      1527         2       -2.00000       50.77257        0.27117        4.24474
      1528         2       -2.00000       50.77257       17.02604        0.92555
      1529         2       -2.00000       50.93900       32.46422        1.58869
      1530         2       -2.00000       50.93900       15.70934        4.90787
      1531         2       -2.00000       51.10478       31.14557        5.57097
      1532         2       -2.00000       51.10478       14.38323        2.25178
      1533         2       -2.00000       51.27210       29.81772        2.91583
      1534         2       -2.00000       51.27210       13.06284        6.23502
      1535         2       -2.00000       51.43957       28.48939        0.26128
      1536         2       -2.00000       51.43957       11.73452        3.58047
      1537         2       -2.00000       51.60856       27.17035        4.24556
      1538         2       -2.00000       51.60856       10.40800        0.92637
      1539         2       -2.00000       51.77819       25.84688        1.59052
      1540         2       -2.00000       51.77819        9.09201        4.90971
      1541         2       -2.00000       51.94839       24.53541        5.57430
      1542         2       -2.00000       51.94839        7.77307        2.25511
      1543         2       -2.00000       52.11730       23.21885        2.91941
      1544         2       -2.00000       52.11730        6.46397        6.23859
      1545         2       -2.00000       52.28557       21.90424        0.26448
      1546         2       -2.00000       52.28557        5.14936        3.58366
      1547         2       -2.00000       52.45304       20.59571        4.24725
      1548         2       -2.00000       52.45304        3.83337        0.92806
      1549         2       -2.00000       52.61955       19.27801        1.59123
      1550         2       -2.00000       52.61955        2.52313        4.91042
      1551         2       -2.00000       52.78454        1.20222        2.25393
      1552         2       -2.00000       52.78454       17.96456        5.57312
      1553         2       -2.00000       52.94705       33.40276        6.23532
      1554         2       -2.00000       52.94705       16.64042        2.91614
      1555         2       -2.00000       53.10923       32.07417        3.57996
      1556         2       -2.00000       53.10923       15.31183        0.26078
      1557         2       -2.00000       53.27070       30.74182        0.92180
      1558         2       -2.00000       53.27070       13.98695        4.24098
      1559         2       -2.00000       53.43833       29.41493        4.90676
      1560         2       -2.00000       53.43833       12.65259        1.58757
      1561         2       -2.00000       53.60772       28.08041        2.25191
      1562         2       -2.00000       53.60772       11.32553        5.57109
      1563         2       -2.00000       53.78560       26.76230        6.23574
      1564         2       -2.00000       53.78560        9.99996        2.91655
      1565         2       -2.00000       53.96301       25.44225        3.58102
      1566         2       -2.00000       53.96301        8.67991        0.26183
      1567         2       -2.00000       54.13969       24.13103        0.92810
      1568         2       -2.00000       54.13969        7.37615        4.24728
      1569         2       -2.00000       54.31108       22.83169        4.91241
      1570         2       -2.00000       54.31108        6.06935        1.59322
      1571         2       -2.00000       54.47799       21.52633        2.25959
      1572         2       -2.00000       54.47799        4.77145        5.57877
      1573         2       -2.00000       54.63858       20.22444        6.24115
      1574         2       -2.00000       54.63858        3.46210        2.92197
      1575         2       -2.00000       54.80068       18.90536        3.58377
      1576         2       -2.00000       54.80068        2.14302        0.26458
      1577         2       -2.00000       54.95694       17.57811        0.92584
      1578         2       -2.00000       54.95694        0.82323        4.24503
      1579         2       -2.00000       55.11248       33.00488        1.58565
      1580         2       -2.00000       55.11248       16.25000        4.90483
      1581         2       -2.00000       55.26697       31.67531        5.57145
      1582         2       -2.00000       55.26697       14.91297        2.25226
      1583         2       -2.00000       55.42027       30.33126        2.90846
      1584         2       -2.00000       55.42027       13.57638        6.22764
      1585         2       -2.00000       55.59110       28.99131        0.26197
      1586         2       -2.00000       55.59118       12.23644        3.58116
      1587         2       -2.00000       55.77451       27.66200        4.23792
      1588         2       -2.00000       55.77451       10.89966        0.91873
      1589         2       -2.00000       55.97282       26.34246        1.58409
      1590         2       -2.00000       55.97282        9.58758        4.90328
      1591         2       -2.00000       56.16888       25.04054        5.57212
      1592         2       -2.00000       56.16888        8.27820        2.25294
      1593         2       -2.00000       56.35726       23.74608        2.92185
      1594         2       -2.00000       56.35726        6.99120        6.24103
      1595         2       -2.00000       56.53090       22.45235        0.27065
      1596         2       -2.00000       56.53090        5.69747        3.58983
      1597         2       -2.00000       56.68667       21.16769        4.25808
      1598         2       -2.00000       56.68667        4.40535        0.93890
      1599         2       -2.00000       56.82811       19.86581        1.60240
      1600         2       -2.00000       56.82811        3.11094        4.92159
      1601         2       -2.00000       56.96251       18.55269        5.58019
      1602         2       -2.00000       56.96251        1.79035        2.26100
      1603         2       -2.00000       57.11380       17.19480        2.91493
      1604         2       -2.00000       57.11380        0.43992        6.23411
      1605         2       -2.00000       57.24771       32.59766        3.56935
      1606         2       -2.00000       57.24771       15.83532        0.25017
      1607         2       -2.00000       57.41510       31.24139        0.91708
      1608         2       -2.00000       57.41510       14.48651        4.23626
      1609         2       -2.00000       57.54037       29.88524        4.90474
      1610         2       -2.00000       57.54037       13.12290        1.58555
      1611         2       -2.00000       57.74452       28.55694        2.24182
      1612         2       -2.00000       57.74452       11.80207        5.56101
      1613         2       -2.00000       57.95788       27.25063        6.21965
      1614         2       -2.00000       57.95788       10.48829        2.90046
      1615         2       -2.00000       58.19143       25.96032        3.57308
      1616         2       -2.00000       58.19143        9.19798        0.25389
      1617         2       -2.00000       58.42738       24.65999        0.92557
      1618         2       -2.00000       58.42738        7.90512        4.24476
      1619         2       -2.00000       58.62729       23.38213        4.93019
      1620         2       -2.00000       58.62729        6.61979        1.61101
      1621         2       -2.00000       58.78763       22.10778        2.26135
      1622         2       -2.00000       58.78763        5.35291        5.58053
      1623         2       -2.00000       58.93508       20.82907        6.25841
      1624         2       -2.00000       58.93508        4.06673        2.93922
      1625         2       -2.00000       59.01189       19.51413        3.61125
      1626         2       -2.00000       59.01189        2.75176        0.29206
      1627         2       -2.00000       59.09534       18.20127        0.96780
      1628         2       -2.00000       59.09534        1.44640        4.28699
      1629         2       -2.00000       59.18416       16.83919        4.91968
      1630         2       -2.00000       59.18416        0.07684        1.60050
      1631         2       -2.00000       59.37110       15.33353        2.15132
      1632         2       -2.00000       59.37110       32.09587        5.47050
      1633         2       -2.00000       59.45503       30.71647        2.93383
      1634         2       -2.00000       59.45503       13.96159        6.25302
      1635         2       -2.00000       59.67953       29.42128        0.21205
      1636         2       -2.00000       59.67953       12.66641        3.53123
      1637         2       -2.00000       59.95416       28.19873        4.22823
      1638         2       -2.00000       59.95416       11.43639        0.90905
      1639         2       -2.00000       60.19003       26.92734        1.59020
      1640         2       -2.00000       60.19003       10.17247        4.90938
      1641         2       -2.00000       60.42686       25.65422        5.57922
      1642         2       -2.00000       60.42686        8.89188        2.26003
      1643         2       -2.00000       60.69412       24.37316        2.92971
      1644         2       -2.00000       60.69421        7.61828        6.24890
      1645         2       -2.00000       61.07240       23.09843        0.27385
      1646         2       -2.00000       61.07240        6.34355        3.59304
      1647         2       -2.00000       61.11364       21.75379        4.27192
      1648         2       -2.00000       61.11364        4.99145        0.95274
      1649         2       -2.00000       61.14768       20.41916        1.61217
      1650         2       -2.00000       61.14768        3.66428        4.93135
      1651         2       -2.00000       61.17932       19.07450        5.59386
      1652         2       -2.00000       61.17932        2.31216        2.27467
      1653         2       -2.00000       61.19373       17.77969        2.93231
      1654         2       -2.00000       61.19373        1.02481        6.25149
      1655         2       -2.00000       61.25629       16.50441        0.32537
      1656         2       -2.00000       61.25629       33.26675        3.64455
      1657         2       -2.00000       61.32204       15.20717        4.05576
      1658         2       -2.00000       61.32204       31.96201        0.73657
      1659         2       -2.00000       63.19105       15.83646        2.21390
      1660         2       -2.00000       63.19105       32.59880        5.53308
      1661         2       -2.00000       63.25312       16.98852        4.96067
      1662         2       -2.00000       63.25312        0.22618        1.64148
      1663         2       -2.00000       63.29453       18.42943        0.94088
      1664         2       -2.00000       63.29453        1.67455        4.26005
      1665         2       -2.00000       63.30494        2.95715        0.29494
      1666         2       -2.00000       63.30494       19.71949        3.61413
      1667         2       -2.00000       63.32449        4.31804        2.93811
      1668         2       -2.00000       63.32449       21.08038        6.25730
      1669         2       -2.00000       63.38255        5.66414        5.59799
      1670         2       -2.00000       63.38255       22.41901        2.27881
      1671         2       -2.00000       63.60681        6.97924        1.59889
      1672         2       -2.00000       63.60681       23.74159        4.91808
      1673         2       -2.00000       63.87696        8.26366        4.25651
      1674         2       -2.00000       63.87696       25.01854        0.93732
      1675         2       -2.00000       64.13709        9.54003        0.26048
      1676         2       -2.00000       64.13709       26.30237        3.57966
      1677         2       -2.00000       64.37809       10.80731        2.90658
      1678         2       -2.00000       64.37809       27.56965        6.22576
      1679         2       -2.00000       64.59137       12.10230        5.55069
      1680         2       -2.00000       64.59137       28.85718        2.23151
      1681         2       -2.00000       64.86088       13.33299        1.55697
      1682         2       -2.00000       64.86096       30.09533        4.87616
      1683         2       -2.00000       64.86745       14.59025        4.26673
      1684         2       -2.00000       64.86745       31.34513        0.94753
      1685         2       -2.00000       65.09290       15.96546        0.17679
      1686         2       -2.00000       65.09290       32.72780        3.49597
      1687         2       -2.00000       65.28616       17.47653        2.93527
      1688         2       -2.00000       65.28616        0.72165        6.25445
      1689         2       -2.00000       65.37458       18.81181        5.60418
      1690         2       -2.00000       65.37458        2.04947        2.28499
      1691         2       -2.00000       65.47542        3.40001        4.93703
      1692         2       -2.00000       65.47542       20.15488        1.61785
      1693         2       -2.00000       65.58875        4.69173        0.94293
      1694         2       -2.00000       65.58875       21.45410        4.26213
      1695         2       -2.00000       65.77072        5.97856        3.59698
      1696         2       -2.00000       65.77072       22.73343        0.27780
      1697         2       -2.00000       65.91168        7.27201        6.24527
      1698         2       -2.00000       65.91176       24.02689        2.92609
      1699         2       -2.00000       66.12993        8.55884        2.24954
      1700         2       -2.00000       66.12993       25.32118        5.56872
      1701         2       -2.00000       66.34922        9.86587        4.89693
      1702         2       -2.00000       66.34922       26.62075        1.57775
      1703         2       -2.00000       66.57411       11.15870        0.91047
      1704         2       -2.00000       66.57411       27.92105        4.22965
      1705         2       -2.00000       66.77442       12.48228        3.57725
      1706         2       -2.00000       66.77450       29.23716        0.25807
      1707         2       -2.00000       66.96047       13.81264        6.22396
      1708         2       -2.00000       66.96047       30.56752        2.90478
      1709         2       -2.00000       67.07220       15.15546        2.25104
      1710         2       -2.00000       67.07220       31.91781        5.57022
      1711         2       -2.00000       67.23126       16.49776        4.90358
      1712         2       -2.00000       67.23126       33.25264        1.58439
      1713         2       -2.00000       67.36293       17.84007        0.91946
      1714         2       -2.00000       67.36293        1.08519        4.23864
      1715         2       -2.00000       67.52616       19.18909        3.59095
      1716         2       -2.00000       67.52616        2.42675        0.27176
      1717         2       -2.00000       67.67569        3.73788        2.92946
      1718         2       -2.00000       67.67569       20.50022        6.24865
      1719         2       -2.00000       67.83339        5.04788        5.58692
      1720         2       -2.00000       67.83339       21.80275        2.26773
      1721         2       -2.00000       67.99718        6.33923        1.59463
      1722         2       -2.00000       67.99718       23.10157        4.91382
      1723         2       -2.00000       68.17138        7.64191        4.24898
      1724         2       -2.00000       68.17138       24.39679        0.92979
      1725         2       -2.00000       68.35631        8.93588        0.25884
      1726         2       -2.00000       68.35631       25.69822        3.57803
      1727         2       -2.00000       68.54941       10.25113        2.91112
      1728         2       -2.00000       68.54941       27.01347        6.23031
      1729         2       -2.00000       68.74227       11.57211        5.56827
      1730         2       -2.00000       68.74227       28.32699        2.24907
      1731         2       -2.00000       68.91839       12.90414        1.58781
      1732         2       -2.00000       68.91839       29.66648        4.90698
      1733         2       -2.00000       69.07553       14.24620        4.23700
      1734         2       -2.00000       69.07553       31.00107        0.91781
      1735         2       -2.00000       69.23082       15.57719        0.26301
      1736         2       -2.00000       69.23082       32.33953        3.58219
      1737         2       -2.00000       69.38260       16.91030        2.91422
      1738         2       -2.00000       69.38260        0.15542        6.23340
      1739         2       -2.00000       69.54078       18.23685        5.57509
      1740         2       -2.00000       69.54078        1.47451        2.25590
      1741         2       -2.00000       69.70008       19.54994        1.59224
      1742         2       -2.00000       69.70008        2.79506        4.91142
      1743         2       -2.00000       69.86971        4.10409        0.93166
      1744         2       -2.00000       69.86971       20.86643        4.25084
      1745         2       -2.00000       70.03534        5.41569        3.58629
      1746         2       -2.00000       70.03534       22.17057        0.26711
      1747         2       -2.00000       70.20594        6.72591        6.23995
      1748         2       -2.00000       70.20594       23.48079        2.92076
      1749         2       -2.00000       70.37653        8.02934        2.25491
      1750         2       -2.00000       70.37653       24.79168        5.57409
      1751         2       -2.00000       70.55305        9.34479        4.90852
      1752         2       -2.00000       70.55305       26.09967        1.58933
      1753         2       -2.00000       70.72893       10.65968        0.92496
      1754         2       -2.00000       70.72901       27.42202        4.24414
      1755         2       -2.00000       70.90169       11.99005        3.58046
      1756         2       -2.00000       70.90169       28.74493        0.26127
      1757         2       -2.00000       71.06860       13.32340        6.23281
      1758         2       -2.00000       71.06860       30.07828        2.91361
      1759         2       -2.00000       71.23303       14.64875        2.25173
      1760         2       -2.00000       71.23303       31.41109        5.57091
      1761         2       -2.00000       71.39313       15.97714        4.90748
      1762         2       -2.00000       71.39313       32.73202        1.58828
      1763         2       -2.00000       71.55708       17.29583        0.92601
      1764         2       -2.00000       71.55708        0.54095        4.24519
      1765         2       -2.00000       71.72071       18.61678        3.58226
      1766         2       -2.00000       71.72071        1.85443        0.26307
      1767         2       -2.00000       71.88794        3.17358        2.91989
      1768         2       -2.00000       71.88794       19.93592        6.23909
      1769         2       -2.00000       72.05557        4.49020        5.57508
      1770         2       -2.00000       72.05557       21.24508        2.25590
      1771         2       -2.00000       72.22504        5.79963        1.59225
      1772         2       -2.00000       72.22504       22.56197        4.91143
      1773         2       -2.00000       72.39419        7.11626        4.24698
      1774         2       -2.00000       72.39419       23.87113        0.92779
      1775         2       -2.00000       72.56335        8.42756        0.26364
      1776         2       -2.00000       72.56343       25.18991        3.58283
      1777         2       -2.00000       72.73242        9.74932        2.91843
      1778         2       -2.00000       72.73242       26.51166        6.23762
      1779         2       -2.00000       72.90125       11.07415        5.57299
      1780         2       -2.00000       72.90125       27.82903        2.25380
      1781         2       -2.00000       73.06840       12.39428        1.58881
      1782         2       -2.00000       73.06840       29.15662        4.90799
      1783         2       -2.00000       73.23579       13.72193        4.24362
      1784         2       -2.00000       73.23579       30.47680        0.92443
      1785         2       -2.00000       73.40150       15.04098        0.26086
      1786         2       -2.00000       73.40150       31.80335        3.58003
      1787         2       -2.00000       73.56777       16.36555        2.91712
      1788         2       -2.00000       73.56777       33.12789        6.23629
      1789         2       -2.00000       73.73420       17.68787        5.57298
      1790         2       -2.00000       73.73420        0.92553        2.25379
      1791         2       -2.00000       73.90199       19.00143        1.59089
      1792         2       -2.00000       73.90199        2.24658        4.91006
      1793         2       -2.00000       74.06979        3.55900        0.92734
      1794         2       -2.00000       74.06979       20.32130        4.24653
      1795         2       -2.00000       74.23830        4.87867        3.58297
      1796         2       -2.00000       74.23830       21.63355        0.26380
      1797         2       -2.00000       74.40633        6.19848        6.23826
      1798         2       -2.00000       74.40633       22.95336        2.91908
      1799         2       -2.00000       74.57428        7.51190        2.25523
      1800         2       -2.00000       74.57428       24.27424        5.57442
      1801         2       -2.00000       74.74151        8.83369        4.91035
      1802         2       -2.00000       74.74151       25.58857        1.59116
      1803         2       -2.00000       74.90842       10.14952        0.92698
      1804         2       -2.00000       74.90842       26.91186        4.24617
      1805         2       -2.00000       75.07517       11.47369        3.58149
      1806         2       -2.00000       75.07517       28.22856        0.26230
      1807         2       -2.00000       75.24216       12.79836        6.23639
      1808         2       -2.00000       75.24216       29.55323        2.91720
      1809         2       -2.00000       75.40955       14.11526        2.25301
      1810         2       -2.00000       75.40955       30.87763        5.57218
      1811         2       -2.00000       75.57702       15.43899        4.90866
      1812         2       -2.00000       75.57702       32.19387        1.58946
      1813         2       -2.00000       75.74474       16.75429        0.92601
      1814         2       -2.00000       75.74474       33.51666        4.24517
      1815         2       -2.00000       75.91285       18.07634        3.58188
      1816         2       -2.00000       75.91285        1.31400        0.26268
      1817         2       -2.00000       76.08088        2.63546        2.91839
      1818         2       -2.00000       76.08088       19.39780        6.23759
      1819         2       -2.00000       76.24907       20.71168        2.25487
      1820         2       -2.00000       76.24907        3.95681        5.57405
      1821         2       -2.00000       76.41686       22.03314        4.91036
      1822         2       -2.00000       76.41686        5.27080        1.59116
      1823         2       -2.00000       76.58433       23.34743        0.92738
      1824         2       -2.00000       76.58433        6.59258        4.24656
      1825         2       -2.00000       76.75132       24.66965        3.58267
      1826         2       -2.00000       76.75132        7.90731        0.26348
      1827         2       -2.00000       76.91807       25.99234        6.23781
      1828         2       -2.00000       76.91807        9.23000        2.91863
      1829         2       -2.00000       77.08466       27.30794        2.25443
      1830         2       -2.00000       77.08466       10.55306        5.57362
      1831         2       -2.00000       77.25150       28.63114        4.90938
      1832         2       -2.00000       77.25150       11.86876        1.59021
      1833         2       -2.00000       77.41873       29.94683        0.92609
      1834         2       -2.00000       77.41873       13.19192        4.24529
      1835         2       -2.00000       77.58636       31.26983        3.58135
      1836         2       -2.00000       77.58636       14.50745        0.26218
      1837         2       -2.00000       77.75431       32.59252        6.23685
      1838         2       -2.00000       77.75431       15.83014        2.91769
      1839         2       -2.00000       77.92242       17.15257        5.57332
      1840         2       -2.00000       77.92242        0.39026        2.25410
      1841         2       -2.00000       78.09061       18.46733        1.59056
      1842         2       -2.00000       78.09061        1.71249        4.90973
      1843         2       -2.00000       78.25864       19.78945        4.24618
      1844         2       -2.00000       78.25864        3.02714        0.92698
      1845         2       -2.00000       78.42652       21.10414        0.26332
      1846         2       -2.00000       78.42652        4.34927        3.58249
      1847         2       -2.00000       78.59399       22.42644        2.91877
      1848         2       -2.00000       78.59399        5.67156        6.23794
      1849         2       -2.00000       78.76114       23.74886        5.57409
      1850         2       -2.00000       78.76114        6.98652        2.25491
      1851         2       -2.00000       78.92805       25.06395        1.59099
      1852         2       -2.00000       78.92805        8.30908        4.91017
      1853         2       -2.00000       79.09480       26.38661        4.24613
      1854         2       -2.00000       79.09480        9.62427        0.92695
      1855         2       -2.00000       79.26163       27.70184        0.26289
      1856         2       -2.00000       79.26163       10.94693        3.58209
      1857         2       -2.00000       79.42870       29.02447        2.91804
      1858         2       -2.00000       79.42870       12.26959        6.23723
      1859         2       -2.00000       79.59617       30.34709        5.57328
      1860         2       -2.00000       79.59617       13.58472        2.25413
      1861         2       -2.00000       79.76388       31.66219        1.59026
      1862         2       -2.00000       79.76388       14.90731        4.90947
      1863         2       -2.00000       79.93183       32.98471        4.24574
      1864         2       -2.00000       79.93183       16.22224        0.92664
