# Supplementary material for: Quantitative prediction of grain boundary thermal conductivities from local atomic environments
Source: Nat Commun. 2020 Apr 15;11:1854. doi: 10.1038/s41467-020-15619-9 (PMC7160158; doi:10.1038/s41467-020-15619-9)
Supplement: Supplementary file 4 — Supplementary Data 1 [file 41467_2020_15619_MOESM4_ESM.zip › MgO_GBs/sym_tilt/standard_pressure/310/s665_8_24_5.lmp]

LAMMPS data file

      1900          atoms
         0          bonds
         0         angles
         0      dihedrals
         0      impropers
         2     atom types
         0     bond types
         0    angle types
         0 dihedral types
         0 improper types

      0.0000000     80.2171910 xlo xhi
      0.0000000     34.3016830 ylo yhi
      0.0000000      6.6611105 zlo zhi
      0.0000000      0.0000000      0.0195006 xy xz yz

Masses

1                24.30500 # Mg
2                15.99940 # O

Atoms

         1         1        2.00000        0.00529       25.31533        3.62158
         2         1        2.00000        0.08824       14.61115        2.95570
         3         1        2.00000        0.17576        3.90176        2.28862
         4         1        2.00000        0.25204       27.50091        1.62303
         5         1        2.00000        0.33186       16.79811        0.95751
         6         1        2.00000        0.42034        6.08861        0.29046
         7         1        2.00000        0.49895       29.70606        6.28560
         8         1        2.00000        0.57620       19.00412        5.62035
         9         1        2.00000        0.66428        8.29531        4.95348
        10         1        2.00000        0.74578       31.89175        4.28713
        11         1        2.00000        0.82110       21.19031        3.62199
        12         1        2.00000        0.90782       10.48267        2.95541
        13         1        2.00000        0.99213       34.07753        2.28874
        14         1        2.00000        1.06681       23.37631        1.62351
        15         1        2.00000        1.15120       12.67007        0.95734
        16         1        2.00000        1.23791        1.96191        0.29044
        17         1        2.00000        1.31316       25.58166        6.28607
        18         1        2.00000        1.39482       14.87680        5.62037
        19         1        2.00000        1.48281        4.16782        4.95330
        20         1        2.00000        1.55990       27.76742        4.28750
        21         1        2.00000        1.63884       17.06372        3.62221
        22         1        2.00000        1.72708        6.35460        2.95510
        23         1        2.00000        1.80689       29.95307        2.28898
        24         1        2.00000        1.88342       19.25030        1.62395
        25         1        2.00000        1.97078        8.54173        0.95696
        26         1        2.00000        2.05372       32.13865        0.29058
        27         1        2.00000        2.12864       21.45620        6.28662
        28         1        2.00000        2.21424       10.74852        5.62000
        29         1        2.00000        2.29999        0.04215        4.95338
        30         1        2.00000        2.37443       23.64243        4.28804
        31         1        2.00000        2.45769       12.93579        3.62198
        32         1        2.00000        2.54545        2.22807        2.95509
        33         1        2.00000        2.62094       25.82856        2.28940
        34         1        2.00000        2.70147       15.12291        1.62395
        35         1        2.00000        2.79003        4.41437        0.95682
        36         1        2.00000        2.86793       28.01445        0.29081
        37         1        2.00000        2.94574       17.32926        6.28696
        38         1        2.00000        3.03389        6.62059        5.61968
        39         1        2.00000        3.11507       30.21957        4.95346
        40         1        2.00000        3.19056       19.51594        4.28868
        41         1        2.00000        3.27727        8.80761        3.62157
        42         1        2.00000        3.36182       32.40498        2.95519
        43         1        2.00000        3.43586       21.70259        2.29014
        44         1        2.00000        3.52057       10.99477        1.62353
        45         1        2.00000        3.60793        0.28884        0.95696
        46         1        2.00000        3.68181       23.88920        0.29142
        47         1        2.00000        3.76411       13.20143        6.28666
        48         1        2.00000        3.85299        2.49423        5.61976
        49         1        2.00000        3.92856       26.09503        4.95383
        50         1        2.00000        4.00813       15.38846        4.28872
        51         1        2.00000        4.09709        4.68054        3.62143
        52         1        2.00000        4.17579       28.28099        2.95528
        53         1        2.00000        4.25255       17.57531        2.29067
        54         1        2.00000        4.34055        6.86722        1.62311
        55         1        2.00000        4.42318       30.46657        0.95686
        56         1        2.00000        4.49754       19.76212        0.29228
        57         1        2.00000        4.58377        9.07357        6.28604
        58         1        2.00000        4.67016       32.67141        5.61977
        59         1        2.00000        4.74300       21.96858        4.95471
        60         1        2.00000        4.82707       11.26059        4.28805
        61         1        2.00000        4.91603        0.55514        3.62161
        62         1        2.00000        4.98919       24.15549        2.95583
        63         1        2.00000        5.07077       13.44748        2.29027
        64         1        2.00000        5.16077        2.74096        1.62328
        65         1        2.00000        5.23618       26.34200        0.95708
        66         1        2.00000        5.31495       15.63426        0.29246
        67         1        2.00000        5.40447        4.94670        6.28598
        68         1        2.00000        5.48397       28.54746        5.61967
        69         1        2.00000        5.55945       17.84058        4.95557
        70         1        2.00000        5.64761        7.13320        4.28762
        71         1        2.00000        5.73176       30.73290        3.62143
        72         1        2.00000        5.80428       20.02767        2.95709
        73         1        2.00000        5.89027        9.31988        2.28959
        74         1        2.00000        5.97851       32.91808        1.62345
        75         1        2.00000        6.04966       22.21510        0.95820
        76         1        2.00000        6.13333       11.50674        0.29164
        77         1        2.00000        6.22381        0.82147        6.28642
        78         1        2.00000        6.29609       24.42193        5.62020
        79         1        2.00000        6.37711       13.71309        4.95499
        80         1        2.00000        6.46807        3.00750        4.28794
        81         1        2.00000        6.54372       26.60861        3.62144
        82         1        2.00000        6.62145       15.89967        2.95734
        83         1        2.00000        6.71121        5.19377        2.28943
        84         1        2.00000        6.79183       28.79463        1.62305
        85         1        2.00000        6.86603       18.08631        0.95948
        86         1        2.00000        6.95411        7.38010        0.29087
        87         1        2.00000        7.04026       30.99948        6.28590
        88         1        2.00000        7.11093       20.29328        5.62178
        89         1        2.00000        7.19709        9.58608        4.95363
        90         1        2.00000        7.28749       33.18461        4.28793
        91         1        2.00000        7.35648       22.48123        3.62256
        92         1        2.00000        7.44039       11.77248        2.95605
        93         1        2.00000        7.53263        1.06844        2.28994
        94         1        2.00000        7.60347       24.66883        1.62329
        95         1        2.00000        7.68425       13.95841        0.95891
        96         1        2.00000        7.77641        3.25454        0.29140
        97         1        2.00000        7.85166       26.87484        6.28571
        98         1        2.00000        7.92859       16.16408        5.62263
        99         1        2.00000        8.01915        5.46003        4.95399
       100         1        2.00000        8.10081       29.06049        4.28748
       101         1        2.00000        8.17261       18.35114        3.62452
       102         1        2.00000        8.26149        7.64609        2.95539
       103         1        2.00000        8.34933       31.24579        2.28964
       104         1        2.00000        8.41663       20.53939        1.62554
       105         1        2.00000        8.50254        9.83236        0.95760
       106         1        2.00000        8.59511       33.43145        0.29204
       107         1        2.00000        8.66185       22.74752        6.28716
       108         1        2.00000        8.74568       12.03820        5.62073
       109         1        2.00000        8.83929        1.33567        4.95497
       110         1        2.00000        8.90972       24.93537        4.28746
       111         1        2.00000        8.99050       14.22433        3.62343
       112         1        2.00000        9.08259        3.52224        2.95599
       113         1        2.00000        9.15912       27.12221        2.28859
       114         1        2.00000        9.23549       16.40923        1.62670
       115         1        2.00000        9.32533        5.70817        0.95742
       116         1        2.00000        9.40908       29.30776        0.29099
       117         1        2.00000        9.47838       18.61572        6.29006
       118         1        2.00000        9.56758        7.91345        5.61912
       119         1        2.00000        9.65903       31.51247        4.95373
       120         1        2.00000        9.72280       20.80514        4.28988
       121         1        2.00000        9.81161       10.09893        3.62020
       122         1        2.00000        9.90634       33.69833        2.95598
       123         1        2.00000        9.96915       22.99449        2.28968
       124         1        2.00000       10.05514       12.28352        1.62423
       125         1        2.00000       10.15004        1.58315        0.95819
       126         1        2.00000       10.21839       25.18185        0.29020
       127         1        2.00000       10.29884       14.48638        6.29001
       128         1        2.00000       10.39318        3.78875        5.62116
       129         1        2.00000       10.46794       27.38618        4.95349
       130         1        2.00000       10.54166       16.67217        4.29275
       131         1        2.00000       10.63407        5.97337        3.62230
       132         1        2.00000       10.71838       29.57156        2.95549
       133         1        2.00000       10.78336       18.86125        2.29362
       134         1        2.00000       10.87464        8.16066        1.62288
       135         1        2.00000       10.96617       31.75947        0.95823
       136         1        2.00000       11.02593       21.05201        0.29384
       137         1        2.00000       11.11217       10.36585        6.28700
       138         1        2.00000       11.20971       33.96597        5.62218
       139         1        2.00000       11.27164       23.26117        4.95515
       140         1        2.00000       11.35851       12.55085        4.28778
       141         1        2.00000       11.45173        1.85343        3.62369
       142         1        2.00000       11.52296       25.44935        2.95338
       143         1        2.00000       11.60783       14.73219        2.29294
       144         1        2.00000       11.69767        4.03905        1.62478
       145         1        2.00000       11.77789       27.63373        0.95506
       146         1        2.00000       11.84976       16.91510        0.29722
       147         1        2.00000       11.93953        6.24464        6.28669
       148         1        2.00000       12.02769       29.83827        5.62061
       149         1        2.00000       12.08689       19.12502        4.96099
       150         1        2.00000       12.18202        8.42853        4.28444
       151         1        2.00000       12.28109       32.02570        3.62134
       152         1        2.00000       12.33251       21.31916        2.95639
       153         1        2.00000       12.43286       10.61297        2.28354
       154         1        2.00000       12.52800       34.21570        1.62187
       155         1        2.00000       12.58423       23.50850        0.95434
       156         1        2.00000       12.67392       12.79007        0.29382
       157         1        2.00000       12.77122        2.11801        6.28740
       158         1        2.00000       12.83836       25.71067        5.61887
       159         1        2.00000       12.91417       14.98766        4.96359
       160         1        2.00000       13.01323        4.30103        4.29245
       161         1        2.00000       13.08286       27.88906        3.62334
       162         1        2.00000       13.14864       17.17893        2.96387
       163         1        2.00000       13.24498        6.49055        2.29196
       164         1        2.00000       13.32977       30.08472        1.62337
       165         1        2.00000       13.38833       19.37394        0.96156
       166         1        2.00000       13.48339        8.68686        0.29130
       167         1        2.00000       13.57933       32.29770        6.28885
       168         1        2.00000       13.63002       21.58797        5.62476
       169         1        2.00000       13.71393       10.88086        4.95202
       170         1        2.00000       13.81460        0.18715        4.28954
       171         1        2.00000       13.87469       23.77852        3.62245
       172         1        2.00000       13.98354       13.05385        2.95432
       173         1        2.00000       14.06239        2.37166        2.29836
       174         1        2.00000       14.14542       25.95290        1.61806
       175         1        2.00000       14.23141       15.23342        0.96396
       176         1        2.00000       14.31307        4.55204        0.29293
       177         1        2.00000       14.40468       28.15894        6.27960
       178         1        2.00000       14.46212       17.43472        5.63524
       179         1        2.00000       14.54995        6.76988        4.95466
       180         1        2.00000       14.64814       30.34590        4.29550
       181         1        2.00000       14.68247       19.63930        3.63484
       182         1        2.00000       14.80769        8.95932        2.95151
       183         1        2.00000       14.91101       32.55635        2.28557
       184         1        2.00000       14.94454       21.84386        1.61648
       185         1        2.00000       15.08613       11.13729        0.94185
       186         1        2.00000       15.16217        0.43930        0.27959
       187         1        2.00000       15.22370       24.04254        6.27369
       188         1        2.00000       15.29509       13.28686        5.63568
       189         1        2.00000       15.42047        2.61346        4.96019
       190         1        2.00000       15.47229       26.19629        4.29644
       191         1        2.00000       15.51288       15.48690        3.64305
       192         1        2.00000       15.62414        4.81131        2.97061
       193         1        2.00000       15.65615       28.38172        2.28089
       194         1        2.00000       15.74319       17.68892        1.63522
       195         1        2.00000       15.81835        7.01813        0.95193
       196         1        2.00000       15.92865       30.60632        0.28947
       197         1        2.00000       15.97959       19.91912        6.29109
       198         1        2.00000       16.09069        9.26488        5.63501
       199         1        2.00000       16.17355       32.84911        4.96675
       200         1        2.00000       16.21783       22.13276        4.30300
       201         1        2.00000       16.34241       11.39671        3.66074
       202         1        2.00000       16.42704        0.72533        2.99344
       203         1        2.00000       16.48969       24.27593        2.31253
       204         1        2.00000       16.64499       13.55314        1.60271
       205         1        2.00000       16.66520        2.85839        0.98343
       206         1        2.00000       16.80165       26.43586        0.26908
       207         1        2.00000       16.86879       15.70611        6.31088
       208         1        2.00000       16.91708        5.08148        5.61039
       209         1        2.00000       17.04567       17.92592        4.30943
       210         1        2.00000       17.05145       28.64266        4.96697
       211         1        2.00000       17.15629        7.30614        3.64868
       212         1        2.00000       17.24341       20.17416        2.32236
       213         1        2.00000       17.24734       30.87368        3.00005
       214         1        2.00000       17.45622        9.53584        1.58435
       215         1        2.00000       17.55778       33.15779        0.93615
       216         1        2.00000       17.60639       22.43296        0.25715
       217         1        2.00000       17.81159       13.80702        4.29249
       218         1        2.00000       17.99376        1.00926        5.65820
       219         1        2.00000       17.99689       11.77356        6.35721
       220         1        2.00000       18.02673       26.67304        2.94766
       221         1        2.00000       18.05488       24.59228        4.98978
       222         1        2.00000       18.14184        3.14763        3.64635
       223         1        2.00000       18.14778        5.30153        1.62960
       224         1        2.00000       18.14569       16.01601        2.39079
       225         1        2.00000       18.26072       28.88736        0.97056
       226         1        2.00000       18.27324       18.14843        0.30117
       227         1        2.00000       18.40447        7.57706        6.30178
       228         1        2.00000       18.49624       31.16664        5.63343
       229         1        2.00000       18.52119       20.44229        4.95630
       230         1        2.00000       18.68555        9.82022        4.43723
       231         1        2.00000       18.75342       33.40349        3.75894
       232         1        2.00000       18.80989       22.67244        3.08933
       233         1        2.00000       18.98637       11.91149        2.41030
       234         1        2.00000       19.04380        1.22347        1.73249
       235         1        2.00000       19.14006       24.76373        1.05784
       236         1        2.00000       19.21146        3.46493        6.40240
       237         1        2.00000       19.56409       16.50281        5.11778
       238         1        2.00000       19.57460        5.71426        4.59557
       239         1        2.00000       19.58166       14.31059        0.81863
       240         1        2.00000       19.60797       27.10554        6.00012
       241         1        2.00000       19.62762       18.56436        3.20502
       242         1        2.00000       19.71129       29.37063        3.90975
       243         1        2.00000       19.71498        8.04777        2.53498
       244         1        2.00000       19.73551       31.61910        1.85598
       245         1        2.00000       19.73503       20.87218        1.16609
       246         1        2.00000       21.51225       16.58636        3.16965
       247         1        2.00000       21.52131        3.77641        4.51084
       248         1        2.00000       21.54706        1.53983        6.56009
       249         1        2.00000       21.54786       25.15238        5.85377
       250         1        2.00000       21.55436       12.33645        0.57040
       251         1        2.00000       21.65375       10.00286        2.68532
       252         1        2.00000       21.67244       22.81821        1.27017
       253         1        2.00000       21.67412       33.55701        1.96126
       254         1        2.00000       22.03302       20.53131        3.04640
       255         1        2.00000       22.08828       31.28135        3.73660
       256         1        2.00000       22.10906        7.66702        4.39689
       257         1        2.00000       22.26059       29.04796        5.72782
       258         1        2.00000       22.30038       18.45491        5.10529
       259         1        2.00000       22.40980       16.11263        0.24370
       260         1        2.00000       22.44276        5.57312        6.42947
       261         1        2.00000       22.57328       26.91257        1.08390
       262         1        2.00000       22.71839        3.31727        1.63580
       263         1        2.00000       22.77727       13.95620        2.41861
       264         1        2.00000       22.86623       24.68495        2.95968
       265         1        2.00000       22.96081        1.05289        3.63328
       266         1        2.00000       23.01030       11.80664        4.32447
       267         1        2.00000       23.12405       22.43191        4.93827
       268         1        2.00000       23.14162       30.97233        0.98466
       269         1        2.00000       23.16063       20.30776        0.31536
       270         1        2.00000       23.17980       33.13224        5.62701
       271         1        2.00000       23.20419        7.47424        1.66670
       272         1        2.00000       23.23202        9.57047        6.28762
       273         1        2.00000       23.30045       28.81944        2.99478
       274         1        2.00000       23.51423       18.18956        2.24877
       275         1        2.00000       23.64025        5.33621        3.59616
       276         1        2.00000       23.79114       26.67336        4.91972
       277         1        2.00000       23.83253       15.88662        4.36942
       278         1        2.00000       23.98173        3.05070        5.66471
       279         1        2.00000       24.03403       13.71178        6.25354
       280         1        2.00000       24.10928       24.41304        0.30937
       281         1        2.00000       24.17866        0.80030        0.97438
       282         1        2.00000       24.21733       11.49985        1.64139
       283         1        2.00000       24.35787       22.20510        2.27722
       284         1        2.00000       24.40006       32.88339        2.93510
       285         1        2.00000       24.46368        9.32592        3.60298
       286         1        2.00000       24.64473       20.01827        4.30584
       287         1        2.00000       24.64922       30.68865        4.97855
       288         1        2.00000       24.76826        7.16393        5.64411
       289         1        2.00000       24.86460       17.85700        6.31090
       290         1        2.00000       24.89244       28.54925        0.32753
       291         1        2.00000       25.03025        4.99371        0.97176
       292         1        2.00000       25.06186       15.65967        1.63676
       293         1        2.00000       25.17272       26.38052        2.29277
       294         1        2.00000       25.27435        2.77560        2.95728
       295         1        2.00000       25.37502       13.44478        3.61741
       296         1        2.00000       25.44898       24.16657        4.27839
       297         1        2.00000       25.53602        0.54146        4.94807
       298         1        2.00000       25.65129       11.24457        5.60127
       299         1        2.00000       25.66124       21.96577        6.29314
       300         1        2.00000       25.70664       32.62038        0.30126
       301         1        2.00000       25.79552        9.04815        0.96662
       302         1        2.00000       25.89708       30.42910        2.28887
       303         1        2.00000       25.91128       19.77200        1.61521
       304         1        2.00000       26.03625        6.89718        2.94218
       305         1        2.00000       26.14735       17.57714        3.61902
       306         1        2.00000       26.16821       28.28580        4.27017
       307         1        2.00000       26.29961        4.71474        4.94748
       308         1        2.00000       26.41520       15.38272        5.63487
       309         1        2.00000       26.44528       26.11620        6.27760
       310         1        2.00000       26.56312        2.48748        0.30073
       311         1        2.00000       26.63123       13.18360        0.95688
       312         1        2.00000       26.72275       23.90228        1.61882
       313         1        2.00000       26.78981        0.29061        2.28705
       314         1        2.00000       26.87942       10.99005        2.94030
       315         1        2.00000       26.97640       21.71310        3.62015
       316         1        2.00000       27.01803       32.38901        4.28392
       317         1        2.00000       27.12713        8.81313        4.94531
       318         1        2.00000       27.22908       19.52226        5.62446
       319         1        2.00000       27.26975       30.21532        6.29010
       320         1        2.00000       27.38495        6.62316        0.28902
       321         1        2.00000       27.46588       17.31283        0.96559
       322         1        2.00000       27.52845       28.02404        1.61960
       323         1        2.00000       27.62439        4.43464        2.29038
       324         1        2.00000       27.70814       15.13027        2.95346
       325         1        2.00000       27.77881       25.84302        3.61894
       326         1        2.00000       27.86689        2.23677        4.28716
       327         1        2.00000       27.96917       12.93563        4.95224
       328         1        2.00000       28.02821       23.65230        5.61897
       329         1        2.00000       28.09896        0.03394        6.28708
       330         1        2.00000       28.20180       10.72702        0.29072
       331         1        2.00000       28.27961       21.44564        0.95542
       332         1        2.00000       28.32140       32.12808        1.62428
       333         1        2.00000       28.43363        8.54616        2.28452
       334         1        2.00000       28.52331       19.25488        2.95691
       335         1        2.00000       28.56470       29.94968        3.61712
       336         1        2.00000       28.67604        6.36607        4.28225
       337         1        2.00000       28.76717       17.06601        4.95527
       338         1        2.00000       28.82059       27.77496        5.61233
       339         1        2.00000       28.92175        4.17888        6.28366
       340         1        2.00000       29.01664       14.85624        0.29475
       341         1        2.00000       29.07985       25.57335        0.95062
       342         1        2.00000       29.16665        1.96701        1.62349
       343         1        2.00000       29.25705       12.67166        2.28565
       344         1        2.00000       29.33687       23.38819        2.95277
       345         1        2.00000       29.40048       34.07680        3.61982
       346         1        2.00000       29.50340       10.48504        4.28150
       347         1        2.00000       29.58538       21.19936        4.95261
       348         1        2.00000       29.64073       31.89153        5.61772
       349         1        2.00000       29.74742        8.30399        6.28009
       350         1        2.00000       29.83277       18.98948        0.29268
       351         1        2.00000       29.89173       29.69251        0.95488
       352         1        2.00000       29.99160        6.09700        1.62049
       353         1        2.00000       30.07808       16.80191        2.29092
       354         1        2.00000       30.14233       27.50916        2.95278
       355         1        2.00000       30.23153        3.90830        3.61987
       356         1        2.00000       30.32338       14.61426        4.28655
       357         1        2.00000       30.39117       25.32522        4.95059
       358         1        2.00000       30.46978        1.71719        5.61846
       359         1        2.00000       30.56909       12.42432        6.28418
       360         1        2.00000       30.64233       23.11963        0.28817
       361         1        2.00000       30.70746       33.81016        0.95609
       362         1        2.00000       30.81054       10.21923        1.61967
       363         1        2.00000       30.89004       20.93131        2.28827
       364         1        2.00000       30.94811       31.62650        2.95325
       365         1        2.00000       31.05151        8.03344        3.61725
       366         1        2.00000       31.13614       18.74268        4.28806
       367         1        2.00000       31.19639       29.44513        4.95009
       368         1        2.00000       31.29353        5.84797        5.61630
       369         1        2.00000       31.38177       16.55442        6.28586
       370         1        2.00000       31.44763       27.24354        0.28635
       371         1        2.00000       31.53562        3.64038        0.95425
       372         1        2.00000       31.62844       14.34735        1.62233
       373         1        2.00000       31.69967       25.05923        2.28537
       374         1        2.00000       31.77660        1.45186        2.95381
       375         1        2.00000       31.87262       12.16114        3.61846
       376         1        2.00000       31.94962       22.87252        4.28531
       377         1        2.00000       32.01701       33.56710        4.95174
       378         1        2.00000       32.11720        9.97412        5.61586
       379         1        2.00000       32.19685       20.68465        6.28477
       380         1        2.00000       32.26191       31.36397        0.28813
       381         1        2.00000       32.35953        7.76787        0.95304
       382         1        2.00000       32.44392       18.47717        1.62281
       383         1        2.00000       32.51002       29.18048        2.28633
       384         1        2.00000       32.60171        5.58006        2.95234
       385         1        2.00000       32.68979       16.28942        3.62089
       386         1        2.00000       32.75886       26.99634        4.28454
       387         1        2.00000       32.84204        3.39239        4.95119
       388         1        2.00000       32.93469       14.10164        5.61813
       389         1        2.00000       33.00761       24.81148        6.28277
       390         1        2.00000       33.08277        1.18542        0.28873
       391         1        2.00000       33.17943       11.89460        0.95448
       392         1        2.00000       33.25596       22.60530        1.62083
       393         1        2.00000       33.32511       33.30149        2.28692
       394         1        2.00000       33.42241        9.70758        2.95196
       395         1        2.00000       33.50311       20.41790        3.62007
       396         1        2.00000       33.57017       31.11772        4.28453
       397         1        2.00000       33.66491        7.52039        4.95007
       398         1        2.00000       33.74954       18.23030        5.61885
       399         1        2.00000       33.81804       28.93416        6.28246
       400         1        2.00000       33.90692        5.31366        0.28757
       401         1        2.00000       33.99540       16.02340        0.95557
       402         1        2.00000       34.06696       26.73035        1.61958
       403         1        2.00000       34.14878        3.12633        2.28632
       404         1        2.00000       34.24103       13.83613        2.95326
       405         1        2.00000       34.31555       24.54477        3.61842
       406         1        2.00000       34.39103        0.93982        4.28505
       407         1        2.00000       34.48537       11.64884        4.95072
       408         1        2.00000       34.56334       22.35826        5.61756
       409         1        2.00000       34.63465       33.05637        6.28309
       410         1        2.00000       34.72891        9.44173        0.28757
       411         1        2.00000       34.81025       20.15171        0.95530
       412         1        2.00000       34.88036       30.85249        1.61997
       413         1        2.00000       34.97141        7.25423        2.28575
       414         1        2.00000       35.05668       17.96441        2.95385
       415         1        2.00000       35.12775       28.66807        3.61824
       416         1        2.00000       35.21358        5.06672        4.28435
       417         1        2.00000       35.30230       15.77708        4.95189
       418         1        2.00000       35.37562       26.48318        5.61663
       419         1        2.00000       35.45560        2.87974        6.28287
       420         1        2.00000       35.54721       13.57018        0.28849
       421         1        2.00000       35.62317       24.27799        0.95414
       422         1        2.00000       35.69849        0.67411        1.62018
       423         1        2.00000       35.79139       11.38267        2.28629
       424         1        2.00000       35.87048       22.09155        2.95299
       425         1        2.00000       35.94292       32.79069        3.61832
       426         1        2.00000       36.03469        9.19517        4.28422
       427         1        2.00000       36.11715       19.90477        4.95170
       428         1        2.00000       36.18894       30.60613        5.61642
       429         1        2.00000       36.27750        7.00763        6.28243
       430         1        2.00000       36.36325       17.69832        0.28895
       431         1        2.00000       36.43609       28.40191        0.95362
       432         1        2.00000       36.52000        4.80091        1.61972
       433         1        2.00000       36.60880       15.51123        2.28695
       434         1        2.00000       36.68364       26.21667        2.95212
       435         1        2.00000       36.76290        2.61416        3.61817
       436         1        2.00000       36.85362       13.32390        4.28488
       437         1        2.00000       36.93103       24.03089        4.95082
       438         1        2.00000       37.00668        0.42823        5.61655
       439         1        2.00000       37.09764       11.13636        6.28280
       440         1        2.00000       37.17794       21.82515        0.28843
       441         1        2.00000       37.25158       32.52511        0.95366
       442         1        2.00000       37.34094        8.92922        1.61975
       443         1        2.00000       37.42445       19.63858        2.28696
       444         1        2.00000       37.49761       30.34015        2.95190
       445         1        2.00000       37.58384        6.74171        3.61793
       446         1        2.00000       37.67031       17.45176        4.28527
       447         1        2.00000       37.74451       28.15504        4.95033
       448         1        2.00000       37.82674        4.55455        5.61628
       449         1        2.00000       37.91546       15.26470        6.28335
       450         1        2.00000       37.99166       25.95010        0.28776
       451         1        2.00000       38.07012        2.34848        0.95350
       452         1        2.00000       38.15996       13.05791        1.62022
       453         1        2.00000       38.23865       23.76431        2.28635
       454         1        2.00000       38.31438        0.16252        2.95181
       455         1        2.00000       38.40382       10.87040        3.61822
       456         1        2.00000       38.48540       21.57818        4.28493
       457         1        2.00000       38.55968       32.27876        4.95010
       458         1        2.00000       38.64712        8.68287        5.61630
       459         1        2.00000       38.73167       19.39185        6.28336
       460         1        2.00000       38.80587       30.07398        0.28735
       461         1        2.00000       38.89026        6.47596        0.95336
       462         1        2.00000       38.97729       17.18570        1.62050
       463         1        2.00000       39.05262       27.88864        2.28584
       464         1        2.00000       39.13364        4.28891        2.95162
       465         1        2.00000       39.22220       14.99878        3.61861
       466         1        2.00000       39.29961       25.70306        4.28440
       467         1        2.00000       39.37750        2.10240        4.94992
       468         1        2.00000       39.46646       12.81152        5.61669
       469         1        2.00000       39.54651       23.51731        6.28295
       470         1        2.00000       39.62216       34.19852        0.28715
       471         1        2.00000       39.71008       10.60455        0.95363
       472         1        2.00000       39.79302       21.31185        1.62032
       473         1        2.00000       39.86770       32.01280        2.28551
       474         1        2.00000       39.95346        8.41705        2.95172
       475         1        2.00000       40.03905       19.12565        3.61867
       476         1        2.00000       40.11389       29.82726        4.28397
       477         1        2.00000       40.19683        6.22972        4.94986
       478         1        2.00000       40.28435       16.93914        5.61691
       479         1        2.00000       40.36064       27.64167        6.28251
       480         1        2.00000       40.44045        4.02326        0.28696
       481         1        2.00000       40.52893       14.73276        0.95396
       482         1        2.00000       40.60755       25.43652        1.61994
       483         1        2.00000       40.68480        1.83672        2.28522
       484         1        2.00000       40.77287       12.54560        2.95206
       485         1        2.00000       40.85437       23.25084        3.61841
       486         1        2.00000       40.92970       33.95224        4.28357
       487         1        2.00000       41.01641       10.35820        4.95013
       488         1        2.00000       41.10072       21.06505        5.61679
       489         1        2.00000       41.17540       31.76628        6.28205
       490         1        2.00000       41.25979        8.15130        0.28709
       491         1        2.00000       41.34651       18.85949        0.95398
       492         1        2.00000       41.42175       29.56092        1.61948
       493         1        2.00000       41.50341        5.96407        2.28519
       494         1        2.00000       41.59141       16.67309        2.95224
       495         1        2.00000       41.66850       27.37517        3.61804
       496         1        2.00000       41.74743        3.77715        4.28335
       497         1        2.00000       41.83567       14.48627        4.95044
       498         1        2.00000       41.91549       25.18952        5.61656
       499         1        2.00000       41.99201        1.59054        6.28163
       500         1        2.00000       42.07937       12.27968        0.28747
       501         1        2.00000       42.16232       22.98441        0.95385
       502         1        2.00000       42.23724       33.68635        1.61894
       503         1        2.00000       42.32283       10.09238        2.28555
       504         1        2.00000       42.40858       20.79876        2.95216
       505         1        2.00000       42.48302       31.50012        3.61752
       506         1        2.00000       42.56629        7.90508        4.28357
       507         1        2.00000       42.65405       18.61283        4.95044
       508         1        2.00000       42.72953       29.31402        5.61614
       509         1        2.00000       42.81007        5.71799        6.28160
       510         1        2.00000       42.89863       16.40703        0.28761
       511         1        2.00000       42.97652       27.10863        0.95362
       512         1        2.00000       43.05433        3.51161        1.61860
       513         1        2.00000       43.14249       14.22031        2.28586
       514         1        2.00000       43.22367       24.92302        2.95207
       515         1        2.00000       43.29915        1.32493        3.61688
       516         1        2.00000       43.38587       12.03329        4.28397
       517         1        2.00000       43.47042       22.73757        4.95034
       518         1        2.00000       43.54446       33.43996        5.61541
       519         1        2.00000       43.62917        9.84613        6.28202
       520         1        2.00000       43.71652       20.53256        0.28746
       521         1        2.00000       43.79048       31.23389        0.95302
       522         1        2.00000       43.87271        7.63944        1.61889
       523         1        2.00000       43.96159       18.34667        2.28577
       524         1        2.00000       44.03715       29.04755        2.95171
       525         1        2.00000       44.11665        5.45245        3.61683
       526         1        2.00000       44.20569       16.16037        4.28410
       527         1        2.00000       44.28438       26.86156        4.95026
       528         1        2.00000       44.36115        3.26560        5.61489
       529         1        2.00000       44.44915       13.97369        6.28243
       530         1        2.00000       44.53177       24.65648        0.28757
       531         1        2.00000       44.60613        1.05925        0.95216
       532         1        2.00000       44.69237       11.76734        1.61950
       533         1        2.00000       44.77876       22.47117        2.28577
       534         1        2.00000       44.85160       33.17398        2.95083
       535         1        2.00000       44.93566        9.58031        3.61749
       536         1        2.00000       45.02463       20.28576        4.28392
       537         1        2.00000       45.09778       30.98709        4.94970
       538         1        2.00000       45.17936        7.39339        5.61528
       539         1        2.00000       45.26937       18.09994        6.28226
       540         1        2.00000       45.34477       28.78105        0.28735
       541         1        2.00000       45.42355        5.18714        0.95199
       542         1        2.00000       45.51307       15.89421        1.61956
       543         1        2.00000       45.59256       26.59509        2.28587
       544         1        2.00000       45.66805        3.00033        2.94998
       545         1        2.00000       45.75621       13.70770        3.61792
       546         1        2.00000       45.84035       24.40968        4.28411
       547         1        2.00000       45.91287        0.81320        4.94846
       548         1        2.00000       45.99886       11.52102        5.61595
       549         1        2.00000       46.08710       22.22451        6.28208
       550         1        2.00000       46.15826       32.90799        0.28623
       551         1        2.00000       46.24192        9.31467        0.95279
       552         1        2.00000       46.33241       20.01939        1.61912
       553         1        2.00000       46.40468       30.72066        2.28534
       554         1        2.00000       46.48570        7.12781        2.95055
       555         1        2.00000       46.57667       17.83340        3.61760
       556         1        2.00000       46.65231       28.53398        4.28410
       557         1        2.00000       46.73004        4.94124        4.94821
       558         1        2.00000       46.81981       15.64714        5.61611
       559         1        2.00000       46.90042       26.34795        6.28249
       560         1        2.00000       46.97463        2.73506        0.28496
       561         1        2.00000       47.06270       13.44130        0.95355
       562         1        2.00000       47.14886       24.14311        1.61964
       563         1        2.00000       47.21953        0.54762        2.28377
       564         1        2.00000       47.30560       11.25483        2.95190
       565         1        2.00000       47.39609       21.95797        3.61760
       566         1        2.00000       47.46507       32.66136        4.28298
       567         1        2.00000       47.54898        9.06842        4.94949
       568         1        2.00000       47.64123       19.77246        5.61559
       569         1        2.00000       47.71206       30.47376        6.28225
       570         1        2.00000       47.79284        6.86299        0.28552
       571         1        2.00000       47.88501       17.56686        0.95303
       572         1        2.00000       47.96025       28.26775        1.61983
       573         1        2.00000       48.03718        4.67682        2.28291
       574         1        2.00000       48.12775       15.38087        2.95154
       575         1        2.00000       48.20941       26.08210        3.61805
       576         1        2.00000       48.28120        2.48977        4.28102
       577         1        2.00000       48.37008       13.19481        4.95014
       578         1        2.00000       48.45792       23.89679        5.61589
       579         1        2.00000       48.52522        0.30151        6.28000
       580         1        2.00000       48.61114       10.98901        0.28683
       581         1        2.00000       48.70371       21.69164        0.95239
       582         1        2.00000       48.77045       32.39506        1.61838
       583         1        2.00000       48.85427        8.80270        2.28481
       584         1        2.00000       48.94789       19.50523        2.95057
       585         1        2.00000       49.01832       30.20722        3.61808
       586         1        2.00000       49.09910        6.61657        4.28211
       587         1        2.00000       49.19119       17.31866        4.94954
       588         1        2.00000       49.26771       28.02037        5.61694
       589         1        2.00000       49.34408        4.43167        6.27884
       590         1        2.00000       49.43392       15.11324        0.28700
       591         1        2.00000       49.51767       25.81532        0.95343
       592         1        2.00000       49.58698        2.22518        1.61548
       593         1        2.00000       49.67618       12.92745        2.28641
       594         1        2.00000       49.76763       23.63012        2.95180
       595         1        2.00000       49.83140        0.03576        3.61566
       596         1        2.00000       49.92020       10.74197        4.28533
       597         1        2.00000       50.01494       21.44426        4.94955
       598         1        2.00000       50.07775       32.14806        5.61585
       599         1        2.00000       50.16374        8.55738        6.28131
       600         1        2.00000       50.25864       19.23825        0.28623
       601         1        2.00000       50.32698       29.94123        0.95422
       602         1        2.00000       50.40744        6.35452        1.61553
       603         1        2.00000       50.50178       17.05215        2.28437
       604         1        2.00000       50.57654       27.75641        2.95204
       605         1        2.00000       50.65026        4.16873        3.61279
       606         1        2.00000       50.74267       14.86750        4.28323
       607         1        2.00000       50.82698       25.57103        4.95004
       608         1        2.00000       50.89195        1.97965        5.61192
       609         1        2.00000       50.98324       12.68024        6.28266
       610         1        2.00000       51.07477       23.36361        0.28619
       611         1        2.00000       51.13453       34.07108        0.95059
       612         1        2.00000       51.22076       10.47505        1.61853
       613         1        2.00000       51.31831       21.17662        2.28334
       614         1        2.00000       51.38023       31.88142        2.95039
       615         1        2.00000       51.46711        8.29006        3.61776
       616         1        2.00000       51.56032       18.98747        4.28184
       617         1        2.00000       51.63155       29.69324        4.95215
       618         1        2.00000       51.71642        6.10872        5.61259
       619         1        2.00000       51.80627       16.80186        6.28075
       620         1        2.00000       51.88648       27.48936        0.28937
       621         1        2.00000       51.95836        3.90630        0.94720
       622         1        2.00000       52.04812       14.59626        1.61884
       623         1        2.00000       52.13628       25.30432        2.28493
       624         1        2.00000       52.19548        1.71588        2.94454
       625         1        2.00000       52.29062       12.41234        3.62109
       626         1        2.00000       52.38969       23.11689        4.28419
       627         1        2.00000       52.44111       33.82343        4.94915
       628         1        2.00000       52.54146       10.22790        5.62200
       629         1        2.00000       52.63660       20.92688        6.28366
       630         1        2.00000       52.69283       31.61458        0.29008
       631         1        2.00000       52.78251        8.03133        0.95060
       632         1        2.00000       52.87981       18.72289        1.61814
       633         1        2.00000       52.94696       29.43191        2.28666
       634         1        2.00000       53.02276        5.85324        2.94194
       635         1        2.00000       53.12183       16.53987        3.61309
       636         1        2.00000       53.19146       27.25353        4.28219
       637         1        2.00000       53.25724        3.66197        4.94166
       638         1        2.00000       53.35358       14.35035        5.61357
       639         1        2.00000       53.43837       25.05787        6.28216
       640         1        2.00000       53.49692        1.44747        0.28286
       641         1        2.00000       53.59198       12.13454        0.95312
       642         1        2.00000       53.68792       22.84489        1.61668
       643         1        2.00000       53.73862       33.55461        2.28077
       644         1        2.00000       53.82253        9.96004        2.95352
       645         1        2.00000       53.92320       20.65375        3.61599
       646         1        2.00000       53.98328       31.36407        4.28309
       647         1        2.00000       54.09214        7.78705        4.95122
       648         1        2.00000       54.17099       18.46925        5.60717
       649         1        2.00000       54.25401       29.18969        6.28747
       650         1        2.00000       54.34001        5.58798        0.28047
       651         1        2.00000       54.42167       16.26936        0.95149
       652         1        2.00000       54.51328       26.98365        1.62594
       653         1        2.00000       54.57071        3.40618        2.27029
       654         1        2.00000       54.65855       14.07103        2.95087
       655         1        2.00000       54.75674       24.79669        3.61003
       656         1        2.00000       54.79107        1.20160        4.27069
       657         1        2.00000       54.91629       11.88158        4.95402
       658         1        2.00000       55.01961       22.58624        5.61997
       659         1        2.00000       55.05314       33.29873        6.28905
       660         1        2.00000       55.19472        9.68411        0.30257
       661         1        2.00000       55.27077       20.38211        0.96482
       662         1        2.00000       55.33229       31.10004        1.63183
       663         1        2.00000       55.40369        7.55404        2.26985
       664         1        2.00000       55.52907       18.22745        2.94534
       665         1        2.00000       55.58089       28.94633        3.60909
       666         1        2.00000       55.62140        5.35401        4.26248
       667         1        2.00000       55.73274       16.02959        4.93492
       668         1        2.00000       55.76475       26.76091        5.62464
       669         1        2.00000       55.85178        3.15199        6.27031
       670         1        2.00000       55.92694       13.80327        0.29250
       671         1        2.00000       56.03724       24.51677        0.95495
       672         1        2.00000       56.08818        0.92182        1.61444
       673         1        2.00000       56.19928       11.57602        2.27053
       674         1        2.00000       56.28215       22.29348        2.93878
       675         1        2.00000       56.32643       33.00983        3.60254
       676         1        2.00000       56.45100        9.44419        4.24479
       677         1        2.00000       56.53563       20.11558        4.91208
       678         1        2.00000       56.59828       30.86666        5.59299
       679         1        2.00000       56.75358        7.28777        6.30282
       680         1        2.00000       56.77380       17.96301        0.26099
       681         1        2.00000       56.91025       28.68723        0.97535
       682         1        2.00000       56.97739        5.13479        1.59466
       683         1        2.00000       57.02568       15.75942        2.29514
       684         1        2.00000       57.15427        2.91499        3.59611
       685         1        2.00000       57.16004       26.49993        2.93856
       686         1        2.00000       57.26489       13.53477        4.25685
       687         1        2.00000       57.35200        0.66674        5.58317
       688         1        2.00000       57.35593       24.26891        4.90548
       689         1        2.00000       57.56482       11.30506        6.32118
       690         1        2.00000       57.66637       21.96530        0.30827
       691         1        2.00000       57.71499       32.69013        0.98727
       692         1        2.00000       57.92018        7.03388        3.61304
       693         1        2.00000       58.10235       19.83165        2.24733
       694         1        2.00000       58.10548        9.06735        1.54832
       695         1        2.00000       58.13532       28.46954        4.95787
       696         1        2.00000       58.16348       30.55031        2.91575
       697         1        2.00000       58.25035       17.69327        4.25918
       698         1        2.00000       58.25429        4.82490        5.51474
       699         1        2.00000       58.25637       15.53937        6.27593
       700         1        2.00000       58.36932       26.23572        0.27385
       701         1        2.00000       58.38183        2.67298        0.94325
       702         1        2.00000       58.51307       13.26384        1.60375
       703         1        2.00000       58.60483       23.97595        2.27210
       704         1        2.00000       58.62978        0.39861        2.94923
       705         1        2.00000       58.79415       11.02069        3.46830
       706         1        2.00000       58.86201       21.73910        4.14659
       707         1        2.00000       58.91848       32.47018        4.81620
       708         1        2.00000       59.09496        8.92941        5.49522
       709         1        2.00000       59.15240       19.61744        6.17304
       710         1        2.00000       59.24866       30.35935        0.18658
       711         1        2.00000       59.32005       17.37597        1.50313
       712         1        2.00000       59.67269        4.33810        2.78775
       713         1        2.00000       59.68319       15.12665        3.30996
       714         1        2.00000       59.69025        6.51081        0.42578
       715         1        2.00000       59.71656       28.03705        1.90540
       716         1        2.00000       59.73622        2.27654        4.70051
       717         1        2.00000       59.81988       25.77195        3.99579
       718         1        2.00000       59.82357       12.79313        5.37055
       719         1        2.00000       59.84363       34.25091        0.07833
       720         1        2.00000       59.84411       23.52349        6.04955
       721         1        2.00000       61.62084        4.25455        4.73588
       722         1        2.00000       61.62991       17.06453        3.39469
       723         1        2.00000       61.65565       19.30107        1.34544
       724         1        2.00000       61.65646       29.99021        2.05176
       725         1        2.00000       61.66295        8.48495        0.67402
       726         1        2.00000       61.76234       10.83805        5.22021
       727         1        2.00000       61.78103       32.32437        6.63536
       728         1        2.00000       61.78272       21.58558        5.94428
       729         1        2.00000       62.14161        0.30960        4.85913
       730         1        2.00000       62.19688       23.86124        4.16894
       731         1        2.00000       62.21758       13.17389        3.50863
       732         1        2.00000       62.36919       26.09462        2.17772
       733         1        2.00000       62.40897        2.38599        2.80023
       734         1        2.00000       62.51839        4.70878        1.00073
       735         1        2.00000       62.55136       15.26778        1.47606
       736         1        2.00000       62.68187       28.21052        0.16053
       737         1        2.00000       62.82699       17.52364        6.26974
       738         1        2.00000       62.88587        6.88470        5.48692
       739         1        2.00000       62.97483       30.45763        4.94585
       740         1        2.00000       63.06940       19.78801        4.27225
       741         1        2.00000       63.11890        9.03426        3.58107
       742         1        2.00000       63.23264       32.71068        2.96726
       743         1        2.00000       63.25021       24.15076        0.25976
       744         1        2.00000       63.26922        0.51364        0.92907
       745         1        2.00000       63.28840       22.01038        2.27853
       746         1        2.00000       63.31278       13.36666        6.23884
       747         1        2.00000       63.34062       11.27044        1.61791
       748         1        2.00000       63.40904       26.32315        4.91075
       749         1        2.00000       63.62282        2.65134        5.65675
       750         1        2.00000       63.74884       15.50470        4.30937
       751         1        2.00000       63.89973       28.46922        2.98581
       752         1        2.00000       63.94112        4.95429        3.53611
       753         1        2.00000       64.09033       17.79023        2.24082
       754         1        2.00000       64.14263        7.12912        1.65198
       755         1        2.00000       64.21787       30.71005        0.93505
       756         1        2.00000       64.28726       20.02111        0.27004
       757         1        2.00000       64.32592        9.34106        6.26414
       758         1        2.00000       64.46647       32.93748        5.62831
       759         1        2.00000       64.50866       22.25919        4.97043
       760         1        2.00000       64.57227       11.51498        4.30255
       761         1        2.00000       64.75332        0.82263        3.59970
       762         1        2.00000       64.75781       24.45394        2.92699
       763         1        2.00000       64.87686       13.67701        2.26142
       764         1        2.00000       64.97320        2.98391        1.59464
       765         1        2.00000       65.00103       26.57383        0.91690
       766         1        2.00000       65.13885       15.82770        0.27267
       767         1        2.00000       65.17045        5.18124        6.26877
       768         1        2.00000       65.28131       28.76207        5.61276
       769         1        2.00000       65.38295       18.06530        4.94825
       770         1        2.00000       65.48362        7.39613        4.28812
       771         1        2.00000       65.55758       30.97602        3.62714
       772         1        2.00000       65.64462       20.29944        2.95747
       773         1        2.00000       65.75989        9.59633        2.30426
       774         1        2.00000       65.76983       33.17681        1.61240
       775         1        2.00000       65.81524       22.50271        0.94316
       776         1        2.00000       65.90412       11.77325        0.27780
       777         1        2.00000       66.00567       24.71348        5.61667
       778         1        2.00000       66.01987        1.06890        6.29033
       779         1        2.00000       66.14485       13.94372        4.96335
       780         1        2.00000       66.25595        3.26377        4.28651
       781         1        2.00000       66.27681       26.85679        3.63536
       782         1        2.00000       66.40820       16.12616        2.95805
       783         1        2.00000       66.52380        5.45818        2.27066
       784         1        2.00000       66.55396       29.02639        1.62794
       785         1        2.00000       66.67172       18.33393        0.94369
       786         1        2.00000       66.73982        7.63780        0.28755
       787         1        2.00000       66.83135       31.24031        6.28671
       788         1        2.00000       66.89841       20.55029        5.61849
       789         1        2.00000       66.98801        9.85085        4.96524
       790         1        2.00000       67.08500       33.42949        4.28539
       791         1        2.00000       67.12663       22.75358        3.62161
       792         1        2.00000       67.23572       12.02777        2.96022
       793         1        2.00000       67.33768        1.31865        2.28108
       794         1        2.00000       67.37835       24.92727        1.61544
       795         1        2.00000       67.49354       14.19824        0.95540
       796         1        2.00000       67.57448        3.50858        0.27883
       797         1        2.00000       67.63705       27.11855        6.28594
       798         1        2.00000       67.73299       16.40626        5.61516
       799         1        2.00000       67.81674        5.71063        4.95207
       800         1        2.00000       67.88741       29.29957        4.28659
       801         1        2.00000       67.97549       18.60413        3.61838
       802         1        2.00000       68.07776        7.90527        2.95330
       803         1        2.00000       68.13680       31.49029        2.28656
       804         1        2.00000       68.20755       20.80696        1.61846
       805         1        2.00000       68.31039       10.09438        0.95370
       806         1        2.00000       68.38820       33.67742        0.28901
       807         1        2.00000       68.43000       23.01451        6.28126
       808         1        2.00000       68.54222       12.29474        5.62101
       809         1        2.00000       68.63190        1.58602        4.94863
       810         1        2.00000       68.67330       25.19291        4.28842
       811         1        2.00000       68.78464       14.47484        3.62329
       812         1        2.00000       68.87576        3.77489        2.95026
       813         1        2.00000       68.92919       27.36762        2.29320
       814         1        2.00000       69.03034       16.66202        1.62187
       815         1        2.00000       69.12524        5.96517        0.94967
       816         1        2.00000       69.18845       29.54974        0.29380
       817         1        2.00000       69.27525       18.87389        6.28205
       818         1        2.00000       69.36565        8.16924        5.61988
       819         1        2.00000       69.44547       31.75440        4.95276
       820         1        2.00000       69.50908       21.06579        4.28572
       821         1        2.00000       69.61200       10.35586        3.62404
       822         1        2.00000       69.69398       33.94323        2.95292
       823         1        2.00000       69.74933       23.25106        2.28781
       824         1        2.00000       69.85602       12.53691        1.62545
       825         1        2.00000       69.94137        1.83192        0.95175
       826         1        2.00000       70.00033       25.43057        0.28955
       827         1        2.00000       70.10020       14.74391        6.28504
       828         1        2.00000       70.18667        4.03900        5.61461
       829         1        2.00000       70.25093       27.63343        4.95275
       830         1        2.00000       70.34013       16.93261        4.28567
       831         1        2.00000       70.43198        6.22661        3.61898
       832         1        2.00000       70.49976       29.81736        2.95494
       833         1        2.00000       70.57837       19.12371        2.28708
       834         1        2.00000       70.67768        8.41658        1.62135
       835         1        2.00000       70.75092       32.00346        0.95626
       836         1        2.00000       70.81606       21.31293        0.28835
       837         1        2.00000       70.91906       10.62167        6.28587
       838         1        2.00000       70.99863       34.21128        5.61726
       839         1        2.00000       71.05671       23.51609        4.95229
       840         1        2.00000       71.16011       12.80742        4.28829
       841         1        2.00000       71.24474        2.09823        3.61748
       842         1        2.00000       71.30498       25.69746        2.95545
       843         1        2.00000       71.40212       14.99294        2.28924
       844         1        2.00000       71.49036        4.28648        1.61968
       845         1        2.00000       71.55622       27.87954        0.95807
       846         1        2.00000       71.64422       17.18098        0.29018
       847         1        2.00000       71.73703        6.49356        6.28321
       848         1        2.00000       71.80826       30.08335        5.62017
       849         1        2.00000       71.88519       19.38905        4.95173
       850         1        2.00000       71.98121        8.67976        4.28707
       851         1        2.00000       72.05822       32.27006        3.62022
       852         1        2.00000       72.12560       21.57545        2.95381
       853         1        2.00000       72.22579       10.86679        2.28967
       854         1        2.00000       72.30545        0.15622        1.62077
       855         1        2.00000       72.37051       23.75908        0.95631
       856         1        2.00000       72.46813       13.05350        0.29140
       857         1        2.00000       72.55252        2.36374        6.28273
       858         1        2.00000       72.61870       25.96211        5.61921
       859         1        2.00000       72.71031       15.26081        4.95320
       860         1        2.00000       72.79838        4.55148        4.28465
       861         1        2.00000       72.86745       28.14621        3.62100
       862         1        2.00000       72.95064       17.44852        2.95436
       863         1        2.00000       73.04329        6.73926        2.28741
       864         1        2.00000       73.11620       30.33111        1.62277
       865         1        2.00000       73.19137       19.63598        0.95571
       866         1        2.00000       73.28803        8.92680        0.28994
       867         1        2.00000       73.36456       32.53729        6.28470
       868         1        2.00000       73.43370       21.84110        5.61863
       869         1        2.00000       73.53101       11.13332        4.95357
       870         1        2.00000       73.61171        0.42300        4.28547
       871         1        2.00000       73.67877       24.02487        3.62102
       872         1        2.00000       73.77350       13.32048        2.95547
       873         1        2.00000       73.85813        2.61060        2.28668
       874         1        2.00000       73.92664       26.20842        1.62308
       875         1        2.00000       74.01552       15.50771        0.95687
       876         1        2.00000       74.10400        4.79800        0.28886
       877         1        2.00000       74.17555       28.41224        6.28596
       878         1        2.00000       74.25737       17.71458        5.61923
       879         1        2.00000       74.34962        7.00474        4.95228
       880         1        2.00000       74.42415       30.59782        4.28712
       881         1        2.00000       74.49963       19.90105        3.62050
       882         1        2.00000       74.59397        9.19207        2.95482
       883         1        2.00000       74.67194       32.78432        2.28797
       884         1        2.00000       74.74325       22.08618        1.62245
       885         1        2.00000       74.83751       11.37967        0.95686
       886         1        2.00000       74.91885        0.66969        0.28912
       887         1        2.00000       74.98896       24.29010        6.28558
       888         1        2.00000       75.08000       13.58664        5.61979
       889         1        2.00000       75.16527        2.87649        4.95168
       890         1        2.00000       75.23635       26.47448        4.28730
       891         1        2.00000       75.32218       15.77418        3.62120
       892         1        2.00000       75.41090        5.06382        2.95364
       893         1        2.00000       75.48422       28.65941        2.28891
       894         1        2.00000       75.56419       17.96113        1.62268
       895         1        2.00000       75.65580        7.25119        0.95594
       896         1        2.00000       75.73177       30.84509        0.29029
       897         1        2.00000       75.80709       20.16676        6.28538
       898         1        2.00000       75.89998        9.45823        5.61925
       899         1        2.00000       75.97908       33.05103        4.95255
       900         1        2.00000       76.05151       22.35187        4.28723
       901         1        2.00000       76.14328       11.64573        3.62132
       902         1        2.00000       76.22574        0.93613        2.95384
       903         1        2.00000       76.29754       24.53645        2.28913
       904         1        2.00000       76.38610       13.83324        1.62312
       905         1        2.00000       76.47185        3.12308        0.95547
       906         1        2.00000       76.54469       26.72114        0.29081
       907         1        2.00000       76.62859       16.03996        6.28583
       908         1        2.00000       76.71740        5.32968        5.61859
       909         1        2.00000       76.79224       28.92588        4.95341
       910         1        2.00000       76.87149       18.22671        4.28739
       911         1        2.00000       76.96222        7.51701        3.62066
       912         1        2.00000       77.03963       31.11170        2.95472
       913         1        2.00000       77.11527       20.41267        2.28901
       914         1        2.00000       77.20624        9.70451        1.62275
       915         1        2.00000       77.28654       33.29793        0.95600
       916         1        2.00000       77.36018       22.59794        0.29079
       917         1        2.00000       77.44954       11.91165        6.28580
       918         1        2.00000       77.53304        1.20233        5.61857
       919         1        2.00000       77.60620       24.80244        4.95364
       920         1        2.00000       77.69244       14.09916        4.28762
       921         1        2.00000       77.77891        3.38914        3.62027
       922         1        2.00000       77.85311       26.98754        2.95521
       923         1        2.00000       77.93533       16.28632        2.28928
       924         1        2.00000       78.02405        5.57617        1.62219
       925         1        2.00000       78.10026       29.17299        0.95667
       926         1        2.00000       78.17871       18.47289        0.29096
       927         1        2.00000       78.26855        7.78296        6.28532
       928         1        2.00000       78.34725       31.37827        5.61919
       929         1        2.00000       78.42297       20.67835        4.95375
       930         1        2.00000       78.51242        9.97047        4.28732
       931         1        2.00000       78.59400       33.56440        3.62061
       932         1        2.00000       78.66828       22.86379        2.95545
       933         1        2.00000       78.75571       12.15804        2.28926
       934         1        2.00000       78.84026        1.44906        1.62218
       935         1        2.00000       78.91446       25.04907        0.95709
       936         1        2.00000       78.99885       14.34540        0.29108
       937         1        2.00000       79.08589        3.65517        6.28504
       938         1        2.00000       79.16121       27.25394        5.61971
       939         1        2.00000       79.24223       16.55196        4.95395
       940         1        2.00000       79.33079        5.84212        4.28692
       941         1        2.00000       79.40820       29.43952        3.62115
       942         1        2.00000       79.48609       18.73847        2.95565
       943         1        2.00000       79.57505        8.02938        2.28886
       944         1        2.00000       79.65511       31.62528        1.62259
       945         1        2.00000       79.73075       20.92453        0.95732
       946         1        2.00000       79.81867       10.21685        0.29080
       947         1        2.00000       79.90162       33.83074        6.28522
       948         1        2.00000       79.97630       23.12975        5.62005
       949         1        2.00000       80.06205       12.42386        4.95383
       950         1        2.00000       80.14764        1.71525        4.28686
       951         2       -2.00000        0.00698        8.15289        0.29062
       952         2       -2.00000        0.09105       31.76824        6.28539
       953         2       -2.00000        0.16581       21.06692        5.62021
       954         2       -2.00000        0.25044       10.35975        4.95367
       955         2       -2.00000        0.33683       33.95413        4.28696
       956         2       -2.00000        0.41216       23.25281        3.62177
       957         2       -2.00000        0.49398       12.54715        2.95559
       958         2       -2.00000        0.58190        1.83855        2.28864
       959         2       -2.00000        0.65890       25.43856        1.62326
       960         2       -2.00000        0.73784       14.73438        0.95748
       961         2       -2.00000        0.82624        4.02499        0.29042
       962         2       -2.00000        0.90581       27.64374        6.28580
       963         2       -2.00000        0.98234       16.94084        5.62041
       964         2       -2.00000        1.07002        6.23137        4.95335
       965         2       -2.00000        1.15264       29.82929        4.28727
       966         2       -2.00000        1.22756       19.12741        3.62215
       967         2       -2.00000        1.31340        8.41860        2.95524
       968         2       -2.00000        1.39891       32.01480        2.28884
       969         2       -2.00000        1.47351       21.31371        1.62373
       970         2       -2.00000        1.55678       10.60607        0.95717
       971         2       -2.00000        1.64445       34.20045        0.29051
       972         2       -2.00000        1.71994       23.51928        6.28631
       973         2       -2.00000        1.80039       12.81307        5.62023
       974         2       -2.00000        1.88920        2.10423        4.95332
       975         2       -2.00000        1.96685       25.70513        4.28771
       976         2       -2.00000        2.04458       15.00037        3.62215
       977         2       -2.00000        2.13322        4.29067        2.95506
       978         2       -2.00000        2.21383       27.89071        2.28913
       979         2       -2.00000        2.28940       17.18739        1.62402
       980         2       -2.00000        2.37659        6.47759        0.95685
       981         2       -2.00000        2.46074       30.07605        0.29064
       982         2       -2.00000        2.53494       19.39361        6.28684
       983         2       -2.00000        2.61973        8.68442        5.61982
       984         2       -2.00000        2.70693       32.28076        4.95341
       985         2       -2.00000        2.78105       21.58008        4.28836
       986         2       -2.00000        2.86303       10.87196        3.62177
       987         2       -2.00000        2.95231        0.16445        2.95516
       988         2       -2.00000        3.02772       23.76628        2.28971
       989         2       -2.00000        3.10681       13.05946        1.62377
       990         2       -2.00000        3.19666        2.35031        0.95689
       991         2       -2.00000        3.27479       25.95217        0.29106
       992         2       -2.00000        3.35115       15.26633        6.28690
       993         2       -2.00000        3.44011        4.55628        5.61971
       994         2       -2.00000        3.52194       28.15711        4.95359
       995         2       -2.00000        3.59630       17.45345        4.28881
       996         2       -2.00000        3.68309        6.74337        3.62142
       997         2       -2.00000        3.76892       30.34218        2.95517
       998         2       -2.00000        3.84208       19.64034        2.29046
       999         2       -2.00000        3.92599        8.93077        1.62329
      1000         2       -2.00000        4.01511       32.52711        0.95694
      1001         2       -2.00000        4.08843       21.82705        0.29186
      1002         2       -2.00000        4.16921       11.13791        6.28636
      1003         2       -2.00000        4.26009        0.43013        5.61987
      1004         2       -2.00000        4.33534       24.03292        4.95416
      1005         2       -2.00000        4.41307       13.32545        4.28846
      1006         2       -2.00000        4.50387        2.61602        3.62154
      1007         2       -2.00000        4.58281       26.21877        2.95540
      1008         2       -2.00000        4.65781       15.51282        2.29054
      1009         2       -2.00000        4.74685        4.80263        1.62316
      1010         2       -2.00000        4.83036       28.40401        0.95686
      1011         2       -2.00000        4.90328       17.69998        0.29252
      1012         2       -2.00000        4.98951        7.00926        6.28593
      1013         2       -2.00000        5.07767       30.60817        5.61964
      1014         2       -2.00000        5.14930       19.90657        4.95521
      1015         2       -2.00000        5.23225        9.19673        4.28778
      1016         2       -2.00000        5.32377       32.79269        3.62156
      1017         2       -2.00000        5.39581       22.09348        2.95641
      1018         2       -2.00000        5.47547       11.38423        2.28988
      1019         2       -2.00000        5.56828        0.67604        1.62346
      1020         2       -2.00000        5.64312       24.28002        0.95745
      1021         2       -2.00000        5.71949       13.57177        0.29211
      1022         2       -2.00000        5.81133        2.88160        6.28622
      1023         2       -2.00000        5.89083       26.48528        5.61986
      1024         2       -2.00000        5.96431       15.77867        4.95553
      1025         2       -2.00000        6.05343        5.06845        4.28779
      1026         2       -2.00000        6.13886       28.67017        3.62143
      1027         2       -2.00000        6.20977       17.96610        2.95745
      1028         2       -2.00000        6.29569        7.25585        2.28928
      1029         2       -2.00000        6.38625       30.85452        1.62315
      1030         2       -2.00000        6.45604       20.15350        0.95883
      1031         2       -2.00000        6.53802        9.44328        0.29116
      1032         2       -2.00000        6.63204       33.05833        6.28630
      1033         2       -2.00000        6.70279       22.36019        5.62097
      1034         2       -2.00000        6.78140       11.65039        4.95435
      1035         2       -2.00000        6.87582        0.94175        4.28830
      1036         2       -2.00000        6.95066       24.54687        3.62170
      1037         2       -2.00000        7.02558       13.83772        2.95693
      1038         2       -2.00000        7.11823        3.12816        2.28968
      1039         2       -2.00000        7.19941       26.73248        1.62277
      1040         2       -2.00000        7.27113       16.02499        0.95927
      1041         2       -2.00000        7.36017        5.31535        0.29104
      1042         2       -2.00000        7.44849       28.93623        6.28560
      1043         2       -2.00000        7.51683       18.23196        5.62251
      1044         2       -2.00000        7.60218        7.52197        4.95364
      1045         2       -2.00000        7.69652       31.11972        4.28763
      1046         2       -2.00000        7.76310       20.41970        3.62359
      1047         2       -2.00000        7.84460        9.70917        2.95557
      1048         2       -2.00000        7.94166       33.30345        2.29002
      1049         2       -2.00000        8.01009       22.60730        1.62421
      1050         2       -2.00000        8.08742       11.89619        0.95813
      1051         2       -2.00000        8.18408        1.18732        0.29193
      1052         2       -2.00000        8.25852       24.81361        6.28598
      1053         2       -2.00000        8.33192       14.10323        5.62190
      1054         2       -2.00000        8.42505        3.39418        4.95455
      1055         2       -2.00000        8.50759       26.99851        4.28766
      1056         2       -2.00000        8.57666       16.29101        3.62467
      1057         2       -2.00000        8.66562        5.58175        2.95583
      1058         2       -2.00000        8.75667       29.18255        2.28936
      1059         2       -2.00000        8.82245       18.47882        1.62649
      1060         2       -2.00000        8.90772        7.76949        0.95665
      1061         2       -2.00000        9.00486       31.36593        0.29114
      1062         2       -2.00000        9.06911       20.68651        6.28828
      1063         2       -2.00000        9.14973        9.97574        5.61956
      1064         2       -2.00000        9.24968       33.56906        4.95478
      1065         2       -2.00000        9.31634       22.87456        4.28865
      1066         2       -2.00000        9.39416       12.16283        3.62218
      1067         2       -2.00000        9.49034        1.45375        2.95700
      1068         2       -2.00000        9.56646       25.06140        2.28853
      1069         2       -2.00000        9.63826       14.34894        1.62618
      1070         2       -2.00000        9.73163        3.64214        0.95767
      1071         2       -2.00000        9.81882       27.24565        0.28942
      1072         2       -2.00000        9.88476       16.55604        6.28978
      1073         2       -2.00000        9.97380        5.84963        5.61990
      1074         2       -2.00000       10.07031       29.44713        4.95308
      1075         2       -2.00000       10.12999       18.74434        4.29181
      1076         2       -2.00000       10.21574        8.03514        3.62091
      1077         2       -2.00000       10.31866       31.62843        2.95608
      1078         2       -2.00000       10.37577       20.93321        2.29177
      1079         2       -2.00000       10.45647       10.22103        1.62331
      1080         2       -2.00000       10.55931       33.81206        0.95896
      1081         2       -2.00000       10.62340       23.12177        0.29137
      1082         2       -2.00000       10.69784       12.42608        6.28798
      1083         2       -2.00000       10.79723        1.71892        5.62164
      1084         2       -2.00000       10.87488       25.32739        4.95367
      1085         2       -2.00000       10.94315       14.61589        4.29067
      1086         2       -2.00000       11.03588        3.90992        3.62331
      1087         2       -2.00000       11.12428       27.51123        2.95573
      1088         2       -2.00000       11.18837       16.80350        2.29499
      1089         2       -2.00000       11.27613        6.09865        1.62410
      1090         2       -2.00000       11.37536       29.69444        0.95765
      1091         2       -2.00000       11.43320       18.99141        0.29639
      1092         2       -2.00000       11.51983        8.30575        6.28381
      1093         2       -2.00000       11.62596       31.89349        5.62041
      1094         2       -2.00000       11.68026       21.20136        4.95606
      1095         2       -2.00000       11.76321       10.48701        4.28528
      1096         2       -2.00000       11.86613       34.07859        3.62264
      1097         2       -2.00000       11.92854       23.39029        2.95594
      1098         2       -2.00000       12.00980       12.67346        2.28958
      1099         2       -2.00000       12.10052        1.96853        1.62672
      1100         2       -2.00000       12.18627       25.57542        0.95358
      1101         2       -2.00000       12.25029       14.85786        0.29902
      1102         2       -2.00000       12.34591        4.18037        6.28727
      1103         2       -2.00000       12.44610       27.77693        5.61522
      1104         2       -2.00000       12.49920       17.06770        4.95949
      1105         2       -2.00000       12.59145        6.36776        4.28598
      1106         2       -2.00000       12.70199       29.95154        3.61964
      1107         2       -2.00000       12.74234       19.25678        2.96086
      1108         2       -2.00000       12.83347        8.54826        2.28823
      1109         2       -2.00000       12.94545       32.12993        1.62663
      1110         2       -2.00000       12.98548       21.44788        0.95868
      1111         2       -2.00000       13.06505       10.72916        0.29463
      1112         2       -2.00000       13.16805        0.03546        6.28975
      1113         2       -2.00000       13.23720       23.65437        5.62205
      1114         2       -2.00000       13.29792       12.93770        4.95630
      1115         2       -2.00000       13.40020        2.23795        4.29045
      1116         2       -2.00000       13.48724       25.84492        3.62179
      1117         2       -2.00000       13.55839       15.13162        2.95824
      1118         2       -2.00000       13.64342        4.43585        2.29397
      1119         2       -2.00000       13.73864       28.02562        1.62218
      1120         2       -2.00000       13.79992       17.31504        0.96992
      1121         2       -2.00000       13.88287        6.62503        0.29262
      1122         2       -2.00000       13.99710       30.21752        6.29208
      1123         2       -2.00000       14.03681       19.52467        5.62809
      1124         2       -2.00000       14.13964        8.81561        4.94887
      1125         2       -2.00000       14.24858       32.39076        4.28594
      1126         2       -2.00000       14.28861       21.71544        3.62330
      1127         2       -2.00000       14.38751       10.99257        2.94429
      1128         2       -2.00000       14.47736        0.29165        2.28978
      1129         2       -2.00000       14.54241       23.90414        1.62179
      1130         2       -2.00000       14.63675       13.18560        0.96152
      1131         2       -2.00000       14.70453        2.48831        0.30437
      1132         2       -2.00000       14.82133       26.11778        6.28041
      1133         2       -2.00000       14.85189       15.38449        5.63964
      1134         2       -2.00000       14.96789        4.71612        4.95106
      1135         2       -2.00000       15.09856       28.28732        4.27210
      1136         2       -2.00000       15.11845       17.57928        3.62389
      1137         2       -2.00000       15.23068        6.89925        2.94572
      1138         2       -2.00000       15.35317       19.77493        1.61896
      1139         2       -2.00000       15.36977       30.43051        2.29047
      1140         2       -2.00000       15.47125        9.05060        0.97104
      1141         2       -2.00000       15.56069       32.62186        0.30365
      1142         2       -2.00000       15.60393       21.96794        6.29691
      1143         2       -2.00000       15.61452       11.24740        5.60554
      1144         2       -2.00000       15.73115        0.54236        4.95084
      1145         2       -2.00000       15.81554       24.16864        4.28159
      1146         2       -2.00000       15.89399       13.44699        3.62276
      1147         2       -2.00000       15.99314        2.77610        2.96152
      1148         2       -2.00000       16.09398       26.38173        2.29614
      1149         2       -2.00000       16.20267       15.66263        1.64250
      1150         2       -2.00000       16.23708        4.99567        0.97617
      1151         2       -2.00000       16.37329       28.55200        0.32923
      1152         2       -2.00000       16.40065       17.86006        6.31600
      1153         2       -2.00000       16.49811        7.16682        5.64725
      1154         2       -2.00000       16.61715       30.68999        4.97908
      1155         2       -2.00000       16.62084       20.02195        4.30927
      1156         2       -2.00000       16.80342        9.32850        3.60511
      1157         2       -2.00000       16.86791       32.88391        2.93564
      1158         2       -2.00000       16.90786       22.20727        2.27913
      1159         2       -2.00000       17.05105       11.50161        1.64587
      1160         2       -2.00000       17.09011        0.79972        0.97740
      1161         2       -2.00000       17.15677       24.41318        0.31247
      1162         2       -2.00000       17.23611       13.71498        6.25708
      1163         2       -2.00000       17.28512        3.05133        5.66851
      1164         2       -2.00000       17.43440       15.88756        4.37580
      1165         2       -2.00000       17.47684       26.67487        4.91991
      1166         2       -2.00000       17.62781        5.34050        3.59895
      1167         2       -2.00000       17.74902       18.19503        2.25247
      1168         2       -2.00000       17.96849       28.81858        2.99492
      1169         2       -2.00000       18.02970        9.56931        6.28962
      1170         2       -2.00000       18.06379        7.47473        1.66871
      1171         2       -2.00000       18.08473       33.12771        5.62573
      1172         2       -2.00000       18.10574       20.30807        0.31744
      1173         2       -2.00000       18.12716       30.97006        0.98325
      1174         2       -2.00000       18.13719       22.43099        4.93930
      1175         2       -2.00000       18.25631       11.80579        4.32652
      1176         2       -2.00000       18.30685        1.05001        3.63417
      1177         2       -2.00000       18.39829       24.68379        2.96028
      1178         2       -2.00000       18.48605       13.96016        2.42193
      1179         2       -2.00000       18.54469        3.32054        1.64130
      1180         2       -2.00000       18.68451       26.91641        1.08403
      1181         2       -2.00000       18.81703        5.57893        6.43219
      1182         2       -2.00000       18.85056       16.11820        0.25107
      1183         2       -2.00000       18.95861       18.46124        5.11002
      1184         2       -2.00000       19.00024       29.04960        5.72406
      1185         2       -2.00000       19.15410        7.66921        4.39451
      1186         2       -2.00000       19.17552       31.27553        3.72942
      1187         2       -2.00000       19.23087       20.53277        3.04377
      1188         2       -2.00000       19.59682       33.55245        1.96463
      1189         2       -2.00000       19.59634       22.81473        1.27418
      1190         2       -2.00000       19.61768        9.99996        2.69077
      1191         2       -2.00000       19.70567       12.34159        0.58100
      1192         2       -2.00000       19.71057       25.15903        5.86380
      1193         2       -2.00000       19.71450        1.54779        6.57023
      1194         2       -2.00000       19.73551        3.78574        4.52343
      1195         2       -2.00000       19.73904       16.60194        3.18412
      1196         2       -2.00000       21.53808       20.87879        1.17321
      1197         2       -2.00000       21.53976       31.62715        1.86458
      1198         2       -2.00000       21.55789        8.05331        2.54091
      1199         2       -2.00000       21.55973       29.37779        3.91669
      1200         2       -2.00000       21.63706       18.55740        3.20354
      1201         2       -2.00000       21.65246       27.10180        6.00115
      1202         2       -2.00000       21.67605       14.30953        0.82125
      1203         2       -2.00000       21.68904        5.70863        4.59555
      1204         2       -2.00000       21.69907       16.50089        5.10855
      1205         2       -2.00000       22.05860        3.45773        6.39156
      1206         2       -2.00000       22.13040       24.76361        1.05096
      1207         2       -2.00000       22.22866        1.22365        1.72530
      1208         2       -2.00000       22.28787       11.91002        2.40139
      1209         2       -2.00000       22.46410       22.67466        3.08582
      1210         2       -2.00000       22.52218       33.40684        3.75695
      1211         2       -2.00000       22.58996        9.82206        4.43246
      1212         2       -2.00000       22.74687       20.43861        4.95214
      1213         2       -2.00000       22.77518       31.16846        5.63455
      1214         2       -2.00000       22.86423        7.57335        6.29723
      1215         2       -2.00000       22.99418       18.14062        0.29367
      1216         2       -2.00000       23.00613       28.88331        0.96775
      1217         2       -2.00000       23.11555       16.00837        2.38423
      1218         2       -2.00000       23.12196        3.14377        3.64066
      1219         2       -2.00000       23.12220        5.29551        1.62339
      1220         2       -2.00000       23.20796       24.59018        4.98629
      1221         2       -2.00000       23.24462       26.66988        2.94467
      1222         2       -2.00000       23.26619       11.77238        6.35274
      1223         2       -2.00000       23.27101        1.00712        5.65494
      1224         2       -2.00000       23.46377       13.80183        4.28672
      1225         2       -2.00000       23.65701       22.43226        0.25248
      1226         2       -2.00000       23.70875       33.15936        0.93417
      1227         2       -2.00000       23.80991        9.53359        1.57858
      1228         2       -2.00000       24.01935       30.87210        2.99920
      1229         2       -2.00000       24.02088       20.17007        2.31889
      1230         2       -2.00000       24.10936        7.30242        3.64529
      1231         2       -2.00000       24.21388       28.64097        4.96615
      1232         2       -2.00000       24.22046       17.92199        4.30395
      1233         2       -2.00000       24.34929        5.07941        5.60564
      1234         2       -2.00000       24.39597       15.70198        6.30553
      1235         2       -2.00000       24.46424       26.43520        0.26529
      1236         2       -2.00000       24.60261        2.85787        0.97948
      1237         2       -2.00000       24.62227       13.55161        1.59600
      1238         2       -2.00000       24.77652       24.27520        2.30951
      1239         2       -2.00000       24.84134        0.72679        2.99092
      1240         2       -2.00000       24.92597       11.39509        3.65675
      1241         2       -2.00000       25.04710       22.13045        4.30071
      1242         2       -2.00000       25.09386       32.84890        4.96574
      1243         2       -2.00000       25.17552        9.26268        5.63218
      1244         2       -2.00000       25.28614       19.91657        6.28794
      1245         2       -2.00000       25.33901       30.60457        0.28863
      1246         2       -2.00000       25.45027        7.01586        0.94849
      1247         2       -2.00000       25.52174       17.68568        1.63066
      1248         2       -2.00000       25.61207       28.38044        2.27882
      1249         2       -2.00000       25.64303        4.80972        2.96751
      1250         2       -2.00000       25.75357       15.48551        3.63808
      1251         2       -2.00000       25.79384       26.19464        4.29458
      1252         2       -2.00000       25.84670        2.61242        4.95669
      1253         2       -2.00000       25.97304       13.28434        5.63180
      1254         2       -2.00000       26.04163       24.04068        6.27061
      1255         2       -2.00000       26.10524        0.43857        0.27668
      1256         2       -2.00000       26.18040       11.13515        0.93744
      1257         2       -2.00000       26.32006       21.84148        1.61335
      1258         2       -2.00000       26.35576       32.55514        2.28355
      1259         2       -2.00000       26.45868        8.95688        2.94805
      1260         2       -2.00000       26.58326       19.63692        3.63090
      1261         2       -2.00000       26.61855       30.34418        4.29373
      1262         2       -2.00000       26.71730        6.76784        4.95096
      1263         2       -2.00000       26.80401       17.43234        5.63088
      1264         2       -2.00000       26.86233       28.15714        6.27701
      1265         2       -2.00000       26.95490        4.55066        0.28909
      1266         2       -2.00000       27.03520       15.23162        0.95917
      1267         2       -2.00000       27.12103       25.95128        1.61509
      1268         2       -2.00000       27.20510        2.37089        2.29486
      1269         2       -2.00000       27.28419       13.05202        2.94967
      1270         2       -2.00000       27.39032       23.77641        3.61941
      1271         2       -2.00000       27.45225        0.18581        4.28674
      1272         2       -2.00000       27.55268       10.87848        4.94803
      1273         2       -2.00000       27.63522       21.58570        5.62144
      1274         2       -2.00000       27.68744       32.29598        6.28652
      1275         2       -2.00000       27.78363        8.68490        0.28752
      1276         2       -2.00000       27.87740       19.37159        0.95775
      1277         2       -2.00000       27.93764       30.08293        1.62101
      1278         2       -2.00000       28.02267        6.48879        2.28834
      1279         2       -2.00000       28.11765       17.17714        2.95946
      1280         2       -2.00000       28.18391       27.88717        3.62067
      1281         2       -2.00000       28.25434        4.29958        4.28881
      1282         2       -2.00000       28.35245       14.98593        4.95916
      1283         2       -2.00000       28.42777       25.70861        5.61590
      1284         2       -2.00000       28.49619        2.11660        6.28411
      1285         2       -2.00000       28.59310       12.78817        0.28972
      1286         2       -2.00000       28.68126       23.50630        0.95131
      1287         2       -2.00000       28.73893       34.21412        1.61913
      1288         2       -2.00000       28.83383       10.61083        2.27973
      1289         2       -2.00000       28.93298       21.31716        2.95295
      1290         2       -2.00000       28.98568       32.02384        3.61884
      1291         2       -2.00000       29.08507        8.42663        4.28075
      1292         2       -2.00000       29.17908       19.12312        4.95721
      1293         2       -2.00000       29.23925       29.83634        5.61793
      1294         2       -2.00000       29.32813        6.24302        6.28303
      1295         2       -2.00000       29.41661       16.91330        0.29310
      1296         2       -2.00000       29.48896       27.63173        0.95216
      1297         2       -2.00000       29.56982        4.03756        1.62128
      1298         2       -2.00000       29.65894       14.73063        2.28875
      1299         2       -2.00000       29.74301       25.44718        2.95039
      1300         2       -2.00000       29.81521        1.85181        3.62049
      1301         2       -2.00000       29.90826       12.54895        4.28394
      1302         2       -2.00000       29.99393       23.25907        4.95193
      1303         2       -2.00000       30.05706       33.96417        5.61931
      1304         2       -2.00000       30.15460       10.36402        6.28326
      1305         2       -2.00000       30.23980       21.05001        0.29036
      1306         2       -2.00000       30.30068       31.75761        0.95544
      1307         2       -2.00000       30.39253        8.15894        1.61919
      1308         2       -2.00000       30.48285       18.85953        2.28984
      1309         2       -2.00000       30.54847       29.56956        2.95264
      1310         2       -2.00000       30.63342        5.97178        3.61868
      1311         2       -2.00000       30.72471       16.67055        4.28877
      1312         2       -2.00000       30.79851       27.38405        4.95045
      1313         2       -2.00000       30.87415        3.78709        5.61771
      1314         2       -2.00000       30.96777       14.48473        6.28604
      1315         2       -2.00000       31.04766       25.17961        0.28709
      1316         2       -2.00000       31.11697        1.58136        0.95503
      1317         2       -2.00000       31.21163       12.28176        1.62047
      1318         2       -2.00000       31.29674       22.99242        2.28641
      1319         2       -2.00000       31.36051       33.69643        2.95303
      1320         2       -2.00000       31.45525       10.09717        3.61653
      1321         2       -2.00000       31.54324       20.80331        4.28637
      1322         2       -2.00000       31.60774       31.51050        4.95080
      1323         2       -2.00000       31.69959        7.91186        5.61548
      1324         2       -2.00000       31.78783       18.61400        6.28635
      1325         2       -2.00000       31.85770       29.30573        0.28799
      1326         2       -2.00000       31.94200        5.70651        0.95389
      1327         2       -2.00000       32.03105       16.40761        1.62286
      1328         2       -2.00000       32.10733       27.12004        2.28553
      1329         2       -2.00000       32.18450        3.52048        2.95262
      1330         2       -2.00000       32.27611       14.22268        3.61963
      1331         2       -2.00000       32.35633       24.93320        4.28427
      1332         2       -2.00000       32.42756        1.33384        4.95176
      1333         2       -2.00000       32.52109       12.03654        5.61705
      1334         2       -2.00000       32.60412       22.74549        6.28379
      1335         2       -2.00000       32.67166       33.42952        0.28895
      1336         2       -2.00000       32.76431        9.83077        0.95395
      1337         2       -2.00000       32.84950       20.53756        1.62200
      1338         2       -2.00000       32.91745       31.24383        2.28658
      1339         2       -2.00000       33.00568        7.64450        2.95179
      1340         2       -2.00000       33.09376       18.34945        3.62085
      1341         2       -2.00000       33.16580       29.05838        4.28439
      1342         2       -2.00000       33.24810        5.45838        4.95049
      1343         2       -2.00000       33.33794       16.16246        5.61889
      1344         2       -2.00000       33.41471       26.87267        6.28255
      1345         2       -2.00000       33.49060        3.25275        0.28804
      1346         2       -2.00000       33.58237       13.95679        0.95520
      1347         2       -2.00000       33.66274       24.66669        1.62003
      1348         2       -2.00000       33.73422        1.06655        2.28673
      1349         2       -2.00000       33.82639       11.77090        2.95241
      1350         2       -2.00000       33.90973       22.47926        3.61917
      1351         2       -2.00000       33.97928       33.18265        4.28479
      1352         2       -2.00000       34.06993        9.58449        4.95002
      1353         2       -2.00000       34.15536       20.29149        5.61825
      1354         2       -2.00000       34.22643       30.99744        6.28276
      1355         2       -2.00000       34.31298        7.37852        0.28732
      1356         2       -2.00000       34.40042       18.08466        0.95586
      1357         2       -2.00000       34.47470       28.79253        1.61990
      1358         2       -2.00000       34.55588        5.19208        2.28598
      1359         2       -2.00000       34.64508       15.89804        2.95368
      1360         2       -2.00000       34.72273       26.60647        3.61823
      1361         2       -2.00000       34.79886        3.00571        4.28459
      1362         2       -2.00000       34.88958       13.71150        4.95134
      1363         2       -2.00000       34.97012       24.41986        5.61689
      1364         2       -2.00000       35.04296        0.81958        6.28315
      1365         2       -2.00000       35.13353       11.50518        0.28804
      1366         2       -2.00000       35.21663       22.21317        0.95478
      1367         2       -2.00000       35.28826       32.91611        1.62024
      1368         2       -2.00000       35.37666        9.31833        2.28601
      1369         2       -2.00000       35.46209       20.02587        2.95357
      1370         2       -2.00000       35.53493       30.73084        3.61823
      1371         2       -2.00000       35.61940        7.13158        4.28410
      1372         2       -2.00000       35.70700       17.83889        4.95198
      1373         2       -2.00000       35.78256       28.54536        5.61646
      1374         2       -2.00000       35.86254        4.94501        6.28253
      1375         2       -2.00000       35.95166       15.63264        0.28885
      1376         2       -2.00000       36.03019       26.33990        0.95382
      1377         2       -2.00000       36.10608        2.73917        1.61992
      1378         2       -2.00000       36.19600       13.44592        2.28667
      1379         2       -2.00000       36.27718       24.15346        2.95250
      1380         2       -2.00000       36.35074        0.55325        3.61832
      1381         2       -2.00000       36.43970       11.25904        4.28447
      1382         2       -2.00000       36.52337       21.96668        4.95129
      1383         2       -2.00000       36.59653       32.66945        5.61650
      1384         2       -2.00000       36.68308        9.07201        6.28249
      1385         2       -2.00000       36.76891       19.76036        0.28878
      1386         2       -2.00000       36.84343       30.46454        0.95362
      1387         2       -2.00000       36.92638        6.86559        1.61961
      1388         2       -2.00000       37.01406       17.57362        2.28712
      1389         2       -2.00000       37.09074       28.27892        2.95204
      1390         2       -2.00000       37.16976        4.67881        3.61800
      1391         2       -2.00000       37.25856       15.38683        4.28515
      1392         2       -2.00000       37.33789       26.09296        4.95054
      1393         2       -2.00000       37.41386        2.49241        5.61639
      1394         2       -2.00000       37.50266       13.19988        6.28309
      1395         2       -2.00000       37.58456       23.88716        0.28807
      1396         2       -2.00000       37.65884        0.28695        0.95363
      1397         2       -2.00000       37.74628       10.99322        1.61997
      1398         2       -2.00000       37.83059       21.70069        2.28671
      1399         2       -2.00000       37.90479       32.40301        2.95189
      1400         2       -2.00000       37.98958        8.80606        3.61803
      1401         2       -2.00000       38.07597       19.51415        4.28519
      1402         2       -2.00000       38.15154       30.21750        4.95019
      1403         2       -2.00000       38.23296        6.61897        5.61619
      1404         2       -2.00000       38.32088       17.32757        6.28344
      1405         2       -2.00000       38.39861       28.01235        0.28753
      1406         2       -2.00000       38.47674        4.41265        0.95337
      1407         2       -2.00000       38.56522       15.12129        1.62041
      1408         2       -2.00000       38.64551       25.82650        2.28609
      1409         2       -2.00000       38.72132        2.22625        2.95170
      1410         2       -2.00000       38.80908       12.93423        3.61843
      1411         2       -2.00000       38.89202       23.64047        4.28467
      1412         2       -2.00000       38.96670        0.04022        4.95002
      1413         2       -2.00000       39.05262       10.74697        5.61646
      1414         2       -2.00000       39.13789       21.45430        6.28319
      1415         2       -2.00000       39.21289       32.13668        0.28725
      1416         2       -2.00000       39.29608        8.54017        0.95343
      1417         2       -2.00000       39.38319       19.24854        1.62046
      1418         2       -2.00000       39.45956       29.95103        2.28568
      1419         2       -2.00000       39.53978        6.35298        2.95160
      1420         2       -2.00000       39.62785       17.06199        3.61871
      1421         2       -2.00000       39.70655       27.76535        4.28421
      1422         2       -2.00000       39.78388        4.16609        4.94984
      1423         2       -2.00000       39.87195       14.87518        5.61684
      1424         2       -2.00000       39.95330       25.57960        6.28275
      1425         2       -2.00000       40.02878        1.96008        0.28703
      1426         2       -2.00000       40.11557       12.66852        0.95380
      1427         2       -2.00000       40.19964       23.37431        1.62015
      1428         2       -2.00000       40.27440       34.07564        2.28537
      1429         2       -2.00000       40.35903       10.48115        2.95188
      1430         2       -2.00000       40.44543       21.18845        3.61857
      1431         2       -2.00000       40.52075       31.88975        4.28379
      1432         2       -2.00000       40.60257        8.29375        4.94996
      1433         2       -2.00000       40.69049       19.00236        5.61689
      1434         2       -2.00000       40.76750       29.70399        6.28229
      1435         2       -2.00000       40.84643        6.08699        0.28696
      1436         2       -2.00000       40.93483       16.79642        0.95401
      1437         2       -2.00000       41.01441       27.49884        1.61974
      1438         2       -2.00000       41.09094        3.90003        2.28515
      1439         2       -2.00000       41.17861       14.60953        2.95218
      1440         2       -2.00000       41.26124       25.31326        3.61827
      1441         2       -2.00000       41.33616        1.71346        4.28343
      1442         2       -2.00000       41.42199       12.42227        4.95030
      1443         2       -2.00000       41.50750       23.12779        5.61669
      1444         2       -2.00000       41.58211       33.82884        6.28183
      1445         2       -2.00000       41.66537       10.21530        0.28726
      1446         2       -2.00000       41.75305       20.92263        0.95392
      1447         2       -2.00000       41.82861       31.62328        1.61924
      1448         2       -2.00000       41.90899        8.02783        2.28532
      1449         2       -2.00000       41.99779       18.73668        2.95221
      1450         2       -2.00000       42.07544       29.43746        3.61784
      1451         2       -2.00000       42.15309        5.84050        4.28341
      1452         2       -2.00000       42.24181       16.55024        4.95047
      1453         2       -2.00000       42.32243       27.25188        5.61642
      1454         2       -2.00000       42.39799        3.65348        6.28155
      1455         2       -2.00000       42.48519       14.34382        0.28758
      1456         2       -2.00000       42.56934       25.04703        0.95379
      1457         2       -2.00000       42.64354        1.44726        1.61872
      1458         2       -2.00000       42.72833       12.15648        2.28572
      1459         2       -2.00000       42.81552       22.86183        2.95213
      1460         2       -2.00000       42.88965       33.56247        3.61720
      1461         2       -2.00000       42.97163        9.96895        4.28377
      1462         2       -2.00000       43.06091       20.67645        4.95038
      1463         2       -2.00000       43.13631       31.37627        5.61584
      1464         2       -2.00000       43.21541        7.78141        6.28177
      1465         2       -2.00000       43.30525       18.47110        0.28754
      1466         2       -2.00000       43.38338       29.17092        0.95338
      1467         2       -2.00000       43.45975        5.57458        1.61865
      1468         2       -2.00000       43.54871       16.28462        2.28583
      1469         2       -2.00000       43.63053       26.98544        2.95195
      1470         2       -2.00000       43.70489        3.38745        3.61674
      1471         2       -2.00000       43.79169       14.09753        4.28411
      1472         2       -2.00000       43.87752       24.80041        4.95037
      1473         2       -2.00000       43.95068        1.20053        5.61510
      1474         2       -2.00000       44.03459       11.91010        6.28225
      1475         2       -2.00000       44.12371       22.59598        0.28749
      1476         2       -2.00000       44.19703       33.29604        0.95259
      1477         2       -2.00000       44.27780        9.70299        1.61918
      1478         2       -2.00000       44.36869       20.41074        2.28567
      1479         2       -2.00000       44.44393       31.10967        2.95138
      1480         2       -2.00000       44.52166        7.51542        3.61708
      1481         2       -2.00000       44.61247       18.22488        4.28400
      1482         2       -2.00000       44.69140       28.92381        4.95014
      1483         2       -2.00000       44.76641        5.32805        5.61502
      1484         2       -2.00000       44.85545       16.03827        6.28238
      1485         2       -2.00000       44.93895       26.71907        0.28757
      1486         2       -2.00000       45.01187        3.12139        0.95192
      1487         2       -2.00000       45.09810       13.83165        1.61960
      1488         2       -2.00000       45.18626       24.53442        2.28589
      1489         2       -2.00000       45.25790        0.93434        2.95035
      1490         2       -2.00000       45.34084       11.64418        3.61776
      1491         2       -2.00000       45.43237       22.34990        4.28397
      1492         2       -2.00000       45.50449       33.04910        4.94914
      1493         2       -2.00000       45.58406        9.45667        5.61566
      1494         2       -2.00000       45.67687       20.16487        6.28207
      1495         2       -2.00000       45.75171       30.84303        0.28698
      1496         2       -2.00000       45.82808        7.24964        0.95233
      1497         2       -2.00000       45.91993       17.95930        1.61932
      1498         2       -2.00000       45.99943       28.65728        2.28568
      1499         2       -2.00000       46.07282        5.06223        2.95002
      1500         2       -2.00000       46.16203       15.77245        3.61774
      1501         2       -2.00000       46.24746       26.47241        4.28411
      1502         2       -2.00000       46.31837        2.87480        4.94809
      1503         2       -2.00000       46.40428       13.58506        5.61626
      1504         2       -2.00000       46.49485       24.28807        6.28239
      1505         2       -2.00000       46.56464        0.66790        0.28561
      1506         2       -2.00000       46.64662       11.37812        0.95326
      1507         2       -2.00000       46.74063       22.08425        1.61924
      1508         2       -2.00000       46.81138       32.78236        2.28457
      1509         2       -2.00000       46.89000        9.19048        2.95120
      1510         2       -2.00000       46.98441       19.89912        3.61724
      1511         2       -2.00000       47.05925       30.59572        4.28384
      1512         2       -2.00000       47.13418        7.00315        4.94861
      1513         2       -2.00000       47.22683       17.71275        5.61586
      1514         2       -2.00000       47.30801       28.41010        6.28277
      1515         2       -2.00000       47.37972        4.79642        0.28516
      1516         2       -2.00000       47.46876       15.50602        0.95338
      1517         2       -2.00000       47.55708       26.20636        1.61994
      1518         2       -2.00000       47.62543        2.60895        2.28304
      1519         2       -2.00000       47.71078       13.31890        2.95189
      1520         2       -2.00000       47.80511       24.02283        3.61791
      1521         2       -2.00000       47.87169        0.42121        4.28195
      1522         2       -2.00000       47.95320       11.13174        4.94996
      1523         2       -2.00000       48.05026       21.83914        5.61552
      1524         2       -2.00000       48.11868       32.53529        6.28133
      1525         2       -2.00000       48.19593        8.92518        0.28630
      1526         2       -2.00000       48.29267       19.63405        0.95249
      1527         2       -2.00000       48.36712       30.32897        1.61956
      1528         2       -2.00000       48.44051        6.73767        2.28364
      1529         2       -2.00000       48.53365       17.44672        2.95099
      1530         2       -2.00000       48.61619       28.14408        3.61788
      1531         2       -2.00000       48.68526        4.54989        4.28087
      1532         2       -2.00000       48.77422       15.25915        4.94970
      1533         2       -2.00000       48.86526       25.96004        5.61617
      1534         2       -2.00000       48.93104        2.36208        6.27905
      1535         2       -2.00000       49.01631       13.05191        0.28778
      1536         2       -2.00000       49.11346       23.75715        0.95328
      1537         2       -2.00000       49.17771        0.15439        1.61726
      1538         2       -2.00000       49.25833       10.86516        2.28597
      1539         2       -2.00000       49.35828       21.57352        2.95075
      1540         2       -2.00000       49.42494       32.26803        3.61688
      1541         2       -2.00000       49.50275        8.67804        4.28335
      1542         2       -2.00000       49.59893       19.38715        4.94853
      1543         2       -2.00000       49.67506       30.08118        5.61701
      1544         2       -2.00000       49.74685        6.49193        6.27936
      1545         2       -2.00000       49.84022       17.17926        0.28675
      1546         2       -2.00000       49.92742       27.87744        0.95500
      1547         2       -2.00000       49.99336        4.28486        1.61575
      1548         2       -2.00000       50.08240       14.99128        2.28563
      1549         2       -2.00000       50.17890       25.69546        2.95246
      1550         2       -2.00000       50.23858        2.09657        3.61373
      1551         2       -2.00000       50.32433       12.80577        4.28463
      1552         2       -2.00000       50.42725       23.51416        4.94945
      1553         2       -2.00000       50.48437       34.20938        5.61377
      1554         2       -2.00000       50.56507       10.61988        6.28222
      1555         2       -2.00000       50.66791       21.31103        0.28546
      1556         2       -2.00000       50.73200       32.00132        0.95305
      1557         2       -2.00000       50.80644        8.41482        1.61755
      1558         2       -2.00000       50.90583       19.12195        2.28389
      1559         2       -2.00000       50.98348       29.81519        2.95186
      1560         2       -2.00000       51.05174        6.22502        3.61487
      1561         2       -2.00000       51.14448       16.93098        4.28222
      1562         2       -2.00000       51.23287       27.63136        4.94980
      1563         2       -2.00000       51.29697        4.03741        5.61055
      1564         2       -2.00000       51.38473       14.74225        6.28143
      1565         2       -2.00000       51.48395       25.42864        0.28677
      1566         2       -2.00000       51.54179        1.82999        0.94804
      1567         2       -2.00000       51.62843       12.53515        1.62173
      1568         2       -2.00000       51.73455       23.24910        2.28513
      1569         2       -2.00000       51.78886       33.94123        2.94948
      1570         2       -2.00000       51.87180       10.35389        3.62025
      1571         2       -2.00000       51.97472       21.06400        4.28289
      1572         2       -2.00000       52.03713       31.75229        4.94960
      1573         2       -2.00000       52.11839        8.16745        5.61596
      1574         2       -2.00000       52.20912       18.87237        6.27882
      1575         2       -2.00000       52.29487       29.54767        0.29084
      1576         2       -2.00000       52.35888        5.96354        0.94541
      1577         2       -2.00000       52.45450       16.66054        1.61826
      1578         2       -2.00000       52.55469       27.36566        2.29031
      1579         2       -2.00000       52.60772        3.77320        2.94605
      1580         2       -2.00000       52.70005       14.47315        3.61955
      1581         2       -2.00000       52.81059       25.19105        4.28589
      1582         2       -2.00000       52.85094        1.58412        4.94468
      1583         2       -2.00000       52.94198       12.29264        5.61730
      1584         2       -2.00000       53.05405       23.01265        6.27890
      1585         2       -2.00000       53.09407       33.67521        0.28574
      1586         2       -2.00000       53.17365       10.09224        0.94979
      1587         2       -2.00000       53.27665       20.80544        1.61579
      1588         2       -2.00000       53.34580       31.48822        2.28348
      1589         2       -2.00000       53.40652        7.90320        2.94924
      1590         2       -2.00000       53.50880       18.60295        3.61508
      1591         2       -2.00000       53.59583       29.29767        4.28374
      1592         2       -2.00000       53.66699        5.70928        4.94729
      1593         2       -2.00000       53.75202       16.40505        5.61156
      1594         2       -2.00000       53.84723       27.11696        6.28335
      1595         2       -2.00000       53.90852        3.50637        0.27450
      1596         2       -2.00000       53.99146       14.19638        0.95181
      1597         2       -2.00000       54.10569       24.92507        1.61345
      1598         2       -2.00000       54.14540        1.31624        2.27745
      1599         2       -2.00000       54.24824       12.02529        2.95666
      1600         2       -2.00000       54.35717       22.75182        3.61959
      1601         2       -2.00000       54.39720       33.42714        4.28223
      1602         2       -2.00000       54.49611        9.84834        4.96124
      1603         2       -2.00000       54.58595       20.54926        5.61574
      1604         2       -2.00000       54.65101       31.23845        6.28374
      1605         2       -2.00000       54.74535        7.63580        0.28290
      1606         2       -2.00000       54.81313       18.33309        0.94004
      1607         2       -2.00000       54.93001       29.02480        1.62512
      1608         2       -2.00000       54.96049        5.45642        2.26590
      1609         2       -2.00000       55.07648       16.12478        2.95446
      1610         2       -2.00000       55.20716       26.85527        3.63344
      1611         2       -2.00000       55.22705        3.26162        4.28164
      1612         2       -2.00000       55.33927       13.94166        4.95981
      1613         2       -2.00000       55.46176        1.06598        6.28658
      1614         2       -2.00000       55.47837       24.71207        5.61506
      1615         2       -2.00000       55.57984       11.77081        0.27339
      1616         2       -2.00000       55.66929       22.50123        0.94077
      1617         2       -2.00000       55.71252       33.17464        1.60862
      1618         2       -2.00000       55.72311        9.59350        2.29999
      1619         2       -2.00000       55.83975       20.29854        2.95468
      1620         2       -2.00000       55.92414       30.97395        3.62394
      1621         2       -2.00000       56.00259        7.39392        4.28277
      1622         2       -2.00000       56.10174       18.06481        4.94402
      1623         2       -2.00000       56.20257       28.76085        5.60939
      1624         2       -2.00000       56.31126        5.17827        6.26304
      1625         2       -2.00000       56.34568       15.82573        0.26825
      1626         2       -2.00000       56.48189       26.57108        0.91519
      1627         2       -2.00000       56.50924        2.98087        1.58953
      1628         2       -2.00000       56.60670       13.67408        2.25828
      1629         2       -2.00000       56.72575       24.45260        2.92645
      1630         2       -2.00000       56.72944        0.81895        3.59626
      1631         2       -2.00000       56.91201       11.51240        4.30042
      1632         2       -2.00000       56.97651       22.25868        4.96988
      1633         2       -2.00000       57.01645       32.93532        5.62640
      1634         2       -2.00000       57.15964        9.33929        6.25967
      1635         2       -2.00000       57.19871       20.02168        0.26702
      1636         2       -2.00000       57.26537       30.70990        0.93194
      1637         2       -2.00000       57.34470        7.12592        1.64845
      1638         2       -2.00000       57.39372       17.78957        2.23702
      1639         2       -2.00000       57.54300        4.95334        3.52974
      1640         2       -2.00000       57.58543       28.46771        2.98562
      1641         2       -2.00000       57.73640       15.50043        4.30658
      1642         2       -2.00000       57.85761        2.64588        5.65306
      1643         2       -2.00000       58.07717       26.32401        4.91062
      1644         2       -2.00000       58.13829       11.27160        1.61591
      1645         2       -2.00000       58.17238       13.36618        6.23682
      1646         2       -2.00000       58.19332       22.01487        2.27980
      1647         2       -2.00000       58.21434        0.51333        0.92697
      1648         2       -2.00000       58.23576       24.15303        0.26117
      1649         2       -2.00000       58.24578       32.71160        2.96623
      1650         2       -2.00000       58.36491        9.03511        3.57901
      1651         2       -2.00000       58.41544       19.79089        4.27136
      1652         2       -2.00000       58.50689       30.45880        4.94526
      1653         2       -2.00000       58.59465        6.88075        5.48360
      1654         2       -2.00000       58.65329       17.52036        6.26423
      1655         2       -2.00000       58.79310       28.20667        0.16039
      1656         2       -2.00000       58.92562       15.26198        1.47334
      1657         2       -2.00000       58.95915        4.70320        0.99335
      1658         2       -2.00000       59.06721        2.37967        2.79551
      1659         2       -2.00000       59.10884       26.09299        2.18147
      1660         2       -2.00000       59.26270       13.17170        3.51102
      1661         2       -2.00000       59.28411       23.86706        4.17612
      1662         2       -2.00000       59.33946        0.30816        4.86176
      1663         2       -2.00000       59.70493       32.32786        6.63134
      1664         2       -2.00000       59.70541       21.59013        5.94090
      1665         2       -2.00000       59.72627       10.84095        5.21476
      1666         2       -2.00000       59.81427        8.47981        0.66342
      1667         2       -2.00000       59.81916       29.98356        2.04174
      1668         2       -2.00000       59.82309       19.29312        1.33529
      1669         2       -2.00000       59.84411       17.05516        3.38211
      1670         2       -2.00000       59.84764        4.23897        4.72141
      1671         2       -2.00000       61.64667       34.24430        0.07121
      1672         2       -2.00000       61.64836       23.51547        6.04095
      1673         2       -2.00000       61.66648       12.78759        5.36462
      1674         2       -2.00000       61.66833       25.76480        3.98885
      1675         2       -2.00000       61.74566        2.28351        4.70199
      1676         2       -2.00000       61.76106       28.04079        1.90437
      1677         2       -2.00000       61.78464        6.51187        0.42317
      1678         2       -2.00000       61.79756       15.13227        3.30998
      1679         2       -2.00000       61.80767        4.34001        2.79697
      1680         2       -2.00000       62.16720       17.38317        1.51398
      1681         2       -2.00000       62.23899       30.35948        0.19346
      1682         2       -2.00000       62.33726       19.61725        6.18023
      1683         2       -2.00000       62.39646        8.93088        5.50414
      1684         2       -2.00000       62.57270       32.46793        4.81971
      1685         2       -2.00000       62.63078       21.73574        4.14859
      1686         2       -2.00000       62.69856       11.01885        3.47307
      1687         2       -2.00000       62.85546        0.40233        2.95340
      1688         2       -2.00000       62.88378       23.97413        2.27098
      1689         2       -2.00000       62.97274       13.26756        1.60830
      1690         2       -2.00000       63.10277        2.68078        0.95075
      1691         2       -2.00000       63.11473       26.23978        0.27667
      1692         2       -2.00000       63.22414        4.83253        5.52130
      1693         2       -2.00000       63.23056       17.69713        4.26487
      1694         2       -2.00000       63.23080       15.54539        6.28214
      1695         2       -2.00000       63.31655       30.55241        2.91924
      1696         2       -2.00000       63.35321       28.47271        4.96086
      1697         2       -2.00000       63.37479        9.06853        1.55279
      1698         2       -2.00000       63.37960       19.83378        2.25060
      1699         2       -2.00000       63.57236        7.03908        3.61881
      1700         2       -2.00000       63.76561       32.69083        0.99195
      1701         2       -2.00000       63.81735       21.96373        0.31025
      1702         2       -2.00000       63.91850       11.30731        6.32695
      1703         2       -2.00000       64.12795       24.27049        4.90633
      1704         2       -2.00000       64.12947        0.67083        5.58664
      1705         2       -2.00000       64.21795       13.53852        4.26024
      1706         2       -2.00000       64.32248       26.50161        2.93938
      1707         2       -2.00000       64.32905        2.91891        3.60158
      1708         2       -2.00000       64.45788       15.76150        2.29989
      1709         2       -2.00000       64.50457        5.13893        1.60000
      1710         2       -2.00000       64.57283       28.68789        0.97913
      1711         2       -2.00000       64.71121       17.96354        0.26495
      1712         2       -2.00000       64.73086        7.28930        6.30954
      1713         2       -2.00000       64.88512       30.86738        5.59602
      1714         2       -2.00000       64.94993       20.11411        4.91461
      1715         2       -2.00000       65.03456        9.44581        4.24878
      1716         2       -2.00000       65.15569       33.01213        3.60482
      1717         2       -2.00000       65.20246       22.29369        2.93979
      1718         2       -2.00000       65.28412       11.57823        2.27335
      1719         2       -2.00000       65.39474        0.92433        1.61758
      1720         2       -2.00000       65.44760       24.51852        0.95580
      1721         2       -2.00000       65.55886       13.80554        0.29593
      1722         2       -2.00000       65.63034        3.15522        6.27487
      1723         2       -2.00000       65.72066       26.76215        5.62671
      1724         2       -2.00000       65.75162       16.03118        4.93802
      1725         2       -2.00000       65.86216        5.35539        4.26745
      1726         2       -2.00000       65.90243       28.94795        3.61095
      1727         2       -2.00000       65.95530       18.22852        2.94884
      1728         2       -2.00000       66.08164        7.55656        2.27372
      1729         2       -2.00000       66.15022       31.10190        1.63492
      1730         2       -2.00000       66.21392       20.38284        0.96775
      1731         2       -2.00000       66.28900        9.68625        0.30698
      1732         2       -2.00000       66.42866       33.30110        6.29218
      1733         2       -2.00000       66.46435       22.58745        5.62198
      1734         2       -2.00000       66.56727       11.88403        4.95748
      1735         2       -2.00000       66.69185        1.20398        4.27463
      1736         2       -2.00000       66.72715       24.79841        3.61180
      1737         2       -2.00000       66.82589       14.07306        2.95457
      1738         2       -2.00000       66.91261        3.40856        2.27465
      1739         2       -2.00000       66.97093       26.98541        1.62852
      1740         2       -2.00000       67.06350       16.27075        0.95534
      1741         2       -2.00000       67.14379        5.58978        0.28526
      1742         2       -2.00000       67.22963       29.19131        6.29045
      1743         2       -2.00000       67.31369       18.47001        5.61067
      1744         2       -2.00000       67.39279        7.78888        4.95586
      1745         2       -2.00000       67.49892       31.36617        4.28612
      1746         2       -2.00000       67.56084       20.65510        3.61879
      1747         2       -2.00000       67.66128        9.96242        2.95750
      1748         2       -2.00000       67.74382       33.55689        2.28409
      1749         2       -2.00000       67.79604       22.84661        1.61901
      1750         2       -2.00000       67.89222       12.13651        0.95690
      1751         2       -2.00000       67.98599        1.44981        0.28667
      1752         2       -2.00000       68.04624       25.05966        6.28452
      1753         2       -2.00000       68.13127       14.35211        5.61719
      1754         2       -2.00000       68.22625        3.66377        4.94607
      1755         2       -2.00000       68.29250       27.25542        4.28486
      1756         2       -2.00000       68.36294       16.54132        3.61673
      1757         2       -2.00000       68.46104        5.85497        2.94638
      1758         2       -2.00000       68.53636       29.43398        2.28964
      1759         2       -2.00000       68.60479       18.72431        1.62143
      1760         2       -2.00000       68.70169        8.03323        0.95470
      1761         2       -2.00000       68.78985       31.61675        0.29312
      1762         2       -2.00000       68.84753       20.92847        6.28641
      1763         2       -2.00000       68.94242       10.23007        5.62580
      1764         2       -2.00000       69.04157       33.82543        4.95258
      1765         2       -2.00000       69.09428       23.11875        4.28670
      1766         2       -2.00000       69.19366       12.41427        3.62478
      1767         2       -2.00000       69.28768        1.71778        2.94833
      1768         2       -2.00000       69.34784       25.30625        2.28761
      1769         2       -2.00000       69.43672       14.59785        1.62251
      1770         2       -2.00000       69.52520        3.90810        0.95133
      1771         2       -2.00000       69.59756       27.49136        0.29227
      1772         2       -2.00000       69.67842       16.80334        6.28426
      1773         2       -2.00000       69.76754        6.11027        5.61678
      1774         2       -2.00000       69.85161       29.69541        4.95515
      1775         2       -2.00000       69.92380       18.98909        4.28505
      1776         2       -2.00000       70.01685        8.29195        3.62160
      1777         2       -2.00000       70.10253       31.88352        2.95360
      1778         2       -2.00000       70.16566       21.17841        2.28623
      1779         2       -2.00000       70.26320       10.47688        1.62227
      1780         2       -2.00000       70.34839       34.07308        0.95406
      1781         2       -2.00000       70.40928       23.36544        0.28899
      1782         2       -2.00000       70.50112       12.68193        6.28635
      1783         2       -2.00000       70.59145        1.98138        5.61570
      1784         2       -2.00000       70.65707       25.57303        4.95290
      1785         2       -2.00000       70.74202       14.86912        4.28686
      1786         2       -2.00000       70.83330        4.17035        3.61676
      1787         2       -2.00000       70.90710       27.75854        2.95509
      1788         2       -2.00000       70.98275       17.05378        2.28782
      1789         2       -2.00000       71.07636        6.35618        1.61950
      1790         2       -2.00000       71.15626       29.94347        0.95733
      1791         2       -2.00000       71.22557       19.24004        0.28940
      1792         2       -2.00000       71.32022        8.55914        6.28506
      1793         2       -2.00000       71.40533       32.15016        5.61913
      1794         2       -2.00000       71.46911       21.44616        4.95252
      1795         2       -2.00000       71.56384       10.74373        4.28900
      1796         2       -2.00000       71.65184        0.03759        3.61916
      1797         2       -2.00000       71.71641       23.63205        2.95474
      1798         2       -2.00000       71.80818       12.92904        2.29006
      1799         2       -2.00000       71.89642        2.22691        1.61918
      1800         2       -2.00000       71.96629       25.81735        0.95644
      1801         2       -2.00000       72.05060       15.11486        0.29054
      1802         2       -2.00000       72.13964        4.43329        6.28267
      1803         2       -2.00000       72.21593       28.02254        5.62001
      1804         2       -2.00000       72.29310       17.32042        4.95292
      1805         2       -2.00000       72.38470        6.61823        4.28591
      1806         2       -2.00000       72.46492       30.20939        3.62126
      1807         2       -2.00000       72.53615       19.50706        2.95379
      1808         2       -2.00000       72.62969        8.80436        2.28848
      1809         2       -2.00000       72.71271       32.39710        1.62174
      1810         2       -2.00000       72.78026       21.69357        0.95548
      1811         2       -2.00000       72.87291       10.99063        0.29048
      1812         2       -2.00000       72.95810        0.30334        6.28353
      1813         2       -2.00000       73.02604       23.89876        5.61896
      1814         2       -2.00000       73.11428       13.19640        4.95375
      1815         2       -2.00000       73.20236        2.49146        4.28468
      1816         2       -2.00000       73.27439       26.08420        3.62115
      1817         2       -2.00000       73.35670       15.38253        2.95506
      1818         2       -2.00000       73.44654        4.67845        2.28665
      1819         2       -2.00000       73.52331       28.26989        1.62299
      1820         2       -2.00000       73.59919       17.56862        0.95640
      1821         2       -2.00000       73.69096        6.86461        0.28923
      1822         2       -2.00000       73.77134       30.47589        6.28551
      1823         2       -2.00000       73.84281       19.77432        5.61882
      1824         2       -2.00000       73.93498        9.07001        4.95313
      1825         2       -2.00000       74.01833       32.66333        4.28636
      1826         2       -2.00000       74.08788       21.95990        3.62077
      1827         2       -2.00000       74.17852       11.25641        2.95551
      1828         2       -2.00000       74.26395        0.54942        2.28728
      1829         2       -2.00000       74.33502       24.14511        1.62279
      1830         2       -2.00000       74.42158       13.44285        0.95711
      1831         2       -2.00000       74.50902        2.73675        0.28857
      1832         2       -2.00000       74.58330       26.35005        6.28564
      1833         2       -2.00000       74.66448       15.64879        5.61957
      1834         2       -2.00000       74.75368        4.94286        4.95186
      1835         2       -2.00000       74.83133       28.53612        4.28731
      1836         2       -2.00000       74.90745       17.83520        3.62097
      1837         2       -2.00000       74.99818        7.12940        2.95419
      1838         2       -2.00000       75.07872       30.72273        2.28864
      1839         2       -2.00000       75.15156       20.02129        1.62241
      1840         2       -2.00000       75.24212        9.31622        0.95639
      1841         2       -2.00000       75.32523       32.90992        0.28965
      1842         2       -2.00000       75.39686       22.22648        6.28532
      1843         2       -2.00000       75.48526       11.52254        5.61953
      1844         2       -2.00000       75.57069        0.81503        4.95196
      1845         2       -2.00000       75.64353       24.41172        4.28732
      1846         2       -2.00000       75.72800       13.70929        3.62145
      1847         2       -2.00000       75.81559        3.00202        2.95356
      1848         2       -2.00000       75.89116       26.59719        2.28909
      1849         2       -2.00000       75.97113       15.89590        1.62302
      1850         2       -2.00000       76.06026        5.18877        0.95558
      1851         2       -2.00000       76.13879       28.78319        0.29060
      1852         2       -2.00000       76.21467       18.10173        6.28564
      1853         2       -2.00000       76.30460        7.39498        5.61887
      1854         2       -2.00000       76.38578       30.98913        4.95304
      1855         2       -2.00000       76.45934       20.28766        4.28724
      1856         2       -2.00000       76.54830        9.58183        3.62107
      1857         2       -2.00000       76.63196       33.17591        2.95425
      1858         2       -2.00000       76.70512       22.47314        2.28905
      1859         2       -2.00000       76.79168       11.76886        1.62306
      1860         2       -2.00000       76.87751        1.06104        0.95564
      1861         2       -2.00000       76.95203       24.65855        0.29082
      1862         2       -2.00000       77.03498       13.97531        6.28594
      1863         2       -2.00000       77.12265        3.26729        5.61842
      1864         2       -2.00000       77.19934       26.86366        4.95351
      1865         2       -2.00000       77.27835       16.16206        4.28756
      1866         2       -2.00000       77.36715        5.45407        3.62039
      1867         2       -2.00000       77.44649       29.04962        2.95500
      1868         2       -2.00000       77.52237       18.34846        2.28918
      1869         2       -2.00000       77.61126        7.64102        1.62245
      1870         2       -2.00000       77.69316       31.23589        0.95636
      1871         2       -2.00000       77.76744       20.53442        0.29082
      1872         2       -2.00000       77.85487        9.84765        6.28558
      1873         2       -2.00000       77.93918       33.44190        5.61882
      1874         2       -2.00000       78.01338       22.73957        4.95366
      1875         2       -2.00000       78.09817       12.03485        4.28752
      1876         2       -2.00000       78.18457        1.32672        3.62035
      1877         2       -2.00000       78.26013       24.92505        2.95536
      1878         2       -2.00000       78.34155       14.22190        2.28936
      1879         2       -2.00000       78.42947        3.51333        1.62210
      1880         2       -2.00000       78.50720       27.11070        0.95690
      1881         2       -2.00000       78.58533       16.40868        0.29107
      1882         2       -2.00000       78.67381        5.71961        6.28513
      1883         2       -2.00000       78.75411       29.31609        5.61945
      1884         2       -2.00000       78.82991       18.61462        4.95387
      1885         2       -2.00000       78.91767        7.90667        4.28711
      1886         2       -2.00000       79.00062       31.50212        3.62087
      1887         2       -2.00000       79.07530       20.80065        2.95553
      1888         2       -2.00000       79.16121       10.09390        2.28909
      1889         2       -2.00000       79.24648       33.68828        1.62235
      1890         2       -2.00000       79.32149       22.98637        0.95719
      1891         2       -2.00000       79.40467       12.28123        0.29100
      1892         2       -2.00000       79.49179        1.59237        6.28507
      1893         2       -2.00000       79.56815       25.19156        5.61987
      1894         2       -2.00000       79.64837       14.48789        4.95395
      1895         2       -2.00000       79.73645        3.77887        4.28682
      1896         2       -2.00000       79.81514       27.37724        3.62134
      1897         2       -2.00000       79.89247       16.67474        2.95573
      1898         2       -2.00000       79.98055        5.96573        2.28870
      1899         2       -2.00000       80.06189       29.56296        1.62279
      1900         2       -2.00000       80.13737       18.86118        0.95750
