# Supplementary material for: Quantitative prediction of grain boundary thermal conductivities from local atomic environments
Source: Nat Commun. 2020 Apr 15;11:1854. doi: 10.1038/s41467-020-15619-9 (PMC7160158; doi:10.1038/s41467-020-15619-9)
Supplement: Supplementary file 4 — Supplementary Data 1 [file 41467_2020_15619_MOESM4_ESM.zip › MgO_GBs/sym_tilt/standard_pressure/310/s95_3_9_10.lmp]

LAMMPS data file

      1036          atoms
         0          bonds
         0         angles
         0      dihedrals
         0      impropers
         2     atom types
         0     bond types
         0    angle types
         0 dihedral types
         0 improper types

      0.0000000     79.9222860 xlo xhi
      0.0000000     18.4114270 ylo yhi
      0.0000000      6.6539415 zlo zhi
      0.0000000      0.0000000      0.0139013 xy xz yz

Masses

1                24.30500 # Mg
2                15.99940 # O

Atoms

         1         1        2.00000        0.01702       14.22824        5.18233
         2         1        2.00000        0.16856       17.13584        5.84798
         3         1        2.00000        0.32033        1.63251        6.51349
         4         1        2.00000        0.47306        4.52755        0.52478
         5         1        2.00000        0.62683        7.43682        1.18977
         6         1        2.00000        0.78076       10.34576        1.85491
         7         1        2.00000        0.93405       13.25383        2.52029
         8         1        2.00000        1.08582       16.16134        3.18592
         9         1        2.00000        1.23696        0.65779        3.85151
        10         1        2.00000        1.38889        3.56647        4.51679
        11         1        2.00000        1.54218        6.47581        5.18182
        12         1        2.00000        1.69643        9.38503        5.84685
        13         1        2.00000        1.85060       12.29340        6.51220
        14         1        2.00000        2.00325       15.18691        0.52384
        15         1        2.00000        2.15407       18.09442        1.18959
        16         1        2.00000        2.30504        2.59149        1.85499
        17         1        2.00000        2.45769        5.50085        2.51999
        18         1        2.00000        2.61194        8.41027        3.18488
        19         1        2.00000        2.76699       11.31907        3.85006
        20         1        2.00000        2.92068       14.22661        4.51561
        21         1        2.00000        3.07165       17.13375        5.18146
        22         1        2.00000        3.22143        1.63041        5.84716
        23         1        2.00000        3.37296        4.53965        6.51222
        24         1        2.00000        3.52697        7.43542        0.52298
        25         1        2.00000        3.68226       10.34459        1.18813
        26         1        2.00000        3.83787       13.25240        1.85351
        27         1        2.00000        3.98972       16.15928        2.51936
        28         1        2.00000        4.13886        0.65545        3.18525
        29         1        2.00000        4.28887        3.56456        3.85046
        30         1        2.00000        4.44184        6.47438        4.51506
        31         1        2.00000        4.59721        9.38401        5.17981
        32         1        2.00000        4.75362       12.29234        5.84537
        33         1        2.00000        4.90771       15.19887        6.51116
        34         1        2.00000        5.05660       18.09192        0.52347
        35         1        2.00000        5.20542        2.58918        1.18891
        36         1        2.00000        5.35719        5.49922        1.85328
        37         1        2.00000        5.51224        8.40916        2.51761
        38         1        2.00000        5.67001       11.31835        3.18274
        39         1        2.00000        5.82586       14.22522        3.84870
        40         1        2.00000        5.97531       17.13123        4.51534
        41         1        2.00000        6.12165        1.62792        5.18153
        42         1        2.00000        6.27166        4.53769        5.84613
        43         1        2.00000        6.42647        7.44808        6.50962
        44         1        2.00000        6.58328       10.34397        0.52089
        45         1        2.00000        6.74368       13.25134        1.18638
        46         1        2.00000        6.89490       16.15692        1.85308
        47         1        2.00000        7.04051        0.65259        2.51978
        48         1        2.00000        7.18749        3.56247        3.18456
        49         1        2.00000        7.34030        6.47303        3.84792
        50         1        2.00000        7.49711        9.38349        4.51161
        51         1        2.00000        7.65703       12.29214        5.17820
        52         1        2.00000        7.81440       15.19661        5.84463
        53         1        2.00000        7.95898       18.10250        6.51249
        54         1        2.00000        8.10500        2.58632        0.52386
        55         1        2.00000        8.25589        5.49772        1.18660
        56         1        2.00000        8.41198        8.40811        1.84886
        57         1        2.00000        8.57454       11.31869        2.51386
        58         1        2.00000        8.73431       14.22447        3.18122
        59         1        2.00000        8.88009       17.12804        3.85033
        60         1        2.00000        9.01955        1.62508        4.51766
        61         1        2.00000        9.16757        4.53538        5.18128
        62         1        2.00000        9.32501        7.44666        5.84088
        63         1        2.00000        9.48190       10.35772        6.50639
        64         1        2.00000        9.65485       13.25118        0.51802
        65         1        2.00000        9.80303       16.15385        1.18746
        66         1        2.00000        9.94193        0.64909        1.85651
        67         1        2.00000       10.08348        3.56079        2.51975
        68         1        2.00000       10.23725        6.47215        3.18098
        69         1        2.00000       10.39429        9.38301        3.83958
        70         1        2.00000       10.55893       12.29358        4.51052
        71         1        2.00000       10.72685       15.19354        5.17800
        72         1        2.00000       10.85968       18.09826        5.85050
        73         1        2.00000       11.00402        2.59637        6.51587
        74         1        2.00000       11.15395        5.49587        0.52021
        75         1        2.00000       11.31172        8.40538        1.17574
        76         1        2.00000       11.48164       11.32133        1.83893
        77         1        2.00000       11.65059       14.22528        2.51239
        78         1        2.00000       11.78678       17.12428        3.18830
        79         1        2.00000       11.91178        1.62442        3.85782
        80         1        2.00000       12.05700        4.53310        4.52085
        81         1        2.00000       12.22531        7.44475        5.17219
        82         1        2.00000       12.36957       10.35647        5.83479
        83         1        2.00000       12.58280       13.26697        6.49691
        84         1        2.00000       12.71460       16.14990        0.52233
        85         1        2.00000       12.84407        0.64422        1.20040
        86         1        2.00000       12.97602        3.55983        1.85823
        87         1        2.00000       13.13027        6.46939        2.51399
        88         1        2.00000       13.28452        9.38148        3.15268
        89         1        2.00000       13.44948       12.29490        3.84402
        90         1        2.00000       13.65768       15.19456        4.51069
        91         1        2.00000       13.75255       18.10054        5.19446
        92         1        2.00000       13.90608        2.59502        5.86177
        93         1        2.00000       14.05481        5.50848        6.51143
        94         1        2.00000       14.22321        8.40285        0.50561
        95         1        2.00000       14.39169       11.32685        1.14086
        96         1        2.00000       14.57782       14.22646        1.83480
        97         1        2.00000       14.69539       17.11271        2.54145
        98         1        2.00000       14.79298        1.62527        3.21035
        99         1        2.00000       14.93052        4.53058        3.87186
       100         1        2.00000       15.12425        7.43199        4.49512
       101         1        2.00000       15.22336       10.33509        5.15537
       102         1        2.00000       15.57773       13.30394        5.77579
       103         1        2.00000       15.62800       16.19467        6.50461
       104         1        2.00000       15.75156        0.65165        0.56280
       105         1        2.00000       15.86577        3.56286        1.21225
       106         1        2.00000       16.02074        6.47827        1.84555
       107         1        2.00000       16.18211        9.37578        2.47465
       108         1        2.00000       16.28361       12.27241        3.18909
       109         1        2.00000       16.61760       18.08406        4.55036
       110         1        2.00000       16.66891       15.12346        3.83544
       111         1        2.00000       16.81797        2.60266        5.21933
       112         1        2.00000       16.97358        5.51751        5.86562
       113         1        2.00000       17.16019        8.41145        6.42057
       114         1        2.00000       17.27696       11.42029        0.31699
       115         1        2.00000       17.50850       14.30604        1.11609
       116         1        2.00000       17.60760       17.08763        1.92205
       117         1        2.00000       17.66291        1.61955        2.61439
       118         1        2.00000       17.75993        4.51335        3.26760
       119         1        2.00000       18.02487        7.30977        3.84566
       120         1        2.00000       18.06755       10.40553        4.48655
       121         1        2.00000       18.53102       16.18749        5.77931
       122         1        2.00000       18.63300        0.71799        6.51937
       123         1        2.00000       18.72451        3.63909        0.55534
       124         1        2.00000       18.91792        6.55798        1.23156
       125         1        2.00000       18.95892       12.30286        2.26353
       126         1        2.00000       18.96868        9.42691        1.60428
       127         1        2.00000       19.26471       13.53518        4.59266
       128         1        2.00000       19.51359       18.09568        4.00551
       129         1        2.00000       19.83319        2.77607        4.70236
       130         1        2.00000       20.02701        5.65506        5.28528
       131         1        2.00000       20.29802       14.29763        0.73211
       132         1        2.00000       20.30961       17.20744        1.13304
       133         1        2.00000       20.36596        1.67801        1.84889
       134         1        2.00000       20.37731        4.49430        2.67652
       135         1        2.00000       20.39409       11.44840        6.58841
       136         1        2.00000       20.43437        8.59640        5.85701
       137         1        2.00000       21.29993       15.12120        3.27029
       138         1        2.00000       21.50245       12.25236        2.64190
       139         1        2.00000       21.51987        9.37953        2.02291
       140         1        2.00000       21.68563        6.62003        0.98528
       141         1        2.00000       21.76819        3.61469        0.34719
       142         1        2.00000       21.87921        0.72251        6.26918
       143         1        2.00000       22.03258       16.19426        5.79435
       144         1        2.00000       22.24037       13.29276        5.26191
       145         1        2.00000       22.26491       10.42558        4.58423
       146         1        2.00000       22.54248        7.57087        3.95516
       147         1        2.00000       22.85194        4.33592        3.20462
       148         1        2.00000       22.88623        1.54833        2.53838
       149         1        2.00000       23.01234       17.15652        1.86606
       150         1        2.00000       23.19760       14.25355        1.22342
       151         1        2.00000       23.30486       11.34542        0.56543
       152         1        2.00000       23.45112        8.52745        6.52692
       153         1        2.00000       23.63630        5.65267        5.82911
       154         1        2.00000       23.83658       18.03128        4.45414
       155         1        2.00000       23.91091        2.44571        5.11425
       156         1        2.00000       24.13581       15.17316        3.87070
       157         1        2.00000       24.29789       12.28894        3.23986
       158         1        2.00000       24.40899        9.40522        2.57568
       159         1        2.00000       24.51304        6.48587        1.87907
       160         1        2.00000       24.66114        3.54862        1.12910
       161         1        2.00000       24.80964        0.61971        0.47473
       162         1        2.00000       24.97915       16.17108        6.50107
       163         1        2.00000       25.15450       13.26427        5.87603
       164         1        2.00000       25.29381       10.37112        5.20811
       165         1        2.00000       25.48466        7.48267        4.53183
       166         1        2.00000       25.64938        4.52757        3.83882
       167         1        2.00000       25.80339        1.59256        3.14270
       168         1        2.00000       25.92951       17.11684        2.50743
       169         1        2.00000       26.09175       14.22331        1.86117
       170         1        2.00000       26.23193       11.32043        1.20879
       171         1        2.00000       26.36820        8.41633        0.54282
       172         1        2.00000       26.51294        5.51900        6.51787
       173         1        2.00000       26.71490        2.57458        5.83428
       174         1        2.00000       26.82616       18.08569        5.16443
       175         1        2.00000       27.00822       15.19024        4.52387
       176         1        2.00000       27.16854       12.29040        3.87032
       177         1        2.00000       27.30889        9.39173        3.20371
       178         1        2.00000       27.44387        6.47903        2.51791
       179         1        2.00000       27.59037        3.55612        1.84528
       180         1        2.00000       27.75277        0.63796        1.16480
       181         1        2.00000       27.90638       16.15153        0.51967
       182         1        2.00000       28.06743       13.26044        6.52122
       183         1        2.00000       28.21425       10.35437        5.86101
       184         1        2.00000       28.36706        7.44936        5.19268
       185         1        2.00000       28.52362        4.53566        4.51493
       186         1        2.00000       28.68171        1.61855        3.84272
       187         1        2.00000       28.83125       17.12686        3.17928
       188         1        2.00000       28.98885       14.22186        2.52415
       189         1        2.00000       29.13815       11.31587        1.86335
       190         1        2.00000       29.28201        8.40816        1.19648
       191         1        2.00000       29.42707        5.49662        0.52623
       192         1        2.00000       29.59450        2.59678        6.51034
       193         1        2.00000       29.74468       18.09977        5.84150
       194         1        2.00000       29.90364       15.19451        5.18449
       195         1        2.00000       30.05949       12.28756        4.52487
       196         1        2.00000       30.20479        9.38132        3.86009
       197         1        2.00000       30.34921        6.47331        3.18818
       198         1        2.00000       30.50034        3.56147        2.51973
       199         1        2.00000       30.65859        0.65057        1.85012
       200         1        2.00000       30.81492       16.15534        1.18883
       201         1        2.00000       30.97037       13.24789        0.52880
       202         1        2.00000       31.12046       10.35342        6.51948
       203         1        2.00000       31.26864        7.44540        5.85289
       204         1        2.00000       31.42169        4.53689        5.18342
       205         1        2.00000       31.57801        1.62690        4.51611
       206         1        2.00000       31.73282       17.13034        3.85051
       207         1        2.00000       31.88771       14.22266        3.18914
       208         1        2.00000       32.03877       11.31439        2.52592
       209         1        2.00000       32.18630        8.40627        1.86000
       210         1        2.00000       32.33472        5.49757        1.19271
       211         1        2.00000       32.49209        2.58825        0.52590
       212         1        2.00000       32.64721       18.10501        6.51351
       213         1        2.00000       32.80298       15.19688        5.85025
       214         1        2.00000       32.95675       12.28848        5.18733
       215         1        2.00000       33.10549        9.38033        4.52222
       216         1        2.00000       33.25382        6.47251        3.85471
       217         1        2.00000       33.40592        3.56384        3.18805
       218         1        2.00000       33.56169        0.65484        2.52168
       219         1        2.00000       33.71729       16.15785        1.85738
       220         1        2.00000       33.87114       13.24924        1.19404
       221         1        2.00000       34.02236       10.34060        0.52950
       222         1        2.00000       34.17181        7.44636        6.51750
       223         1        2.00000       34.32374        4.53847        5.85085
       224         1        2.00000       34.47839        1.62997        5.18480
       225         1        2.00000       34.63328       17.13282        4.51944
       226         1        2.00000       34.78753       14.22409        3.85537
       227         1        2.00000       34.93947       11.31535        3.19091
       228         1        2.00000       35.08940        8.40709        2.52530
       229         1        2.00000       35.23981        5.49909        1.85916
       230         1        2.00000       35.39382        2.59081        1.19330
       231         1        2.00000       35.54839       18.09372        0.52778
       232         1        2.00000       35.70296       15.19879        6.51708
       233         1        2.00000       35.85625       12.28998        5.85265
       234         1        2.00000       36.00715        9.38154        5.18736
       235         1        2.00000       36.15748        6.47366        4.52127
       236         1        2.00000       36.30965        3.56568        3.85539
       237         1        2.00000       36.46366        0.65718        3.18978
       238         1        2.00000       36.61815       16.15979        2.52484
       239         1        2.00000       36.77176       13.25083        1.86022
       240         1        2.00000       36.92402       10.34215        1.19519
       241         1        2.00000       37.07499        7.43409        0.52955
       242         1        2.00000       37.22676        4.54021        6.51766
       243         1        2.00000       37.37989        1.63201        5.85204
       244         1        2.00000       37.53374       17.13470        5.18679
       245         1        2.00000       37.68767       14.22568        4.52197
       246         1        2.00000       37.84056       11.31685        3.85698
       247         1        2.00000       37.99226        8.40863        3.19152
       248         1        2.00000       38.14355        5.50083        2.52581
       249         1        2.00000       38.29604        2.59283        1.86022
       250         1        2.00000       38.44933       18.09566        1.19487
       251         1        2.00000       38.60318       15.18661        0.52987
       252         1        2.00000       38.75671       12.29154        6.51887
       253         1        2.00000       38.90921        9.38311        5.85355
       254         1        2.00000       39.06090        6.47535        5.18789
       255         1        2.00000       39.21259        3.56755        4.52223
       256         1        2.00000       39.36516        0.65912        3.85680
       257         1        2.00000       39.51861       16.16154        3.19171
       258         1        2.00000       39.67246       13.25241        2.52675
       259         1        2.00000       39.82583       10.34373        1.86158
       260         1        2.00000       39.97817        7.43582        1.19607
       261         1        2.00000       40.12970        4.52822        0.53040
       262         1        2.00000       40.28147        1.63397        6.51879
       263         1        2.00000       40.43420       17.13649        5.85358
       264         1        2.00000       40.58797       14.22724        5.18861
       265         1        2.00000       40.74190       11.31832        4.52349
       266         1        2.00000       40.89519        8.41024        3.85811
       267         1        2.00000       41.04697        5.50274        3.19248
       268         1        2.00000       41.19810        2.59486        2.52685
       269         1        2.00000       41.35003       18.09753        1.86154
       270         1        2.00000       41.50332       15.18823        1.19655
       271         1        2.00000       41.65765       12.27905        0.53155
       272         1        2.00000       41.81174        9.38460        6.52014
       273         1        2.00000       41.96440        6.47718        5.85456
       274         1        2.00000       42.11521        3.56966        5.18881
       275         1        2.00000       42.26618        0.66114        4.52337
       276         1        2.00000       42.41883       16.16322        3.85839
       277         1        2.00000       42.57308       13.25380        3.19352
       278         1        2.00000       42.72813       10.34503        2.52835
       279         1        2.00000       42.88190        7.43749        1.86280
       280         1        2.00000       43.03280        4.53035        1.19694
       281         1        2.00000       43.18257        1.62224        0.53122
       282         1        2.00000       43.33410       17.13833        6.52009
       283         1        2.00000       43.48811       14.22867        5.85542
       284         1        2.00000       43.64340       11.31951        5.19028
       285         1        2.00000       43.79901        8.41171        4.52491
       286         1        2.00000       43.95086        5.50483        3.85905
       287         1        2.00000       44.10000        2.59721        3.19315
       288         1        2.00000       44.25001       18.09953        2.52793
       289         1        2.00000       44.40298       15.18973        1.86334
       290         1        2.00000       44.55835       12.28011        1.19860
       291         1        2.00000       44.71476        9.37178        0.53305
       292         1        2.00000       44.86885        6.47915        6.52120
       293         1        2.00000       45.01775        3.57219        5.85494
       294         1        2.00000       45.16664        0.66351        5.18949
       295         1        2.00000       45.31833       16.16491        4.52512
       296         1        2.00000       45.47338       13.25496        3.86080
       297         1        2.00000       45.63123       10.34578        3.19568
       298         1        2.00000       45.78700        7.43892        2.52972
       299         1        2.00000       45.93645        4.53290        1.86308
       300         1        2.00000       46.08279        1.62479        1.19688
       301         1        2.00000       46.23280       17.12645        0.53228
       302         1        2.00000       46.38761       14.22996        6.52274
       303         1        2.00000       46.54450       11.32017        5.85754
       304         1        2.00000       46.70483        8.41279        5.19205
       305         1        2.00000       46.85604        5.50724        4.52535
       306         1        2.00000       47.00166        2.60011        3.85864
       307         1        2.00000       47.14863       18.10168        3.19386
       308         1        2.00000       47.30153       15.19112        2.53050
       309         1        2.00000       47.45825       12.28066        1.86682
       310         1        2.00000       47.61818        9.37203        1.20023
       311         1        2.00000       47.77562        6.46754        0.53381
       312         1        2.00000       47.92012        3.57555        6.51988
       313         1        2.00000       48.06614        0.66641        5.85457
       314         1        2.00000       48.21704       16.16645        5.19183
       315         1        2.00000       48.37312       13.25606        4.52957
       316         1        2.00000       48.53569       10.34546        3.86458
       317         1        2.00000       48.69545        7.43970        3.19722
       318         1        2.00000       48.84123        4.53613        2.52811
       319         1        2.00000       48.98069        1.62766        1.86077
       320         1        2.00000       49.12871       17.12879        1.19715
       321         1        2.00000       49.28624       14.21751        0.53757
       322         1        2.00000       49.44304       11.32035        6.52599
       323         1        2.00000       49.61607        8.41299        5.86042
       324         1        2.00000       49.76417        5.51032        5.19099
       325         1        2.00000       49.90308        2.60365        4.52194
       326         1        2.00000       50.04470       18.10340        3.85869
       327         1        2.00000       50.19847       15.19204        3.19747
       328         1        2.00000       50.35544       12.28118        2.53886
       329         1        2.00000       50.52008        9.37059        1.86793
       330         1        2.00000       50.68799        6.47064        1.20044
       331         1        2.00000       50.82090        3.56592        0.52794
       332         1        2.00000       50.96524        0.67029        6.51652
       333         1        2.00000       51.11510       16.16832        5.85824
       334         1        2.00000       51.27286       13.25881        5.20271
       335         1        2.00000       51.44278       10.34288        4.53953
       336         1        2.00000       51.61173        7.43893        3.86607
       337         1        2.00000       51.74800        4.53993        3.19016
       338         1        2.00000       51.87300        1.62836        2.52064
       339         1        2.00000       52.01822       17.13111        1.85760
       340         1        2.00000       52.18654       14.21946        1.20627
       341         1        2.00000       52.33072       11.30774        0.54367
       342         1        2.00000       52.54395        8.41112        6.53549
       343         1        2.00000       52.67582        5.51431        5.85613
       344         1        2.00000       52.80521        2.60856        5.17806
       345         1        2.00000       52.93717       18.10438        4.52023
       346         1        2.00000       53.09142       15.19481        3.86448
       347         1        2.00000       53.24567       12.28272        3.22577
       348         1        2.00000       53.41063        9.36931        2.53445
       349         1        2.00000       53.61890        6.46965        1.86777
       350         1        2.00000       53.71369        3.56367        1.18400
       351         1        2.00000       53.86722        0.65776        0.51669
       352         1        2.00000       54.01604       16.16961        6.52096
       353         1        2.00000       54.18435       13.26135        5.87285
       354         1        2.00000       54.35283       10.33736        5.23760
       355         1        2.00000       54.53905        7.43775        4.54366
       356         1        2.00000       54.65653        4.55150        3.83701
       357         1        2.00000       54.75412        1.62751        3.16811
       358         1        2.00000       54.89174       17.13363        2.50661
       359         1        2.00000       55.08548       14.23221        1.88335
       360         1        2.00000       55.18458       11.32912        1.22309
       361         1        2.00000       55.53888        8.36029        0.60268
       362         1        2.00000       55.58915        5.48343        6.52780
       363         1        2.00000       55.71271        2.60113        5.81566
       364         1        2.00000       55.82692       18.10135        5.16621
       365         1        2.00000       55.98188       15.18594        4.53291
       366         1        2.00000       56.14333       12.28843        3.90382
       367         1        2.00000       56.24483        9.39180        3.18937
       368         1        2.00000       56.57874        3.58017        1.82810
       369         1        2.00000       56.63013        6.54076        2.54302
       370         1        2.00000       56.77911        0.65014        1.15914
       371         1        2.00000       56.93480       16.14670        0.51285
       372         1        2.00000       57.12134       13.26667        6.61184
       373         1        2.00000       57.23810       10.24391        6.06148
       374         1        2.00000       57.46964        7.35818        5.26238
       375         1        2.00000       57.56882        4.57660        4.45642
       376         1        2.00000       57.62405        1.63324        3.76408
       377         1        2.00000       57.72107       17.15085        3.11086
       378         1        2.00000       57.98602       14.35444        2.53281
       379         1        2.00000       58.02869       11.25869        1.89192
       380         1        2.00000       58.49216        5.47674        0.59915
       381         1        2.00000       58.59414        2.54871        6.51303
       382         1        2.00000       58.68566       18.02513        5.82313
       383         1        2.00000       58.87915       15.10624        5.14690
       384         1        2.00000       58.92015        9.36136        4.11494
       385         1        2.00000       58.92982       12.23732        4.77418
       386         1        2.00000       59.22585        8.12904        1.78580
       387         1        2.00000       59.47481        3.56856        2.37295
       388         1        2.00000       59.79434        0.47673        1.67611
       389         1        2.00000       59.98815       16.00916        1.09319
       390         1        2.00000       60.25917        7.36659        5.64636
       391         1        2.00000       60.27075        4.45678        5.24542
       392         1        2.00000       60.32710        1.57478        4.52957
       393         1        2.00000       60.33845       17.16993        3.70195
       394         1        2.00000       60.35523       10.22972        6.44400
       395         1        2.00000       60.39551       13.06784        0.52145
       396         1        2.00000       61.26107        6.54303        3.10818
       397         1        2.00000       61.46367        9.41187        3.73657
       398         1        2.00000       61.48102       12.28470        4.35555
       399         1        2.00000       61.64686       15.04420        5.39318
       400         1        2.00000       61.72934       18.04952        6.03128
       401         1        2.00000       61.84035        2.53027        0.10929
       402         1        2.00000       61.99380        5.46997        0.58412
       403         1        2.00000       62.20152        8.37145        1.11655
       404         1        2.00000       62.22605       11.23862        1.79424
       405         1        2.00000       62.50362       14.09336        2.42330
       406         1        2.00000       62.81316       17.32830        3.17384
       407         1        2.00000       62.84737        1.70447        3.84008
       408         1        2.00000       62.97357        4.50769        4.51240
       409         1        2.00000       63.15875        7.41065        5.15504
       410         1        2.00000       63.26600       10.31881        5.81304
       411         1        2.00000       63.41234       13.15066        6.50548
       412         1        2.00000       63.59744       16.01154        0.54934
       413         1        2.00000       63.79773        3.63293        1.92433
       414         1        2.00000       63.87213        0.80707        1.26422
       415         1        2.00000       64.09695        6.49105        2.50776
       416         1        2.00000       64.25904        9.37525        3.13860
       417         1        2.00000       64.37013       12.25898        3.80278
       418         1        2.00000       64.47419       15.17834        4.49940
       419         1        2.00000       64.62236       18.11559        5.24936
       420         1        2.00000       64.77078        2.63307        5.90374
       421         1        2.00000       64.94029        5.50703        6.53133
       422         1        2.00000       65.11564        8.39992        0.50243
       423         1        2.00000       65.25495       11.29307        1.17034
       424         1        2.00000       65.44588       14.18154        1.84662
       425         1        2.00000       65.61060       17.13664        2.53964
       426         1        2.00000       65.76453        1.66022        3.23576
       427         1        2.00000       65.89073        4.54737        3.87102
       428         1        2.00000       66.05289        7.44090        4.51729
       429         1        2.00000       66.19308       10.34375        5.16966
       430         1        2.00000       66.32942       13.24787        5.83564
       431         1        2.00000       66.47408       16.15909        6.51453
       432         1        2.00000       66.67613        0.67818        0.54417
       433         1        2.00000       66.78730        3.57850        1.21402
       434         1        2.00000       66.96936        6.47394        1.85459
       435         1        2.00000       67.12969        9.37378        2.50813
       436         1        2.00000       67.27003       12.27245        3.17474
       437         1        2.00000       67.40502       15.18516        3.86054
       438         1        2.00000       67.55151       18.10807        4.53316
       439         1        2.00000       67.71392        2.61480        5.21365
       440         1        2.00000       67.86761        5.51264        5.85878
       441         1        2.00000       68.02857        8.41763        6.51117
       442         1        2.00000       68.17547       11.30980        0.51744
       443         1        2.00000       68.32820       14.21481        1.18577
       444         1        2.00000       68.48477       17.12853        1.86351
       445         1        2.00000       68.64293        1.63421        2.53572
       446         1        2.00000       68.79247        4.53731        3.19916
       447         1        2.00000       68.95000        7.44231        3.85430
       448         1        2.00000       69.09937       10.34831        4.51509
       449         1        2.00000       69.24315       13.25601        5.18197
       450         1        2.00000       69.38821       16.16755        5.85221
       451         1        2.00000       69.55565        0.66986        6.52203
       452         1        2.00000       69.70590        3.56440        0.53694
       453         1        2.00000       69.86487        6.46966        1.19395
       454         1        2.00000       70.02063        9.37660        1.85356
       455         1        2.00000       70.16593       12.28285        2.51835
       456         1        2.00000       70.31035       15.19086        3.19026
       457         1        2.00000       70.46149       18.10270        3.85869
       458         1        2.00000       70.61973        2.60216        4.52831
       459         1        2.00000       70.77606        5.50881        5.18960
       460         1        2.00000       70.93159        8.41626        5.84963
       461         1        2.00000       71.08160       11.32463        6.51290
       462         1        2.00000       71.22978       14.21875        0.52554
       463         1        2.00000       71.38283       17.12726        1.19500
       464         1        2.00000       71.53916        1.62583        1.86231
       465         1        2.00000       71.69405        4.53381        2.52791
       466         1        2.00000       71.84886        7.44147        3.18928
       467         1        2.00000       71.99999       10.34975        3.85250
       468         1        2.00000       72.14745       13.25786        4.51843
       469         1        2.00000       72.29586       16.16657        5.18572
       470         1        2.00000       72.45323        0.66445        5.85251
       471         1        2.00000       72.60836        3.57303        6.51884
       472         1        2.00000       72.76421        6.46725        0.52816
       473         1        2.00000       72.91790        9.37565        1.19110
       474         1        2.00000       73.06663       12.28378        1.85619
       475         1        2.00000       73.21497       15.19163        2.52370
       476         1        2.00000       73.36706       18.10027        3.19035
       477         1        2.00000       73.52291        2.59785        3.85672
       478         1        2.00000       73.67852        5.50627        4.52102
       479         1        2.00000       73.83237        8.41487        5.18437
       480         1        2.00000       73.98350       11.32352        5.84891
       481         1        2.00000       74.13296       14.23163        6.51485
       482         1        2.00000       74.28489       17.12564        0.52754
       483         1        2.00000       74.43954        1.62272        1.19359
       484         1        2.00000       74.59443        4.53129        1.85894
       485         1        2.00000       74.74868        7.44001        2.52303
       486         1        2.00000       74.90061       10.34876        3.18750
       487         1        2.00000       75.05062       13.25700        3.85311
       488         1        2.00000       75.20096       16.16501        4.51924
       489         1        2.00000       75.35497        0.66184        5.18507
       490         1        2.00000       75.50962        3.57038        5.85059
       491         1        2.00000       75.66411        6.47919        6.51525
       492         1        2.00000       75.81740        9.37412        0.52575
       493         1        2.00000       75.96829       12.28254        1.19105
       494         1        2.00000       76.11862       15.19042        1.85712
       495         1        2.00000       76.27080       18.09840        2.52299
       496         1        2.00000       76.42481        2.59546        3.18858
       497         1        2.00000       76.57930        5.50427        3.85353
       498         1        2.00000       76.73291        8.41322        4.51817
       499         1        2.00000       76.88516       11.32193        5.18321
       500         1        2.00000       77.03613       14.22998        5.84885
       501         1        2.00000       77.18790       17.13777        6.51466
       502         1        2.00000       77.34104        1.62061        0.52631
       503         1        2.00000       77.49497        4.52934        1.19154
       504         1        2.00000       77.64882        7.43838        1.85642
       505         1        2.00000       77.80171       10.34722        2.52142
       506         1        2.00000       77.95340       13.25545        3.18688
       507         1        2.00000       78.10469       16.16323        3.85257
       508         1        2.00000       78.25719        0.65979        4.51811
       509         1        2.00000       78.41056        3.56830        5.18343
       510         1        2.00000       78.56433        6.47739        5.84850
       511         1        2.00000       78.71786        9.38642        6.51346
       512         1        2.00000       78.87035       12.28095        0.52486
       513         1        2.00000       79.02204       15.18873        1.19050
       514         1        2.00000       79.17373       18.09649        1.85612
       515         1        2.00000       79.32631        2.59345        2.52150
       516         1        2.00000       79.47976        5.50251        3.18665
       517         1        2.00000       79.63361        8.41165        3.85164
       518         1        2.00000       79.78698       11.32035        4.51682
       519         2       -2.00000        0.01423        5.02172        5.18264
       520         2       -2.00000        0.16800        7.93105        5.84764
       521         2       -2.00000        0.32113       10.83999        6.51284
       522         2       -2.00000        0.47314       13.73423        0.52440
       523         2       -2.00000        0.62475       16.64183        1.19005
       524         2       -2.00000        0.77676        1.13828        1.85554
       525         2       -2.00000        0.92990        4.04696        2.52079
       526         2       -2.00000        1.08359        6.95612        3.18579
       527         2       -2.00000        1.23728        9.86515        3.85086
       528         2       -2.00000        1.39025       12.77358        4.51625
       529         2       -2.00000        1.54202       15.68136        5.18188
       530         2       -2.00000        1.69347        0.17768        5.84756
       531         2       -2.00000        1.84557        3.08609        6.51287
       532         2       -2.00000        1.99902        5.98120        0.52394
       533         2       -2.00000        2.15295        8.89029        1.18895
       534         2       -2.00000        2.30672       11.79888        1.85425
       535         2       -2.00000        2.45945       14.70688        2.51981
       536         2       -2.00000        2.61058       17.61464        3.18553
       537         2       -2.00000        2.76195        2.11144        3.85103
       538         2       -2.00000        2.91453        5.02029        4.51604
       539         2       -2.00000        3.06846        7.92934        5.18088
       540         2       -2.00000        3.22271       10.83810        5.84609
       541         2       -2.00000        3.37624       13.74628        6.51165
       542         2       -2.00000        3.52793       16.64013        0.52356
       543         2       -2.00000        3.67858        1.13674        1.18924
       544         2       -2.00000        3.83044        4.04542        1.85430
       545         2       -2.00000        3.98397        6.95443        2.51894
       546         2       -2.00000        4.13878        9.86330        3.18384
       547         2       -2.00000        4.29327       12.77178        3.84940
       548         2       -2.00000        4.44552       15.67971        4.51527
       549         2       -2.00000        4.59561        0.17612        5.18142
       550         2       -2.00000        4.74603        3.08457        5.84676
       551         2       -2.00000        4.89908        5.99343        6.51119
       552         2       -2.00000        5.05381        8.88843        0.52187
       553         2       -2.00000        5.20901       11.79697        1.18733
       554         2       -2.00000        5.36334       14.70518        1.85315
       555         2       -2.00000        5.51344       17.61312        2.51934
       556         2       -2.00000        5.66289        2.10994        3.18503
       557         2       -2.00000        5.81451        5.01873        3.84950
       558         2       -2.00000        5.96884        7.92754        4.51356
       559         2       -2.00000        6.12421       10.83617        5.17886
       560         2       -2.00000        6.27941       13.74461        5.84485
       561         2       -2.00000        6.43127       16.65243        6.51152
       562         2       -2.00000        6.58016        1.13518        0.52363
       563         2       -2.00000        6.73090        4.04388        1.18821
       564         2       -2.00000        6.88459        6.95256        1.85153
       565         2       -2.00000        7.04067        9.86110        2.51575
       566         2       -2.00000        7.19716       12.77006        3.18205
       567         2       -2.00000        7.34941       15.67860        3.84871
       568         2       -2.00000        7.49727        0.17495        4.51635
       569         2       -2.00000        7.64537        3.08310        5.18153
       570         2       -2.00000        7.79882        5.99158        5.84444
       571         2       -2.00000        7.95490        8.89982        6.50763
       572         2       -2.00000        8.11091       11.79453        0.51988
       573         2       -2.00000        8.26876       14.70375        1.18666
       574         2       -2.00000        8.41670       17.61234        1.85409
       575         2       -2.00000        8.56343        2.10903        2.52014
       576         2       -2.00000        8.71409        5.01738        3.18337
       577         2       -2.00000        8.86890        7.92517        3.84467
       578         2       -2.00000        9.02458       10.83321        4.51019
       579         2       -2.00000        9.18187       13.74309        5.17739
       580         2       -2.00000        9.33468       16.65152        5.84694
       581         2       -2.00000        9.48206        1.14807        6.51369
       582         2       -2.00000        9.63151        4.04257        0.52307
       583         2       -2.00000        9.78672        6.95015        1.18304
       584         2       -2.00000        9.94361        9.85695        1.84417
       585         2       -2.00000       10.10306       12.76778        2.51367
       586         2       -2.00000       10.25443       15.67943        3.18217
       587         2       -2.00000       10.39797        0.17598        3.85434
       588         2       -2.00000       10.54231        3.08227        4.51921
       589         2       -2.00000       10.69768        5.98930        5.17882
       590         2       -2.00000       10.85712        8.89464        5.83566
       591         2       -2.00000       11.00898       11.80312        6.50419
       592         2       -2.00000       11.17705       14.70289        0.52010
       593         2       -2.00000       11.32115       17.61432        1.19066
       594         2       -2.00000       11.46389        2.11052        1.85769
       595         2       -2.00000       11.61255        5.01658        2.51844
       596         2       -2.00000       11.77000        7.92181        3.17344
       597         2       -2.00000       11.92065       10.82490        3.83688
       598         2       -2.00000       12.08049       13.74180        4.50887
       599         2       -2.00000       12.23674       16.65561        5.18681
       600         2       -2.00000       12.38827        1.14923        5.85529
       601         2       -2.00000       12.53421        4.05531        6.51561
       602         2       -2.00000       12.69486        6.94647        0.51414
       603         2       -2.00000       12.84911        9.84447        1.15871
       604         2       -2.00000       13.01343       12.76245        1.83902
       605         2       -2.00000       13.16016       15.68514        2.51186
       606         2       -2.00000       13.29379        0.18647        3.19836
       607         2       -2.00000       13.43286        3.08501        3.86482
       608         2       -2.00000       13.59222        5.98500        4.51831
       609         2       -2.00000       13.77564        8.88028        5.15841
       610         2       -2.00000       13.88945       11.78094        5.82774
       611         2       -2.00000       14.09270       14.72520        6.51153
       612         2       -2.00000       14.23472       17.62299        0.53713
       613         2       -2.00000       14.36971        2.11550        1.20319
       614         2       -2.00000       14.50941        5.01816        1.85576
       615         2       -2.00000       14.67109        7.91214        2.50223
       616         2       -2.00000       14.79833       10.79867        3.13683
       617         2       -2.00000       14.95490       13.73306        3.83288
       618         2       -2.00000       15.11922       16.68931        4.52648
       619         2       -2.00000       15.30991        1.16602        5.20264
       620         2       -2.00000       15.44674        4.05893        5.87007
       621         2       -2.00000       15.62137        6.96688        6.49501
       622         2       -2.00000       15.79152        9.82666        0.46844
       623         2       -2.00000       15.94322       12.75508        1.12243
       624         2       -2.00000       16.09091       15.69240        1.87354
       625         2       -2.00000       16.19305        0.20086        2.57047
       626         2       -2.00000       16.30295        3.08316        3.23493
       627         2       -2.00000       16.46247        5.96896        3.86647
       628         2       -2.00000       16.69433       11.64768        5.10648
       629         2       -2.00000       16.76889        8.82702        4.44792
       630         2       -2.00000       16.97094       14.86061        5.82283
       631         2       -2.00000       17.15196       17.73479        6.52289
       632         2       -2.00000       17.29694        2.13934        0.55934
       633         2       -2.00000       17.40148        5.04805        1.21621
       634         2       -2.00000       17.58634        7.95216        1.86075
       635         2       -2.00000       17.71613       10.75247        2.53334
       636         2       -2.00000       17.74954       13.53894        3.20059
       637         2       -2.00000       18.06068       16.78642        3.95185
       638         2       -2.00000       18.34536        1.22380        4.57769
       639         2       -2.00000       18.36055        4.08674        5.25742
       640         2       -2.00000       18.56834        6.98896        5.79077
       641         2       -2.00000       18.72052        9.92673        6.26869
       642         2       -2.00000       18.83576       12.81955        0.34362
       643         2       -2.00000       18.91617       15.82702        0.98023
       644         2       -2.00000       19.08464        0.17455        2.02104
       645         2       -2.00000       19.09799        3.04760        2.63291
       646         2       -2.00000       19.28709        5.91414        3.26328
       647         2       -2.00000       20.16559       17.80480        5.85866
       648         2       -2.00000       20.20939        2.24543        6.58690
       649         2       -2.00000       20.21930       13.69410        2.68257
       650         2       -2.00000       20.23233       10.88148        1.84912
       651         2       -2.00000       20.29035        8.00144        1.12937
       652         2       -2.00000       20.30450        5.09313        0.72921
       653         2       -2.00000       20.57152       14.86239        5.28992
       654         2       -2.00000       20.77348       11.98396        4.70750
       655         2       -2.00000       21.10204        8.88755        4.01109
       656         2       -2.00000       21.32486        4.33613        4.57323
       657         2       -2.00000       21.62897        0.22221        1.60564
       658         2       -2.00000       21.64000        3.09899        2.26364
       659         2       -2.00000       21.67924       15.76343        1.23786
       660         2       -2.00000       21.87569       12.84473        0.56133
       661         2       -2.00000       21.96872        9.92283        6.52611
       662         2       -2.00000       22.07989        6.98022        5.78550
       663         2       -2.00000       22.54776        1.20044        4.49273
       664         2       -2.00000       22.57805       16.51072        3.85016
       665         2       -2.00000       22.83811       13.71915        3.27229
       666         2       -2.00000       22.94033       10.82482        2.61850
       667         2       -2.00000       22.99540        7.87819        1.92643
       668         2       -2.00000       23.09275        5.09877        1.12211
       669         2       -2.00000       23.32452        2.21719        0.32340
       670         2       -2.00000       23.43865       17.61582        6.42686
       671         2       -2.00000       23.62599       14.72290        5.87160
       672         2       -2.00000       23.78447       11.80745        5.22452
       673         2       -2.00000       23.93872        5.91625        3.84163
       674         2       -2.00000       23.98740        8.87690        4.55540
       675         2       -2.00000       24.31955        3.06811        3.19510
       676         2       -2.00000       24.41954        0.16928        2.47936
       677         2       -2.00000       24.58042       15.68353        1.85058
       678         2       -2.00000       24.73547       12.76844        1.21805
       679         2       -2.00000       24.85088        9.85653        0.56786
       680         2       -2.00000       24.97771        6.98704        6.51095
       681         2       -2.00000       25.02399        4.09776        5.78196
       682         2       -2.00000       25.38108        1.12991        5.16259
       683         2       -2.00000       25.47643       16.63765        4.50114
       684         2       -2.00000       25.66968       13.73577        3.87728
       685         2       -2.00000       25.80938       10.83045        3.21569
       686         2       -2.00000       25.90857        7.90627        2.54694
       687         2       -2.00000       26.02629        5.01991        1.84043
       688         2       -2.00000       26.21075        2.12083        1.14711
       689         2       -2.00000       26.37779       17.60795        0.51130
       690         2       -2.00000       26.54627       14.71357        6.51689
       691         2       -2.00000       26.69596       11.80036        5.86733
       692         2       -2.00000       26.85077        8.89406        5.20004
       693         2       -2.00000       26.94740        5.98800        4.51698
       694         2       -2.00000       27.15344        3.08892        3.85032
       695         2       -2.00000       27.31712        0.17517        3.15849
       696         2       -2.00000       27.47089       15.67453        2.51969
       697         2       -2.00000       27.62546       12.76511        1.86388
       698         2       -2.00000       27.75861        9.84943        1.20592
       699         2       -2.00000       27.88976        6.94335        0.52836
       700         2       -2.00000       28.02107        4.06049        6.50310
       701         2       -2.00000       28.23327        1.15040        5.84092
       702         2       -2.00000       28.37617       16.64992        5.17798
       703         2       -2.00000       28.54424       13.73840        4.52640
       704         2       -2.00000       28.69042       10.82968        3.86346
       705         2       -2.00000       28.81670        7.91803        3.19410
       706         2       -2.00000       28.95321        5.01886        2.51844
       707         2       -2.00000       29.12096        2.11500        1.84501
       708         2       -2.00000       29.28984       17.61051        1.18159
       709         2       -2.00000       29.44745       14.70110        0.52592
       710         2       -2.00000       29.59802       11.80171        6.52153
       711         2       -2.00000       29.74340        8.89208        5.85629
       712         2       -2.00000       29.87719        5.98723        5.18408
       713         2       -2.00000       30.04407        3.08735        4.51654
       714         2       -2.00000       30.20775        0.17674        3.84544
       715         2       -2.00000       30.36431       15.67738        3.18673
       716         2       -2.00000       30.51832       12.76611        2.52547
       717         2       -2.00000       30.66067        9.85443        1.86227
       718         2       -2.00000       30.80053        6.94760        1.19346
       719         2       -2.00000       30.94863        4.04483        0.52412
       720         2       -2.00000       31.12062        1.15149        6.51237
       721         2       -2.00000       31.27671       16.65189        5.84672
       722         2       -2.00000       31.43423       13.74072        5.18701
       723         2       -2.00000       31.58281       10.83044        4.52343
       724         2       -2.00000       31.72315        7.92193        3.85623
       725         2       -2.00000       31.86917        5.01821        3.18724
       726         2       -2.00000       32.02814        2.11242        2.51983
       727         2       -2.00000       32.18998       17.61332        1.85472
       728         2       -2.00000       32.34591       14.70300        1.19239
       729         2       -2.00000       32.49720       11.79171        0.52965
       730         2       -2.00000       32.64394        8.89643        6.51838
       731         2       -2.00000       32.78900        5.99045        5.85065
       732         2       -2.00000       32.94588        3.08591        5.18419
       733         2       -2.00000       33.10509        0.17728        4.51751
       734         2       -2.00000       33.26158       15.67831        3.85376
       735         2       -2.00000       33.41463       12.76783        3.19038
       736         2       -2.00000       33.56217        9.85799        2.52565
       737         2       -2.00000       33.70826        6.95079        1.85906
       738         2       -2.00000       33.85948        4.04514        1.19240
       739         2       -2.00000       34.01916        1.13779        0.52683
       740         2       -2.00000       34.17557       16.65338        6.51550
       741         2       -2.00000       34.33038       13.74306        5.85197
       742         2       -2.00000       34.48079       10.83331        5.18741
       743         2       -2.00000       34.62769        7.92518        4.52130
       744         2       -2.00000       34.77730        5.01907        3.85471
       745         2       -2.00000       34.93259        2.11217        3.18871
       746         2       -2.00000       35.08988       17.61446        2.52351
       747         2       -2.00000       35.24485       14.70456        1.85916
       748         2       -2.00000       35.39686       11.79459        1.19480
       749         2       -2.00000       35.54624        8.88589        0.52942
       750         2       -2.00000       35.69537        5.99278        6.51717
       751         2       -2.00000       35.84922        3.08620        5.85135
       752         2       -2.00000       36.00515        0.17788        5.18573
       753         2       -2.00000       36.16028       15.67972        4.52095
       754         2       -2.00000       36.31341       12.76997        3.85636
       755         2       -2.00000       36.46382        9.86089        3.19119
       756         2       -2.00000       36.61328        6.95323        2.52535
       757         2       -2.00000       36.76505        4.04630        1.85950
       758         2       -2.00000       36.92026        1.13848        1.19408
       759         2       -2.00000       37.07523       16.64078        0.52890
       760         2       -2.00000       37.22924       13.74506        6.51814
       761         2       -2.00000       37.38109       10.83586        5.85311
       762         2       -2.00000       37.53127        7.92773        5.18745
       763         2       -2.00000       37.68224        5.02054        4.52161
       764         2       -2.00000       37.83569        2.11298        3.85602
       765         2       -2.00000       37.99034       17.61565        3.19080
       766         2       -2.00000       38.14451       14.70625        2.52590
       767         2       -2.00000       38.29732       11.79692        1.86095
       768         2       -2.00000       38.44869        8.88842        1.19557
       769         2       -2.00000       38.59967        5.98088        0.52985
       770         2       -2.00000       38.75216        3.08733        6.51818
       771         2       -2.00000       38.90593        0.17898        5.85279
       772         2       -2.00000       39.06002       15.68125        5.18775
       773         2       -2.00000       39.21347       12.77196        4.52278
       774         2       -2.00000       39.36572        9.86320        3.85751
       775         2       -2.00000       39.51709        6.95533        3.19193
       776         2       -2.00000       39.66879        4.04780        2.52629
       777         2       -2.00000       39.82176        1.13971        1.86086
       778         2       -2.00000       39.97537       16.64223        1.19570
       779         2       -2.00000       40.12914       13.73298        0.53074
       780         2       -2.00000       40.28227       10.83799        6.51951
       781         2       -2.00000       40.43428        7.92984        5.85400
       782         2       -2.00000       40.58590        5.02225        5.18833
       783         2       -2.00000       40.73791        2.11434        4.52278
       784         2       -2.00000       40.89104       17.61708        3.85756
       785         2       -2.00000       41.04473       14.70794        3.19260
       786         2       -2.00000       41.19842       11.79892        2.52755
       787         2       -2.00000       41.35139        8.89050        1.86216
       788         2       -2.00000       41.50316        5.98272        1.19652
       789         2       -2.00000       41.65462        3.07495        0.53082
       790         2       -2.00000       41.80679        0.18043        6.51939
       791         2       -2.00000       41.96016       15.68286        5.85443
       792         2       -2.00000       42.11409       12.77379        5.18946
       793         2       -2.00000       42.26786        9.86520        4.52415
       794         2       -2.00000       42.42059        6.95722        3.85860
       795         2       -2.00000       42.57172        4.04945        3.19287
       796         2       -2.00000       42.72310        1.14123        2.52735
       797         2       -2.00000       42.87567       16.64379        1.86234
       798         2       -2.00000       43.02960       13.73474        1.19752
       799         2       -2.00000       43.18385       10.82598        0.53232
       800         2       -2.00000       43.33738        7.93171        6.52070
       801         2       -2.00000       43.48915        5.02399        5.85485
       802         2       -2.00000       43.63973        2.11593        5.18915
       803         2       -2.00000       43.79158       17.61866        4.52407
       804         2       -2.00000       43.94511       14.70966        3.85945
       805         2       -2.00000       44.09992       11.80081        3.19456
       806         2       -2.00000       44.25441        8.89231        2.52902
       807         2       -2.00000       44.40666        5.98440        1.86314
       808         2       -2.00000       44.55675        3.07655        1.19699
       809         2       -2.00000       44.70717        0.16812        0.53164
       810         2       -2.00000       44.86022       15.68458        6.52115
       811         2       -2.00000       45.01503       12.77568        5.85654
       812         2       -2.00000       45.17016        9.86714        5.19109
       813         2       -2.00000       45.32449        6.95894        4.52527
       814         2       -2.00000       45.47458        4.05099        3.85907
       815         2       -2.00000       45.62404        1.14275        3.19338
       816         2       -2.00000       45.77565       16.64540        2.52890
       817         2       -2.00000       45.92998       13.73657        1.86485
       818         2       -2.00000       46.08535       10.82796        1.19956
       819         2       -2.00000       46.24056        7.91952        0.53358
       820         2       -2.00000       46.39241        5.02560        6.52084
       821         2       -2.00000       46.54130        2.11752        5.85480
       822         2       -2.00000       46.69204       17.62025        5.19021
       823         2       -2.00000       46.84581       14.71157        4.52689
       824         2       -2.00000       47.00182       11.80306        3.86268
       825         2       -2.00000       47.15830        8.89408        3.19638
       826         2       -2.00000       47.31064        5.98556        2.52972
       827         2       -2.00000       47.45841        3.07777        1.86208
       828         2       -2.00000       47.60651        0.16962        1.19690
       829         2       -2.00000       47.75996       15.67257        0.53398
       830         2       -2.00000       47.91605       12.77824        6.52474
       831         2       -2.00000       48.07214        9.86964        5.85855
       832         2       -2.00000       48.22990        6.96041        5.19177
       833         2       -2.00000       48.37784        4.05181        4.52435
       834         2       -2.00000       48.52458        1.14371        3.85829
       835         2       -2.00000       48.67523       16.64679        3.19507
       836         2       -2.00000       48.83012       13.73900        2.53376
       837         2       -2.00000       48.98573       10.83096        1.86824
       838         2       -2.00000       49.14301        7.92108        1.20105
       839         2       -2.00000       49.29583        5.01265        0.53150
       840         2       -2.00000       49.44320        2.11860        6.51869
       841         2       -2.00000       49.59266       17.62160        5.85538
       842         2       -2.00000       49.74787       14.71404        5.19540
       843         2       -2.00000       49.90483       11.80722        4.53428
       844         2       -2.00000       50.06420        8.89641        3.86478
       845         2       -2.00000       50.21557        5.98476        3.19628
       846         2       -2.00000       50.35911        3.07678        2.52411
       847         2       -2.00000       50.50353        0.17049        1.85924
       848         2       -2.00000       50.65890       15.67488        1.19963
       849         2       -2.00000       50.81835       12.76955        0.54279
       850         2       -2.00000       50.97012        9.87496        6.52821
       851         2       -2.00000       51.13827        6.96130        5.85836
       852         2       -2.00000       51.28229        4.04986        5.18779
       853         2       -2.00000       51.42504        1.14224        4.52076
       854         2       -2.00000       51.57377       16.64761        3.86000
       855         2       -2.00000       51.73122       13.74239        3.20500
       856         2       -2.00000       51.88179       10.83929        2.54157
       857         2       -2.00000       52.04164        7.92238        1.86959
       858         2       -2.00000       52.19788        5.00857        1.19164
       859         2       -2.00000       52.34942        2.10355        0.52317
       860         2       -2.00000       52.49544       17.62278        6.51678
       861         2       -2.00000       52.65608       14.71772        5.86432
       862         2       -2.00000       52.81033       11.81974        5.21975
       863         2       -2.00000       52.97465        8.90176        4.53945
       864         2       -2.00000       53.12139        5.97907        3.86660
       865         2       -2.00000       53.25502        3.06629        3.18009
       866         2       -2.00000       53.39400        0.16777        2.51363
       867         2       -2.00000       53.55345       15.67921        1.86016
       868         2       -2.00000       53.73679       12.78393        1.22005
       869         2       -2.00000       53.85060        9.88326        0.55072
       870         2       -2.00000       54.05384        6.95291        6.52088
       871         2       -2.00000       54.19594        4.04121        5.84134
       872         2       -2.00000       54.33085        1.13728        5.17527
       873         2       -2.00000       54.47055       16.64605        4.52270
       874         2       -2.00000       54.63224       13.75206        3.87624
       875         2       -2.00000       54.75955       10.86554        3.24163
       876         2       -2.00000       54.91612        7.93114        2.54559
       877         2       -2.00000       55.08036        4.97490        1.85198
       878         2       -2.00000       55.27114        2.08676        1.17582
       879         2       -2.00000       55.40788       17.60528        0.50840
       880         2       -2.00000       55.58251       14.71122        6.53740
       881         2       -2.00000       55.75275       11.83755        5.91002
       882         2       -2.00000       55.90444        8.90913        5.25603
       883         2       -2.00000       56.05206        5.97180        4.50492
       884         2       -2.00000       56.15428        3.05192        3.80799
       885         2       -2.00000       56.26409        0.16962        3.14353
       886         2       -2.00000       56.42362       15.69525        2.51200
       887         2       -2.00000       56.65555       10.01652        1.27199
       888         2       -2.00000       56.73004       12.83718        1.93055
       889         2       -2.00000       56.93208        6.80361        0.55563
       890         2       -2.00000       57.11310        3.94333        6.50952
       891         2       -2.00000       57.25816        1.11346        5.81912
       892         2       -2.00000       57.36270       16.61616        5.16225
       893         2       -2.00000       57.54756       13.71205        4.51771
       894         2       -2.00000       57.67728       10.91174        3.84513
       895         2       -2.00000       57.71068        8.12529        3.17788
       896         2       -2.00000       58.02182        4.87780        2.42662
       897         2       -2.00000       58.30650        2.02900        1.80078
       898         2       -2.00000       58.32169       17.57749        1.12105
       899         2       -2.00000       58.52949       14.67526        0.58770
       900         2       -2.00000       58.68166       11.73748        0.10977
       901         2       -2.00000       58.79691        8.84468        6.03485
       902         2       -2.00000       58.87739        5.83721        5.39824
       903         2       -2.00000       59.04579        3.07825        4.35743
       904         2       -2.00000       59.05921        0.20520        3.74556
       905         2       -2.00000       59.24823       15.75008        3.11519
       906         2       -2.00000       60.12681        3.85942        0.51981
       907         2       -2.00000       60.17061        1.02127        6.44551
       908         2       -2.00000       60.18044        7.97013        3.69590
       909         2       -2.00000       60.19347       10.78274        4.52934
       910         2       -2.00000       60.25149       13.66278        5.24909
       911         2       -2.00000       60.26564       16.57110        5.64926
       912         2       -2.00000       60.53266        6.80184        1.08855
       913         2       -2.00000       60.73462        9.68026        1.67097
       914         2       -2.00000       61.06318       12.77668        2.36738
       915         2       -2.00000       61.28601       17.32810        1.80523
       916         2       -2.00000       61.59011        3.03059        4.77283
       917         2       -2.00000       61.60114        0.15381        4.11482
       918         2       -2.00000       61.64038        5.90078        5.14060
       919         2       -2.00000       61.83691        8.81950        5.81714
       920         2       -2.00000       61.92986       11.75528        6.50629
       921         2       -2.00000       62.04103       14.68400        0.59296
       922         2       -2.00000       62.50890        2.05234        1.88574
       923         2       -2.00000       62.53919        5.15349        2.52830
       924         2       -2.00000       62.79934        7.94505        3.10617
       925         2       -2.00000       62.90156       10.83939        3.75996
       926         2       -2.00000       62.95662       13.78602        4.45203
       927         2       -2.00000       63.05389       16.56545        5.25635
       928         2       -2.00000       63.28566        1.03561        6.05506
       929         2       -2.00000       63.39979        4.06229        6.60555
       930         2       -2.00000       63.58721        6.94130        0.50686
       931         2       -2.00000       63.74562        9.85676        1.15395
       932         2       -2.00000       63.89995       15.74795        2.53684
       933         2       -2.00000       63.94862       12.78730        1.82306
       934         2       -2.00000       64.28078        0.18467        3.18336
       935         2       -2.00000       64.38068        3.08350        3.89910
       936         2       -2.00000       64.54156        5.98067        4.52788
       937         2       -2.00000       64.69661        8.89577        5.16041
       938         2       -2.00000       64.81202       11.80768        5.81060
       939         2       -2.00000       64.93894       14.69107        6.52145
       940         2       -2.00000       64.98521       17.56645        0.59650
       941         2       -2.00000       65.34230        2.12286        1.21586
       942         2       -2.00000       65.43757        5.02656        1.87732
       943         2       -2.00000       65.63082        7.92844        2.50118
       944         2       -2.00000       65.77053       10.83376        3.16276
       945         2       -2.00000       65.86971       13.75793        3.83151
       946         2       -2.00000       65.98744       16.64430        4.53802
       947         2       -2.00000       66.17198        1.13193        5.23135
       948         2       -2.00000       66.33901        4.05624        5.86715
       949         2       -2.00000       66.50741        6.96451        6.51551
       950         2       -2.00000       66.65710        9.86383        0.51112
       951         2       -2.00000       66.81199       12.77012        1.17841
       952         2       -2.00000       66.90854       15.67619        1.86147
       953         2       -2.00000       67.11458        0.16384        2.52813
       954         2       -2.00000       67.27834        3.07759        3.21996
       955         2       -2.00000       67.43203        5.98966        3.85876
       956         2       -2.00000       67.58660        8.89908        4.51457
       957         2       -2.00000       67.71975       11.81476        5.17253
       958         2       -2.00000       67.85090       14.72083        5.85009
       959         2       -2.00000       67.98222       17.61760        6.52929
       960         2       -2.00000       68.19449        2.10236        0.53753
       961         2       -2.00000       68.33731        5.01425        1.20046
       962         2       -2.00000       68.50539        7.92577        1.85204
       963         2       -2.00000       68.65157       10.83451        2.51499
       964         2       -2.00000       68.77784       13.74614        3.18434
       965         2       -2.00000       68.91435       16.64533        3.86000
       966         2       -2.00000       69.08211        1.13774        4.53343
       967         2       -2.00000       69.25106        4.05366        5.19685
       968         2       -2.00000       69.40867        6.96307        5.85251
       969         2       -2.00000       69.55924        9.87636        6.51085
       970         2       -2.00000       69.70454       12.77209        0.52215
       971         2       -2.00000       69.83841       15.67693        1.19436
       972         2       -2.00000       70.00529        0.16539        1.86189
       973         2       -2.00000       70.16889        3.07600        2.53300
       974         2       -2.00000       70.32546        5.98677        3.19171
       975         2       -2.00000       70.47947        8.89806        3.85296
       976         2       -2.00000       70.62189       11.80972        4.51616
       977         2       -2.00000       70.76167       14.71655        5.18497
       978         2       -2.00000       70.90977       17.61932        5.85431
       979         2       -2.00000       71.08184        2.11514        6.51999
       980         2       -2.00000       71.23793        5.01226        0.53170
       981         2       -2.00000       71.39538        7.92343        1.19141
       982         2       -2.00000       71.54403       10.83372        1.85500
       983         2       -2.00000       71.68430       13.74222        2.52219
       984         2       -2.00000       71.83031       16.64594        3.19118
       985         2       -2.00000       71.98936        1.14029        3.85858
       986         2       -2.00000       72.15112        4.05081        4.52370
       987         2       -2.00000       72.30713        6.96115        5.18602
       988         2       -2.00000       72.45842        9.87242        5.84877
       989         2       -2.00000       72.60508       12.78160        6.51398
       990         2       -2.00000       72.75014       15.67368        0.52776
       991         2       -2.00000       72.90703        0.16680        1.19422
       992         2       -2.00000       73.06631        3.07543        1.86089
       993         2       -2.00000       73.22272        5.98580        2.52465
       994         2       -2.00000       73.37577        8.89629        3.18804
       995         2       -2.00000       73.52331       11.80613        3.85277
       996         2       -2.00000       73.66941       14.71332        4.51934
       997         2       -2.00000       73.82062       17.61897        5.18600
       998         2       -2.00000       73.98038        2.11490        5.85156
       999         2       -2.00000       74.13679        5.02463        6.51684
      1000         2       -2.00000       74.29152        7.92105        0.52643
      1001         2       -2.00000       74.44193       10.83078        1.19101
      1002         2       -2.00000       74.58883       13.73891        1.85711
      1003         2       -2.00000       74.73845       16.64504        2.52369
      1004         2       -2.00000       74.89382        1.14051        3.18968
      1005         2       -2.00000       75.05110        4.04964        3.85487
      1006         2       -2.00000       75.20607        6.95952        4.51924
      1007         2       -2.00000       75.35800        9.86950        5.18361
      1008         2       -2.00000       75.50738       12.77819        5.84899
      1009         2       -2.00000       75.65651       15.68522        6.51517
      1010         2       -2.00000       75.81036        0.16645        0.52703
      1011         2       -2.00000       75.96629        3.07477        1.19264
      1012         2       -2.00000       76.12142        5.98434        1.85743
      1013         2       -2.00000       76.27455        8.89410        2.52204
      1014         2       -2.00000       76.42497       11.80321        3.18722
      1015         2       -2.00000       76.57442       14.71084        3.85304
      1016         2       -2.00000       76.72619       17.61778        4.51887
      1017         2       -2.00000       76.88148        2.11415        5.18428
      1018         2       -2.00000       77.03637        5.02326        5.84946
      1019         2       -2.00000       77.19038        7.93290        6.51419
      1020         2       -2.00000       77.34223       10.82821        0.52529
      1021         2       -2.00000       77.49241       13.73634        1.19095
      1022         2       -2.00000       77.64338       16.64352        1.85676
      1023         2       -2.00000       77.79675        1.13963        2.52230
      1024         2       -2.00000       77.95156        4.04837        3.18754
      1025         2       -2.00000       78.10565        6.95779        3.85247
      1026         2       -2.00000       78.25854        9.86714        4.51745
      1027         2       -2.00000       78.40984       12.77564        5.18283
      1028         2       -2.00000       78.56081       15.68320        5.84854
      1029         2       -2.00000       78.71330        0.17918        6.51413
      1030         2       -2.00000       78.86707        3.07360        0.52549
      1031         2       -2.00000       79.02116        5.98280        1.19061
      1032         2       -2.00000       79.17461        8.89212        1.85561
      1033         2       -2.00000       79.32686       11.80088        2.52089
      1034         2       -2.00000       79.47824       14.70875        3.18647
      1035         2       -2.00000       79.62993       17.61622        3.85207
      1036         2       -2.00000       79.78290        2.11263        4.51728
