# Supplementary material for: Quantitative prediction of grain boundary thermal conductivities from local atomic environments
Source: Nat Commun. 2020 Apr 15;11:1854. doi: 10.1038/s41467-020-15619-9 (PMC7160158; doi:10.1038/s41467-020-15619-9)
Supplement: Supplementary file 4 — Supplementary Data 1 [file 41467_2020_15619_MOESM4_ESM.zip › MgO_GBs/twist/001/s25.lmp]

LAMMPS data file

      3800          atoms
         0          bonds
         0         angles
         0      dihedrals
         0      impropers
         2     atom types
         0     bond types
         0    angle types
         0 dihedral types
         0 improper types

      0.0000000     21.0896120 xlo xhi
      0.0000000     21.0896130 ylo yhi
      0.0000000     80.1612720 zlo zhi
      0.0000000      0.0000000      0.0000000 xy xz yz

Masses

1                24.30500 # Mg
2                15.99940 # O

Atoms

         1         1        2.00000        4.55034        7.32117        4.22458
         2         1        2.00000       15.09516       17.86590        4.22458
         3         1        2.00000        8.34661        1.83771        4.22482
         4         1        2.00000       18.89142       12.38249        4.22482
         5         1        2.00000       11.29933        2.25941        4.22474
         6         1        2.00000        0.75450       12.80426        4.22474
         7         1        2.00000       10.87758        5.21202        4.22466
         8         1        2.00000        0.33277       15.75685        4.22466
         9         1        2.00000        7.50290        7.74288        4.22474
        10         1        2.00000       18.04775       18.28763        4.22474
        11         1        2.00000       19.73507        6.47738        4.22466
        12         1        2.00000        9.19026       17.02216        4.22466
        13         1        2.00000       20.15694        3.52488        4.22474
        14         1        2.00000        9.61214       14.06968        4.22474
        15         1        2.00000        7.92486        4.79044        4.22474
        16         1        2.00000       18.46969       15.33521        4.22474
        17         1        2.00000       20.57861        0.57214        4.22474
        18         1        2.00000       10.03380       11.11695        4.22474
        19         1        2.00000        1.59800        6.89919        4.22458
        20         1        2.00000       12.14285       17.44394        4.22458
        21         1        2.00000        4.12846       10.27362        4.22466
        22         1        2.00000       14.67331       20.81832        4.22466
        23         1        2.00000       19.31315        9.42978        4.22474
        24         1        2.00000        8.76834       19.97461        4.22474
        25         1        2.00000       16.78242        6.05582        4.22466
        26         1        2.00000        6.23761       16.60060        4.22466
        27         1        2.00000        4.97223        4.36878        4.22466
        28         1        2.00000       15.51708       14.91350        4.22466
        29         1        2.00000       17.20423        3.10323        4.22474
        30         1        2.00000        6.65942       13.64804        4.22474
        31         1        2.00000       13.40804        8.58628        4.22458
        32         1        2.00000        2.86323       19.13106        4.22458
        33         1        2.00000        2.44150        0.99404        4.22466
        34         1        2.00000       12.98631       11.53884        4.22466
        35         1        2.00000       10.45562        8.16438        4.22466
        36         1        2.00000       21.00042       18.70919        4.22466
        37         1        2.00000       17.62590        0.15050        4.22474
        38         1        2.00000        7.08107       10.69534        4.22474
        39         1        2.00000        2.01990        3.94673        4.22466
        40         1        2.00000       12.56473       14.49152        4.22466
        41         1        2.00000       16.36044        9.00818        4.22466
        42         1        2.00000        5.81563       19.55296        4.22466
        43         1        2.00000        1.17613        9.85157        4.22466
        44         1        2.00000       11.72095       20.39631        4.22466
        45         1        2.00000       13.82998        5.63394        4.22458
        46         1        2.00000        3.28517       16.17875        4.22458
        47         1        2.00000        5.39390        1.41600        4.22474
        48         1        2.00000       15.93873       11.96078        4.22474
        49         1        2.00000       14.25173        2.68138        4.22466
        50         1        2.00000        3.70692       13.22620        4.22466
        51         1        2.00000        7.08063        0.15035        6.32777
        52         1        2.00000       17.62543       10.69515        6.32777
        53         1        2.00000        6.65930        3.10370        6.32769
        54         1        2.00000       17.20410       13.64846        6.32777
        55         1        2.00000        8.76817        9.42948        6.32785
        56         1        2.00000       19.31298       19.97427        6.32785
        57         1        2.00000        9.61262        3.52498        6.32769
        58         1        2.00000       20.15743       14.06979        6.32777
        59         1        2.00000        9.19054        6.47736        6.32801
        60         1        2.00000       19.73534       17.02214        6.32801
        61         1        2.00000        0.33332        5.21192        6.32793
        62         1        2.00000       10.87813       15.75672        6.32793
        63         1        2.00000       15.51717        4.36922        6.32793
        64         1        2.00000        4.97236       14.91398        6.32793
        65         1        2.00000       10.03395        0.57166        6.32777
        66         1        2.00000       20.57874       11.11648        6.32777
        67         1        2.00000       18.46988        4.79067        6.32785
        68         1        2.00000        7.92508       15.33546        6.32785
        69         1        2.00000       14.67282       10.27340        6.32801
        70         1        2.00000        4.12802       20.81817        6.32801
        71         1        2.00000        6.23748        6.05637        6.32801
        72         1        2.00000       16.78233       16.60109        6.32801
        73         1        2.00000       18.04750        7.74280        6.32801
        74         1        2.00000        7.50269       18.28758        6.32801
        75         1        2.00000        5.81508        9.00830        6.32801
        76         1        2.00000       16.35991       19.55304        6.32793
        77         1        2.00000       12.14310        6.89888        6.32809
        78         1        2.00000        1.59830       17.44366        6.32809
        79         1        2.00000        0.75484        2.25920        6.32785
        80         1        2.00000       11.29962       12.80401        6.32785
        81         1        2.00000        2.86298        8.58609        6.32817
        82         1        2.00000       13.40783       19.13081        6.32809
        83         1        2.00000        3.28538        5.63422        6.32809
        84         1        2.00000       13.83021       16.17896        6.32809
        85         1        2.00000       15.09493        7.32130        6.32809
        86         1        2.00000        4.55013       17.86607        6.32809
        87         1        2.00000       12.98631        0.99376        6.32801
        88         1        2.00000        2.44148       11.53861        6.32801
        89         1        2.00000       12.56523        3.94677        6.32801
        90         1        2.00000        2.02043       14.49158        6.32801
        91         1        2.00000       15.93843        1.41613        6.32785
        92         1        2.00000        5.39363       11.96097        6.32793
        93         1        2.00000        3.70694        2.68161        6.32801
        94         1        2.00000       14.25175       13.22641        6.32801
        95         1        2.00000       18.89144        1.83766        6.32777
        96         1        2.00000        8.34664       12.38247        6.32777
        97         1        2.00000       11.72089        9.85096        6.32793
        98         1        2.00000        1.17608       20.39574        6.32793
        99         1        2.00000       21.00051        8.16387        6.32801
       100         1        2.00000       10.45570       18.70866        6.32801
       101         1        2.00000        7.92577        4.79143        8.43048
       102         1        2.00000       18.47058       15.33624        8.43048
       103         1        2.00000        4.54975        7.32221        8.43257
       104         1        2.00000       15.09455       17.86699        8.43257
       105         1        2.00000       13.83118        5.63453        8.43257
       106         1        2.00000        3.28637       16.17930        8.43257
       107         1        2.00000       10.87960        5.21133        8.43144
       108         1        2.00000        0.33480       15.75613        8.43144
       109         1        2.00000       16.78250        6.05732        8.43168
       110         1        2.00000        6.23767       16.60208        8.43168
       111         1        2.00000       20.15857        3.52477        8.43016
       112         1        2.00000        9.61376       14.06958        8.43016
       113         1        2.00000       19.31228        9.42862        8.43056
       114         1        2.00000        8.76748       19.97342        8.43056
       115         1        2.00000        7.50214        7.74339        8.43136
       116         1        2.00000       18.04693       18.28817        8.43136
       117         1        2.00000        8.34664        1.83762        8.42912
       118         1        2.00000       18.89144       12.38243        8.42912
       119         1        2.00000        4.12696       10.27353        8.43176
       120         1        2.00000       14.67177       20.81832        8.43176
       121         1        2.00000       20.57861        0.57050        8.43016
       122         1        2.00000       10.03383       11.11530        8.43016
       123         1        2.00000       10.45560        8.16276        8.43168
       124         1        2.00000       21.00038       18.70756        8.43168
       125         1        2.00000       17.62434        0.15047        8.43016
       126         1        2.00000        7.07953       10.69528        8.43016
       127         1        2.00000       11.30045        2.25849        8.43056
       128         1        2.00000        0.75562       12.80329        8.43056
       129         1        2.00000       13.40690        8.58558        8.43257
       130         1        2.00000        2.86209       19.13035        8.43257
       131         1        2.00000       19.73593        6.47668        8.43136
       132         1        2.00000        9.19113       17.02149        8.43136
       133         1        2.00000       16.35847        9.00874        8.43144
       134         1        2.00000        5.81367       19.55353        8.43144
       135         1        2.00000        2.02150        3.94656        8.43168
       136         1        2.00000       12.56631       14.49139        8.43168
       137         1        2.00000        1.17551        9.84948        8.43144
       138         1        2.00000       11.72034       20.39427        8.43144
       139         1        2.00000        4.97293        4.37061        8.43144
       140         1        2.00000       15.51774       14.91542        8.43144
       141         1        2.00000       14.25238        2.68216        8.43136
       142         1        2.00000        3.70757       13.22694        8.43136
       143         1        2.00000       17.20429        3.10477        8.43016
       144         1        2.00000        6.65949       13.64953        8.43016
       145         1        2.00000        2.44091        0.99311        8.43136
       146         1        2.00000       12.98570       11.53796        8.43136
       147         1        2.00000        5.39282        1.41676        8.43048
       148         1        2.00000       15.93763       11.96161        8.43048
       149         1        2.00000        1.59868        6.89789        8.43257
       150         1        2.00000       12.14350       17.44269        8.43257
       151         1        2.00000       12.57051        3.94517       10.53592
       152         1        2.00000        2.02570       14.48996       10.53592
       153         1        2.00000       15.09388        7.32430       10.53848
       154         1        2.00000        4.54907       17.86904       10.53848
       155         1        2.00000       12.14422        6.89571       10.53848
       156         1        2.00000        1.59942       17.44050       10.53848
       157         1        2.00000       18.89146        1.83758       10.52750
       158         1        2.00000        8.34668       12.38237       10.52750
       159         1        2.00000       11.71695        9.84687       10.53632
       160         1        2.00000        1.17212       20.39165       10.53632
       161         1        2.00000       10.03214        0.56769       10.53071
       162         1        2.00000       20.57694       11.11250       10.53063
       163         1        2.00000       18.47326        4.79221       10.53295
       164         1        2.00000        7.92843       15.33700       10.53295
       165         1        2.00000       12.98475        0.99220       10.53439
       166         1        2.00000        2.43992       11.53699       10.53431
       167         1        2.00000        9.61655        3.52306       10.53063
       168         1        2.00000       20.16135       14.06787       10.53063
       169         1        2.00000        7.07675        0.15210       10.53063
       170         1        2.00000       17.62157       10.69690       10.53063
       171         1        2.00000        5.81114        9.01210       10.53624
       172         1        2.00000       16.35592       19.55693       10.53632
       173         1        2.00000        3.28852        5.63514       10.53848
       174         1        2.00000       13.83333       16.17997       10.53848
       175         1        2.00000        9.19206        6.47565       10.53431
       176         1        2.00000       19.73684       17.02048       10.53431
       177         1        2.00000        0.75651        2.25579       10.53295
       178         1        2.00000       11.30129       12.80061       10.53295
       179         1        2.00000       14.66759       10.27484       10.53592
       180         1        2.00000        4.12279       20.81960       10.53592
       181         1        2.00000       18.04606        7.74432       10.53431
       182         1        2.00000        7.50124       18.28910       10.53431
       183         1        2.00000       15.93683        1.41939       10.53295
       184         1        2.00000        5.39202       11.96416       10.53295
       185         1        2.00000        0.33739        5.20785       10.53624
       186         1        2.00000       10.88218       15.75265       10.53632
       187         1        2.00000        6.23909        6.06143       10.53592
       188         1        2.00000       16.78389       16.60626       10.53592
       189         1        2.00000        2.85996        8.58480       10.53848
       190         1        2.00000       13.40477       19.12963       10.53848
       191         1        2.00000        6.66118        3.10747       10.53063
       192         1        2.00000       17.20598       13.65228       10.53063
       193         1        2.00000        3.70857        2.68296       10.53431
       194         1        2.00000       14.25337       13.22781       10.53431
       195         1        2.00000        8.76488        9.42773       10.53295
       196         1        2.00000       19.30967       19.97256       10.53295
       197         1        2.00000       20.99903        8.15852       10.53592
       198         1        2.00000       10.45421       18.70334       10.53592
       199         1        2.00000       15.52120        4.37314       10.53632
       200         1        2.00000        4.97639       14.91791       10.53624
       201         1        2.00000       13.39694        8.58375       12.64656
       202         1        2.00000        2.85212       19.12853       12.64656
       203         1        2.00000       20.56693        0.56358       12.63141
       204         1        2.00000       10.02212       11.10838       12.63141
       205         1        2.00000        8.34666        1.83754       12.61963
       206         1        2.00000       18.89148       12.38234       12.61955
       207         1        2.00000        2.03519        3.93764       12.64127
       208         1        2.00000       12.58000       14.48247       12.64119
       209         1        2.00000        4.54806        7.33206       12.64656
       210         1        2.00000       15.09287       17.87686       12.64656
       211         1        2.00000       17.61752        0.16209       12.63141
       212         1        2.00000        7.07272       10.70688       12.63133
       213         1        2.00000       10.88916        5.19846       12.63991
       214         1        2.00000        0.34435       15.74325       12.63983
       215         1        2.00000       20.16544        3.51298       12.63141
       216         1        2.00000        9.62062       14.05777       12.63133
       217         1        2.00000        5.38730        1.42751       12.63350
       218         1        2.00000       15.93211       11.97234       12.63350
       219         1        2.00000       17.21604        3.11150       12.63141
       220         1        2.00000        6.67123       13.65628       12.63133
       221         1        2.00000       10.44678        8.14901       12.64127
       222         1        2.00000       20.99159       18.69381       12.64127
       223         1        2.00000       14.25976        2.68389       12.63871
       224         1        2.00000        3.71496       13.22867       12.63871
       225         1        2.00000       13.84122        5.63616       12.64656
       226         1        2.00000        3.29639       16.18092       12.64656
       227         1        2.00000        4.11336       10.28220       12.64119
       228         1        2.00000       14.65817       20.82703       12.64127
       229         1        2.00000        2.43359        0.99117       12.63871
       230         1        2.00000       12.97838       11.53600       12.63871
       231         1        2.00000       16.79136        6.07088       12.64119
       232         1        2.00000        6.24653       16.61564       12.64119
       233         1        2.00000        7.50031        7.75060       12.63871
       234         1        2.00000       18.04512       18.29543       12.63871
       235         1        2.00000       19.30149        9.42297       12.63350
       236         1        2.00000        8.75666       19.96777       12.63350
       237         1        2.00000       11.30606        2.24754       12.63350
       238         1        2.00000        0.76125       12.79235       12.63350
       239         1        2.00000       16.34898        9.02144       12.63991
       240         1        2.00000        5.80416       19.56620       12.63991
       241         1        2.00000        1.60047        6.88778       12.64656
       242         1        2.00000       12.14528       17.43261       12.64656
       243         1        2.00000        1.16278        9.83984       12.63991
       244         1        2.00000       11.70758       20.38465       12.63991
       245         1        2.00000        7.93665        4.79690       12.63350
       246         1        2.00000       18.48146       15.34170       12.63350
       247         1        2.00000       19.73783        6.46924       12.63871
       248         1        2.00000        9.19300       17.01405       12.63871
       249         1        2.00000        4.98575        4.38002       12.63991
       250         1        2.00000       15.53056       14.92482       12.63991
       251         1        2.00000       10.00280        0.54614       14.72298
       252         1        2.00000       20.54763       11.09094       14.72298
       253         1        2.00000       15.57118        4.39826       14.73500
       254         1        2.00000        5.02637       14.94305       14.73500
       255         1        2.00000        5.78591        9.06195       14.73500
       256         1        2.00000       16.33072       19.60674       14.73500
       257         1        2.00000        7.05536        0.18135       14.72298
       258         1        2.00000       17.60017       10.72616       14.72298
       259         1        2.00000       18.89151        1.83747       14.72987
       260         1        2.00000        8.34668       12.38228       14.72987
       261         1        2.00000       12.61159        3.91894       14.74527
       262         1        2.00000        2.06676       14.46374       14.74519
       263         1        2.00000       11.66701        9.82152       14.73500
       264         1        2.00000        1.12220       20.36632       14.73500
       265         1        2.00000        9.63804        3.49358       14.72298
       266         1        2.00000       20.18284       14.03839       14.72290
       267         1        2.00000       15.09432        7.35530       14.75513
       268         1        2.00000        4.54949       17.90008       14.75513
       269         1        2.00000        8.73163        9.42398       14.74150
       270         1        2.00000       19.27645       19.96878       14.74150
       271         1        2.00000       15.93320        1.45250       14.74150
       272         1        2.00000        5.38840       11.99731       14.74150
       273         1        2.00000       12.14386        6.86448       14.75513
       274         1        2.00000        1.59908       17.40926       14.75513
       275         1        2.00000        0.76020        2.22244       14.74150
       276         1        2.00000       11.30500       12.76725       14.74150
       277         1        2.00000        9.20062        6.46314       14.75064
       278         1        2.00000       19.74542       17.00793       14.75064
       279         1        2.00000        6.69057        3.12881       14.72298
       280         1        2.00000       17.23540       13.67360       14.72290
       281         1        2.00000        3.72103        2.69141       14.75064
       282         1        2.00000       14.26584       13.23622       14.75064
       283         1        2.00000       18.50654        4.79578       14.74150
       284         1        2.00000        7.96173       15.34058       14.74150
       285         1        2.00000        0.36266        5.15780       14.73500
       286         1        2.00000       10.90746       15.70261       14.73500
       287         1        2.00000        6.26522        6.10234       14.74527
       288         1        2.00000       16.81004       16.64713       14.74527
       289         1        2.00000       18.03757        7.75661       14.75064
       290         1        2.00000        7.49274       18.30140       14.75064
       291         1        2.00000        3.31969        5.63468       14.75513
       292         1        2.00000       13.86450       16.17947       14.75513
       293         1        2.00000        2.82890        8.58510       14.75513
       294         1        2.00000       13.37370       19.12988       14.75513
       295         1        2.00000       12.97239        0.98354       14.75064
       296         1        2.00000        2.42756       11.52834       14.75064
       297         1        2.00000       20.97297        8.11741       14.74527
       298         1        2.00000       10.42816       18.66220       14.74527
       299         1        2.00000       14.62664       10.30082       14.74527
       300         1        2.00000        4.08181       20.84563       14.74527
       301         1        2.00000       10.98216        5.07460       16.80140
       302         1        2.00000        0.43736       15.61941       16.80140
       303         1        2.00000        8.03807        4.79430       16.83411
       304         1        2.00000       18.58288       15.33909       16.83411
       305         1        2.00000        1.03913        9.74678       16.80140
       306         1        2.00000       11.58393       20.29158       16.80140
       307         1        2.00000       19.20017        9.42529       16.83411
       308         1        2.00000        8.65537       19.97009       16.83411
       309         1        2.00000        5.10951        4.47285       16.80140
       310         1        2.00000       15.65431       15.01764       16.80140
       311         1        2.00000       17.54812        0.22467       16.84389
       312         1        2.00000        7.00331       10.76950       16.84389
       313         1        2.00000       11.30365        2.14606       16.83411
       314         1        2.00000        0.75885       12.69086       16.83411
       315         1        2.00000       13.26566        8.57512       16.84589
       316         1        2.00000        2.72086       19.11993       16.84589
       317         1        2.00000       13.97258        5.64451       16.84589
       318         1        2.00000        3.42778       16.18931       16.84589
       319         1        2.00000       16.25608        9.14498       16.80140
       320         1        2.00000        5.71128       19.68979       16.80140
       321         1        2.00000       10.37179        8.07184       16.87291
       322         1        2.00000       20.91661       18.61662       16.87291
       323         1        2.00000        1.60899        6.75637       16.84589
       324         1        2.00000       12.15380       17.30114       16.84589
       325         1        2.00000        4.53958        7.46328       16.84589
       326         1        2.00000       15.08441       18.00804       16.84589
       327         1        2.00000       17.27882        3.18080       16.84389
       328         1        2.00000        6.73402       13.72563       16.84389
       329         1        2.00000       20.50423        0.49398       16.84389
       330         1        2.00000        9.95942       11.03879       16.84389
       331         1        2.00000       16.86642        6.14777       16.87291
       332         1        2.00000        6.32159       16.69258       16.87291
       333         1        2.00000        4.03636       10.35713       16.87291
       334         1        2.00000       14.58117       20.90192       16.87291
       335         1        2.00000        8.34674        1.83739       16.84357
       336         1        2.00000       18.89155       12.38220       16.84357
       337         1        2.00000       14.32854        2.74971       16.88044
       338         1        2.00000        3.78373       13.29451       16.88044
       339         1        2.00000        5.38983        1.52876       16.83411
       340         1        2.00000       15.93464       12.07355       16.83411
       341         1        2.00000        7.43438        7.81918       16.88044
       342         1        2.00000       17.97923       18.36397       16.88044
       343         1        2.00000        2.36495        0.92514       16.88044
       344         1        2.00000       12.90975       11.46992       16.88044
       345         1        2.00000       20.23493        3.45011       16.84389
       346         1        2.00000        9.69013       13.99492       16.84389
       347         1        2.00000       19.80380        6.40042       16.88044
       348         1        2.00000        9.25899       16.94521       16.88044
       349         1        2.00000        2.11231        3.86254       16.87291
       350         1        2.00000       12.65712       14.40731       16.87291
       351         1        2.00000        2.42429        8.31599       18.90171
       352         1        2.00000       12.96910       18.86080       18.90171
       353         1        2.00000       15.79055        4.66365       18.93049
       354         1        2.00000        5.24575       15.20846       18.93049
       355         1        2.00000        5.52042        9.28112       18.93049
       356         1        2.00000       16.06522       19.82592       18.93049
       357         1        2.00000       12.41288        6.45973       18.90163
       358         1        2.00000        1.86808       17.00453       18.90163
       359         1        2.00000       11.44774        9.55581       18.93049
       360         1        2.00000        0.90293       20.10062       18.93049
       361         1        2.00000       14.82534        7.75978       18.90179
       362         1        2.00000        4.28054       18.30458       18.90179
       363         1        2.00000       15.92879        1.69847       18.95461
       364         1        2.00000        5.38399       12.24330       18.95461
       365         1        2.00000        3.72434        5.90351       18.90171
       366         1        2.00000       14.26917       16.44832       18.90171
       367         1        2.00000        8.48557        9.41934       18.95461
       368         1        2.00000       19.03038       19.96414       18.95461
       369         1        2.00000       17.67400        7.99077       18.99734
       370         1        2.00000        7.12920       18.53556       18.99734
       371         1        2.00000        0.62826        4.93832       18.93049
       372         1        2.00000       11.17307       15.48313       18.93041
       373         1        2.00000       12.66421        3.56370       19.00191
       374         1        2.00000        2.11940       14.10849       19.00191
       375         1        2.00000        0.76471        1.97616       18.95461
       376         1        2.00000       11.30952       12.52097       18.95461
       377         1        2.00000       12.73810        0.61980       18.99734
       378         1        2.00000        2.19330       11.16461       18.99734
       379         1        2.00000       18.89157        1.83731       18.97241
       380         1        2.00000        8.34676       12.38211       18.97241
       381         1        2.00000       20.61788        8.06469       19.00191
       382         1        2.00000       10.07309       18.60947       19.00191
       383         1        2.00000       18.75271        4.80006       18.95461
       384         1        2.00000        8.20791       15.34487       18.95461
       385         1        2.00000        9.56427        6.22865       18.99734
       386         1        2.00000       20.10909       16.77343       18.99726
       387         1        2.00000        3.95542        3.05487       18.99734
       388         1        2.00000       14.50023       13.59968       18.99726
       389         1        2.00000        4.02934        0.11099       19.00191
       390         1        2.00000       14.57415       10.65580       19.00191
       391         1        2.00000        9.86020        0.41846       18.99453
       392         1        2.00000       20.40500       10.96327       18.99453
       393         1        2.00000        6.83333        3.25613       18.99453
       394         1        2.00000       17.37814       13.80094       18.99453
       395         1        2.00000        6.92794        0.32387       18.99453
       396         1        2.00000       17.47272       10.86868       18.99453
       397         1        2.00000        6.62039        6.15473       19.00191
       398         1        2.00000       17.16521       16.69951       19.00191
       399         1        2.00000        9.76559        3.35074       18.99453
       400         1        2.00000       20.31041       13.89552       18.99453
       401         1        2.00000        2.19347        3.05435       21.11953
       402         1        2.00000       12.73827       13.59915       21.11953
       403         1        2.00000        9.56399        7.99056       21.11953
       404         1        2.00000       20.10880       18.53537       21.11953
       405         1        2.00000       14.50014        0.61995       21.11953
       406         1        2.00000        3.95534       11.16476       21.11953
       407         1        2.00000       14.57417        3.56393       21.11488
       408         1        2.00000        4.02936       14.10872       21.11488
       409         1        2.00000        6.62003        8.06456       21.11488
       410         1        2.00000       17.16486       18.60939       21.11488
       411         1        2.00000        2.11944        0.11038       21.11488
       412         1        2.00000       12.66423       10.65521       21.11488
       413         1        2.00000       17.37807        0.41844       21.12233
       414         1        2.00000        6.83327       10.96325       21.12233
       415         1        2.00000       17.67442        6.22867       21.11945
       416         1        2.00000        7.12962       16.77348       21.11953
       417         1        2.00000       17.47283        3.35074       21.12233
       418         1        2.00000        6.92802       13.89555       21.12233
       419         1        2.00000       20.40513        3.25598       21.12233
       420         1        2.00000        9.86032       13.80079       21.12233
       421         1        2.00000       20.31037        0.32368       21.12233
       422         1        2.00000        9.76557       10.86849       21.12233
       423         1        2.00000       18.75257        9.41925       21.16226
       424         1        2.00000        8.20776       19.96406       21.16226
       425         1        2.00000        8.34680        1.83720       21.14446
       426         1        2.00000       18.89159       12.38201       21.14446
       427         1        2.00000        8.48583        4.79997       21.16226
       428         1        2.00000       19.03065       15.34478       21.16226
       429         1        2.00000       20.61839        6.15465       21.11488
       430         1        2.00000       10.07358       16.69947       21.11488
       431         1        2.00000        5.38403        1.97622       21.16226
       432         1        2.00000       15.92884       12.52103       21.16226
       433         1        2.00000        5.52069        4.93839       21.18638
       434         1        2.00000       16.06548       15.48319       21.18646
       435         1        2.00000       11.30956        1.69816       21.16226
       436         1        2.00000        0.76475       12.24294       21.16226
       437         1        2.00000       11.44799        4.66329       21.18646
       438         1        2.00000        0.90320       15.20810       21.18646
       439         1        2.00000        3.72402        8.31608       21.21508
       440         1        2.00000       14.26883       18.86090       21.21508
       441         1        2.00000        2.42478        5.90298       21.21516
       442         1        2.00000       12.96958       16.44779       21.21516
       443         1        2.00000       15.79038        9.55585       21.18646
       444         1        2.00000        5.24558       20.10066       21.18646
       445         1        2.00000        0.62811        9.28078       21.18646
       446         1        2.00000       11.17292       19.82559       21.18646
       447         1        2.00000       12.41263        7.75916       21.21516
       448         1        2.00000        1.86782       18.30397       21.21516
       449         1        2.00000       14.82574        6.45992       21.21508
       450         1        2.00000        4.28094       17.00472       21.21508
       451         1        2.00000       10.37202        6.14745       23.24388
       452         1        2.00000       20.91685       16.69226       23.24396
       453         1        2.00000        3.78369        0.92493       23.23643
       454         1        2.00000       14.32849       11.46973       23.23643
       455         1        2.00000        2.11236       10.35669       23.24388
       456         1        2.00000       12.65716       20.90149       23.24388
       457         1        2.00000        7.43468        6.40028       23.23643
       458         1        2.00000       17.97948       16.94508       23.23643
       459         1        2.00000        4.03651        3.86229       23.24388
       460         1        2.00000       14.58129       14.40709       23.24388
       461         1        2.00000       13.97252        8.57487       23.27098
       462         1        2.00000        3.42772       19.11967       23.27098
       463         1        2.00000       19.80378        7.81878       23.23643
       464         1        2.00000        9.25897       18.36361       23.23643
       465         1        2.00000       16.86642        8.07159       23.24388
       466         1        2.00000        6.32163       18.61639       23.24388
       467         1        2.00000        1.60905        7.46279       23.27098
       468         1        2.00000       12.15384       18.00760       23.27098
       469         1        2.00000        4.53979        6.75623       23.27098
       470         1        2.00000       15.08460       17.30103       23.27090
       471         1        2.00000        9.69017        0.22435       23.27298
       472         1        2.00000       20.23498       10.76914       23.27290
       473         1        2.00000        7.00348        3.44990       23.27290
       474         1        2.00000       17.54829       13.99471       23.27290
       475         1        2.00000       19.20038        4.79403       23.28268
       476         1        2.00000        8.65558       15.33886       23.28268
       477         1        2.00000        9.95961        3.18046       23.27298
       478         1        2.00000       20.50442       13.72527       23.27298
       479         1        2.00000       12.90996        2.74924       23.23643
       480         1        2.00000        2.36516       13.29405       23.23643
       481         1        2.00000       10.98216        9.14460       23.31539
       482         1        2.00000        0.43736       19.68941       23.31539
       483         1        2.00000       13.26596        5.64411       23.27098
       484         1        2.00000        2.72115       16.18891       23.27098
       485         1        2.00000        1.03934        4.47243       23.31539
       486         1        2.00000       11.58412       15.01724       23.31539
       487         1        2.00000       15.93472        2.14587       23.28268
       488         1        2.00000        5.38991       12.69065       23.28268
       489         1        2.00000        6.73404        0.49377       23.27290
       490         1        2.00000       17.27885       11.03858       23.27290
       491         1        2.00000        8.03807        9.42501       23.28268
       492         1        2.00000       18.58288       19.96984       23.28268
       493         1        2.00000       18.89163        1.83712       23.27322
       494         1        2.00000        8.34683       12.38192       23.27322
       495         1        2.00000        0.75893        1.52834       23.28268
       496         1        2.00000       11.30374       12.07315       23.28268
       497         1        2.00000        5.10951        9.74656       23.31539
       498         1        2.00000       15.65431       20.29137       23.31539
       499         1        2.00000       16.25629        5.07444       23.31531
       500         1        2.00000        5.71149       15.61922       23.31531
       501         1        2.00000       15.09447        6.86408       25.36166
       502         1        2.00000        4.54966       17.40889       25.36166
       503         1        2.00000       12.14403        7.35481       25.36166
       504         1        2.00000        1.59923       17.89962       25.36166
       505         1        2.00000        3.31982        8.58465       25.36166
       506         1        2.00000       13.86463       19.12946       25.36166
       507         1        2.00000       12.61167       10.30036       25.37160
       508         1        2.00000        2.06687       20.84516       25.37160
       509         1        2.00000        9.20077        7.75617       25.36623
       510         1        2.00000       19.74557       18.30100       25.36623
       511         1        2.00000        8.73184        4.79536       25.37529
       512         1        2.00000       19.27664       15.34016       25.37529
       513         1        2.00000       18.03773        6.46272       25.36615
       514         1        2.00000        7.49293       17.00755       25.36615
       515         1        2.00000        2.82909        5.63422       25.36166
       516         1        2.00000       13.37389       16.17902       25.36166
       517         1        2.00000       11.66724        4.39777       25.38178
       518         1        2.00000        1.12243       14.94258       25.38178
       519         1        2.00000       18.50666        9.42356       25.37537
       520         1        2.00000        7.96186       19.96836       25.37537
       521         1        2.00000        0.36278        9.06147       25.38178
       522         1        2.00000       10.90759       19.60628       25.38178
       523         1        2.00000       11.30515        1.45204       25.37529
       524         1        2.00000        0.76034       11.99685       25.37529
       525         1        2.00000       15.57128        9.82110       25.38178
       526         1        2.00000        5.02646       20.36590       25.38178
       527         1        2.00000        2.42773        2.69095       25.36615
       528         1        2.00000       12.97254       13.23576       25.36615
       529         1        2.00000       20.97313        6.10188       25.37160
       530         1        2.00000       10.42833       16.64669       25.37160
       531         1        2.00000        5.38854        2.22204       25.37537
       532         1        2.00000       15.93335       12.76683       25.37537
       533         1        2.00000       17.60036        3.49318       25.39381
       534         1        2.00000        7.05555       14.03798       25.39381
       535         1        2.00000        5.78610        5.15742       25.38178
       536         1        2.00000       16.33091       15.70225       25.38178
       537         1        2.00000       20.54780        3.12835       25.39381
       538         1        2.00000       10.00299       13.67318       25.39381
       539         1        2.00000       14.26598        0.98311       25.36615
       540         1        2.00000        3.72118       11.52792       25.36615
       541         1        2.00000        8.34685        1.83705       25.38691
       542         1        2.00000       18.89165       12.38186       25.38691
       543         1        2.00000        6.26537        8.11703       25.37160
       544         1        2.00000       16.81017       18.66184       25.37160
       545         1        2.00000       20.18297        0.18093       25.39389
       546         1        2.00000        9.63816       10.72571       25.39389
       547         1        2.00000       14.62683        3.91851       25.37160
       548         1        2.00000        4.08202       14.46332       25.37160
       549         1        2.00000       17.23553        0.54574       25.39381
       550         1        2.00000        6.69072       11.09054       25.39381
       551         1        2.00000        7.50052        6.46871       27.47808
       552         1        2.00000       18.04533       17.01352       27.47808
       553         1        2.00000       13.84141        8.58318       27.47023
       554         1        2.00000        3.29660       19.12798       27.47023
       555         1        2.00000       10.88935        9.02085       27.47696
       556         1        2.00000        0.34454       19.56566       27.47696
       557         1        2.00000        3.71515        0.99062       27.47808
       558         1        2.00000       14.25995       11.53543       27.47808
       559         1        2.00000       10.44701        6.07029       27.47560
       560         1        2.00000       20.99182       16.61509       27.47560
       561         1        2.00000       19.30170        4.79635       27.48329
       562         1        2.00000        8.75689       15.34115       27.48329
       563         1        2.00000        9.62083        0.16153       27.48546
       564         1        2.00000       20.16563       10.70633       27.48546
       565         1        2.00000       10.02233        3.11093       27.48546
       566         1        2.00000       20.56714       13.65574       27.48546
       567         1        2.00000        0.76144        1.42697       27.48329
       568         1        2.00000       11.30625       11.97177       27.48329
       569         1        2.00000        7.07293        3.51243       27.48546
       570         1        2.00000       17.61773       14.05724       27.48546
       571         1        2.00000        4.11357        3.93711       27.47560
       572         1        2.00000       14.65838       14.48192       27.47560
       573         1        2.00000        4.54827        6.88726       27.47023
       574         1        2.00000       15.09308       17.43206       27.47023
       575         1        2.00000        6.67142        0.56303       27.48546
       576         1        2.00000       17.21623       11.10784       27.48546
       577         1        2.00000       16.34919        5.19791       27.47696
       578         1        2.00000        5.80439       15.74272       27.47696
       579         1        2.00000        1.16301        4.37947       27.47696
       580         1        2.00000       11.70781       14.92428       27.47696
       581         1        2.00000       16.79155        8.14848       27.47560
       582         1        2.00000        6.24674       18.69328       27.47560
       583         1        2.00000       13.39715        5.63559       27.47023
       584         1        2.00000        2.85235       16.18039       27.47023
       585         1        2.00000        7.93684        9.42242       27.48329
       586         1        2.00000       18.48165       19.96724       27.48329
       587         1        2.00000        1.60068        7.33151       27.47023
       588         1        2.00000       12.14549       17.87632       27.47023
       589         1        2.00000       18.89167        1.83699       27.49724
       590         1        2.00000        8.34687       12.38180       27.49724
       591         1        2.00000        2.03538       10.28165       27.47560
       592         1        2.00000       12.58019       20.82646       27.47560
       593         1        2.00000       15.93232        2.24699       27.48329
       594         1        2.00000        5.38751       12.79180       27.48329
       595         1        2.00000       19.73802        7.75007       27.47808
       596         1        2.00000        9.19321       18.29488       27.47808
       597         1        2.00000        4.98594        9.83930       27.47696
       598         1        2.00000       15.53075       20.38412       27.47696
       599         1        2.00000       12.97861        2.68334       27.47808
       600         1        2.00000        2.43380       13.22814       27.47808
       601         1        2.00000       17.20621        0.56704       29.58616
       602         1        2.00000        6.66141       11.11184       29.58616
       603         1        2.00000       15.09413        6.89506       29.57831
       604         1        2.00000        4.54932       17.43987       29.57831
       605         1        2.00000        2.86022        5.63451       29.57831
       606         1        2.00000       13.40502       16.17932       29.57831
       607         1        2.00000        8.76512        4.79156       29.58384
       608         1        2.00000       19.30992       15.33637       29.58384
       609         1        2.00000        5.39226        2.25515       29.58384
       610         1        2.00000       15.93706       12.79996       29.58384
       611         1        2.00000       15.52143        9.84621       29.58055
       612         1        2.00000        4.97662       20.39102       29.58055
       613         1        2.00000       20.16158        0.15144       29.58616
       614         1        2.00000        9.61678       10.69625       29.58616
       615         1        2.00000        5.81137        5.20722       29.58055
       616         1        2.00000       16.35618       15.75202       29.58055
       617         1        2.00000       12.57076       10.27416       29.58087
       618         1        2.00000        2.02595       20.81897       29.58087
       619         1        2.00000        2.44017        2.68232       29.58248
       620         1        2.00000       12.98498       13.22713       29.58248
       621         1        2.00000        6.23932        8.15788       29.58087
       622         1        2.00000       16.78413       18.70269       29.58087
       623         1        2.00000        0.33760        9.01147       29.58055
       624         1        2.00000       10.88243       19.55627       29.58055
       625         1        2.00000        8.34689        1.83693       29.58929
       626         1        2.00000       18.89169       12.38173       29.58929
       627         1        2.00000       20.99926        6.06078       29.58087
       628         1        2.00000       10.45446       16.60560       29.58087
       629         1        2.00000       18.47349        9.42710       29.58384
       630         1        2.00000        7.92868       19.97191       29.58384
       631         1        2.00000        9.19229        7.74364       29.58248
       632         1        2.00000       19.73709       18.28845       29.58248
       633         1        2.00000       14.66785        3.94450       29.58087
       634         1        2.00000        4.12304       14.48930       29.58087
       635         1        2.00000       20.57718        3.10682       29.58616
       636         1        2.00000       10.03237       13.65162       29.58616
       637         1        2.00000       12.14447        7.32360       29.57831
       638         1        2.00000        1.59967       17.86841       29.57831
       639         1        2.00000       18.04630        6.47502       29.58248
       640         1        2.00000        7.50149       17.01982       29.58248
       641         1        2.00000       11.71718        4.37245       29.58055
       642         1        2.00000        1.17237       14.91725       29.58055
       643         1        2.00000       11.30152        1.41872       29.58384
       644         1        2.00000        0.75672       11.96353       29.58384
       645         1        2.00000        3.28876        8.58417       29.57831
       646         1        2.00000       13.83356       19.12897       29.57831
       647         1        2.00000       14.25360        0.99153       29.58248
       648         1        2.00000        3.70880       11.53633       29.58248
       649         1        2.00000       17.62180        3.52241       29.58616
       650         1        2.00000        7.07700       14.06721       29.58616
       651         1        2.00000        7.50242        6.47595       31.68543
       652         1        2.00000       18.04722       17.02075       31.68543
       653         1        2.00000        6.65974        0.56978       31.68663
       654         1        2.00000       17.20455       11.11458       31.68663
       655         1        2.00000        4.12724        3.94582       31.68511
       656         1        2.00000       14.67204       14.49063       31.68511
       657         1        2.00000       10.03408        3.10399       31.68663
       658         1        2.00000       20.57888       13.64880       31.68663
       659         1        2.00000       16.78275        8.16202       31.68511
       660         1        2.00000        6.23797       18.70682       31.68511
       661         1        2.00000        1.59897        7.32143       31.68430
       662         1        2.00000       12.14378       17.86623       31.68430
       663         1        2.00000       10.45585        6.05656       31.68511
       664         1        2.00000       21.00066       16.60136       31.68511
       665         1        2.00000       15.93790        2.25775       31.68631
       666         1        2.00000        5.39310       12.80256       31.68631
       667         1        2.00000        0.75591        1.41602       31.68631
       668         1        2.00000       11.30072       11.96083       31.68631
       669         1        2.00000        7.07980        3.52405       31.68663
       670         1        2.00000       17.62461       14.06886       31.68663
       671         1        2.00000       16.35875        5.21059       31.68535
       672         1        2.00000        5.81394       15.75540       31.68535
       673         1        2.00000        7.92605        9.42788       31.68631
       674         1        2.00000       18.47085       19.97269       31.68631
       675         1        2.00000       12.98597        2.68138       31.68543
       676         1        2.00000        2.44116       13.22618       31.68543
       677         1        2.00000        9.61402        0.14972       31.68663
       678         1        2.00000       20.15882       10.69452       31.68663
       679         1        2.00000        1.17581        4.36985       31.68535
       680         1        2.00000       11.72062       14.91466       31.68535
       681         1        2.00000       13.40717        5.63375       31.68430
       682         1        2.00000        2.86237       16.17856       31.68430
       683         1        2.00000       13.83145        8.58482       31.68430
       684         1        2.00000        3.28665       19.12963       31.68430
       685         1        2.00000        3.70785        0.99239       31.68543
       686         1        2.00000       14.25266       11.53720       31.68543
       687         1        2.00000       19.73621        7.74263       31.68543
       688         1        2.00000        9.19140       18.28744       31.68543
       689         1        2.00000       10.87988        9.00799       31.68535
       690         1        2.00000        0.33507       19.55279       31.68535
       691         1        2.00000        4.55004        6.89715       31.68430
       692         1        2.00000       15.09485       17.44195       31.68430
       693         1        2.00000        4.97320        9.84872       31.68535
       694         1        2.00000       15.51801       20.39353       31.68535
       695         1        2.00000       18.89172        1.83688       31.68767
       696         1        2.00000        8.34691       12.38169       31.68767
       697         1        2.00000        2.02178       10.27275       31.68511
       698         1        2.00000       12.56658       20.81756       31.68511
       699         1        2.00000       19.31256        4.79070       31.68631
       700         1        2.00000        8.76777       15.33550       31.68631
       701         1        2.00000       15.51748        9.85014       33.78886
       702         1        2.00000        4.97268       20.39494       33.78886
       703         1        2.00000       11.29992        1.41528       33.78894
       704         1        2.00000        0.75511       11.96011       33.78894
       705         1        2.00000        8.76847        4.78985       33.78894
       706         1        2.00000       19.31328       15.33466       33.78894
       707         1        2.00000       18.47018        9.42866       33.78894
       708         1        2.00000        7.92537       19.97347       33.78894
       709         1        2.00000        2.86332        5.63333       33.78870
       710         1        2.00000       13.40812       16.17814       33.78870
       711         1        2.00000       20.57905        3.10283       33.78902
       712         1        2.00000       10.03425       13.64764       33.78902
       713         1        2.00000       14.67312        3.94595       33.78878
       714         1        2.00000        4.12831       14.49076       33.78878
       715         1        2.00000        6.23782        8.16305       33.78878
       716         1        2.00000       16.78263       18.70786       33.78878
       717         1        2.00000       12.14340        7.32044       33.78870
       718         1        2.00000        1.59859       17.86524       33.78870
       719         1        2.00000       15.09525        6.89805       33.78870
       720         1        2.00000        4.55044       17.44286       33.78870
       721         1        2.00000       17.62573        3.52418       33.78902
       722         1        2.00000        7.08092       14.06899       33.78902
       723         1        2.00000        0.33364        9.00739       33.78886
       724         1        2.00000       10.87844       19.55220       33.78886
       725         1        2.00000        2.44180        2.68076       33.78878
       726         1        2.00000       12.98660       13.22557       33.78878
       727         1        2.00000        5.39392        2.25840       33.78894
       728         1        2.00000       15.93873       12.80321       33.78894
       729         1        2.00000        9.19083        7.74198       33.78878
       730         1        2.00000       19.73564       18.28678       33.78878
       731         1        2.00000       20.15773        0.14953       33.78902
       732         1        2.00000        9.61292       10.69433       33.78902
       733         1        2.00000       11.72118        4.36835       33.78886
       734         1        2.00000        1.17638       14.91316       33.78886
       735         1        2.00000        5.81540        5.21110       33.78886
       736         1        2.00000       16.36020       15.75590       33.78886
       737         1        2.00000       14.25204        0.99292       33.78878
       738         1        2.00000        3.70724       11.53773       33.78878
       739         1        2.00000       12.56553       10.27256       33.78878
       740         1        2.00000        2.02072       20.81737       33.78878
       741         1        2.00000        8.34693        1.83684       33.78902
       742         1        2.00000       18.89174       12.38165       33.78902
       743         1        2.00000       21.00082        6.05546       33.78878
       744         1        2.00000       10.45602       16.60027       33.78878
       745         1        2.00000       17.20440        0.57085       33.78902
       746         1        2.00000        6.65959       11.11566       33.78902
       747         1        2.00000       18.04782        6.47654       33.78878
       748         1        2.00000        7.50301       17.02134       33.78878
       749         1        2.00000        3.28572        8.58516       33.78870
       750         1        2.00000       13.83053       19.12999       33.78870
       751         1        2.00000        7.92520        9.42891       44.30522
       752         1        2.00000       18.47001       19.97372       44.30522
       753         1        2.00000        4.12882        3.94582       44.30514
       754         1        2.00000       14.67362       14.49063       44.30514
       755         1        2.00000       16.78273        8.16352       44.30514
       756         1        2.00000        6.23793       18.70832       44.30514
       757         1        2.00000       19.31347        4.78954       44.30522
       758         1        2.00000        8.76866       15.33432       44.30522
       759         1        2.00000       13.83031        8.58539       44.30505
       760         1        2.00000        3.28551       19.13020       44.30505
       761         1        2.00000       18.89174        1.83682       44.30530
       762         1        2.00000        8.34693       12.38161       44.30530
       763         1        2.00000        9.61246        0.14961       44.30522
       764         1        2.00000       20.15728       10.69442       44.30522
       765         1        2.00000       10.03412        3.10235       44.30522
       766         1        2.00000       20.57895       13.64715       44.30522
       767         1        2.00000       10.45593        6.05493       44.30514
       768         1        2.00000       21.00074       16.59974       44.30514
       769         1        2.00000       19.73541        7.74193       44.30522
       770         1        2.00000        9.19060       18.28674       44.30522
       771         1        2.00000       15.93902        2.25855       44.30522
       772         1        2.00000        5.39424       12.80331       44.30522
       773         1        2.00000        2.02024       10.27260       44.30514
       774         1        2.00000       12.56504       20.81743       44.30514
       775         1        2.00000        1.17646        4.36779       44.30514
       776         1        2.00000       11.72127       14.91259       44.30514
       777         1        2.00000       13.40835        5.63306       44.30505
       778         1        2.00000        2.86357       16.17784       44.30505
       779         1        2.00000        3.70724        0.99315       44.30522
       780         1        2.00000       14.25204       11.53796       44.30522
       781         1        2.00000        6.65974        0.57128       44.30522
       782         1        2.00000       17.20455       11.11610       44.30522
       783         1        2.00000       16.36077        5.21116       44.30514
       784         1        2.00000        5.81597       15.75594       44.30514
       785         1        2.00000        1.59836        7.32018       44.30505
       786         1        2.00000       12.14317       17.86501       44.30505
       787         1        2.00000        7.50326        6.47651       44.30522
       788         1        2.00000       18.04807       17.02132       44.30522
       789         1        2.00000       12.98662        2.68049       44.30522
       790         1        2.00000        2.44182       13.22528       44.30514
       791         1        2.00000        0.75484        1.41509       44.30522
       792         1        2.00000       11.29965       11.95990       44.30522
       793         1        2.00000        4.55070        6.89824       44.30505
       794         1        2.00000       15.09550       17.44305       44.30505
       795         1        2.00000        4.97259        9.85064       44.30514
       796         1        2.00000       15.51740       20.39545       44.30514
       797         1        2.00000        7.08141        3.52401       44.30522
       798         1        2.00000       17.62621       14.06882       44.30522
       799         1        2.00000       10.87792        9.00729       44.30514
       800         1        2.00000        0.33311       19.55210       44.30514
       801         1        2.00000        3.28572        8.58516       46.40857
       802         1        2.00000       13.83053       19.12997       46.40857
       803         1        2.00000       18.04782        6.47654       46.40849
       804         1        2.00000        7.50301       17.02132       46.40849
       805         1        2.00000       17.20440        0.57085       46.40825
       806         1        2.00000        6.65959       11.11564       46.40825
       807         1        2.00000       21.00082        6.05546       46.40849
       808         1        2.00000       10.45602       16.60027       46.40849
       809         1        2.00000        8.34693        1.83684       46.40825
       810         1        2.00000       18.89174       12.38165       46.40825
       811         1        2.00000       12.56553       10.27256       46.40849
       812         1        2.00000        2.02072       20.81735       46.40849
       813         1        2.00000       14.25204        0.99292       46.40849
       814         1        2.00000        3.70724       11.53773       46.40849
       815         1        2.00000        5.81540        5.21110       46.40841
       816         1        2.00000       16.36022       15.75590       46.40841
       817         1        2.00000       11.72118        4.36835       46.40841
       818         1        2.00000        1.17638       14.91316       46.40841
       819         1        2.00000       20.15773        0.14953       46.40825
       820         1        2.00000        9.61292       10.69433       46.40825
       821         1        2.00000        9.19085        7.74198       46.40849
       822         1        2.00000       19.73566       18.28678       46.40849
       823         1        2.00000        5.39392        2.25840       46.40841
       824         1        2.00000       15.93873       12.80321       46.40841
       825         1        2.00000        2.44180        2.68076       46.40849
       826         1        2.00000       12.98660       13.22557       46.40849
       827         1        2.00000        0.33364        9.00739       46.40841
       828         1        2.00000       10.87844       19.55220       46.40841
       829         1        2.00000       17.62573        3.52418       46.40825
       830         1        2.00000        7.08092       14.06897       46.40825
       831         1        2.00000       15.09525        6.89805       46.40857
       832         1        2.00000        4.55044       17.44284       46.40857
       833         1        2.00000       12.14340        7.32044       46.40857
       834         1        2.00000        1.59861       17.86524       46.40857
       835         1        2.00000        6.23782        8.16303       46.40849
       836         1        2.00000       16.78263       18.70786       46.40849
       837         1        2.00000       14.67312        3.94595       46.40849
       838         1        2.00000        4.12831       14.49074       46.40849
       839         1        2.00000       20.57905        3.10283       46.40825
       840         1        2.00000       10.03425       13.64764       46.40825
       841         1        2.00000        2.86332        5.63333       46.40857
       842         1        2.00000       13.40812       16.17814       46.40857
       843         1        2.00000       18.47018        9.42866       46.40841
       844         1        2.00000        7.92537       19.97345       46.40841
       845         1        2.00000        8.76847        4.78985       46.40841
       846         1        2.00000       19.31330       15.33466       46.40841
       847         1        2.00000       11.29992        1.41528       46.40841
       848         1        2.00000        0.75513       11.96009       46.40833
       849         1        2.00000       15.51748        9.85014       46.40841
       850         1        2.00000        4.97268       20.39494       46.40841
       851         1        2.00000       19.31258        4.79070       48.51104
       852         1        2.00000        8.76777       15.33550       48.51104
       853         1        2.00000        2.02178       10.27273       48.51224
       854         1        2.00000       12.56658       20.81754       48.51224
       855         1        2.00000       18.89172        1.83688       48.50967
       856         1        2.00000        8.34691       12.38169       48.50967
       857         1        2.00000        4.97320        9.84872       48.51192
       858         1        2.00000       15.51801       20.39353       48.51192
       859         1        2.00000        4.55004        6.89713       48.51304
       860         1        2.00000       15.09485       17.44195       48.51304
       861         1        2.00000       10.87988        9.00799       48.51192
       862         1        2.00000        0.33507       19.55277       48.51192
       863         1        2.00000       19.73623        7.74263       48.51192
       864         1        2.00000        9.19140       18.28744       48.51192
       865         1        2.00000        3.70785        0.99237       48.51192
       866         1        2.00000       14.25266       11.53718       48.51192
       867         1        2.00000       13.83145        8.58480       48.51304
       868         1        2.00000        3.28665       19.12961       48.51304
       869         1        2.00000       13.40717        5.63375       48.51304
       870         1        2.00000        2.86237       16.17856       48.51304
       871         1        2.00000        1.17581        4.36985       48.51192
       872         1        2.00000       11.72062       14.91466       48.51192
       873         1        2.00000        9.61402        0.14972       48.51064
       874         1        2.00000       20.15884       10.69452       48.51064
       875         1        2.00000       12.98597        2.68138       48.51192
       876         1        2.00000        2.44116       13.22618       48.51192
       877         1        2.00000        7.92607        9.42788       48.51104
       878         1        2.00000       18.47087       19.97269       48.51104
       879         1        2.00000       16.35875        5.21059       48.51192
       880         1        2.00000        5.81394       15.75540       48.51192
       881         1        2.00000        7.07980        3.52403       48.51064
       882         1        2.00000       17.62461       14.06884       48.51064
       883         1        2.00000        0.75591        1.41602       48.51104
       884         1        2.00000       11.30072       11.96083       48.51104
       885         1        2.00000       15.93790        2.25773       48.51104
       886         1        2.00000        5.39310       12.80253       48.51104
       887         1        2.00000       10.45587        6.05656       48.51224
       888         1        2.00000       21.00068       16.60136       48.51224
       889         1        2.00000        1.59897        7.32143       48.51304
       890         1        2.00000       12.14378       17.86623       48.51304
       891         1        2.00000       16.78278        8.16202       48.51224
       892         1        2.00000        6.23797       18.70682       48.51224
       893         1        2.00000       10.03408        3.10399       48.51064
       894         1        2.00000       20.57888       13.64880       48.51064
       895         1        2.00000        4.12724        3.94582       48.51224
       896         1        2.00000       14.67204       14.49063       48.51224
       897         1        2.00000        6.65974        0.56976       48.51064
       898         1        2.00000       17.20457       11.11456       48.51064
       899         1        2.00000        7.50242        6.47595       48.51192
       900         1        2.00000       18.04722       17.02075       48.51192
       901         1        2.00000       17.62180        3.52241       50.61118
       902         1        2.00000        7.07700       14.06721       50.61118
       903         1        2.00000       14.25360        0.99153       50.61487
       904         1        2.00000        3.70880       11.53633       50.61487
       905         1        2.00000        3.28876        8.58415       50.61896
       906         1        2.00000       13.83356       19.12895       50.61896
       907         1        2.00000       11.30152        1.41870       50.61351
       908         1        2.00000        0.75672       11.96350       50.61351
       909         1        2.00000       11.71718        4.37245       50.61679
       910         1        2.00000        1.17237       14.91725       50.61679
       911         1        2.00000       18.04630        6.47502       50.61487
       912         1        2.00000        7.50149       17.01982       50.61487
       913         1        2.00000       12.14447        7.32360       50.61896
       914         1        2.00000        1.59967       17.86841       50.61896
       915         1        2.00000       20.57720        3.10682       50.61118
       916         1        2.00000       10.03239       13.65162       50.61118
       917         1        2.00000       14.66785        3.94450       50.61639
       918         1        2.00000        4.12304       14.48930       50.61639
       919         1        2.00000        9.19229        7.74364       50.61487
       920         1        2.00000       19.73709       18.28845       50.61487
       921         1        2.00000       18.47349        9.42710       50.61351
       922         1        2.00000        7.92868       19.97191       50.61351
       923         1        2.00000       20.99926        6.06078       50.61639
       924         1        2.00000       10.45446       16.60558       50.61639
       925         1        2.00000        8.34689        1.83693       50.60806
       926         1        2.00000       18.89169       12.38173       50.60806
       927         1        2.00000        0.33762        9.01144       50.61679
       928         1        2.00000       10.88243       19.55625       50.61679
       929         1        2.00000        6.23932        8.15786       50.61639
       930         1        2.00000       16.78413       18.70267       50.61639
       931         1        2.00000        2.44017        2.68232       50.61487
       932         1        2.00000       12.98498       13.22713       50.61487
       933         1        2.00000       12.57076       10.27416       50.61639
       934         1        2.00000        2.02595       20.81897       50.61639
       935         1        2.00000        5.81137        5.20719       50.61679
       936         1        2.00000       16.35618       15.75200       50.61679
       937         1        2.00000       20.16158        0.15144       50.61118
       938         1        2.00000        9.61678       10.69625       50.61118
       939         1        2.00000       15.52143        9.84619       50.61679
       940         1        2.00000        4.97662       20.39100       50.61679
       941         1        2.00000        5.39228        2.25513       50.61351
       942         1        2.00000       15.93708       12.79994       50.61351
       943         1        2.00000        8.76512        4.79156       50.61351
       944         1        2.00000       19.30992       15.33637       50.61351
       945         1        2.00000        2.86022        5.63449       50.61896
       946         1        2.00000       13.40502       16.17930       50.61896
       947         1        2.00000       15.09413        6.89506       50.61896
       948         1        2.00000        4.54932       17.43984       50.61896
       949         1        2.00000       17.20621        0.56704       50.61118
       950         1        2.00000        6.66141       11.11184       50.61118
       951         1        2.00000       12.97861        2.68332       52.71926
       952         1        2.00000        2.43380       13.22812       52.71926
       953         1        2.00000        4.98594        9.83930       52.72039
       954         1        2.00000       15.53075       20.38410       52.72039
       955         1        2.00000       19.73802        7.75005       52.71926
       956         1        2.00000        9.19321       18.29486       52.71926
       957         1        2.00000       15.93232        2.24699       52.71397
       958         1        2.00000        5.38751       12.79180       52.71397
       959         1        2.00000        2.03538       10.28165       52.72175
       960         1        2.00000       12.58019       20.82646       52.72175
       961         1        2.00000       18.89167        1.83697       52.70010
       962         1        2.00000        8.34687       12.38178       52.70010
       963         1        2.00000        1.60068        7.33149       52.72704
       964         1        2.00000       12.14549       17.87629       52.72704
       965         1        2.00000        7.93686        9.42242       52.71397
       966         1        2.00000       18.48167       19.96722       52.71397
       967         1        2.00000       13.39715        5.63557       52.72704
       968         1        2.00000        2.85235       16.18037       52.72704
       969         1        2.00000       16.79155        8.14848       52.72175
       970         1        2.00000        6.24674       18.69328       52.72175
       971         1        2.00000        1.16301        4.37945       52.72039
       972         1        2.00000       11.70781       14.92425       52.72039
       973         1        2.00000       16.34919        5.19791       52.72039
       974         1        2.00000        5.80439       15.74270       52.72039
       975         1        2.00000        6.67142        0.56303       52.71189
       976         1        2.00000       17.21623       11.10784       52.71189
       977         1        2.00000        4.54827        6.88726       52.72704
       978         1        2.00000       15.09308       17.43206       52.72704
       979         1        2.00000        4.11357        3.93709       52.72175
       980         1        2.00000       14.65838       14.48190       52.72175
       981         1        2.00000        7.07293        3.51243       52.71189
       982         1        2.00000       17.61773       14.05724       52.71189
       983         1        2.00000        0.76144        1.42694       52.71397
       984         1        2.00000       11.30625       11.97175       52.71397
       985         1        2.00000       10.02233        3.11093       52.71189
       986         1        2.00000       20.56714       13.65574       52.71189
       987         1        2.00000        9.62083        0.16153       52.71189
       988         1        2.00000       20.16563       10.70633       52.71189
       989         1        2.00000       19.30170        4.79635       52.71397
       990         1        2.00000        8.75689       15.34115       52.71397
       991         1        2.00000       10.44701        6.07029       52.72175
       992         1        2.00000       20.99182       16.61509       52.72175
       993         1        2.00000        3.71515        0.99062       52.71926
       994         1        2.00000       14.25995       11.53543       52.71926
       995         1        2.00000       10.88935        9.02085       52.72039
       996         1        2.00000        0.34454       19.56566       52.72039
       997         1        2.00000       13.84141        8.58318       52.72704
       998         1        2.00000        3.29660       19.12798       52.72704
       999         1        2.00000        7.50052        6.46869       52.71926
      1000         1        2.00000       18.04533       17.01352       52.71926
      1001         1        2.00000       17.23553        0.54574       54.80354
      1002         1        2.00000        6.69072       11.09054       54.80354
      1003         1        2.00000       14.62685        3.91849       54.82574
      1004         1        2.00000        4.08204       14.46330       54.82574
      1005         1        2.00000       20.18297        0.18091       54.80354
      1006         1        2.00000        9.63816       10.72571       54.80354
      1007         1        2.00000        6.26537        8.11701       54.82574
      1008         1        2.00000       16.81017       18.66182       54.82574
      1009         1        2.00000        8.34685        1.83703       54.81043
      1010         1        2.00000       18.89165       12.38184       54.81043
      1011         1        2.00000       14.26598        0.98309       54.83111
      1012         1        2.00000        3.72118       11.52790       54.83111
      1013         1        2.00000       20.54780        3.12835       54.80354
      1014         1        2.00000       10.00299       13.67316       54.80354
      1015         1        2.00000        5.78612        5.15742       54.81556
      1016         1        2.00000       16.33093       15.70223       54.81556
      1017         1        2.00000       17.60036        3.49318       54.80354
      1018         1        2.00000        7.05555       14.03798       54.80354
      1019         1        2.00000       20.97313        6.10186       54.82574
      1020         1        2.00000       10.42833       16.64666       54.82574
      1021         1        2.00000        5.38856        2.22202       54.82205
      1022         1        2.00000       15.93337       12.76683       54.82197
      1023         1        2.00000        2.42773        2.69093       54.83119
      1024         1        2.00000       12.97254       13.23574       54.83119
      1025         1        2.00000       15.57128        9.82110       54.81556
      1026         1        2.00000        5.02648       20.36590       54.81556
      1027         1        2.00000       11.30515        1.45204       54.82205
      1028         1        2.00000        0.76036       11.99685       54.82205
      1029         1        2.00000        0.36278        9.06147       54.81556
      1030         1        2.00000       10.90759       19.60628       54.81556
      1031         1        2.00000       18.50666        9.42354       54.82197
      1032         1        2.00000        7.96186       19.96834       54.82197
      1033         1        2.00000       11.66724        4.39775       54.81556
      1034         1        2.00000        1.12243       14.94258       54.81556
      1035         1        2.00000        2.82911        5.63420       54.83568
      1036         1        2.00000       13.37391       16.17900       54.83568
      1037         1        2.00000       18.03773        6.46272       54.83119
      1038         1        2.00000        7.49293       17.00753       54.83119
      1039         1        2.00000        8.73186        4.79534       54.82205
      1040         1        2.00000       19.27666       15.34014       54.82205
      1041         1        2.00000        9.20077        7.75617       54.83111
      1042         1        2.00000       19.74557       18.30098       54.83111
      1043         1        2.00000       12.61167       10.30036       54.82574
      1044         1        2.00000        2.06687       20.84516       54.82574
      1045         1        2.00000        3.31982        8.58465       54.83568
      1046         1        2.00000       13.86463       19.12946       54.83568
      1047         1        2.00000       12.14403        7.35479       54.83568
      1048         1        2.00000        1.59923       17.89960       54.83568
      1049         1        2.00000       15.09449        6.86408       54.83568
      1050         1        2.00000        4.54968       17.40889       54.83568
      1051         1        2.00000       16.25632        5.07441       56.88204
      1052         1        2.00000        5.71151       15.61922       56.88204
      1053         1        2.00000        5.10951        9.74656       56.88204
      1054         1        2.00000       15.65431       20.29137       56.88204
      1055         1        2.00000        0.75893        1.52832       56.91466
      1056         1        2.00000       11.30374       12.07313       56.91466
      1057         1        2.00000       18.89163        1.83712       56.92412
      1058         1        2.00000        8.34683       12.38192       56.92412
      1059         1        2.00000        8.03805        9.42501       56.91466
      1060         1        2.00000       18.58288       19.96982       56.91466
      1061         1        2.00000        6.73404        0.49375       56.92444
      1062         1        2.00000       17.27885       11.03856       56.92444
      1063         1        2.00000       15.93472        2.14585       56.91466
      1064         1        2.00000        5.38991       12.69065       56.91466
      1065         1        2.00000        1.03934        4.47241       56.88196
      1066         1        2.00000       11.58414       15.01722       56.88196
      1067         1        2.00000       13.26598        5.64409       56.92637
      1068         1        2.00000        2.72117       16.18889       56.92637
      1069         1        2.00000       10.98214        9.14460       56.88196
      1070         1        2.00000        0.43734       19.68941       56.88196
      1071         1        2.00000       12.90998        2.74922       56.96100
      1072         1        2.00000        2.36518       13.29403       56.96100
      1073         1        2.00000        9.95961        3.18046       56.92444
      1074         1        2.00000       20.50442       13.72527       56.92444
      1075         1        2.00000       19.20040        4.79403       56.91474
      1076         1        2.00000        8.65560       15.33883       56.91474
      1077         1        2.00000        7.00348        3.44988       56.92444
      1078         1        2.00000       17.54829       13.99469       56.92444
      1079         1        2.00000        9.69017        0.22433       56.92444
      1080         1        2.00000       20.23498       10.76914       56.92444
      1081         1        2.00000        4.53981        6.75623       56.92637
      1082         1        2.00000       15.08462       17.30103       56.92637
      1083         1        2.00000        1.60903        7.46277       56.92637
      1084         1        2.00000       12.15384       18.00758       56.92637
      1085         1        2.00000       16.86644        8.07159       56.95346
      1086         1        2.00000        6.32163       18.61639       56.95346
      1087         1        2.00000       19.80378        7.81878       56.96092
      1088         1        2.00000        9.25897       18.36359       56.96092
      1089         1        2.00000       13.97250        8.57487       56.92637
      1090         1        2.00000        3.42769       19.11967       56.92637
      1091         1        2.00000        4.03651        3.86227       56.95346
      1092         1        2.00000       14.58132       14.40707       56.95346
      1093         1        2.00000        7.43468        6.40025       56.96100
      1094         1        2.00000       17.97948       16.94506       56.96100
      1095         1        2.00000        2.11236       10.35669       56.95346
      1096         1        2.00000       12.65716       20.90149       56.95346
      1097         1        2.00000        3.78369        0.92493       56.96100
      1098         1        2.00000       14.32849       11.46973       56.96092
      1099         1        2.00000       10.37204        6.14743       56.95346
      1100         1        2.00000       20.91685       16.69224       56.95346
      1101         1        2.00000       14.82579        6.46000       58.98218
      1102         1        2.00000        4.28098       17.00481       58.98218
      1103         1        2.00000       12.41259        7.75906       58.98210
      1104         1        2.00000        1.86778       18.30386       58.98210
      1105         1        2.00000        0.62811        9.28074       59.01096
      1106         1        2.00000       11.17292       19.82554       59.01096
      1107         1        2.00000       15.79036        9.55585       59.01096
      1108         1        2.00000        5.24556       20.10066       59.01096
      1109         1        2.00000        2.42488        5.90292       58.98210
      1110         1        2.00000       12.96969       16.44773       58.98210
      1111         1        2.00000        3.72394        8.31612       58.98226
      1112         1        2.00000       14.26875       18.86093       58.98226
      1113         1        2.00000       11.44803        4.66329       59.01096
      1114         1        2.00000        0.90323       15.20810       59.01096
      1115         1        2.00000       11.30958        1.69811       59.03517
      1116         1        2.00000        0.76477       12.24292       59.03517
      1117         1        2.00000        5.52069        4.93841       59.01096
      1118         1        2.00000       16.06550       15.48321       59.01096
      1119         1        2.00000        5.38403        1.97622       59.03517
      1120         1        2.00000       15.92884       12.52103       59.03517
      1121         1        2.00000       20.61845        6.15467       59.08246
      1122         1        2.00000       10.07364       16.69947       59.08246
      1123         1        2.00000        8.48585        4.79997       59.03517
      1124         1        2.00000       19.03065       15.34478       59.03517
      1125         1        2.00000        8.34680        1.83720       59.05297
      1126         1        2.00000       18.89161       12.38201       59.05297
      1127         1        2.00000       18.75257        9.41923       59.03517
      1128         1        2.00000        8.20776       19.96404       59.03517
      1129         1        2.00000       20.31039        0.32366       59.07509
      1130         1        2.00000        9.76559       10.86847       59.07509
      1131         1        2.00000       20.40513        3.25598       59.07509
      1132         1        2.00000        9.86032       13.80077       59.07509
      1133         1        2.00000       17.47283        3.35072       59.07509
      1134         1        2.00000        6.92802       13.89552       59.07509
      1135         1        2.00000       17.67444        6.22867       59.07790
      1136         1        2.00000        7.12964       16.77348       59.07790
      1137         1        2.00000       17.37807        0.41842       59.07509
      1138         1        2.00000        6.83327       10.96322       59.07509
      1139         1        2.00000        2.11946        0.11032       59.08246
      1140         1        2.00000       12.66427       10.65513       59.08246
      1141         1        2.00000        6.61999        8.06454       59.08254
      1142         1        2.00000       17.16479       18.60935       59.08254
      1143         1        2.00000       14.57415        3.56398       59.08246
      1144         1        2.00000        4.02934       14.10878       59.08246
      1145         1        2.00000       14.50014        0.61997       59.07790
      1146         1        2.00000        3.95534       11.16478       59.07790
      1147         1        2.00000        9.56397        7.99054       59.07790
      1148         1        2.00000       20.10880       18.53534       59.07790
      1149         1        2.00000        2.19347        3.05430       59.07790
      1150         1        2.00000       12.73827       13.59911       59.07790
      1151         1        2.00000        9.76561        3.35072       61.20289
      1152         1        2.00000       20.31041       13.89552       61.20289
      1153         1        2.00000        6.62035        6.15473       61.19552
      1154         1        2.00000       17.16515       16.69954       61.19552
      1155         1        2.00000        6.92794        0.32385       61.20289
      1156         1        2.00000       17.47272       10.86866       61.20289
      1157         1        2.00000        6.83333        3.25611       61.20289
      1158         1        2.00000       17.37814       13.80094       61.20289
      1159         1        2.00000        9.86020        0.41844       61.20289
      1160         1        2.00000       20.40500       10.96325       61.20289
      1161         1        2.00000        4.02932        0.11091       61.19552
      1162         1        2.00000       14.57412       10.65572       61.19552
      1163         1        2.00000        3.95542        3.05483       61.20017
      1164         1        2.00000       14.50023       13.59964       61.20017
      1165         1        2.00000        9.56424        6.22863       61.20017
      1166         1        2.00000       20.10905       16.77343       61.20017
      1167         1        2.00000       18.75271        4.80004       61.24281
      1168         1        2.00000        8.20791       15.34487       61.24281
      1169         1        2.00000       20.61796        8.06465       61.19552
      1170         1        2.00000       10.07316       18.60945       61.19552
      1171         1        2.00000       18.89157        1.83728       61.22502
      1172         1        2.00000        8.34676       12.38209       61.22502
      1173         1        2.00000       12.73813        0.61982       61.20017
      1174         1        2.00000        2.19332       11.16463       61.20017
      1175         1        2.00000        0.76473        1.97614       61.24281
      1176         1        2.00000       11.30954       12.52097       61.24281
      1177         1        2.00000       12.66423        3.56374       61.19552
      1178         1        2.00000        2.11942       14.10855       61.19552
      1179         1        2.00000        0.62826        4.93834       61.26702
      1180         1        2.00000       11.17307       15.48315       61.26702
      1181         1        2.00000       17.67404        7.99073       61.20017
      1182         1        2.00000        7.12922       18.53553       61.20017
      1183         1        2.00000        8.48560        9.41932       61.24281
      1184         1        2.00000       19.03040       19.96412       61.24281
      1185         1        2.00000        3.72426        5.90345       61.29580
      1186         1        2.00000       14.26906       16.44825       61.29580
      1187         1        2.00000       15.92879        1.69845       61.24281
      1188         1        2.00000        5.38399       12.24326       61.24281
      1189         1        2.00000       14.82541        7.75967       61.29580
      1190         1        2.00000        4.28058       18.30448       61.29580
      1191         1        2.00000       11.44780        9.55579       61.26702
      1192         1        2.00000        0.90299       20.10059       61.26702
      1193         1        2.00000       12.41284        6.45981       61.29588
      1194         1        2.00000        1.86801       17.00462       61.29588
      1195         1        2.00000        5.52044        9.28105       61.26694
      1196         1        2.00000       16.06524       19.82588       61.26694
      1197         1        2.00000       15.79051        4.66363       61.26702
      1198         1        2.00000        5.24570       15.20844       61.26702
      1199         1        2.00000        2.42440        8.31601       61.29588
      1200         1        2.00000       12.96920       18.86084       61.29580
      1201         1        2.00000        2.11231        3.86250       63.32460
      1202         1        2.00000       12.65712       14.40731       63.32460
      1203         1        2.00000       19.80380        6.40038       63.31706
      1204         1        2.00000        9.25899       16.94519       63.31706
      1205         1        2.00000       20.23496        3.45007       63.35354
      1206         1        2.00000        9.69015       13.99488       63.35354
      1207         1        2.00000        2.36497        0.92510       63.31706
      1208         1        2.00000       12.90977       11.46992       63.31706
      1209         1        2.00000        7.43443        7.81914       63.31706
      1210         1        2.00000       17.97923       18.36395       63.31706
      1211         1        2.00000        5.38983        1.52872       63.36332
      1212         1        2.00000       15.93464       12.07353       63.36340
      1213         1        2.00000       14.32854        2.74968       63.31706
      1214         1        2.00000        3.78373       13.29447       63.31706
      1215         1        2.00000        8.34674        1.83737       63.35386
      1216         1        2.00000       18.89155       12.38218       63.35386
      1217         1        2.00000        4.03638       10.35709       63.32452
      1218         1        2.00000       14.58117       20.90192       63.32452
      1219         1        2.00000       16.86642        6.14773       63.32452
      1220         1        2.00000        6.32161       16.69253       63.32452
      1221         1        2.00000       20.50425        0.49396       63.35354
      1222         1        2.00000        9.95944       11.03877       63.35354
      1223         1        2.00000       17.27882        3.18078       63.35354
      1224         1        2.00000        6.73402       13.72558       63.35354
      1225         1        2.00000        4.53962        7.46321       63.35161
      1226         1        2.00000       15.08443       18.00804       63.35161
      1227         1        2.00000        1.60899        6.75635       63.35161
      1228         1        2.00000       12.15377       17.30116       63.35161
      1229         1        2.00000       10.37183        8.07180       63.32460
      1230         1        2.00000       20.91661       18.61662       63.32460
      1231         1        2.00000       16.25610        9.14494       63.39602
      1232         1        2.00000        5.71130       19.68975       63.39602
      1233         1        2.00000       13.97256        5.64447       63.35161
      1234         1        2.00000        3.42776       16.18927       63.35161
      1235         1        2.00000       13.26570        8.57512       63.35161
      1236         1        2.00000        2.72090       19.11993       63.35161
      1237         1        2.00000       11.30365        2.14604       63.36332
      1238         1        2.00000        0.75885       12.69084       63.36332
      1239         1        2.00000       17.54814        0.22465       63.35354
      1240         1        2.00000        7.00333       10.76945       63.35354
      1241         1        2.00000        5.10951        4.47281       63.39610
      1242         1        2.00000       15.65431       15.01762       63.39610
      1243         1        2.00000       19.20019        9.42526       63.36332
      1244         1        2.00000        8.65539       19.97007       63.36332
      1245         1        2.00000        1.03915        9.74675       63.39602
      1246         1        2.00000       11.58393       20.29158       63.39602
      1247         1        2.00000        8.03807        4.79426       63.36340
      1248         1        2.00000       18.58286       15.33909       63.36340
      1249         1        2.00000       10.98214        5.07458       63.39610
      1250         1        2.00000        0.43734       15.61939       63.39610
      1251         1        2.00000       14.62666       10.30080       65.45224
      1252         1        2.00000        4.08185       20.84561       65.45224
      1253         1        2.00000       20.97297        8.11737       65.45224
      1254         1        2.00000       10.42816       18.66220       65.45224
      1255         1        2.00000       12.97237        0.98351       65.44687
      1256         1        2.00000        2.42758       11.52832       65.44687
      1257         1        2.00000        2.82890        8.58508       65.44238
      1258         1        2.00000       13.37370       19.12988       65.44238
      1259         1        2.00000        3.31969        5.63464       65.44238
      1260         1        2.00000       13.86450       16.17944       65.44238
      1261         1        2.00000       18.03757        7.75657       65.44687
      1262         1        2.00000        7.49276       18.30138       65.44687
      1263         1        2.00000        6.26524        6.10230       65.45224
      1264         1        2.00000       16.81004       16.64713       65.45224
      1265         1        2.00000        0.36268        5.15776       65.46250
      1266         1        2.00000       10.90746       15.70257       65.46250
      1267         1        2.00000       18.50656        4.79574       65.45601
      1268         1        2.00000        7.96175       15.34054       65.45601
      1269         1        2.00000        3.72105        2.69137       65.44687
      1270         1        2.00000       14.26586       13.23620       65.44687
      1271         1        2.00000        6.69060        3.12877       65.47452
      1272         1        2.00000       17.23540       13.67358       65.47452
      1273         1        2.00000        9.20062        6.46310       65.44687
      1274         1        2.00000       19.74542       17.00793       65.44687
      1275         1        2.00000        0.76022        2.22240       65.45601
      1276         1        2.00000       11.30502       12.76721       65.45601
      1277         1        2.00000       12.14388        6.86446       65.44238
      1278         1        2.00000        1.59908       17.40926       65.44238
      1279         1        2.00000       15.93322        1.45250       65.45601
      1280         1        2.00000        5.38842       11.99729       65.45601
      1281         1        2.00000        8.73165        9.42394       65.45601
      1282         1        2.00000       19.27645       19.96876       65.45601
      1283         1        2.00000       15.09432        7.35526       65.44238
      1284         1        2.00000        4.54951       17.90006       65.44238
      1285         1        2.00000        9.63804        3.49354       65.47452
      1286         1        2.00000       20.18284       14.03836       65.47452
      1287         1        2.00000       11.66703        9.82147       65.46250
      1288         1        2.00000        1.12222       20.36628       65.46250
      1289         1        2.00000       12.61157        3.91891       65.45224
      1290         1        2.00000        2.06678       14.46372       65.45224
      1291         1        2.00000       18.89153        1.83743       65.46763
      1292         1        2.00000        8.34672       12.38224       65.46763
      1293         1        2.00000        7.05536        0.18133       65.47452
      1294         1        2.00000       17.60017       10.72613       65.47452
      1295         1        2.00000        5.78594        9.06191       65.46250
      1296         1        2.00000       16.33072       19.60674       65.46250
      1297         1        2.00000       15.57120        4.39822       65.46250
      1298         1        2.00000        5.02639       14.94302       65.46250
      1299         1        2.00000       10.00280        0.54612       65.47452
      1300         1        2.00000       20.54763       11.09090       65.47452
      1301         1        2.00000        4.98577        4.38000       67.55768
      1302         1        2.00000       15.53056       14.92480       67.55768
      1303         1        2.00000       19.73783        6.46924       67.55880
      1304         1        2.00000        9.19303       17.01402       67.55880
      1305         1        2.00000        7.93667        4.79687       67.56401
      1306         1        2.00000       18.48148       15.34168       67.56401
      1307         1        2.00000        1.16280        9.83982       67.55760
      1308         1        2.00000       11.70760       20.38463       67.55760
      1309         1        2.00000        1.60047        6.88778       67.55094
      1310         1        2.00000       12.14528       17.43259       67.55094
      1311         1        2.00000       16.34898        9.02140       67.55768
      1312         1        2.00000        5.80418       19.56620       67.55768
      1313         1        2.00000       11.30606        2.24752       67.56401
      1314         1        2.00000        0.76125       12.79233       67.56401
      1315         1        2.00000       19.30149        9.42294       67.56401
      1316         1        2.00000        8.75668       19.96775       67.56401
      1317         1        2.00000        7.50033        7.75060       67.55880
      1318         1        2.00000       18.04514       18.29541       67.55880
      1319         1        2.00000       16.79136        6.07083       67.55631
      1320         1        2.00000        6.24655       16.61564       67.55631
      1321         1        2.00000        2.43359        0.99117       67.55880
      1322         1        2.00000       12.97840       11.53598       67.55880
      1323         1        2.00000        4.11336       10.28220       67.55631
      1324         1        2.00000       14.65817       20.82701       67.55631
      1325         1        2.00000       13.84122        5.63611       67.55094
      1326         1        2.00000        3.29641       16.18092       67.55094
      1327         1        2.00000       14.25976        2.68386       67.55880
      1328         1        2.00000        3.71498       13.22867       67.55880
      1329         1        2.00000       10.44680        8.14901       67.55631
      1330         1        2.00000       20.99161       18.69381       67.55631
      1331         1        2.00000       17.21604        3.11146       67.56617
      1332         1        2.00000        6.67126       13.65626       67.56617
      1333         1        2.00000        5.38732        1.42749       67.56401
      1334         1        2.00000       15.93211       11.97232       67.56401
      1335         1        2.00000       20.16544        3.51294       67.56617
      1336         1        2.00000        9.62064       14.05775       67.56617
      1337         1        2.00000       10.88918        5.19842       67.55760
      1338         1        2.00000        0.34437       15.74323       67.55760
      1339         1        2.00000       17.61752        0.16207       67.56617
      1340         1        2.00000        7.07272       10.70688       67.56609
      1341         1        2.00000        4.54808        7.33206       67.55094
      1342         1        2.00000       15.09289       17.87686       67.55094
      1343         1        2.00000        2.03519        3.93764       67.55631
      1344         1        2.00000       12.58000       14.48245       67.55631
      1345         1        2.00000        8.34668        1.83750       67.57796
      1346         1        2.00000       18.89148       12.38232       67.57796
      1347         1        2.00000       20.56693        0.56356       67.56609
      1348         1        2.00000       10.02212       11.10836       67.56609
      1349         1        2.00000       13.39694        8.58370       67.55094
      1350         1        2.00000        2.85214       19.12851       67.55094
      1351         1        2.00000       15.52120        4.37310       69.66127
      1352         1        2.00000        4.97639       14.91791       69.66127
      1353         1        2.00000       20.99903        8.15852       69.66159
      1354         1        2.00000       10.45423       18.70332       69.66159
      1355         1        2.00000        8.76486        9.42775       69.66455
      1356         1        2.00000       19.30967       19.97254       69.66455
      1357         1        2.00000        3.70857        2.68298       69.66319
      1358         1        2.00000       14.25337       13.22776       69.66319
      1359         1        2.00000        6.66118        3.10747       69.66688
      1360         1        2.00000       17.20598       13.65226       69.66688
      1361         1        2.00000        2.85998        8.58480       69.65902
      1362         1        2.00000       13.40479       19.12959       69.65902
      1363         1        2.00000        6.23909        6.06145       69.66159
      1364         1        2.00000       16.78389       16.60624       69.66159
      1365         1        2.00000        0.33737        5.20787       69.66127
      1366         1        2.00000       10.88218       15.75265       69.66127
      1367         1        2.00000       15.93683        1.41935       69.66455
      1368         1        2.00000        5.39202       11.96416       69.66455
      1369         1        2.00000       18.04606        7.74430       69.66319
      1370         1        2.00000        7.50126       18.28910       69.66319
      1371         1        2.00000       14.66759       10.27482       69.66159
      1372         1        2.00000        4.12279       20.81962       69.66159
      1373         1        2.00000        0.75648        2.25579       69.66455
      1374         1        2.00000       11.30127       12.80059       69.66455
      1375         1        2.00000        9.19206        6.47567       69.66319
      1376         1        2.00000       19.73686       17.02046       69.66319
      1377         1        2.00000        3.28852        5.63517       69.65902
      1378         1        2.00000       13.83333       16.17995       69.65902
      1379         1        2.00000        7.07677        0.15210       69.66688
      1380         1        2.00000       17.62157       10.69688       69.66688
      1381         1        2.00000        5.81112        9.01212       69.66127
      1382         1        2.00000       16.35594       19.55688       69.66127
      1383         1        2.00000        9.61655        3.52306       69.66688
      1384         1        2.00000       20.16137       14.06785       69.66688
      1385         1        2.00000       12.98475        0.99216       69.66319
      1386         1        2.00000        2.43994       11.53699       69.66319
      1387         1        2.00000       18.47323        4.79221       69.66455
      1388         1        2.00000        7.92845       15.33702       69.66455
      1389         1        2.00000       10.03216        0.56769       69.66688
      1390         1        2.00000       20.57697       11.11250       69.66688
      1391         1        2.00000       11.71692        9.84685       69.66127
      1392         1        2.00000        1.17212       20.39165       69.66127
      1393         1        2.00000       18.89146        1.83758       69.67001
      1394         1        2.00000        8.34666       12.38239       69.67001
      1395         1        2.00000       12.14422        6.89569       69.65902
      1396         1        2.00000        1.59944       17.44050       69.65902
      1397         1        2.00000       15.09388        7.32425       69.65902
      1398         1        2.00000        4.54907       17.86906       69.65902
      1399         1        2.00000       12.57053        3.94515       69.66159
      1400         1        2.00000        2.02572       14.48993       69.66159
      1401         1        2.00000        1.59870        6.89789       71.76502
      1402         1        2.00000       12.14353       17.44267       71.76502
      1403         1        2.00000        5.39282        1.41678       71.76702
      1404         1        2.00000       15.93763       11.96156       71.76702
      1405         1        2.00000        2.44087        0.99313       71.76614
      1406         1        2.00000       12.98570       11.53794       71.76614
      1407         1        2.00000       17.20427        3.10473       71.76742
      1408         1        2.00000        6.65947       13.64956       71.76742
      1409         1        2.00000       14.25238        2.68211       71.76614
      1410         1        2.00000        3.70757       13.22694       71.76614
      1411         1        2.00000        4.97293        4.37059       71.76606
      1412         1        2.00000       15.51774       14.91538       71.76606
      1413         1        2.00000        1.17553        9.84946       71.76606
      1414         1        2.00000       11.72036       20.39425       71.76606
      1415         1        2.00000        2.02148        3.94658       71.76582
      1416         1        2.00000       12.56631       14.49137       71.76582
      1417         1        2.00000       16.35847        9.00872       71.76606
      1418         1        2.00000        5.81367       19.55353       71.76606
      1419         1        2.00000       19.73593        6.47670       71.76614
      1420         1        2.00000        9.19115       17.02149       71.76614
      1421         1        2.00000       13.40690        8.58556       71.76502
      1422         1        2.00000        2.86207       19.13037       71.76502
      1423         1        2.00000       11.30047        2.25847       71.76702
      1424         1        2.00000        0.75566       12.80329       71.76702
      1425         1        2.00000       17.62431        0.15045       71.76742
      1426         1        2.00000        7.07951       10.69528       71.76742
      1427         1        2.00000       10.45558        8.16278       71.76582
      1428         1        2.00000       21.00038       18.70756       71.76582
      1429         1        2.00000       20.57859        0.57052       71.76742
      1430         1        2.00000       10.03378       11.11532       71.76742
      1431         1        2.00000        4.12696       10.27349       71.76582
      1432         1        2.00000       14.67179       20.81825       71.76582
      1433         1        2.00000        8.34666        1.83762       71.76839
      1434         1        2.00000       18.89146       12.38243       71.76839
      1435         1        2.00000        7.50214        7.74339       71.76614
      1436         1        2.00000       18.04695       18.28815       71.76614
      1437         1        2.00000       19.31231        9.42864       71.76702
      1438         1        2.00000        8.76750       19.97342       71.76702
      1439         1        2.00000       20.15855        3.52479       71.76742
      1440         1        2.00000        9.61374       14.06960       71.76742
      1441         1        2.00000       16.78250        6.05730       71.76582
      1442         1        2.00000        6.23767       16.60210       71.76582
      1443         1        2.00000       10.87962        5.21135       71.76606
      1444         1        2.00000        0.33482       15.75613       71.76606
      1445         1        2.00000       13.83120        5.63449       71.76502
      1446         1        2.00000        3.28637       16.17930       71.76502
      1447         1        2.00000        4.54977        7.32219       71.76502
      1448         1        2.00000       15.09457       17.86695       71.76502
      1449         1        2.00000        7.92579        4.79143       71.76702
      1450         1        2.00000       18.47060       15.33624       71.76702
      1451         1        2.00000       21.00053        8.16387       73.86957
      1452         1        2.00000       10.45572       18.70866       73.86949
      1453         1        2.00000       11.72087        9.85098       73.86957
      1454         1        2.00000        1.17606       20.39576       73.86957
      1455         1        2.00000       18.89142        1.83769       73.86981
      1456         1        2.00000        8.34661       12.38249       73.86981
      1457         1        2.00000        3.70694        2.68157       73.86949
      1458         1        2.00000       14.25175       13.22637       73.86949
      1459         1        2.00000       15.93843        1.41610       73.86965
      1460         1        2.00000        5.39361       11.96091       73.86965
      1461         1        2.00000       12.56523        3.94677       73.86957
      1462         1        2.00000        2.02043       14.49158       73.86957
      1463         1        2.00000       12.98631        0.99372       73.86949
      1464         1        2.00000        2.44150       11.53855       73.86957
      1465         1        2.00000       15.09495        7.32128       73.86941
      1466         1        2.00000        4.55013       17.86607       73.86941
      1467         1        2.00000        3.28540        5.63413       73.86941
      1468         1        2.00000       13.83023       16.17894       73.86941
      1469         1        2.00000        2.86302        8.58598       73.86941
      1470         1        2.00000       13.40785       19.13077       73.86941
      1471         1        2.00000        0.75480        2.25922       73.86965
      1472         1        2.00000       11.29960       12.80405       73.86965
      1473         1        2.00000       12.14312        6.89888       73.86941
      1474         1        2.00000        1.59830       17.44368       73.86941
      1475         1        2.00000        5.81510        9.00822       73.86957
      1476         1        2.00000       16.35993       19.55300       73.86957
      1477         1        2.00000       18.04752        7.74280       73.86949
      1478         1        2.00000        7.50271       18.28758       73.86949
      1479         1        2.00000        6.23753        6.05626       73.86949
      1480         1        2.00000       16.78233       16.60105       73.86957
      1481         1        2.00000       14.67282       10.27338       73.86957
      1482         1        2.00000        4.12800       20.81817       73.86949
      1483         1        2.00000       18.46986        4.79067       73.86965
      1484         1        2.00000        7.92505       15.33548       73.86965
      1485         1        2.00000       10.03395        0.57168       73.86981
      1486         1        2.00000       20.57876       11.11648       73.86981
      1487         1        2.00000       15.51717        4.36918       73.86957
      1488         1        2.00000        4.97236       14.91398       73.86965
      1489         1        2.00000        0.33332        5.21194       73.86957
      1490         1        2.00000       10.87813       15.75672       73.86957
      1491         1        2.00000        9.19056        6.47736       73.86949
      1492         1        2.00000       19.73534       17.02214       73.86949
      1493         1        2.00000        9.61262        3.52500       73.86981
      1494         1        2.00000       20.15743       14.06981       73.86981
      1495         1        2.00000        8.76817        9.42948       73.86965
      1496         1        2.00000       19.31298       19.97429       73.86965
      1497         1        2.00000        6.65930        3.10365       73.86981
      1498         1        2.00000       17.20410       13.64846       73.86981
      1499         1        2.00000        7.08063        0.15033       73.86981
      1500         1        2.00000       17.62543       10.69515       73.86981
      1501         1        2.00000        4.55040        7.32103       75.97301
      1502         1        2.00000       15.09519       17.86585       75.97301
      1503         1        2.00000        8.34661        1.83769       75.97277
      1504         1        2.00000       18.89142       12.38251       75.97277
      1505         1        2.00000       11.29933        2.25944       75.97285
      1506         1        2.00000        0.75450       12.80424       75.97285
      1507         1        2.00000       10.87760        5.21204       75.97293
      1508         1        2.00000        0.33277       15.75685       75.97293
      1509         1        2.00000        7.50297        7.74280       75.97285
      1510         1        2.00000       18.04775       18.28760       75.97285
      1511         1        2.00000       19.73509        6.47740       75.97285
      1512         1        2.00000        9.19026       17.02221       75.97285
      1513         1        2.00000       20.15694        3.52492       75.97277
      1514         1        2.00000        9.61214       14.06972       75.97285
      1515         1        2.00000        7.92489        4.79040       75.97285
      1516         1        2.00000       18.46969       15.33521       75.97285
      1517         1        2.00000       20.57861        0.57218       75.97277
      1518         1        2.00000       10.03380       11.11699       75.97277
      1519         1        2.00000        1.59804        6.89911       75.97301
      1520         1        2.00000       12.14285       17.44391       75.97301
      1521         1        2.00000        4.12850       10.27347       75.97293
      1522         1        2.00000       14.67331       20.81827       75.97293
      1523         1        2.00000       19.31315        9.42980       75.97285
      1524         1        2.00000        8.76834       19.97461       75.97285
      1525         1        2.00000       16.78242        6.05582       75.97293
      1526         1        2.00000        6.23759       16.60060       75.97293
      1527         1        2.00000        4.97228        4.36865       75.97293
      1528         1        2.00000       15.51708       14.91346       75.97293
      1529         1        2.00000       17.20421        3.10323       75.97277
      1530         1        2.00000        6.65940       13.64804       75.97285
      1531         1        2.00000       13.40806        8.58630       75.97301
      1532         1        2.00000        2.86323       19.13106       75.97301
      1533         1        2.00000        2.44150        0.99402       75.97285
      1534         1        2.00000       12.98631       11.53884       75.97285
      1535         1        2.00000       10.45564        8.16440       75.97293
      1536         1        2.00000       21.00042       18.70921       75.97293
      1537         1        2.00000       17.62588        0.15050       75.97277
      1538         1        2.00000        7.08109       10.69528       75.97277
      1539         1        2.00000        2.01992        3.94669       75.97293
      1540         1        2.00000       12.56473       14.49152       75.97293
      1541         1        2.00000       16.36046        9.00818       75.97293
      1542         1        2.00000        5.81563       19.55294       75.97293
      1543         1        2.00000        1.17615        9.85153       75.97293
      1544         1        2.00000       11.72097       20.39633       75.97293
      1545         1        2.00000       13.83000        5.63394       75.97301
      1546         1        2.00000        3.28517       16.17873       75.97301
      1547         1        2.00000        5.39390        1.41594       75.97285
      1548         1        2.00000       15.93871       11.96076       75.97285
      1549         1        2.00000       14.25173        2.68135       75.97285
      1550         1        2.00000        3.70692       13.22616       75.97285
      1551         1        2.00000        7.08120        0.15054       78.07604
      1552         1        2.00000       17.62602       10.69537       78.07612
      1553         1        2.00000        6.65945        3.10310       78.07612
      1554         1        2.00000       17.20425       13.64791       78.07612
      1555         1        2.00000        8.76839        9.42995       78.07612
      1556         1        2.00000       19.31317       19.97477       78.07612
      1557         1        2.00000        9.61199        3.52488       78.07612
      1558         1        2.00000       20.15680       14.06968       78.07612
      1559         1        2.00000        9.19020        6.47740       78.07612
      1560         1        2.00000       19.73501       17.02223       78.07620
      1561         1        2.00000        0.33260        5.21202       78.07620
      1562         1        2.00000       10.87739       15.75683       78.07620
      1563         1        2.00000       15.51710        4.36852       78.07620
      1564         1        2.00000        4.97230       14.91327       78.07620
      1565         1        2.00000       10.03376        0.57231       78.07604
      1566         1        2.00000       20.57857       11.11712       78.07604
      1567         1        2.00000       18.46965        4.79029       78.07612
      1568         1        2.00000        7.92482       15.33508       78.07612
      1569         1        2.00000       14.67346       10.27359       78.07620
      1570         1        2.00000        4.12865       20.81836       78.07620
      1571         1        2.00000        6.23765        6.05565       78.07620
      1572         1        2.00000       16.78246       16.60046       78.07620
      1573         1        2.00000       18.04782        7.74284       78.07612
      1574         1        2.00000        7.50301       18.28760       78.07612
      1575         1        2.00000        5.81584        9.00818       78.07612
      1576         1        2.00000       16.36065       19.55300       78.07620
      1577         1        2.00000       12.14274        6.89921       78.07628
      1578         1        2.00000        1.59792       17.44400       78.07628
      1579         1        2.00000        0.75438        2.25948       78.07612
      1580         1        2.00000       11.29916       12.80431       78.07612
      1581         1        2.00000        2.86329        8.58636       78.07620
      1582         1        2.00000       13.40810       19.13117       78.07620
      1583         1        2.00000        3.28515        5.63384       78.07628
      1584         1        2.00000       13.82993       16.17864       78.07628
      1585         1        2.00000       15.09527        7.32107       78.07628
      1586         1        2.00000        4.55046       17.86581       78.07628
      1587         1        2.00000       12.98631        0.99412       78.07612
      1588         1        2.00000        2.44150       11.53891       78.07612
      1589         1        2.00000       12.56456        3.94667       78.07620
      1590         1        2.00000        2.01975       14.49145       78.07620
      1591         1        2.00000       15.93885        1.41594       78.07612
      1592         1        2.00000        5.39405       11.96072       78.07612
      1593         1        2.00000        3.70692        2.68127       78.07612
      1594         1        2.00000       14.25171       13.22612       78.07612
      1595         1        2.00000       18.89140        1.83773       78.07604
      1596         1        2.00000        8.34661       12.38251       78.07604
      1597         1        2.00000       11.72093        9.85176       78.07620
      1598         1        2.00000        1.17610       20.39655       78.07620
      1599         1        2.00000       21.00036        8.16455       78.07620
      1600         1        2.00000       10.45555       18.70938       78.07620
      1601         1        2.00000        7.92520        9.42891       35.89205
      1602         1        2.00000       18.47001       19.97372       35.89205
      1603         1        2.00000        4.12882        3.94582       35.89213
      1604         1        2.00000       14.67362       14.49063       35.89213
      1605         1        2.00000       16.78273        8.16352       35.89213
      1606         1        2.00000        6.23793       18.70832       35.89213
      1607         1        2.00000       19.31347        4.78954       35.89205
      1608         1        2.00000        8.76866       15.33434       35.89205
      1609         1        2.00000       13.83031        8.58539       35.89221
      1610         1        2.00000        3.28551       19.13020       35.89221
      1611         1        2.00000       18.89174        1.83682       35.89197
      1612         1        2.00000        8.34693       12.38163       35.89197
      1613         1        2.00000        9.61246        0.14963       35.89205
      1614         1        2.00000       20.15726       10.69444       35.89205
      1615         1        2.00000       10.03412        3.10235       35.89205
      1616         1        2.00000       20.57893       13.64715       35.89205
      1617         1        2.00000       10.45593        6.05493       35.89213
      1618         1        2.00000       21.00074       16.59974       35.89213
      1619         1        2.00000       19.73541        7.74193       35.89213
      1620         1        2.00000        9.19060       18.28674       35.89213
      1621         1        2.00000       15.93902        2.25855       35.89205
      1622         1        2.00000        5.39424       12.80336       35.89205
      1623         1        2.00000        2.02024       10.27262       35.89213
      1624         1        2.00000       12.56504       20.81743       35.89213
      1625         1        2.00000        1.17646        4.36779       35.89213
      1626         1        2.00000       11.72127       14.91261       35.89213
      1627         1        2.00000       13.40835        5.63306       35.89221
      1628         1        2.00000        2.86355       16.17786       35.89221
      1629         1        2.00000        3.70724        0.99315       35.89213
      1630         1        2.00000       14.25204       11.53796       35.89213
      1631         1        2.00000        6.65974        0.57130       35.89205
      1632         1        2.00000       17.20455       11.11610       35.89205
      1633         1        2.00000       16.36077        5.21116       35.89213
      1634         1        2.00000        5.81597       15.75597       35.89213
      1635         1        2.00000        1.59836        7.32020       35.89221
      1636         1        2.00000       12.14317       17.86501       35.89221
      1637         1        2.00000        7.50326        6.47651       35.89213
      1638         1        2.00000       18.04807       17.02132       35.89213
      1639         1        2.00000       12.98662        2.68049       35.89213
      1640         1        2.00000        2.44182       13.22530       35.89213
      1641         1        2.00000        0.75484        1.41509       35.89205
      1642         1        2.00000       11.29965       11.95990       35.89205
      1643         1        2.00000        4.55070        6.89824       35.89221
      1644         1        2.00000       15.09550       17.44305       35.89221
      1645         1        2.00000        4.97259        9.85064       35.89213
      1646         1        2.00000       15.51740       20.39547       35.89213
      1647         1        2.00000        7.08141        3.52401       35.89205
      1648         1        2.00000       17.62621       14.06884       35.89205
      1649         1        2.00000       10.87792        9.00729       35.89213
      1650         1        2.00000        0.33311       19.55210       35.89213
      1651         1        2.00000        3.28545        8.58548       37.99548
      1652         1        2.00000       13.83025       19.13028       37.99548
      1653         1        2.00000       18.04815        6.47651       37.99540
      1654         1        2.00000        7.50335       17.02130       37.99540
      1655         1        2.00000       17.20459        0.57140       37.99532
      1656         1        2.00000        6.65978       11.11621       37.99532
      1657         1        2.00000       21.00070        6.05476       37.99540
      1658         1        2.00000       10.45589       16.59957       37.99540
      1659         1        2.00000        8.34693        1.83680       37.99524
      1660         1        2.00000       18.89174       12.38161       37.99524
      1661         1        2.00000       12.56490       10.27267       37.99540
      1662         1        2.00000        2.02009       20.81747       37.99540
      1663         1        2.00000       14.25204        0.99322       37.99540
      1664         1        2.00000        3.70724       11.53800       37.99540
      1665         1        2.00000        5.81616        5.21112       37.99540
      1666         1        2.00000       16.36096       15.75592       37.99540
      1667         1        2.00000       11.72125        4.36757       37.99540
      1668         1        2.00000        1.17644       14.91238       37.99540
      1669         1        2.00000       20.15713        0.14965       37.99532
      1670         1        2.00000        9.61235       10.69446       37.99532
      1671         1        2.00000        9.19054        7.74191       37.99540
      1672         1        2.00000       19.73534       18.28672       37.99540
      1673         1        2.00000        5.39439        2.25857       37.99532
      1674         1        2.00000       15.93919       12.80338       37.99532
      1675         1        2.00000        2.44184        2.68038       37.99540
      1676         1        2.00000       12.98665       13.22521       37.99540
      1677         1        2.00000        0.33292        9.00729       37.99540
      1678         1        2.00000       10.87773       19.55210       37.99540
      1679         1        2.00000       17.62634        3.52397       37.99532
      1680         1        2.00000        7.08155       14.06875       37.99532
      1681         1        2.00000       15.09561        6.89829       37.99548
      1682         1        2.00000        4.55080       17.44309       37.99548
      1683         1        2.00000       12.14308        7.32012       37.99548
      1684         1        2.00000        1.59828       17.86493       37.99548
      1685         1        2.00000        6.23799        8.16364       37.99540
      1686         1        2.00000       16.78280       18.70847       37.99540
      1687         1        2.00000       14.67379        3.94576       37.99540
      1688         1        2.00000        4.12899       14.49055       37.99540
      1689         1        2.00000       20.57891        3.10220       37.99532
      1690         1        2.00000       10.03410       13.64700       37.99532
      1691         1        2.00000        2.86361        5.63293       37.99548
      1692         1        2.00000       13.40842       16.17776       37.99548
      1693         1        2.00000       18.46997        9.42906       37.99532
      1694         1        2.00000        7.92516       19.97387       37.99532
      1695         1        2.00000        8.76870        4.78937       37.99532
      1696         1        2.00000       19.31353       15.33417       37.99532
      1697         1        2.00000       11.29950        1.41503       37.99532
      1698         1        2.00000        0.75469       11.95984       37.99532
      1699         1        2.00000       15.51744        9.85083       37.99540
      1700         1        2.00000        4.97264       20.39564       37.99540
      1701         1        2.00000        4.55048        7.32105        0.01812
      1702         1        2.00000       15.09529       17.86583        0.01812
      1703         1        2.00000        8.34659        1.83773        0.01812
      1704         1        2.00000       18.89140       12.38251        0.01812
      1705         1        2.00000       11.29912        2.25950        0.01812
      1706         1        2.00000        0.75431       12.80431        0.01812
      1707         1        2.00000       10.87735        5.21202        0.01812
      1708         1        2.00000        0.33252       15.75683        0.01812
      1709         1        2.00000        7.50301        7.74282        0.01812
      1710         1        2.00000       18.04784       18.28763        0.01812
      1711         1        2.00000       19.73498        6.47742        0.01812
      1712         1        2.00000        9.19018       17.02223        0.01812
      1713         1        2.00000       20.15680        3.52485        0.01812
      1714         1        2.00000        9.61197       14.06966        0.01812
      1715         1        2.00000        7.92480        4.79025        0.01820
      1716         1        2.00000       18.46963       15.33504        0.01820
      1717         1        2.00000       20.57855        0.57235        0.01812
      1718         1        2.00000       10.03376       11.11714        0.01812
      1719         1        2.00000        1.59792        6.89921        0.01812
      1720         1        2.00000       12.14272       17.44402        0.01812
      1721         1        2.00000        4.12867       10.27359        0.01812
      1722         1        2.00000       14.67350       20.81840        0.01812
      1723         1        2.00000       19.31319        9.42999        0.01812
      1724         1        2.00000        8.76836       19.97479        0.01812
      1725         1        2.00000       16.78248        6.05567        0.01812
      1726         1        2.00000        6.23767       16.60044        0.01812
      1727         1        2.00000        4.97230        4.36848        0.01820
      1728         1        2.00000       15.51710       14.91327        0.01820
      1729         1        2.00000       17.20427        3.10310        0.01812
      1730         1        2.00000        6.65947       13.64787        0.01812
      1731         1        2.00000       13.40810        8.58645        0.01812
      1732         1        2.00000        2.86329       19.13119        0.01812
      1733         1        2.00000        2.44150        0.99412        0.01812
      1734         1        2.00000       12.98631       11.53897        0.01812
      1735         1        2.00000       10.45553        8.16459        0.01812
      1736         1        2.00000       21.00034       18.70940        0.01812
      1737         1        2.00000       17.62604        0.15058        0.01812
      1738         1        2.00000        7.08124       10.69537        0.01812
      1739         1        2.00000        2.01973        3.94665        0.01820
      1740         1        2.00000       12.56454       14.49147        0.01812
      1741         1        2.00000       16.36067        9.00826        0.01812
      1742         1        2.00000        5.81586       19.55302        0.01812
      1743         1        2.00000        1.17610        9.85178        0.01812
      1744         1        2.00000       11.72091       20.39659        0.01812
      1745         1        2.00000       13.82991        5.63386        0.01812
      1746         1        2.00000        3.28511       16.17862        0.01812
      1747         1        2.00000        5.39407        1.41594        0.01812
      1748         1        2.00000       15.93890       11.96076        0.01812
      1749         1        2.00000       14.25171        2.68131        0.01812
      1750         1        2.00000        3.70690       13.22610        0.01812
      1751         1        2.00000        7.08120        0.15056        2.12147
      1752         1        2.00000       17.62602       10.69537        2.12147
      1753         1        2.00000        6.65942        3.10317        2.12147
      1754         1        2.00000       17.20425       13.64791        2.12147
      1755         1        2.00000        8.76836        9.42997        2.12147
      1756         1        2.00000       19.31317       19.97475        2.12147
      1757         1        2.00000        9.61199        3.52488        2.12147
      1758         1        2.00000       20.15682       14.06966        2.12147
      1759         1        2.00000        9.19018        6.47742        2.12139
      1760         1        2.00000       19.73501       17.02221        2.12139
      1761         1        2.00000        0.33258        5.21202        2.12139
      1762         1        2.00000       10.87739       15.75683        2.12139
      1763         1        2.00000       15.51710        4.36852        2.12139
      1764         1        2.00000        4.97230       14.91329        2.12139
      1765         1        2.00000       10.03376        0.57231        2.12147
      1766         1        2.00000       20.57857       11.11712        2.12147
      1767         1        2.00000       18.46965        4.79027        2.12147
      1768         1        2.00000        7.92484       15.33506        2.12147
      1769         1        2.00000       14.67346       10.27359        2.12139
      1770         1        2.00000        4.12865       20.81838        2.12139
      1771         1        2.00000        6.23761        6.05576        2.12147
      1772         1        2.00000       16.78246       16.60048        2.12139
      1773         1        2.00000       18.04782        7.74282        2.12139
      1774         1        2.00000        7.50301       18.28760        2.12139
      1775         1        2.00000        5.81580        9.00828        2.12139
      1776         1        2.00000       16.36063       19.55302        2.12139
      1777         1        2.00000       12.14274        6.89921        2.12131
      1778         1        2.00000        1.59792       17.44400        2.12131
      1779         1        2.00000        0.75438        2.25948        2.12147
      1780         1        2.00000       11.29916       12.80428        2.12147
      1781         1        2.00000        2.86325        8.58645        2.12131
      1782         1        2.00000       13.40810       19.13119        2.12131
      1783         1        2.00000        3.28511        5.63392        2.12139
      1784         1        2.00000       13.82993       16.17866        2.12131
      1785         1        2.00000       15.09527        7.32107        2.12131
      1786         1        2.00000        4.55046       17.86583        2.12131
      1787         1        2.00000       12.98631        0.99412        2.12139
      1788         1        2.00000        2.44148       11.53895        2.12139
      1789         1        2.00000       12.56456        3.94667        2.12139
      1790         1        2.00000        2.01975       14.49147        2.12139
      1791         1        2.00000       15.93885        1.41596        2.12147
      1792         1        2.00000        5.39405       11.96076        2.12147
      1793         1        2.00000        3.70690        2.68135        2.12147
      1794         1        2.00000       14.25171       13.22614        2.12139
      1795         1        2.00000       18.89142        1.83771        2.12147
      1796         1        2.00000        8.34661       12.38251        2.12147
      1797         1        2.00000       11.72091        9.85174        2.12139
      1798         1        2.00000        1.17610       20.39652        2.12139
      1799         1        2.00000       21.00036        8.16457        2.12139
      1800         1        2.00000       10.45555       18.70935        2.12139
      1801         1        2.00000        7.92518        9.42906       40.09859
      1802         1        2.00000       18.46997       19.97389       40.09867
      1803         1        2.00000        4.12901        3.94572       40.09867
      1804         1        2.00000       14.67381       14.49055       40.09867
      1805         1        2.00000       16.78282        8.16368       40.09867
      1806         1        2.00000        6.23801       18.70849       40.09867
      1807         1        2.00000       19.31353        4.78932       40.09867
      1808         1        2.00000        8.76872       15.33413       40.09867
      1809         1        2.00000       13.83025        8.58550       40.09867
      1810         1        2.00000        3.28545       19.13030       40.09867
      1811         1        2.00000       18.89174        1.83680       40.09867
      1812         1        2.00000        8.34695       12.38159       40.09859
      1813         1        2.00000        9.61231        0.14965       40.09867
      1814         1        2.00000       20.15711       10.69446       40.09867
      1815         1        2.00000       10.03408        3.10218       40.09867
      1816         1        2.00000       20.57888       13.64696       40.09867
      1817         1        2.00000       10.45587        6.05472       40.09867
      1818         1        2.00000       21.00068       16.59953       40.09867
      1819         1        2.00000       19.73532        7.74191       40.09867
      1820         1        2.00000        9.19052       18.28672       40.09867
      1821         1        2.00000       15.93921        2.25857       40.09867
      1822         1        2.00000        5.39443       12.80334       40.09859
      1823         1        2.00000        2.02007       10.27267       40.09859
      1824         1        2.00000       12.56485       20.81747       40.09867
      1825         1        2.00000        1.17644        4.36753       40.09867
      1826         1        2.00000       11.72125       14.91234       40.09867
      1827         1        2.00000       13.40844        5.63291       40.09867
      1828         1        2.00000        2.86363       16.17772       40.09867
      1829         1        2.00000        3.70724        0.99322       40.09867
      1830         1        2.00000       14.25204       11.53802       40.09867
      1831         1        2.00000        6.65980        0.57142       40.09867
      1832         1        2.00000       17.20461       11.11623       40.09867
      1833         1        2.00000       16.36100        5.21110       40.09867
      1834         1        2.00000        5.81620       15.75588       40.09859
      1835         1        2.00000        1.59826        7.32010       40.09867
      1836         1        2.00000       12.14306       17.86493       40.09867
      1837         1        2.00000        7.50337        6.47649       40.09867
      1838         1        2.00000       18.04817       17.02130       40.09867
      1839         1        2.00000       12.98665        2.68038       40.09867
      1840         1        2.00000        2.44184       13.22517       40.09859
      1841         1        2.00000        0.75465        1.41503       40.09867
      1842         1        2.00000       11.29948       11.95984       40.09867
      1843         1        2.00000        4.55082        6.89829       40.09867
      1844         1        2.00000       15.09563       17.44309       40.09867
      1845         1        2.00000        4.97264        9.85085       40.09859
      1846         1        2.00000       15.51744       20.39568       40.09867
      1847         1        2.00000        7.08158        3.52395       40.09867
      1848         1        2.00000       17.62638       14.06875       40.09867
      1849         1        2.00000       10.87768        9.00731       40.09867
      1850         1        2.00000        0.33288       19.55212       40.09867
      1851         1        2.00000        3.28547        8.58545       42.20178
      1852         1        2.00000       13.83025       19.13028       42.20178
      1853         1        2.00000       18.04815        6.47651       42.20186
      1854         1        2.00000        7.50335       17.02130       42.20186
      1855         1        2.00000       17.20459        0.57140       42.20194
      1856         1        2.00000        6.65980       11.11617       42.20194
      1857         1        2.00000       21.00070        6.05476       42.20186
      1858         1        2.00000       10.45589       16.59957       42.20186
      1859         1        2.00000        8.34693        1.83680       42.20202
      1860         1        2.00000       18.89176       12.38161       42.20202
      1861         1        2.00000       12.56490       10.27267       42.20186
      1862         1        2.00000        2.02009       20.81747       42.20186
      1863         1        2.00000       14.25204        0.99322       42.20186
      1864         1        2.00000        3.70726       11.53798       42.20186
      1865         1        2.00000        5.81616        5.21112       42.20186
      1866         1        2.00000       16.36096       15.75592       42.20186
      1867         1        2.00000       11.72125        4.36757       42.20186
      1868         1        2.00000        1.17646       14.91238       42.20186
      1869         1        2.00000       20.15713        0.14965       42.20194
      1870         1        2.00000        9.61235       10.69446       42.20194
      1871         1        2.00000        9.19054        7.74191       42.20186
      1872         1        2.00000       19.73534       18.28672       42.20186
      1873         1        2.00000        5.39439        2.25857       42.20194
      1874         1        2.00000       15.93919       12.80338       42.20194
      1875         1        2.00000        2.44184        2.68038       42.20186
      1876         1        2.00000       12.98665       13.22521       42.20186
      1877         1        2.00000        0.33292        9.00729       42.20186
      1878         1        2.00000       10.87773       19.55210       42.20186
      1879         1        2.00000       17.62634        3.52397       42.20194
      1880         1        2.00000        7.08155       14.06873       42.20194
      1881         1        2.00000       15.09561        6.89829       42.20178
      1882         1        2.00000        4.55080       17.44307       42.20178
      1883         1        2.00000       12.14308        7.32012       42.20178
      1884         1        2.00000        1.59828       17.86493       42.20178
      1885         1        2.00000        6.23799        8.16364       42.20186
      1886         1        2.00000       16.78280       18.70845       42.20186
      1887         1        2.00000       14.67379        3.94576       42.20186
      1888         1        2.00000        4.12899       14.49053       42.20186
      1889         1        2.00000       20.57891        3.10220       42.20194
      1890         1        2.00000       10.03410       13.64700       42.20194
      1891         1        2.00000        2.86361        5.63293       42.20178
      1892         1        2.00000       13.40842       16.17776       42.20178
      1893         1        2.00000       18.46997        9.42906       42.20194
      1894         1        2.00000        7.92516       19.97385       42.20194
      1895         1        2.00000        8.76870        4.78937       42.20194
      1896         1        2.00000       19.31353       15.33417       42.20194
      1897         1        2.00000       11.29950        1.41503       42.20194
      1898         1        2.00000        0.75469       11.95984       42.20194
      1899         1        2.00000       15.51744        9.85083       42.20186
      1900         1        2.00000        4.97264       20.39564       42.20186
      1901         2       -2.00000        9.61214        3.52490        4.22474
      1902         2       -2.00000       20.15694       14.06970        4.22474
      1903         2       -2.00000       12.14285        6.89913        4.22458
      1904         2       -2.00000        1.59804       17.44391        4.22458
      1905         2       -2.00000        7.08107        0.15052        4.22474
      1906         2       -2.00000       17.62590       10.69530        4.22474
      1907         2       -2.00000        6.23755        6.05590        4.22466
      1908         2       -2.00000       16.78242       16.60063        4.22466
      1909         2       -2.00000        6.65940        3.10329        4.22474
      1910         2       -2.00000       17.20423       13.64804        4.22474
      1911         2       -2.00000       21.00040        8.16440        4.22466
      1912         2       -2.00000       10.45562       18.70919        4.22466
      1913         2       -2.00000        9.19026        6.47740        4.22474
      1914         2       -2.00000       19.73509       17.02219        4.22474
      1915         2       -2.00000       12.56473        3.94671        4.22466
      1916         2       -2.00000        2.01990       14.49152        4.22466
      1917         2       -2.00000       18.46967        4.79040        4.22474
      1918         2       -2.00000        7.92486       15.33519        4.22474
      1919         2       -2.00000        5.81561        9.00826        4.22466
      1920         2       -2.00000       16.36044       19.55296        4.22466
      1921         2       -2.00000        8.76834        9.42980        4.22474
      1922         2       -2.00000       19.31315       19.97458        4.22474
      1923         2       -2.00000       12.98631        0.99402        4.22466
      1924         2       -2.00000        2.44148       11.53889        4.22474
      1925         2       -2.00000        3.28515        5.63403        4.22458
      1926         2       -2.00000       13.82998       16.17875        4.22458
      1927         2       -2.00000       18.04775        7.74282        4.22466
      1928         2       -2.00000        7.50292       18.28760        4.22466
      1929         2       -2.00000        0.75452        2.25944        4.22474
      1930         2       -2.00000       11.29933       12.80424        4.22474
      1931         2       -2.00000       18.89142        1.83769        4.22474
      1932         2       -2.00000        8.34661       12.38249        4.22474
      1933         2       -2.00000       10.03380        0.57216        4.22474
      1934         2       -2.00000       20.57861       11.11697        4.22474
      1935         2       -2.00000        2.86317        8.58636        4.22458
      1936         2       -2.00000       13.40804       19.13106        4.22458
      1937         2       -2.00000       14.67331       10.27351        4.22466
      1938         2       -2.00000        4.12850       20.81832        4.22466
      1939         2       -2.00000       15.09516        7.32109        4.22458
      1940         2       -2.00000        4.55038       17.86588        4.22458
      1941         2       -2.00000        0.33277        5.21207        4.22466
      1942         2       -2.00000       10.87758       15.75685        4.22466
      1943         2       -2.00000       15.93871        1.41598        4.22474
      1944         2       -2.00000        5.39388       11.96081        4.22474
      1945         2       -2.00000       11.72095        9.85153        4.22466
      1946         2       -2.00000        1.17617       20.39631        4.22466
      1947         2       -2.00000       15.51706        4.36869        4.22466
      1948         2       -2.00000        4.97226       14.91348        4.22466
      1949         2       -2.00000        3.70690        2.68142        4.22474
      1950         2       -2.00000       14.25173       13.22618        4.22474
      1951         2       -2.00000       20.15743        3.52498        6.32769
      1952         2       -2.00000        9.61262       14.06979        6.32769
      1953         2       -2.00000        7.92505        4.79070        6.32785
      1954         2       -2.00000       18.46988       15.33548        6.32785
      1955         2       -2.00000        4.12800       10.27347        6.32801
      1956         2       -2.00000       14.67282       20.81819        6.32801
      1957         2       -2.00000       10.87815        5.21192        6.32793
      1958         2       -2.00000        0.33334       15.75672        6.32793
      1959         2       -2.00000        7.50269        7.74284        6.32801
      1960         2       -2.00000       18.04752       18.28760        6.32801
      1961         2       -2.00000       14.25175        2.68161        6.32801
      1962         2       -2.00000        3.70694       13.22641        6.32801
      1963         2       -2.00000        5.39361        1.41613        6.32785
      1964         2       -2.00000       15.93843       11.96093        6.32785
      1965         2       -2.00000       16.35991        9.00824        6.32793
      1966         2       -2.00000        5.81508       19.55300        6.32793
      1967         2       -2.00000       11.29965        2.25920        6.32785
      1968         2       -2.00000        0.75482       12.80405        6.32793
      1969         2       -2.00000       19.31298        9.42946        6.32785
      1970         2       -2.00000        8.76817       19.97427        6.32785
      1971         2       -2.00000        2.02041        3.94679        6.32801
      1972         2       -2.00000       12.56521       14.49158        6.32801
      1973         2       -2.00000        8.34661        1.83766        6.32777
      1974         2       -2.00000       18.89144       12.38247        6.32777
      1975         2       -2.00000        1.17604        9.85098        6.32801
      1976         2       -2.00000       11.72087       20.39574        6.32793
      1977         2       -2.00000        1.59826        6.89892        6.32817
      1978         2       -2.00000       12.14308       17.44368        6.32809
      1979         2       -2.00000       20.57876        0.57166        6.32769
      1980         2       -2.00000       10.03397       11.11646        6.32769
      1981         2       -2.00000       10.45574        8.16387        6.32801
      1982         2       -2.00000       21.00053       18.70866        6.32801
      1983         2       -2.00000       17.20410        3.10367        6.32769
      1984         2       -2.00000        6.65930       13.64846        6.32769
      1985         2       -2.00000        2.44150        0.99374        6.32801
      1986         2       -2.00000       12.98631       11.53857        6.32801
      1987         2       -2.00000        4.55010        7.32136        6.32817
      1988         2       -2.00000       15.09493       17.86609        6.32817
      1989         2       -2.00000       17.62543        0.15035        6.32769
      1990         2       -2.00000        7.08063       10.69518        6.32769
      1991         2       -2.00000       13.40783        8.58600        6.32809
      1992         2       -2.00000        2.86302       19.13079        6.32809
      1993         2       -2.00000       16.78231        6.05628        6.32801
      1994         2       -2.00000        6.23751       16.60107        6.32801
      1995         2       -2.00000        4.97234        4.36926        6.32793
      1996         2       -2.00000       15.51717       14.91400        6.32793
      1997         2       -2.00000       19.73534        6.47734        6.32801
      1998         2       -2.00000        9.19054       17.02212        6.32801
      1999         2       -2.00000       13.83023        5.63417        6.32809
      2000         2       -2.00000        3.28540       16.17896        6.32809
      2001         2       -2.00000        3.28633        5.63453        8.43257
      2002         2       -2.00000       13.83116       16.17932        8.43257
      2003         2       -2.00000       12.56633        3.94658        8.43176
      2004         2       -2.00000        2.02152       14.49139        8.43176
      2005         2       -2.00000        9.19115        6.47670        8.43136
      2006         2       -2.00000       19.73595       17.02153        8.43136
      2007         2       -2.00000       10.03380        0.57050        8.43016
      2008         2       -2.00000       20.57861       11.11530        8.43016
      2009         2       -2.00000       15.51774        4.37059        8.43144
      2010         2       -2.00000        4.97295       14.91535        8.43144
      2011         2       -2.00000       15.93765        1.41678        8.43048
      2012         2       -2.00000        5.39287       11.96156        8.43048
      2013         2       -2.00000        5.81371        9.00877        8.43144
      2014         2       -2.00000       16.35849       19.55355        8.43144
      2015         2       -2.00000       12.14353        6.89793        8.43257
      2016         2       -2.00000        1.59870       17.44271        8.43257
      2017         2       -2.00000        0.33476        5.21131        8.43144
      2018         2       -2.00000       10.87956       15.75613        8.43144
      2019         2       -2.00000        9.61376        3.52479        8.43016
      2020         2       -2.00000       20.15857       14.06960        8.43016
      2021         2       -2.00000        0.75562        2.25847        8.43048
      2022         2       -2.00000       11.30043       12.80331        8.43048
      2023         2       -2.00000        6.65945        3.10477        8.43016
      2024         2       -2.00000       17.20427       13.64958        8.43016
      2025         2       -2.00000       18.47058        4.79141        8.43048
      2026         2       -2.00000        7.92577       15.33620        8.43048
      2027         2       -2.00000       18.89146        1.83762        8.42904
      2028         2       -2.00000        8.34666       12.38243        8.42904
      2029         2       -2.00000       11.72034        9.84950        8.43144
      2030         2       -2.00000        1.17553       20.39429        8.43144
      2031         2       -2.00000        2.86209        8.58558        8.43257
      2032         2       -2.00000       13.40690       19.13037        8.43257
      2033         2       -2.00000       15.09455        7.32219        8.43257
      2034         2       -2.00000        4.54975       17.86693        8.43257
      2035         2       -2.00000        7.07949        0.15043        8.43016
      2036         2       -2.00000       17.62431       10.69526        8.43016
      2037         2       -2.00000       12.98574        0.99313        8.43136
      2038         2       -2.00000        2.44091       11.53794        8.43136
      2039         2       -2.00000       14.67175       10.27351        8.43176
      2040         2       -2.00000        4.12694       20.81827        8.43176
      2041         2       -2.00000        3.70755        2.68213        8.43136
      2042         2       -2.00000       14.25236       13.22696        8.43136
      2043         2       -2.00000       18.04693        7.74335        8.43136
      2044         2       -2.00000        7.50210       18.28813        8.43136
      2045         2       -2.00000        6.23767        6.05736        8.43168
      2046         2       -2.00000       16.78248       16.60214        8.43176
      2047         2       -2.00000        8.76752        9.42864        8.43048
      2048         2       -2.00000       19.31233       19.97345        8.43048
      2049         2       -2.00000       21.00038        8.16273        8.43176
      2050         2       -2.00000       10.45558       18.70754        8.43176
      2051         2       -2.00000       20.57690        0.56777       10.53063
      2052         2       -2.00000       10.03210       11.11258       10.53063
      2053         2       -2.00000        7.92843        4.79230       10.53295
      2054         2       -2.00000       18.47323       15.33710       10.53295
      2055         2       -2.00000       17.62168        0.15216       10.53063
      2056         2       -2.00000        7.07687       10.69695       10.53063
      2057         2       -2.00000        8.34666        1.83758       10.52750
      2058         2       -2.00000       18.89146       12.38239       10.52750
      2059         2       -2.00000       13.40477        8.58484       10.53848
      2060         2       -2.00000        2.85996       19.12961       10.53848
      2061         2       -2.00000        4.54909        7.32425       10.53848
      2062         2       -2.00000       15.09388       17.86908       10.53848
      2063         2       -2.00000        2.02564        3.94513       10.53592
      2064         2       -2.00000       12.57044       14.48996       10.53592
      2065         2       -2.00000       16.78389        6.06139       10.53592
      2066         2       -2.00000        6.23909       16.60615       10.53592
      2067         2       -2.00000        1.17220        9.84682       10.53624
      2068         2       -2.00000       11.71701       20.39165       10.53624
      2069         2       -2.00000       20.16127        3.52302       10.53063
      2070         2       -2.00000        9.61644       14.06783       10.53063
      2071         2       -2.00000       11.30137        2.25581       10.53295
      2072         2       -2.00000        0.75657       12.80059       10.53295
      2073         2       -2.00000       10.45423        8.15860       10.53592
      2074         2       -2.00000       20.99901       18.70341       10.53592
      2075         2       -2.00000       14.25344        2.68294       10.53439
      2076         2       -2.00000        3.70863       13.22770       10.53439
      2077         2       -2.00000        2.43990        0.99222       10.53439
      2078         2       -2.00000       12.98468       11.53707       10.53439
      2079         2       -2.00000        4.12287       10.27482       10.53592
      2080         2       -2.00000       14.66768       20.81964       10.53592
      2081         2       -2.00000       19.30967        9.42767       10.53295
      2082         2       -2.00000        8.76486       19.97248       10.53295
      2083         2       -2.00000       17.20602        3.10741       10.53063
      2084         2       -2.00000        6.66122       13.65217       10.53063
      2085         2       -2.00000       16.35590        9.01206       10.53624
      2086         2       -2.00000        5.81109       19.55682       10.53624
      2087         2       -2.00000       10.88220        5.20793       10.53624
      2088         2       -2.00000        0.33739       15.75274       10.53624
      2089         2       -2.00000        5.39194        1.41935       10.53295
      2090         2       -2.00000       15.93674       11.96418       10.53295
      2091         2       -2.00000       13.83335        5.63519       10.53848
      2092         2       -2.00000        3.28852       16.17993       10.53848
      2093         2       -2.00000        1.59942        6.89569       10.53848
      2094         2       -2.00000       12.14422       17.44052       10.53848
      2095         2       -2.00000        4.97630        4.37312       10.53624
      2096         2       -2.00000       15.52109       14.91795       10.53624
      2097         2       -2.00000        7.50132        7.74434       10.53439
      2098         2       -2.00000       18.04613       18.28917       10.53439
      2099         2       -2.00000       19.73680        6.47561       10.53439
      2100         2       -2.00000        9.19197       17.02041       10.53439
      2101         2       -2.00000       15.93217        1.42741       12.63358
      2102         2       -2.00000        5.38738       11.97219       12.63358
      2103         2       -2.00000        3.29631        5.63611       12.64656
      2104         2       -2.00000       13.84111       16.18092       12.64656
      2105         2       -2.00000       18.89148        1.83754       12.61979
      2106         2       -2.00000        8.34668       12.38232       12.61979
      2107         2       -2.00000       15.53056        4.37989       12.63983
      2108         2       -2.00000        4.98575       14.92466       12.63983
      2109         2       -2.00000       11.70758        9.84001       12.63983
      2110         2       -2.00000        1.16278       20.38482       12.63983
      2111         2       -2.00000        5.80435        9.02140       12.63983
      2112         2       -2.00000       16.34915       19.56623       12.63983
      2113         2       -2.00000        3.71472        2.68391       12.63887
      2114         2       -2.00000       14.25953       13.22873       12.63879
      2115         2       -2.00000        2.85222        8.58375       12.64656
      2116         2       -2.00000       13.39703       19.12855       12.64656
      2117         2       -2.00000        9.19305        6.46947       12.63887
      2118         2       -2.00000       19.73785       17.01428       12.63879
      2119         2       -2.00000       14.65808       10.28222       12.64127
      2120         2       -2.00000        4.11328       20.82701       12.64127
      2121         2       -2.00000        0.76119        2.24765       12.63358
      2122         2       -2.00000       11.30597       12.79247       12.63358
      2123         2       -2.00000        8.75681        9.42303       12.63358
      2124         2       -2.00000       19.30159       19.96784       12.63358
      2125         2       -2.00000        7.07265        0.16190       12.63117
      2126         2       -2.00000       17.61746       10.70671       12.63117
      2127         2       -2.00000        6.67104        3.11154       12.63117
      2128         2       -2.00000       17.21587       13.65635       12.63117
      2129         2       -2.00000       18.48135        4.79685       12.63358
      2130         2       -2.00000        7.93653       15.34164       12.63358
      2131         2       -2.00000       15.09289        7.33199       12.64656
      2132         2       -2.00000        4.54808       17.87676       12.64656
      2133         2       -2.00000       20.99161        8.14892       12.64127
      2134         2       -2.00000       10.44678       18.69375       12.64127
      2135         2       -2.00000        6.24653        6.07092       12.64127
      2136         2       -2.00000       16.79134       16.61573       12.64127
      2137         2       -2.00000       10.02229        0.56351       12.63117
      2138         2       -2.00000       20.56710       11.10832       12.63117
      2139         2       -2.00000       18.04509        7.75039       12.63879
      2140         2       -2.00000        7.50029       18.29518       12.63887
      2141         2       -2.00000        0.34420        5.19844       12.63983
      2142         2       -2.00000       10.88899       15.74327       12.63983
      2143         2       -2.00000       12.14525        6.88791       12.64656
      2144         2       -2.00000        1.60045       17.43270       12.64656
      2145         2       -2.00000        9.62068        3.51315       12.63117
      2146         2       -2.00000       20.16549       14.05796       12.63117
      2147         2       -2.00000       12.58008        3.93766       12.64127
      2148         2       -2.00000        2.03527       14.48245       12.64119
      2149         2       -2.00000       12.97863        0.99115       12.63887
      2150         2       -2.00000        2.43383       11.53596       12.63879
      2151         2       -2.00000       17.23498        3.12875       14.72314
      2152         2       -2.00000        6.69017       13.67353       14.72306
      2153         2       -2.00000       10.90744        5.15812       14.73492
      2154         2       -2.00000        0.36266       15.70290       14.73492
      2155         2       -2.00000       17.60023        0.18095       14.72314
      2156         2       -2.00000        7.05542       10.72576       14.72306
      2157         2       -2.00000        8.34670        1.83747       14.72843
      2158         2       -2.00000       18.89151       12.38228       14.72835
      2159         2       -2.00000       16.33074        9.06164       14.73492
      2160         2       -2.00000        5.78594       19.60642       14.73492
      2161         2       -2.00000       10.42843        8.11746       14.74559
      2162         2       -2.00000       20.97326       18.66226       14.74559
      2163         2       -2.00000       13.37387        8.58527       14.75504
      2164         2       -2.00000        2.82907       19.13005       14.75504
      2165         2       -2.00000       20.54801        0.54622       14.72314
      2166         2       -2.00000       10.00320       11.09101       14.72314
      2167         2       -2.00000        4.08187       10.30053       14.74559
      2168         2       -2.00000       14.62668       20.84531       14.74559
      2169         2       -2.00000        5.38800        1.45234       14.74110
      2170         2       -2.00000       15.93280       11.99712       14.74110
      2171         2       -2.00000        4.54964        7.35511       14.75504
      2172         2       -2.00000       15.09447       17.89989       14.75504
      2173         2       -2.00000       20.18276        3.49400       14.72314
      2174         2       -2.00000        9.63795       14.03881       14.72306
      2175         2       -2.00000       19.27664        9.42358       14.74110
      2176         2       -2.00000        8.73184       19.96836       14.74110
      2177         2       -2.00000        7.49297        7.75632       14.75104
      2178         2       -2.00000       18.03778       18.30112       14.75104
      2179         2       -2.00000       19.74521        6.46342       14.75104
      2180         2       -2.00000        9.20039       17.00822       14.75104
      2181         2       -2.00000       11.30542        2.22263       14.74110
      2182         2       -2.00000        0.76062       12.76742       14.74110
      2183         2       -2.00000        1.59891        6.86465       14.75504
      2184         2       -2.00000       12.14371       17.40945       14.75504
      2185         2       -2.00000        5.02606        4.39824       14.73492
      2186         2       -2.00000       15.57086       14.94302       14.73492
      2187         2       -2.00000       13.86433        5.63451       14.75504
      2188         2       -2.00000        3.31950       16.17930       14.75504
      2189         2       -2.00000        1.12254        9.82152       14.73492
      2190         2       -2.00000       11.66734       20.36632       14.73492
      2191         2       -2.00000        2.06672        3.91925       14.74559
      2192         2       -2.00000       12.61152       14.46404       14.74559
      2193         2       -2.00000       16.80973        6.10230       14.74559
      2194         2       -2.00000        6.26492       16.64709       14.74559
      2195         2       -2.00000        2.42784        0.98377       14.75104
      2196         2       -2.00000       12.97264       11.52857       14.75104
      2197         2       -2.00000        7.96154        4.79618       14.74110
      2198         2       -2.00000       18.50637       15.34096       14.74110
      2199         2       -2.00000       14.26556        2.69118       14.75104
      2200         2       -2.00000        3.72076       13.23599       14.75104
      2201         2       -2.00000        5.71143        9.14403       16.80092
      2202         2       -2.00000       16.25625       19.68882       16.80092
      2203         2       -2.00000       11.58488        9.74694       16.80092
      2204         2       -2.00000        1.04008       20.29175       16.80092
      2205         2       -2.00000        9.68928        3.45024       16.84220
      2206         2       -2.00000       20.23409       13.99505       16.84220
      2207         2       -2.00000        8.65617        9.42451       16.83379
      2208         2       -2.00000       19.20100       19.96931       16.83379
      2209         2       -2.00000        0.43717        5.07557       16.80092
      2210         2       -2.00000       10.98197       15.62036       16.80084
      2211         2       -2.00000       18.58204        4.79508       16.83379
      2212         2       -2.00000        8.03723       15.33989       16.83379
      2213         2       -2.00000       15.65336        4.47266       16.80092
      2214         2       -2.00000        5.10854       15.01747       16.80084
      2215         2       -2.00000       15.93386        1.52792       16.83379
      2216         2       -2.00000        5.38903       12.07275       16.83379
      2217         2       -2.00000       18.89153        1.83739       16.84325
      2218         2       -2.00000        8.34672       12.38220       16.84325
      2219         2       -2.00000        3.42757        5.64442       16.84645
      2220         2       -2.00000       13.97237       16.18921       16.84645
      2221         2       -2.00000       14.58180       10.35734       16.87395
      2222         2       -2.00000        4.03699       20.90215       16.87395
      2223         2       -2.00000       12.15369        6.75656       16.84645
      2224         2       -2.00000        1.60891       17.30137       16.84645
      2225         2       -2.00000        7.00418        0.22454       16.84220
      2226         2       -2.00000       17.54898       10.76935       16.84220
      2227         2       -2.00000        0.75961        2.14688       16.83379
      2228         2       -2.00000       11.30441       12.69169       16.83379
      2229         2       -2.00000       12.90982        0.92465       16.88212
      2230         2       -2.00000        2.36501       11.46946       16.88212
      2231         2       -2.00000       15.08451        7.46304       16.84645
      2232         2       -2.00000        4.53969       18.00785       16.84645
      2233         2       -2.00000        9.25946        6.40047       16.88212
      2234         2       -2.00000       19.80428       16.94525       16.88204
      2235         2       -2.00000        2.72107        8.57523       16.84645
      2236         2       -2.00000       13.26589       19.12001       16.84645
      2237         2       -2.00000       17.97875        7.81912       16.88212
      2238         2       -2.00000        7.43394       18.36393       16.88212
      2239         2       -2.00000        6.73387        3.17996       16.84220
      2240         2       -2.00000       17.27870       13.72474       16.84220
      2241         2       -2.00000        9.95957        0.49485       16.84220
      2242         2       -2.00000       20.50438       11.03965       16.84220
      2243         2       -2.00000        6.32182        6.14714       16.87395
      2244         2       -2.00000       16.86665       16.69192       16.87395
      2245         2       -2.00000       12.65647        3.86229       16.87395
      2246         2       -2.00000        2.11166       14.40712       16.87395
      2247         2       -2.00000        3.78367        2.75019       16.88212
      2248         2       -2.00000       14.32847       13.29498       16.88204
      2249         2       -2.00000       20.91638        8.07247       16.87395
      2250         2       -2.00000       10.37160       18.61726       16.87395
      2251         2       -2.00000        4.27792        7.75931       18.90131
      2252         2       -2.00000       14.82271       18.30412       18.90131
      2253         2       -2.00000       12.96956        8.31336       18.90123
      2254         2       -2.00000        2.42478       18.85816       18.90123
      2255         2       -2.00000        1.87069        6.46021       18.90123
      2256         2       -2.00000       12.41550       17.00500       18.90115
      2257         2       -2.00000        0.90245        9.55834       18.92792
      2258         2       -2.00000       11.44725       20.10315       18.92792
      2259         2       -2.00000       14.26868        5.90615       18.90123
      2260         2       -2.00000        3.72388       16.45095       18.90123
      2261         2       -2.00000       16.06775        9.28162       18.92792
      2262         2       -2.00000        5.52297       19.82641       18.92792
      2263         2       -2.00000       11.17053        4.93784       18.92792
      2264         2       -2.00000        0.62575       15.48264       18.92792
      2265         2       -2.00000       11.30966        1.97762       18.95269
      2266         2       -2.00000        0.76486       12.52242       18.95269
      2267         2       -2.00000       17.37841        3.25541       18.99437
      2268         2       -2.00000        6.83360       13.80022       18.99437
      2269         2       -2.00000       17.16678        6.15171       19.00479
      2270         2       -2.00000        6.62197       16.69652       19.00479
      2271         2       -2.00000        5.24623        4.66112       18.92792
      2272         2       -2.00000       15.79104       15.20591       18.92792
      2273         2       -2.00000        5.38386        1.69702       18.95269
      2274         2       -2.00000       15.92867       12.24182       18.95269
      2275         2       -2.00000        7.12582        7.99393       18.99966
      2276         2       -2.00000       17.67063       18.53874       18.99966
      2277         2       -2.00000        8.20645        4.80019       18.95269
      2278         2       -2.00000       18.75126       15.34499       18.95269
      2279         2       -2.00000       19.03186        9.41921       18.95269
      2280         2       -2.00000        8.48705       19.96400       18.95269
      2281         2       -2.00000        2.19014        0.61643       18.99966
      2282         2       -2.00000       12.73494       11.16123       18.99966
      2283         2       -2.00000       17.47344        0.32413       18.99437
      2284         2       -2.00000        6.92863       10.86895       18.99437
      2285         2       -2.00000       20.40473        0.41918       18.99437
      2286         2       -2.00000        9.85992       10.96400       18.99437
      2287         2       -2.00000       10.07151        8.06770       19.00479
      2288         2       -2.00000       20.61632       18.61249       19.00479
      2289         2       -2.00000       14.57716        0.11256       19.00479
      2290         2       -2.00000        4.03235       10.65738       19.00479
      2291         2       -2.00000        8.34676        1.83728       18.97201
      2292         2       -2.00000       18.89157       12.38209       18.97201
      2293         2       -2.00000       14.50341        3.05825       18.99966
      2294         2       -2.00000        3.95860       13.60307       18.99966
      2295         2       -2.00000       20.11245        6.22546       18.99966
      2296         2       -2.00000        9.56764       16.77027       18.99966
      2297         2       -2.00000        2.11636        3.56212       19.00479
      2298         2       -2.00000       12.66117       14.10693       19.00479
      2299         2       -2.00000       20.30968        3.35046       18.99437
      2300         2       -2.00000        9.76487       13.89527       18.99437
      2301         2       -2.00000        4.03238        3.56235       21.11199
      2302         2       -2.00000       14.57718       14.10716       21.11199
      2303         2       -2.00000       17.16642        8.06758       21.11199
      2304         2       -2.00000        6.62161       18.61238       21.11199
      2305         2       -2.00000        6.83354        0.41916       21.12250
      2306         2       -2.00000       17.37835       10.96396       21.12250
      2307         2       -2.00000        7.12624        6.22551       21.11712
      2308         2       -2.00000       17.67103       16.77031       21.11712
      2309         2       -2.00000        9.76485        0.32396       21.12250
      2310         2       -2.00000       20.30965       10.86876       21.12250
      2311         2       -2.00000        3.95850        0.61658       21.11712
      2312         2       -2.00000       14.50331       11.16138       21.11712
      2313         2       -2.00000       12.66123        0.11196       21.11199
      2314         2       -2.00000        2.11643       10.65677       21.11199
      2315         2       -2.00000       12.73509        3.05772       21.11712
      2316         2       -2.00000        2.19028       13.60255       21.11712
      2317         2       -2.00000       20.11217        7.99372       21.11712
      2318         2       -2.00000        9.56737       18.53853       21.11712
      2319         2       -2.00000        9.86005        3.25527       21.12250
      2320         2       -2.00000       20.40485       13.80007       21.12250
      2321         2       -2.00000       10.07200        6.15165       21.11199
      2322         2       -2.00000       20.61680       16.69646       21.11199
      2323         2       -2.00000        6.92874        3.35046       21.12250
      2324         2       -2.00000       17.47354       13.89527       21.12250
      2325         2       -2.00000       18.89159        1.83720       21.14486
      2326         2       -2.00000        8.34680       12.38201       21.14486
      2327         2       -2.00000       16.06801        4.93790       21.18895
      2328         2       -2.00000        5.52320       15.48271       21.18895
      2329         2       -2.00000        8.20628        9.41911       21.16418
      2330         2       -2.00000       18.75109       19.96391       21.16418
      2331         2       -2.00000        5.24608        9.55838       21.18895
      2332         2       -2.00000       15.79089       20.10319       21.18895
      2333         2       -2.00000        4.27832        6.46040       21.21556
      2334         2       -2.00000       14.82311       17.00521       21.21556
      2335         2       -2.00000       15.92871        1.97768       21.16418
      2336         2       -2.00000        5.38390       12.52248       21.16418
      2337         2       -2.00000       11.17039        9.28126       21.18895
      2338         2       -2.00000        0.62558       19.82607       21.18895
      2339         2       -2.00000       19.03211        4.80010       21.16418
      2340         2       -2.00000        8.48730       15.34491       21.16418
      2341         2       -2.00000       14.26835        8.31346       21.21556
      2342         2       -2.00000        3.72354       18.85827       21.21556
      2343         2       -2.00000        0.76488        1.69668       21.16418
      2344         2       -2.00000       11.30968       12.24149       21.16418
      2345         2       -2.00000        0.90270        4.66076       21.18895
      2346         2       -2.00000       11.44750       15.20557       21.18895
      2347         2       -2.00000       12.97005        5.90560       21.21564
      2348         2       -2.00000        2.42524       16.45043       21.21564
      2349         2       -2.00000        1.87046        7.75870       21.21564
      2350         2       -2.00000       12.41524       18.30351       21.21564
      2351         2       -2.00000       20.91661        6.14682       23.24292
      2352         2       -2.00000       10.37181       16.69163       23.24292
      2353         2       -2.00000       12.65653       10.35692       23.24292
      2354         2       -2.00000        2.11172       20.90173       23.24292
      2355         2       -2.00000       17.97900        6.40034       23.23474
      2356         2       -2.00000        7.43419       16.94515       23.23474
      2357         2       -2.00000        2.72136        5.64400       23.27034
      2358         2       -2.00000       13.26617       16.18883       23.27034
      2359         2       -2.00000        6.32184        8.07222       23.24292
      2360         2       -2.00000       16.86665       18.61705       23.24292
      2361         2       -2.00000        9.25946        7.81874       23.23474
      2362         2       -2.00000       19.80426       18.36355       23.23474
      2363         2       -2.00000        8.65640        4.79481       23.28300
      2364         2       -2.00000       19.20121       15.33964       23.28300
      2365         2       -2.00000        2.36522        2.74971       23.23474
      2366         2       -2.00000       12.91003       13.29453       23.23474
      2367         2       -2.00000       14.32843        0.92446       23.23474
      2368         2       -2.00000        3.78362       11.46925       23.23474
      2369         2       -2.00000       15.08470        6.75644       23.27034
      2370         2       -2.00000        4.53990       17.30124       23.27034
      2371         2       -2.00000        3.42750        8.57495       23.27034
      2372         2       -2.00000       13.97231       19.11978       23.27034
      2373         2       -2.00000       11.30452        1.52752       23.28300
      2374         2       -2.00000        0.75971       12.07233       23.28300
      2375         2       -2.00000       14.58195        3.86208       23.24292
      2376         2       -2.00000        4.03714       14.40686       23.24292
      2377         2       -2.00000        5.38913        2.14669       23.28300
      2378         2       -2.00000       15.93394       12.69150       23.28300
      2379         2       -2.00000        5.71166        5.07538       23.31587
      2380         2       -2.00000       16.25646       15.62019       23.31587
      2381         2       -2.00000       12.15375        7.46258       23.27034
      2382         2       -2.00000        1.60895       18.00739       23.27034
      2383         2       -2.00000       20.23411        0.22420       23.27467
      2384         2       -2.00000        9.68931       10.76901       23.27467
      2385         2       -2.00000       11.58509        4.47226       23.31587
      2386         2       -2.00000        1.04029       15.01707       23.31587
      2387         2       -2.00000       18.58206        9.42423       23.28300
      2388         2       -2.00000        8.03725       19.96904       23.28300
      2389         2       -2.00000       17.27872        0.49464       23.27458
      2390         2       -2.00000        6.73391       11.03942       23.27458
      2391         2       -2.00000       17.54915        3.45003       23.27458
      2392         2       -2.00000        7.00435       13.99484       23.27458
      2393         2       -2.00000        0.43719        9.14365       23.31587
      2394         2       -2.00000       10.98199       19.68846       23.31587
      2395         2       -2.00000       20.50454        3.17960       23.27467
      2396         2       -2.00000        9.95974       13.72442       23.27467
      2397         2       -2.00000        8.34683        1.83712       23.27354
      2398         2       -2.00000       18.89163       12.38192       23.27354
      2399         2       -2.00000       15.65336        9.74673       23.31587
      2400         2       -2.00000        5.10856       20.29154       23.31587
      2401         2       -2.00000       13.86444        8.58480       25.36174
      2402         2       -2.00000        3.31963       19.12961       25.36174
      2403         2       -2.00000       13.37408        5.63407       25.36174
      2404         2       -2.00000        2.82928       16.17888       25.36174
      2405         2       -2.00000       12.97281        2.69072       25.36575
      2406         2       -2.00000        2.42800       13.23552       25.36575
      2407         2       -2.00000        1.12275        4.39775       25.38186
      2408         2       -2.00000       11.66755       14.94258       25.38186
      2409         2       -2.00000       19.74534        7.75589       25.36575
      2410         2       -2.00000        9.20053       18.30070       25.36575
      2411         2       -2.00000        5.02614        9.82112       25.38186
      2412         2       -2.00000       15.57095       20.36594       25.38186
      2413         2       -2.00000       16.80988        8.11708       25.37120
      2414         2       -2.00000        6.26507       18.66188       25.37120
      2415         2       -2.00000       19.27683        4.79576       25.37569
      2416         2       -2.00000        8.73203       15.34056       25.37569
      2417         2       -2.00000        4.54981        6.86425       25.36174
      2418         2       -2.00000       15.09462       17.40907       25.36174
      2419         2       -2.00000        0.76077        1.45185       25.37569
      2420         2       -2.00000       11.30557       11.99666       25.37569
      2421         2       -2.00000       10.00339        3.12829       25.39365
      2422         2       -2.00000       20.54820       13.67309       25.39365
      2423         2       -2.00000        3.72090        0.98335       25.36575
      2424         2       -2.00000       14.26571       11.52815       25.36575
      2425         2       -2.00000        2.06682       10.30006       25.37120
      2426         2       -2.00000       12.61163       20.84487       25.37120
      2427         2       -2.00000        1.59908        7.35462       25.36174
      2428         2       -2.00000       12.14388       17.89943       25.36174
      2429         2       -2.00000       10.42862        6.10184       25.37120
      2430         2       -2.00000       20.97343       16.64664       25.37120
      2431         2       -2.00000        7.96167        9.42313       25.37569
      2432         2       -2.00000       18.50647       19.96796       25.37569
      2433         2       -2.00000       10.90757        9.06115       25.38186
      2434         2       -2.00000        0.36276       19.60596       25.38186
      2435         2       -2.00000        4.08208        3.91881       25.37120
      2436         2       -2.00000       14.62689       14.46362       25.37120
      2437         2       -2.00000       18.89165        1.83705       25.38844
      2438         2       -2.00000        8.34685       12.38186       25.38844
      2439         2       -2.00000        7.49316        6.46302       25.36575
      2440         2       -2.00000       18.03797       17.00782       25.36575
      2441         2       -2.00000        6.69030        0.54580       25.39365
      2442         2       -2.00000       17.23511       11.09061       25.39365
      2443         2       -2.00000       16.33093        5.15774       25.38186
      2444         2       -2.00000        5.78612       15.70255       25.38186
      2445         2       -2.00000        7.05561        3.49360       25.39365
      2446         2       -2.00000       17.60042       14.03841       25.39365
      2447         2       -2.00000       15.93295        2.22223       25.37569
      2448         2       -2.00000        5.38814       12.76702       25.37569
      2449         2       -2.00000        9.63808        0.18051       25.39373
      2450         2       -2.00000       20.18289       10.72531       25.39365
      2451         2       -2.00000        3.29650        8.58320       27.47023
      2452         2       -2.00000       13.84130       19.12800       27.47023
      2453         2       -2.00000       15.53075        9.83946       27.47696
      2454         2       -2.00000        4.98594       20.38427       27.47696
      2455         2       -2.00000       12.14547        7.33140       27.47023
      2456         2       -2.00000        1.60066       17.87621       27.47023
      2457         2       -2.00000       20.16568        0.16136       27.48562
      2458         2       -2.00000        9.62087       10.70616       27.48562
      2459         2       -2.00000       12.58025       10.28165       27.47560
      2460         2       -2.00000        2.03544       20.82646       27.47560
      2461         2       -2.00000       15.09310        6.88736       27.47023
      2462         2       -2.00000        4.54829       17.43217       27.47023
      2463         2       -2.00000        5.80456        5.19791       27.47696
      2464         2       -2.00000       16.34936       15.74272       27.47696
      2465         2       -2.00000        8.75702        4.79628       27.48321
      2466         2       -2.00000       19.30182       15.34109       27.48321
      2467         2       -2.00000        9.19324        7.74984       27.47800
      2468         2       -2.00000       19.73804       18.29465       27.47800
      2469         2       -2.00000        2.43404        2.68336       27.47800
      2470         2       -2.00000       12.97884       13.22816       27.47800
      2471         2       -2.00000        2.85245        5.63557       27.47023
      2472         2       -2.00000       13.39726       16.18037       27.47023
      2473         2       -2.00000       20.56731        3.11099       27.48562
      2474         2       -2.00000       10.02250       13.65580       27.48562
      2475         2       -2.00000        6.24672        8.14841       27.47560
      2476         2       -2.00000       16.79153       18.69322       27.47560
      2477         2       -2.00000        8.34687        1.83699       27.49700
      2478         2       -2.00000       18.89167       12.38180       27.49700
      2479         2       -2.00000       14.25972        0.99060       27.47800
      2480         2       -2.00000        3.71491       11.53541       27.47800
      2481         2       -2.00000       11.70781        4.37930       27.47696
      2482         2       -2.00000        1.16301       14.92411       27.47696
      2483         2       -2.00000       17.21604        0.56299       27.48562
      2484         2       -2.00000        6.67123       11.10777       27.48562
      2485         2       -2.00000       17.61767        3.51262       27.48562
      2486         2       -2.00000        7.07287       14.05743       27.48562
      2487         2       -2.00000       14.65829        3.93711       27.47560
      2488         2       -2.00000        4.11349       14.48192       27.47560
      2489         2       -2.00000       20.99182        6.07037       27.47560
      2490         2       -2.00000       10.44701       16.61518       27.47560
      2491         2       -2.00000        5.38757        2.24712       27.48321
      2492         2       -2.00000       15.93238       12.79193       27.48321
      2493         2       -2.00000       18.04531        6.46894       27.47800
      2494         2       -2.00000        7.50050       17.01375       27.47800
      2495         2       -2.00000       18.48154        9.42250       27.48321
      2496         2       -2.00000        7.93674       19.96731       27.48321
      2497         2       -2.00000        0.34439        9.02085       27.47696
      2498         2       -2.00000       10.88920       19.56566       27.47696
      2499         2       -2.00000       11.30618        1.42684       27.48321
      2500         2       -2.00000        0.76136       11.97165       27.48321
      2501         2       -2.00000        7.50155        6.47498       29.58240
      2502         2       -2.00000       18.04636       17.01978       29.58240
      2503         2       -2.00000       16.78413        8.15795       29.58087
      2504         2       -2.00000        6.23932       18.70275       29.58087
      2505         2       -2.00000       18.89169        1.83693       29.58929
      2506         2       -2.00000        8.34689       12.38173       29.58929
      2507         2       -2.00000        4.97652        9.84619       29.58055
      2508         2       -2.00000       15.52132       20.39100       29.58055
      2509         2       -2.00000        3.70886        0.99159       29.58240
      2510         2       -2.00000       14.25367       11.53640       29.58240
      2511         2       -2.00000       16.35615        5.20730       29.58055
      2512         2       -2.00000        5.81135       15.75211       29.58055
      2513         2       -2.00000       15.93698        2.25515       29.58384
      2514         2       -2.00000        5.39217       12.79996       29.58384
      2515         2       -2.00000       13.83358        8.58417       29.57831
      2516         2       -2.00000        3.28878       19.12897       29.57831
      2517         2       -2.00000        6.66145        0.56714       29.58616
      2518         2       -2.00000       17.20626       11.11195       29.58616
      2519         2       -2.00000       10.03233        3.10671       29.58616
      2520         2       -2.00000       20.57713       13.65152       29.58616
      2521         2       -2.00000        4.54932        6.89506       29.57831
      2522         2       -2.00000       15.09413       17.43987       29.57831
      2523         2       -2.00000       12.98494        2.68226       29.58240
      2524         2       -2.00000        2.44013       13.22707       29.58240
      2525         2       -2.00000       10.88245        9.01136       29.58055
      2526         2       -2.00000        0.33764       19.55617       29.58055
      2527         2       -2.00000       10.45446        6.06071       29.58087
      2528         2       -2.00000       20.99926       16.60552       29.58087
      2529         2       -2.00000        1.59965        7.32362       29.57831
      2530         2       -2.00000       12.14445       17.86843       29.57831
      2531         2       -2.00000        0.75680        1.41870       29.58384
      2532         2       -2.00000       11.30161       11.96350       29.58384
      2533         2       -2.00000        7.07710        3.52237       29.58616
      2534         2       -2.00000       17.62191       14.06717       29.58616
      2535         2       -2.00000        4.12310        3.94450       29.58087
      2536         2       -2.00000       14.66793       14.48930       29.58087
      2537         2       -2.00000        2.02587       10.27416       29.58087
      2538         2       -2.00000       12.57067       20.81897       29.58087
      2539         2       -2.00000       19.30992        4.79164       29.58384
      2540         2       -2.00000        8.76512       15.33645       29.58384
      2541         2       -2.00000        1.17246        4.37249       29.58055
      2542         2       -2.00000       11.71726       14.91729       29.58055
      2543         2       -2.00000        9.61667        0.15149       29.58616
      2544         2       -2.00000       20.16148       10.69629       29.58616
      2545         2       -2.00000        7.92866        9.42701       29.58384
      2546         2       -2.00000       18.47347       19.97182       29.58384
      2547         2       -2.00000       13.40502        5.63449       29.57831
      2548         2       -2.00000        2.86022       16.17930       29.57831
      2549         2       -2.00000       19.73703        7.74371       29.58240
      2550         2       -2.00000        9.19222       18.28851       29.58240
      2551         2       -2.00000       15.51801        9.84876       31.68535
      2552         2       -2.00000        4.97320       20.39357       31.68535
      2553         2       -2.00000        8.76777        4.79067       31.68631
      2554         2       -2.00000       19.31258       15.33548       31.68631
      2555         2       -2.00000       14.25261        0.99237       31.68543
      2556         2       -2.00000        3.70781       11.53718       31.68543
      2557         2       -2.00000       11.30070        1.41602       31.68631
      2558         2       -2.00000        0.75589       11.96083       31.68631
      2559         2       -2.00000       12.56660       10.27273       31.68503
      2560         2       -2.00000        2.02180       20.81754       31.68503
      2561         2       -2.00000        6.23795        8.16200       31.68503
      2562         2       -2.00000       16.78275       18.70680       31.68503
      2563         2       -2.00000        0.33503        9.00799       31.68535
      2564         2       -2.00000       10.87984       19.55279       31.68535
      2565         2       -2.00000       20.15884        0.14969       31.68663
      2566         2       -2.00000        9.61404       10.69450       31.68663
      2567         2       -2.00000        8.34691        1.83688       31.68775
      2568         2       -2.00000       18.89172       12.38169       31.68775
      2569         2       -2.00000       21.00068        6.05658       31.68503
      2570         2       -2.00000       10.45587       16.60138       31.68503
      2571         2       -2.00000        2.44121        2.68140       31.68543
      2572         2       -2.00000       12.98601       13.22620       31.68543
      2573         2       -2.00000       12.14380        7.32141       31.68422
      2574         2       -2.00000        1.59899       17.86621       31.68422
      2575         2       -2.00000       20.57891        3.10401       31.68663
      2576         2       -2.00000       10.03410       13.64882       31.68663
      2577         2       -2.00000       14.67202        3.94585       31.68503
      2578         2       -2.00000        4.12722       14.49065       31.68503
      2579         2       -2.00000       17.62459        3.52407       31.68663
      2580         2       -2.00000        7.07978       14.06888       31.68663
      2581         2       -2.00000        3.28663        8.58480       31.68422
      2582         2       -2.00000       13.83143       19.12961       31.68422
      2583         2       -2.00000        5.39312        2.25775       31.68631
      2584         2       -2.00000       15.93793       12.80256       31.68631
      2585         2       -2.00000       17.20453        0.56976       31.68663
      2586         2       -2.00000        6.65972       11.11456       31.68663
      2587         2       -2.00000       15.09483        6.89717       31.68422
      2588         2       -2.00000        4.55002       17.44197       31.68422
      2589         2       -2.00000        5.81398        5.21059       31.68535
      2590         2       -2.00000       16.35879       15.75540       31.68535
      2591         2       -2.00000        9.19142        7.74259       31.68543
      2592         2       -2.00000       19.73623       18.28739       31.68543
      2593         2       -2.00000       11.72062        4.36981       31.68535
      2594         2       -2.00000        1.17581       14.91462       31.68535
      2595         2       -2.00000       18.47083        9.42790       31.68631
      2596         2       -2.00000        7.92605       19.97271       31.68631
      2597         2       -2.00000       18.04720        6.47599       31.68543
      2598         2       -2.00000        7.50240       17.02079       31.68543
      2599         2       -2.00000        2.86239        5.63377       31.68422
      2600         2       -2.00000       13.40719       16.17858       31.68422
      2601         2       -2.00000       15.93873        2.25840       33.78894
      2602         2       -2.00000        5.39392       12.80321       33.78894
      2603         2       -2.00000       13.83053        8.58518       33.78870
      2604         2       -2.00000        3.28572       19.12999       33.78870
      2605         2       -2.00000       10.03425        3.10283       33.78910
      2606         2       -2.00000       20.57905       13.64764       33.78910
      2607         2       -2.00000        4.55044        6.89805       33.78870
      2608         2       -2.00000       15.09525       17.44286       33.78870
      2609         2       -2.00000       10.87844        9.00739       33.78886
      2610         2       -2.00000        0.33364       19.55220       33.78886
      2611         2       -2.00000       18.89174        1.83684       33.78902
      2612         2       -2.00000        8.34693       12.38165       33.78902
      2613         2       -2.00000        9.61292        0.14950       33.78910
      2614         2       -2.00000       20.15773       10.69433       33.78910
      2615         2       -2.00000       16.36020        5.21112       33.78886
      2616         2       -2.00000        5.81540       15.75592       33.78886
      2617         2       -2.00000        7.92537        9.42864       33.78894
      2618         2       -2.00000       18.47018       19.97345       33.78894
      2619         2       -2.00000        6.65959        0.57085       33.78910
      2620         2       -2.00000       17.20440       11.11566       33.78910
      2621         2       -2.00000        7.08092        3.52418       33.78910
      2622         2       -2.00000       17.62575       14.06899       33.78910
      2623         2       -2.00000       16.78261        8.16305       33.78878
      2624         2       -2.00000        6.23780       18.70786       33.78878
      2625         2       -2.00000       12.98660        2.68076       33.78878
      2626         2       -2.00000        2.44180       13.22557       33.78878
      2627         2       -2.00000       19.31328        4.78985       33.78894
      2628         2       -2.00000        8.76847       15.33466       33.78894
      2629         2       -2.00000        1.59859        7.32046       33.78870
      2630         2       -2.00000       12.14340       17.86526       33.78870
      2631         2       -2.00000        4.97266        9.85011       33.78886
      2632         2       -2.00000       15.51746       20.39494       33.78886
      2633         2       -2.00000        7.50301        6.47651       33.78878
      2634         2       -2.00000       18.04782       17.02132       33.78878
      2635         2       -2.00000       10.45604        6.05544       33.78878
      2636         2       -2.00000       21.00085       16.60025       33.78878
      2637         2       -2.00000        2.02072       10.27254       33.78878
      2638         2       -2.00000       12.56553       20.81735       33.78878
      2639         2       -2.00000        3.70724        0.99294       33.78878
      2640         2       -2.00000       14.25204       11.53775       33.78878
      2641         2       -2.00000        0.75513        1.41528       33.78894
      2642         2       -2.00000       11.29994       11.96011       33.78894
      2643         2       -2.00000        1.17638        4.36838       33.78886
      2644         2       -2.00000       11.72118       14.91318       33.78886
      2645         2       -2.00000       19.73564        7.74198       33.78878
      2646         2       -2.00000        9.19083       18.28678       33.78878
      2647         2       -2.00000       13.40812        5.63333       33.78870
      2648         2       -2.00000        2.86332       16.17814       33.78870
      2649         2       -2.00000        4.12831        3.94595       33.78878
      2650         2       -2.00000       14.67314       14.49076       33.78878
      2651         2       -2.00000       11.29965        1.41507       44.30522
      2652         2       -2.00000        0.75484       11.95988       44.30522
      2653         2       -2.00000       17.20455        0.57130       44.30530
      2654         2       -2.00000        6.65974       11.11608       44.30530
      2655         2       -2.00000        2.86355        5.63306       44.30505
      2656         2       -2.00000       13.40835       16.17786       44.30505
      2657         2       -2.00000       14.67362        3.94582       44.30514
      2658         2       -2.00000        4.12884       14.49059       44.30514
      2659         2       -2.00000       18.47001        9.42891       44.30522
      2660         2       -2.00000        7.92520       19.97372       44.30522
      2661         2       -2.00000        9.19060        7.74193       44.30522
      2662         2       -2.00000       19.73541       18.28674       44.30522
      2663         2       -2.00000       17.62621        3.52401       44.30530
      2664         2       -2.00000        7.08139       14.06880       44.30522
      2665         2       -2.00000        5.39422        2.25855       44.30522
      2666         2       -2.00000       15.93902       12.80336       44.30522
      2667         2       -2.00000       20.15726        0.14961       44.30530
      2668         2       -2.00000        9.61248       10.69442       44.30530
      2669         2       -2.00000       18.04807        6.47651       44.30522
      2670         2       -2.00000        7.50326       17.02130       44.30522
      2671         2       -2.00000       15.51740        9.85064       44.30514
      2672         2       -2.00000        4.97257       20.39545       44.30514
      2673         2       -2.00000       15.09550        6.89824       44.30505
      2674         2       -2.00000        4.55070       17.44303       44.30505
      2675         2       -2.00000       12.14317        7.32020       44.30505
      2676         2       -2.00000        1.59838       17.86499       44.30505
      2677         2       -2.00000       11.72129        4.36779       44.30514
      2678         2       -2.00000        1.17648       14.91259       44.30514
      2679         2       -2.00000        5.81597        5.21116       44.30514
      2680         2       -2.00000       16.36077       15.75599       44.30514
      2681         2       -2.00000       21.00074        6.05493       44.30514
      2682         2       -2.00000       10.45593       16.59974       44.30514
      2683         2       -2.00000       20.57893        3.10235       44.30530
      2684         2       -2.00000       10.03414       13.64715       44.30530
      2685         2       -2.00000        8.76868        4.78954       44.30522
      2686         2       -2.00000       19.31349       15.33434       44.30522
      2687         2       -2.00000        2.44182        2.68049       44.30522
      2688         2       -2.00000       12.98662       13.22530       44.30522
      2689         2       -2.00000       14.25204        0.99315       44.30522
      2690         2       -2.00000        3.70726       11.53794       44.30522
      2691         2       -2.00000        8.34693        1.83682       44.30530
      2692         2       -2.00000       18.89174       12.38163       44.30530
      2693         2       -2.00000        0.33311        9.00727       44.30514
      2694         2       -2.00000       10.87792       19.55207       44.30514
      2695         2       -2.00000       12.56504       10.27262       44.30514
      2696         2       -2.00000        2.02024       20.81743       44.30514
      2697         2       -2.00000        3.28551        8.58537       44.30505
      2698         2       -2.00000       13.83031       19.13020       44.30505
      2699         2       -2.00000        6.23793        8.16349       44.30514
      2700         2       -2.00000       16.78273       18.70832       44.30514
      2701         2       -2.00000        4.12833        3.94595       46.40849
      2702         2       -2.00000       14.67314       14.49076       46.40849
      2703         2       -2.00000       13.40812        5.63333       46.40865
      2704         2       -2.00000        2.86334       16.17812       46.40857
      2705         2       -2.00000       19.73564        7.74198       46.40849
      2706         2       -2.00000        9.19083       18.28678       46.40849
      2707         2       -2.00000        1.17638        4.36838       46.40849
      2708         2       -2.00000       11.72118       14.91318       46.40849
      2709         2       -2.00000        0.75513        1.41528       46.40841
      2710         2       -2.00000       11.29994       11.96009       46.40841
      2711         2       -2.00000        3.70724        0.99292       46.40849
      2712         2       -2.00000       14.25206       11.53775       46.40849
      2713         2       -2.00000        2.02072       10.27254       46.40849
      2714         2       -2.00000       12.56553       20.81735       46.40849
      2715         2       -2.00000       10.45604        6.05544       46.40849
      2716         2       -2.00000       21.00085       16.60025       46.40849
      2717         2       -2.00000        7.50301        6.47651       46.40849
      2718         2       -2.00000       18.04782       17.02132       46.40849
      2719         2       -2.00000        4.97266        9.85011       46.40849
      2720         2       -2.00000       15.51746       20.39492       46.40849
      2721         2       -2.00000        1.59859        7.32044       46.40865
      2722         2       -2.00000       12.14340       17.86524       46.40865
      2723         2       -2.00000       19.31328        4.78985       46.40841
      2724         2       -2.00000        8.76847       15.33466       46.40841
      2725         2       -2.00000       12.98660        2.68076       46.40849
      2726         2       -2.00000        2.44180       13.22555       46.40849
      2727         2       -2.00000       16.78263        8.16305       46.40849
      2728         2       -2.00000        6.23782       18.70786       46.40849
      2729         2       -2.00000        7.08094        3.52418       46.40825
      2730         2       -2.00000       17.62575       14.06899       46.40825
      2731         2       -2.00000        6.65959        0.57085       46.40825
      2732         2       -2.00000       17.20440       11.11566       46.40825
      2733         2       -2.00000        7.92537        9.42864       46.40841
      2734         2       -2.00000       18.47018       19.97345       46.40841
      2735         2       -2.00000       16.36020        5.21112       46.40849
      2736         2       -2.00000        5.81540       15.75590       46.40841
      2737         2       -2.00000        9.61292        0.14950       46.40825
      2738         2       -2.00000       20.15773       10.69431       46.40817
      2739         2       -2.00000       18.89174        1.83684       46.40825
      2740         2       -2.00000        8.34693       12.38165       46.40825
      2741         2       -2.00000       10.87844        9.00739       46.40849
      2742         2       -2.00000        0.33364       19.55220       46.40841
      2743         2       -2.00000        4.55044        6.89805       46.40865
      2744         2       -2.00000       15.09525       17.44286       46.40865
      2745         2       -2.00000       10.03425        3.10283       46.40825
      2746         2       -2.00000       20.57907       13.64764       46.40817
      2747         2       -2.00000       13.83053        8.58518       46.40865
      2748         2       -2.00000        3.28572       19.12997       46.40865
      2749         2       -2.00000       15.93873        2.25840       46.40841
      2750         2       -2.00000        5.39392       12.80319       46.40841
      2751         2       -2.00000        2.86239        5.63375       48.51304
      2752         2       -2.00000       13.40719       16.17856       48.51304
      2753         2       -2.00000       18.04720        6.47597       48.51184
      2754         2       -2.00000        7.50240       17.02077       48.51184
      2755         2       -2.00000       18.47085        9.42790       48.51096
      2756         2       -2.00000        7.92605       19.97271       48.51096
      2757         2       -2.00000       11.72062        4.36981       48.51200
      2758         2       -2.00000        1.17581       14.91462       48.51200
      2759         2       -2.00000        9.19142        7.74259       48.51192
      2760         2       -2.00000       19.73623       18.28739       48.51184
      2761         2       -2.00000        5.81398        5.21057       48.51200
      2762         2       -2.00000       16.35879       15.75538       48.51200
      2763         2       -2.00000       15.09483        6.89717       48.51304
      2764         2       -2.00000        4.55002       17.44195       48.51304
      2765         2       -2.00000       17.20453        0.56976       48.51064
      2766         2       -2.00000        6.65974       11.11454       48.51064
      2767         2       -2.00000        5.39312        2.25775       48.51096
      2768         2       -2.00000       15.93793       12.80256       48.51096
      2769         2       -2.00000        3.28663        8.58480       48.51304
      2770         2       -2.00000       13.83143       19.12961       48.51304
      2771         2       -2.00000       17.62459        3.52405       48.51064
      2772         2       -2.00000        7.07978       14.06886       48.51064
      2773         2       -2.00000       14.67202        3.94582       48.51224
      2774         2       -2.00000        4.12722       14.49063       48.51224
      2775         2       -2.00000       20.57891        3.10401       48.51064
      2776         2       -2.00000       10.03410       13.64882       48.51064
      2777         2       -2.00000       12.14380        7.32141       48.51304
      2778         2       -2.00000        1.59899       17.86619       48.51304
      2779         2       -2.00000        2.44121        2.68140       48.51184
      2780         2       -2.00000       12.98601       13.22620       48.51184
      2781         2       -2.00000       21.00068        6.05658       48.51224
      2782         2       -2.00000       10.45587       16.60138       48.51224
      2783         2       -2.00000        8.34691        1.83688       48.50959
      2784         2       -2.00000       18.89172       12.38169       48.50959
      2785         2       -2.00000       20.15884        0.14969       48.51064
      2786         2       -2.00000        9.61404       10.69450       48.51064
      2787         2       -2.00000        0.33503        9.00799       48.51200
      2788         2       -2.00000       10.87984       19.55279       48.51200
      2789         2       -2.00000        6.23795        8.16198       48.51224
      2790         2       -2.00000       16.78275       18.70680       48.51224
      2791         2       -2.00000       12.56660       10.27273       48.51224
      2792         2       -2.00000        2.02180       20.81754       48.51224
      2793         2       -2.00000       11.30070        1.41600       48.51104
      2794         2       -2.00000        0.75589       11.96081       48.51096
      2795         2       -2.00000       14.25261        0.99237       48.51184
      2796         2       -2.00000        3.70781       11.53718       48.51184
      2797         2       -2.00000        8.76780        4.79065       48.51104
      2798         2       -2.00000       19.31260       15.33546       48.51096
      2799         2       -2.00000       15.51801        9.84874       48.51200
      2800         2       -2.00000        4.97320       20.39355       48.51200
      2801         2       -2.00000       19.73703        7.74368       50.61487
      2802         2       -2.00000        9.19222       18.28849       50.61487
      2803         2       -2.00000       13.40502        5.63449       50.61904
      2804         2       -2.00000        2.86022       16.17930       50.61904
      2805         2       -2.00000        7.92868        9.42701       50.61343
      2806         2       -2.00000       18.47349       19.97182       50.61343
      2807         2       -2.00000        9.61667        0.15149       50.61118
      2808         2       -2.00000       20.16150       10.69629       50.61118
      2809         2       -2.00000        1.17246        4.37247       50.61679
      2810         2       -2.00000       11.71726       14.91727       50.61679
      2811         2       -2.00000       19.30992        4.79164       50.61343
      2812         2       -2.00000        8.76512       15.33645       50.61343
      2813         2       -2.00000        2.02587       10.27416       50.61639
      2814         2       -2.00000       12.57067       20.81897       50.61639
      2815         2       -2.00000        4.12312        3.94447       50.61639
      2816         2       -2.00000       14.66793       14.48930       50.61639
      2817         2       -2.00000        7.07710        3.52237       50.61118
      2818         2       -2.00000       17.62191       14.06717       50.61118
      2819         2       -2.00000        0.75680        1.41870       50.61343
      2820         2       -2.00000       11.30161       11.96350       50.61343
      2821         2       -2.00000       10.45446        6.06069       50.61639
      2822         2       -2.00000       20.99926       16.60550       50.61639
      2823         2       -2.00000        1.59967        7.32360       50.61904
      2824         2       -2.00000       12.14445       17.86841       50.61904
      2825         2       -2.00000       10.88245        9.01136       50.61679
      2826         2       -2.00000        0.33764       19.55617       50.61679
      2827         2       -2.00000       12.98494        2.68226       50.61487
      2828         2       -2.00000        2.44013       13.22705       50.61487
      2829         2       -2.00000        4.54932        6.89504       50.61904
      2830         2       -2.00000       15.09413       17.43984       50.61904
      2831         2       -2.00000       10.03233        3.10671       50.61118
      2832         2       -2.00000       20.57716       13.65152       50.61118
      2833         2       -2.00000        6.66145        0.56714       50.61118
      2834         2       -2.00000       17.20626       11.11195       50.61118
      2835         2       -2.00000       13.83358        8.58415       50.61904
      2836         2       -2.00000        3.28878       19.12895       50.61904
      2837         2       -2.00000       15.93698        2.25513       50.61343
      2838         2       -2.00000        5.39217       12.79994       50.61343
      2839         2       -2.00000       16.35615        5.20728       50.61679
      2840         2       -2.00000        5.81135       15.75209       50.61679
      2841         2       -2.00000        3.70886        0.99159       50.61487
      2842         2       -2.00000       14.25367       11.53640       50.61487
      2843         2       -2.00000        4.97654        9.84617       50.61679
      2844         2       -2.00000       15.52134       20.39098       50.61679
      2845         2       -2.00000       18.89169        1.83693       50.60798
      2846         2       -2.00000        8.34689       12.38173       50.60798
      2847         2       -2.00000       16.78413        8.15795       50.61639
      2848         2       -2.00000        6.23932       18.70275       50.61639
      2849         2       -2.00000        7.50155        6.47495       50.61487
      2850         2       -2.00000       18.04638       17.01976       50.61487
      2851         2       -2.00000       11.30618        1.42684       52.71413
      2852         2       -2.00000        0.76138       11.97165       52.71413
      2853         2       -2.00000        0.34439        9.02085       52.72039
      2854         2       -2.00000       10.88920       19.56566       52.72039
      2855         2       -2.00000       18.48154        9.42248       52.71413
      2856         2       -2.00000        7.93674       19.96729       52.71413
      2857         2       -2.00000       18.04531        6.46894       52.71934
      2858         2       -2.00000        7.50050       17.01373       52.71934
      2859         2       -2.00000        5.38757        2.24710       52.71413
      2860         2       -2.00000       15.93238       12.79193       52.71413
      2861         2       -2.00000       20.99182        6.07035       52.72175
      2862         2       -2.00000       10.44701       16.61516       52.72175
      2863         2       -2.00000       14.65829        3.93711       52.72175
      2864         2       -2.00000        4.11351       14.48192       52.72175
      2865         2       -2.00000       17.61767        3.51260       52.71165
      2866         2       -2.00000        7.07287       14.05741       52.71165
      2867         2       -2.00000       17.21604        0.56297       52.71165
      2868         2       -2.00000        6.67123       11.10777       52.71165
      2869         2       -2.00000       11.70781        4.37928       52.72039
      2870         2       -2.00000        1.16301       14.92409       52.72039
      2871         2       -2.00000       14.25972        0.99060       52.71934
      2872         2       -2.00000        3.71491       11.53541       52.71934
      2873         2       -2.00000        8.34687        1.83697       52.70034
      2874         2       -2.00000       18.89167       12.38178       52.70034
      2875         2       -2.00000        6.24674        8.14839       52.72175
      2876         2       -2.00000       16.79155       18.69320       52.72175
      2877         2       -2.00000       20.56731        3.11097       52.71165
      2878         2       -2.00000       10.02250       13.65578       52.71165
      2879         2       -2.00000        2.85245        5.63555       52.72712
      2880         2       -2.00000       13.39726       16.18035       52.72712
      2881         2       -2.00000        2.43404        2.68334       52.71934
      2882         2       -2.00000       12.97884       13.22814       52.71934
      2883         2       -2.00000        9.19326        7.74982       52.71934
      2884         2       -2.00000       19.73806       18.29463       52.71934
      2885         2       -2.00000        8.75702        4.79626       52.71413
      2886         2       -2.00000       19.30182       15.34107       52.71413
      2887         2       -2.00000        5.80456        5.19791       52.72039
      2888         2       -2.00000       16.34936       15.74272       52.72039
      2889         2       -2.00000       15.09310        6.88734       52.72712
      2890         2       -2.00000        4.54829       17.43215       52.72712
      2891         2       -2.00000       12.58027       10.28163       52.72175
      2892         2       -2.00000        2.03546       20.82644       52.72175
      2893         2       -2.00000       20.16570        0.16134       52.71165
      2894         2       -2.00000        9.62089       10.70614       52.71165
      2895         2       -2.00000       12.14547        7.33140       52.72712
      2896         2       -2.00000        1.60066       17.87621       52.72712
      2897         2       -2.00000       15.53075        9.83946       52.72039
      2898         2       -2.00000        4.98594       20.38427       52.72039
      2899         2       -2.00000        3.29650        8.58320       52.72712
      2900         2       -2.00000       13.84130       19.12800       52.72712
      2901         2       -2.00000        9.63808        0.18048       54.80370
      2902         2       -2.00000       20.18289       10.72529       54.80370
      2903         2       -2.00000       15.93295        2.22221       54.82165
      2904         2       -2.00000        5.38814       12.76702       54.82165
      2905         2       -2.00000        7.05561        3.49358       54.80370
      2906         2       -2.00000       17.60042       14.03839       54.80370
      2907         2       -2.00000       16.33095        5.15774       54.81548
      2908         2       -2.00000        5.78615       15.70255       54.81548
      2909         2       -2.00000        6.69030        0.54580       54.80370
      2910         2       -2.00000       17.23511       11.09061       54.80370
      2911         2       -2.00000        7.49316        6.46300       54.83159
      2912         2       -2.00000       18.03797       17.00780       54.83159
      2913         2       -2.00000       18.89165        1.83703       54.80891
      2914         2       -2.00000        8.34685       12.38184       54.80891
      2915         2       -2.00000        4.08208        3.91881       54.82614
      2916         2       -2.00000       14.62689       14.46362       54.82614
      2917         2       -2.00000       10.90757        9.06113       54.81548
      2918         2       -2.00000        0.36276       19.60594       54.81548
      2919         2       -2.00000        7.96167        9.42313       54.82165
      2920         2       -2.00000       18.50647       19.96794       54.82165
      2921         2       -2.00000       10.42862        6.10182       54.82614
      2922         2       -2.00000       20.97343       16.64662       54.82614
      2923         2       -2.00000        1.59908        7.35460       54.83560
      2924         2       -2.00000       12.14388       17.89941       54.83560
      2925         2       -2.00000        2.06682       10.30004       54.82614
      2926         2       -2.00000       12.61163       20.84485       54.82614
      2927         2       -2.00000        3.72090        0.98332       54.83159
      2928         2       -2.00000       14.26571       11.52813       54.83159
      2929         2       -2.00000       10.00339        3.12826       54.80370
      2930         2       -2.00000       20.54820       13.67307       54.80370
      2931         2       -2.00000        0.76077        1.45185       54.82165
      2932         2       -2.00000       11.30557       11.99666       54.82165
      2933         2       -2.00000        4.54983        6.86425       54.83560
      2934         2       -2.00000       15.09464       17.40905       54.83560
      2935         2       -2.00000       19.27685        4.79576       54.82165
      2936         2       -2.00000        8.73205       15.34056       54.82165
      2937         2       -2.00000       16.80988        8.11708       54.82614
      2938         2       -2.00000        6.26507       18.66188       54.82614
      2939         2       -2.00000        5.02616        9.82112       54.81548
      2940         2       -2.00000       15.57097       20.36592       54.81548
      2941         2       -2.00000       19.74536        7.75589       54.83159
      2942         2       -2.00000        9.20055       18.30070       54.83159
      2943         2       -2.00000        1.12275        4.39775       54.81548
      2944         2       -2.00000       11.66755       14.94256       54.81548
      2945         2       -2.00000       12.97281        2.69072       54.83159
      2946         2       -2.00000        2.42800       13.23552       54.83159
      2947         2       -2.00000       13.37408        5.63405       54.83560
      2948         2       -2.00000        2.82928       16.17885       54.83560
      2949         2       -2.00000       13.86444        8.58480       54.83560
      2950         2       -2.00000        3.31963       19.12961       54.83560
      2951         2       -2.00000       15.65336        9.74673       56.88148
      2952         2       -2.00000        5.10856       20.29154       56.88148
      2953         2       -2.00000        8.34683        1.83712       56.92380
      2954         2       -2.00000       18.89163       12.38192       56.92380
      2955         2       -2.00000       20.50457        3.17960       56.92276
      2956         2       -2.00000        9.95976       13.72440       56.92276
      2957         2       -2.00000        0.43717        9.14363       56.88148
      2958         2       -2.00000       10.98197       19.68844       56.88148
      2959         2       -2.00000       17.54915        3.45003       56.92276
      2960         2       -2.00000        7.00435       13.99484       56.92276
      2961         2       -2.00000       17.27872        0.49461       56.92276
      2962         2       -2.00000        6.73391       11.03942       56.92276
      2963         2       -2.00000       18.58206        9.42423       56.91434
      2964         2       -2.00000        8.03725       19.96904       56.91434
      2965         2       -2.00000       11.58509        4.47224       56.88148
      2966         2       -2.00000        1.04029       15.01705       56.88148
      2967         2       -2.00000       20.23411        0.22418       56.92276
      2968         2       -2.00000        9.68931       10.76899       56.92276
      2969         2       -2.00000       12.15373        7.46256       56.92701
      2970         2       -2.00000        1.60893       18.00737       56.92701
      2971         2       -2.00000        5.71168        5.07536       56.88148
      2972         2       -2.00000       16.25648       15.62017       56.88148
      2973         2       -2.00000        5.38913        2.14667       56.91434
      2974         2       -2.00000       15.93394       12.69148       56.91434
      2975         2       -2.00000       14.58197        3.86206       56.95442
      2976         2       -2.00000        4.03716       14.40686       56.95442
      2977         2       -2.00000       11.30454        1.52750       56.91434
      2978         2       -2.00000        0.75973       12.07231       56.91434
      2979         2       -2.00000        3.42748        8.57497       56.92701
      2980         2       -2.00000       13.97229       19.11978       56.92701
      2981         2       -2.00000       15.08472        6.75644       56.92701
      2982         2       -2.00000        4.53992       17.30124       56.92701
      2983         2       -2.00000       14.32843        0.92444       56.96260
      2984         2       -2.00000        3.78362       11.46925       56.96260
      2985         2       -2.00000        2.36524        2.74971       56.96260
      2986         2       -2.00000       12.91005       13.29451       56.96260
      2987         2       -2.00000        8.65642        4.79481       56.91434
      2988         2       -2.00000       19.20123       15.33961       56.91434
      2989         2       -2.00000        9.25946        7.81872       56.96260
      2990         2       -2.00000       19.80426       18.36353       56.96260
      2991         2       -2.00000        6.32184        8.07222       56.95442
      2992         2       -2.00000       16.86665       18.61702       56.95442
      2993         2       -2.00000        2.72138        5.64398       56.92701
      2994         2       -2.00000       13.26619       16.18879       56.92701
      2995         2       -2.00000       17.97902        6.40032       56.96260
      2996         2       -2.00000        7.43421       16.94512       56.96260
      2997         2       -2.00000       12.65653       10.35690       56.95442
      2998         2       -2.00000        2.11172       20.90170       56.95442
      2999         2       -2.00000       20.91661        6.14680       56.95442
      3000         2       -2.00000       10.37181       16.69161       56.95442
      3001         2       -2.00000        1.87042        7.75859       58.98170
      3002         2       -2.00000       12.41522       18.30340       58.98170
      3003         2       -2.00000       12.97015        5.90556       58.98170
      3004         2       -2.00000        2.42535       16.45036       58.98170
      3005         2       -2.00000        0.90274        4.66076       59.00840
      3006         2       -2.00000       11.44755       15.20557       59.00840
      3007         2       -2.00000        0.76490        1.69666       59.03317
      3008         2       -2.00000       11.30971       12.24147       59.03317
      3009         2       -2.00000       14.26826        8.31350       58.98178
      3010         2       -2.00000        3.72346       18.85831       58.98178
      3011         2       -2.00000       19.03213        4.80010       59.03325
      3012         2       -2.00000        8.48732       15.34491       59.03325
      3013         2       -2.00000       11.17039        9.28122       59.00840
      3014         2       -2.00000        0.62558       19.82603       59.00840
      3015         2       -2.00000       15.92869        1.97768       59.03325
      3016         2       -2.00000        5.38388       12.52248       59.03325
      3017         2       -2.00000        4.27837        6.46047       58.98178
      3018         2       -2.00000       14.82317       17.00527       58.98178
      3019         2       -2.00000        5.24604        9.55838       59.00848
      3020         2       -2.00000       15.79085       20.10319       59.00848
      3021         2       -2.00000        8.20628        9.41909       59.03325
      3022         2       -2.00000       18.75109       19.96389       59.03325
      3023         2       -2.00000       16.06803        4.93792       59.00848
      3024         2       -2.00000        5.52322       15.48273       59.00848
      3025         2       -2.00000       18.89161        1.83720       59.05248
      3026         2       -2.00000        8.34680       12.38201       59.05248
      3027         2       -2.00000        6.92874        3.35044       59.07493
      3028         2       -2.00000       17.47354       13.89525       59.07493
      3029         2       -2.00000       10.07208        6.15165       59.08535
      3030         2       -2.00000       20.61689       16.69646       59.08535
      3031         2       -2.00000        9.86007        3.25527       59.07493
      3032         2       -2.00000       20.40487       13.80007       59.07493
      3033         2       -2.00000       20.11217        7.99370       59.08022
      3034         2       -2.00000        9.56737       18.53851       59.08022
      3035         2       -2.00000       12.73511        3.05770       59.08022
      3036         2       -2.00000        2.19030       13.60251       59.08022
      3037         2       -2.00000       12.66125        0.11190       59.08535
      3038         2       -2.00000        2.11645       10.65669       59.08535
      3039         2       -2.00000        3.95850        0.61660       59.08022
      3040         2       -2.00000       14.50331       11.16140       59.08022
      3041         2       -2.00000        9.76487        0.32394       59.07493
      3042         2       -2.00000       20.30968       10.86874       59.07493
      3043         2       -2.00000        7.12626        6.22551       59.08022
      3044         2       -2.00000       17.67107       16.77031       59.08022
      3045         2       -2.00000        6.83354        0.41913       59.07493
      3046         2       -2.00000       17.37835       10.96394       59.07493
      3047         2       -2.00000       17.16637        8.06756       59.08543
      3048         2       -2.00000        6.62157       18.61236       59.08543
      3049         2       -2.00000        4.03235        3.56239       59.08535
      3050         2       -2.00000       14.57716       14.10720       59.08535
      3051         2       -2.00000       20.30970        3.35044       61.20313
      3052         2       -2.00000        9.76489       13.89525       61.20313
      3053         2       -2.00000        2.11641        3.56216       61.19263
      3054         2       -2.00000       12.66121       14.10697       61.19263
      3055         2       -2.00000       20.11245        6.22544       61.19784
      3056         2       -2.00000        9.56764       16.77027       61.19784
      3057         2       -2.00000       14.50341        3.05820       61.19776
      3058         2       -2.00000        3.95860       13.60301       61.19784
      3059         2       -2.00000        8.34676        1.83728       61.22542
      3060         2       -2.00000       18.89157       12.38209       61.22550
      3061         2       -2.00000       14.57714        0.11249       61.19263
      3062         2       -2.00000        4.03233       10.65730       61.19263
      3063         2       -2.00000       10.07160        8.06766       61.19263
      3064         2       -2.00000       20.61638       18.61247       61.19263
      3065         2       -2.00000       20.40475        0.41916       61.20305
      3066         2       -2.00000        9.85994       10.96396       61.20305
      3067         2       -2.00000       17.47346        0.32411       61.20305
      3068         2       -2.00000        6.92865       10.86891       61.20305
      3069         2       -2.00000        2.19014        0.61643       61.19776
      3070         2       -2.00000       12.73496       11.16123       61.19776
      3071         2       -2.00000       19.03188        9.41917       61.24473
      3072         2       -2.00000        8.48707       19.96398       61.24473
      3073         2       -2.00000        8.20645        4.80019       61.24473
      3074         2       -2.00000       18.75126       15.34499       61.24473
      3075         2       -2.00000        7.12586        7.99391       61.19776
      3076         2       -2.00000       17.67065       18.53872       61.19776
      3077         2       -2.00000        5.38386        1.69700       61.24473
      3078         2       -2.00000       15.92867       12.24180       61.24473
      3079         2       -2.00000        5.24621        4.66110       61.26950
      3080         2       -2.00000       15.79102       15.20591       61.26950
      3081         2       -2.00000       17.16671        6.15171       61.19263
      3082         2       -2.00000        6.62191       16.69652       61.19263
      3083         2       -2.00000       17.37841        3.25539       61.20305
      3084         2       -2.00000        6.83360       13.80020       61.20313
      3085         2       -2.00000       11.30966        1.97762       61.24473
      3086         2       -2.00000        0.76486       12.52242       61.24473
      3087         2       -2.00000       11.17053        4.93786       61.26950
      3088         2       -2.00000        0.62573       15.48267       61.26950
      3089         2       -2.00000       16.06777        9.28156       61.26950
      3090         2       -2.00000        5.52297       19.82637       61.26950
      3091         2       -2.00000       14.26860        5.90606       61.29628
      3092         2       -2.00000        3.72379       16.45087       61.29628
      3093         2       -2.00000        0.90249        9.55834       61.26950
      3094         2       -2.00000       11.44729       20.10315       61.26950
      3095         2       -2.00000        1.87065        6.46028       61.29636
      3096         2       -2.00000       12.41545       17.00508       61.29636
      3097         2       -2.00000       12.96967        8.31340       61.29628
      3098         2       -2.00000        2.42486       18.85821       61.29628
      3099         2       -2.00000        4.27796        7.75918       61.29620
      3100         2       -2.00000       14.82277       18.30401       61.29620
      3101         2       -2.00000       20.91640        8.07245       63.32356
      3102         2       -2.00000       10.37160       18.61726       63.32356
      3103         2       -2.00000        3.78367        2.75015       63.31538
      3104         2       -2.00000       14.32847       13.29496       63.31538
      3105         2       -2.00000       12.65647        3.86227       63.32356
      3106         2       -2.00000        2.11166       14.40707       63.32356
      3107         2       -2.00000        6.32184        6.14709       63.32356
      3108         2       -2.00000       16.86663       16.69190       63.32356
      3109         2       -2.00000        9.95959        0.49483       63.35522
      3110         2       -2.00000       20.50440       11.03963       63.35522
      3111         2       -2.00000        6.73389        3.17991       63.35522
      3112         2       -2.00000       17.27870       13.72472       63.35522
      3113         2       -2.00000       17.97877        7.81908       63.31538
      3114         2       -2.00000        7.43396       18.36389       63.31538
      3115         2       -2.00000        2.72111        8.57523       63.35105
      3116         2       -2.00000       13.26591       19.12003       63.35105
      3117         2       -2.00000        9.25948        6.40044       63.31538
      3118         2       -2.00000       19.80428       16.94525       63.31538
      3119         2       -2.00000       15.08453        7.46300       63.35105
      3120         2       -2.00000        4.53973       18.00781       63.35105
      3121         2       -2.00000       12.90982        0.92463       63.31538
      3122         2       -2.00000        2.36501       11.46944       63.31538
      3123         2       -2.00000        0.75963        2.14686       63.36372
      3124         2       -2.00000       11.30443       12.69167       63.36372
      3125         2       -2.00000        7.00418        0.22452       63.35522
      3126         2       -2.00000       17.54898       10.76933       63.35522
      3127         2       -2.00000       12.15369        6.75656       63.35105
      3128         2       -2.00000        1.60888       17.30137       63.35105
      3129         2       -2.00000       14.58182       10.35732       63.32356
      3130         2       -2.00000        4.03702       20.90213       63.32356
      3131         2       -2.00000        3.42757        5.64436       63.35105
      3132         2       -2.00000       13.97235       16.18919       63.35105
      3133         2       -2.00000       18.89155        1.83737       63.35418
      3134         2       -2.00000        8.34674       12.38218       63.35418
      3135         2       -2.00000       15.93386        1.52790       63.36372
      3136         2       -2.00000        5.38905       12.07271       63.36372
      3137         2       -2.00000       15.65336        4.47262       63.39658
      3138         2       -2.00000        5.10856       15.01743       63.39658
      3139         2       -2.00000       18.58206        4.79506       63.36372
      3140         2       -2.00000        8.03725       15.33987       63.36372
      3141         2       -2.00000        0.43717        5.07553       63.39658
      3142         2       -2.00000       10.98197       15.62036       63.39658
      3143         2       -2.00000        8.65621        9.42446       63.36372
      3144         2       -2.00000       19.20102       19.96929       63.36372
      3145         2       -2.00000        9.68928        3.45022       63.35522
      3146         2       -2.00000       20.23409       13.99503       63.35522
      3147         2       -2.00000       11.58490        9.74692       63.39658
      3148         2       -2.00000        1.04010       20.29175       63.39658
      3149         2       -2.00000        5.71147        9.14399       63.39658
      3150         2       -2.00000       16.25627       19.68882       63.39658
      3151         2       -2.00000       14.26556        2.69116       65.44647
      3152         2       -2.00000        3.72078       13.23597       65.44647
      3153         2       -2.00000        7.96156        4.79614       65.45641
      3154         2       -2.00000       18.50637       15.34096       65.45641
      3155         2       -2.00000        2.42786        0.98375       65.44647
      3156         2       -2.00000       12.97266       11.52855       65.44647
      3157         2       -2.00000       16.80975        6.10226       65.45192
      3158         2       -2.00000        6.26494       16.64706       65.45192
      3159         2       -2.00000        2.06674        3.91921       65.45192
      3160         2       -2.00000       12.61152       14.46402       65.45192
      3161         2       -2.00000        1.12254        9.82150       65.46258
      3162         2       -2.00000       11.66734       20.36630       65.46258
      3163         2       -2.00000       13.86433        5.63449       65.44246
      3164         2       -2.00000        3.31953       16.17928       65.44246
      3165         2       -2.00000        5.02606        4.39820       65.46258
      3166         2       -2.00000       15.57086       14.94300       65.46258
      3167         2       -2.00000        1.59893        6.86463       65.44246
      3168         2       -2.00000       12.14371       17.40945       65.44246
      3169         2       -2.00000       11.30540        2.22259       65.45641
      3170         2       -2.00000        0.76062       12.76740       65.45641
      3171         2       -2.00000       19.74521        6.46338       65.44647
      3172         2       -2.00000        9.20041       17.00820       65.44647
      3173         2       -2.00000        7.49299        7.75630       65.44647
      3174         2       -2.00000       18.03780       18.30110       65.44647
      3175         2       -2.00000       19.27664        9.42354       65.45641
      3176         2       -2.00000        8.73184       19.96834       65.45641
      3177         2       -2.00000       20.18278        3.49396       65.47436
      3178         2       -2.00000        9.63797       14.03876       65.47436
      3179         2       -2.00000        4.54966        7.35507       65.44246
      3180         2       -2.00000       15.09447       17.89989       65.44246
      3181         2       -2.00000        5.38802        1.45229       65.45641
      3182         2       -2.00000       15.93282       11.99710       65.45641
      3183         2       -2.00000        4.08189       10.30048       65.45192
      3184         2       -2.00000       14.62670       20.84531       65.45192
      3185         2       -2.00000       20.54803        0.54618       65.47436
      3186         2       -2.00000       10.00322       11.09099       65.47436
      3187         2       -2.00000       13.37389        8.58522       65.44246
      3188         2       -2.00000        2.82909       19.13003       65.44246
      3189         2       -2.00000       10.42845        8.11743       65.45192
      3190         2       -2.00000       20.97326       18.66224       65.45192
      3191         2       -2.00000       16.33074        9.06160       65.46258
      3192         2       -2.00000        5.78596       19.60640       65.46258
      3193         2       -2.00000        8.34670        1.83743       65.46907
      3194         2       -2.00000       18.89151       12.38224       65.46907
      3195         2       -2.00000       17.60025        0.18093       65.47436
      3196         2       -2.00000        7.05545       10.72571       65.47436
      3197         2       -2.00000       10.90744        5.15808       65.46258
      3198         2       -2.00000        0.36266       15.70288       65.46258
      3199         2       -2.00000       17.23500        3.12871       65.47436
      3200         2       -2.00000        6.69019       13.67351       65.47436
      3201         2       -2.00000       12.97863        0.99113       67.55872
      3202         2       -2.00000        2.43383       11.53593       67.55872
      3203         2       -2.00000       12.58008        3.93764       67.55623
      3204         2       -2.00000        2.03527       14.48245       67.55623
      3205         2       -2.00000        9.62070        3.51313       67.56633
      3206         2       -2.00000       20.16551       14.05794       67.56633
      3207         2       -2.00000       12.14525        6.88789       67.55094
      3208         2       -2.00000        1.60047       17.43267       67.55094
      3209         2       -2.00000        0.34420        5.19844       67.55768
      3210         2       -2.00000       10.88901       15.74323       67.55768
      3211         2       -2.00000       18.04509        7.75037       67.55872
      3212         2       -2.00000        7.50031       18.29518       67.55872
      3213         2       -2.00000       10.02231        0.56349       67.56633
      3214         2       -2.00000       20.56712       11.10830       67.56633
      3215         2       -2.00000        6.24655        6.07090       67.55623
      3216         2       -2.00000       16.79136       16.61570       67.55623
      3217         2       -2.00000       20.99161        8.14892       67.55623
      3218         2       -2.00000       10.44680       18.69373       67.55623
      3219         2       -2.00000       15.09289        7.33195       67.55094
      3220         2       -2.00000        4.54810       17.87676       67.55094
      3221         2       -2.00000       18.48135        4.79681       67.56393
      3222         2       -2.00000        7.93655       15.34162       67.56393
      3223         2       -2.00000        6.67107        3.11152       67.56633
      3224         2       -2.00000       17.21587       13.65633       67.56633
      3225         2       -2.00000        7.07268        0.16188       67.56633
      3226         2       -2.00000       17.61746       10.70669       67.56633
      3227         2       -2.00000        8.75681        9.42301       67.56393
      3228         2       -2.00000       19.30161       19.96781       67.56393
      3229         2       -2.00000        0.76119        2.24765       67.56393
      3230         2       -2.00000       11.30599       12.79243       67.56393
      3231         2       -2.00000       14.65808       10.28220       67.55631
      3232         2       -2.00000        4.11328       20.82701       67.55631
      3233         2       -2.00000        9.19305        6.46945       67.55872
      3234         2       -2.00000       19.73785       17.01426       67.55872
      3235         2       -2.00000        2.85224        8.58373       67.55094
      3236         2       -2.00000       13.39705       19.12853       67.55094
      3237         2       -2.00000        3.71475        2.68389       67.55872
      3238         2       -2.00000       14.25953       13.22869       67.55872
      3239         2       -2.00000        5.80435        9.02140       67.55768
      3240         2       -2.00000       16.34915       19.56620       67.55768
      3241         2       -2.00000       11.70760        9.83999       67.55768
      3242         2       -2.00000        1.16280       20.38480       67.55768
      3243         2       -2.00000       15.53056        4.37983       67.55768
      3244         2       -2.00000        4.98577       14.92463       67.55768
      3245         2       -2.00000       18.89148        1.83750       67.57772
      3246         2       -2.00000        8.34668       12.38230       67.57772
      3247         2       -2.00000        3.29631        5.63609       67.55094
      3248         2       -2.00000       13.84111       16.18090       67.55094
      3249         2       -2.00000       15.93219        1.42739       67.56393
      3250         2       -2.00000        5.38738       11.97219       67.56393
      3251         2       -2.00000       19.73680        6.47561       69.66319
      3252         2       -2.00000        9.19199       17.02041       69.66311
      3253         2       -2.00000        7.50132        7.74436       69.66319
      3254         2       -2.00000       18.04613       18.28914       69.66319
      3255         2       -2.00000        4.97628        4.37312       69.66127
      3256         2       -2.00000       15.52111       14.91793       69.66127
      3257         2       -2.00000        1.59942        6.89569       69.65902
      3258         2       -2.00000       12.14424       17.44050       69.65902
      3259         2       -2.00000       13.83335        5.63514       69.65902
      3260         2       -2.00000        3.28855       16.17995       69.65902
      3261         2       -2.00000        5.39194        1.41935       69.66455
      3262         2       -2.00000       15.93674       11.96416       69.66455
      3263         2       -2.00000       10.88222        5.20793       69.66127
      3264         2       -2.00000        0.33741       15.75274       69.66127
      3265         2       -2.00000       16.35590        9.01201       69.66127
      3266         2       -2.00000        5.81109       19.55682       69.66127
      3267         2       -2.00000       17.20602        3.10736       69.66688
      3268         2       -2.00000        6.66122       13.65217       69.66688
      3269         2       -2.00000       19.30969        9.42767       69.66455
      3270         2       -2.00000        8.76488       19.97248       69.66455
      3271         2       -2.00000        4.12287       10.27482       69.66159
      3272         2       -2.00000       14.66768       20.81960       69.66159
      3273         2       -2.00000        2.43988        0.99225       69.66319
      3274         2       -2.00000       12.98468       11.53705       69.66319
      3275         2       -2.00000       14.25344        2.68289       69.66311
      3276         2       -2.00000        3.70863       13.22770       69.66319
      3277         2       -2.00000       10.45421        8.15860       69.66159
      3278         2       -2.00000       20.99903       18.70341       69.66159
      3279         2       -2.00000       11.30140        2.25579       69.66455
      3280         2       -2.00000        0.75659       12.80059       69.66455
      3281         2       -2.00000       20.16125        3.52302       69.66688
      3282         2       -2.00000        9.61644       14.06783       69.66688
      3283         2       -2.00000        1.17222        9.84682       69.66127
      3284         2       -2.00000       11.71703       20.39163       69.66127
      3285         2       -2.00000       16.78389        6.06137       69.66159
      3286         2       -2.00000        6.23909       16.60617       69.66159
      3287         2       -2.00000        2.02564        3.94515       69.66159
      3288         2       -2.00000       12.57044       14.48993       69.66159
      3289         2       -2.00000        4.54909        7.32427       69.65902
      3290         2       -2.00000       15.09390       17.86904       69.65902
      3291         2       -2.00000       13.40477        8.58480       69.65902
      3292         2       -2.00000        2.85996       19.12961       69.65902
      3293         2       -2.00000        8.34666        1.83758       69.67009
      3294         2       -2.00000       18.89146       12.38237       69.67009
      3295         2       -2.00000       17.62168        0.15212       69.66688
      3296         2       -2.00000        7.07685       10.69695       69.66688
      3297         2       -2.00000        7.92845        4.79230       69.66455
      3298         2       -2.00000       18.47326       15.33708       69.66455
      3299         2       -2.00000       20.57690        0.56777       69.66688
      3300         2       -2.00000       10.03208       11.11260       69.66688
      3301         2       -2.00000       21.00040        8.16276       71.76582
      3302         2       -2.00000       10.45560       18.70754       71.76582
      3303         2       -2.00000        8.76750        9.42866       71.76702
      3304         2       -2.00000       19.31231       19.97345       71.76702
      3305         2       -2.00000        6.23767        6.05734       71.76582
      3306         2       -2.00000       16.78250       16.60210       71.76582
      3307         2       -2.00000       18.04693        7.74335       71.76614
      3308         2       -2.00000        7.50212       18.28813       71.76614
      3309         2       -2.00000        3.70753        2.68213       71.76614
      3310         2       -2.00000       14.25234       13.22694       71.76614
      3311         2       -2.00000       14.67175       10.27347       71.76582
      3312         2       -2.00000        4.12694       20.81830       71.76582
      3313         2       -2.00000       12.98574        0.99309       71.76614
      3314         2       -2.00000        2.44093       11.53792       71.76614
      3315         2       -2.00000        7.07951        0.15045       71.76734
      3316         2       -2.00000       17.62431       10.69524       71.76742
      3317         2       -2.00000       15.09457        7.32214       71.76502
      3318         2       -2.00000        4.54975       17.86695       71.76502
      3319         2       -2.00000        2.86211        8.58556       71.76502
      3320         2       -2.00000       13.40694       19.13032       71.76502
      3321         2       -2.00000       11.72032        9.84950       71.76606
      3322         2       -2.00000        1.17551       20.39431       71.76606
      3323         2       -2.00000       18.89142        1.83762       71.76847
      3324         2       -2.00000        8.34661       12.38245       71.76847
      3325         2       -2.00000       18.47056        4.79141       71.76702
      3326         2       -2.00000        7.92575       15.33622       71.76702
      3327         2       -2.00000        6.65947        3.10475       71.76734
      3328         2       -2.00000       17.20427       13.64956       71.76742
      3329         2       -2.00000        0.75560        2.25851       71.76702
      3330         2       -2.00000       11.30040       12.80331       71.76702
      3331         2       -2.00000        9.61378        3.52481       71.76734
      3332         2       -2.00000       20.15859       14.06962       71.76742
      3333         2       -2.00000        0.33476        5.21133       71.76606
      3334         2       -2.00000       10.87956       15.75613       71.76606
      3335         2       -2.00000       12.14353        6.89791       71.76502
      3336         2       -2.00000        1.59872       17.44271       71.76502
      3337         2       -2.00000        5.81369        9.00874       71.76606
      3338         2       -2.00000       16.35852       19.55351       71.76606
      3339         2       -2.00000       15.93765        1.41674       71.76702
      3340         2       -2.00000        5.39285       11.96156       71.76702
      3341         2       -2.00000       15.51776        4.37055       71.76606
      3342         2       -2.00000        4.97293       14.91538       71.76606
      3343         2       -2.00000       10.03383        0.57050       71.76734
      3344         2       -2.00000       20.57863       11.11530       71.76742
      3345         2       -2.00000        9.19115        6.47673       71.76614
      3346         2       -2.00000       19.73598       17.02151       71.76614
      3347         2       -2.00000       12.56635        3.94658       71.76582
      3348         2       -2.00000        2.02152       14.49139       71.76582
      3349         2       -2.00000        3.28635        5.63451       71.76502
      3350         2       -2.00000       13.83116       16.17930       71.76502
      3351         2       -2.00000       13.83023        5.63415       73.86941
      3352         2       -2.00000        3.28542       16.17894       73.86941
      3353         2       -2.00000       19.73534        6.47736       73.86957
      3354         2       -2.00000        9.19054       17.02216       73.86949
      3355         2       -2.00000        4.97236        4.36918       73.86957
      3356         2       -2.00000       15.51717       14.91396       73.86957
      3357         2       -2.00000       16.78231        6.05628       73.86957
      3358         2       -2.00000        6.23751       16.60107       73.86957
      3359         2       -2.00000       13.40783        8.58600       73.86941
      3360         2       -2.00000        2.86302       19.13079       73.86941
      3361         2       -2.00000       17.62543        0.15033       73.86981
      3362         2       -2.00000        7.08063       10.69515       73.86981
      3363         2       -2.00000        4.55015        7.32126       73.86941
      3364         2       -2.00000       15.09497       17.86604       73.86941
      3365         2       -2.00000        2.44148        0.99374       73.86949
      3366         2       -2.00000       12.98629       11.53857       73.86949
      3367         2       -2.00000       17.20408        3.10365       73.86981
      3368         2       -2.00000        6.65928       13.64846       73.86981
      3369         2       -2.00000       10.45574        8.16389       73.86957
      3370         2       -2.00000       21.00053       18.70868       73.86957
      3371         2       -2.00000       20.57874        0.57170       73.86981
      3372         2       -2.00000       10.03395       11.11650       73.86981
      3373         2       -2.00000        1.59830        6.89888       73.86941
      3374         2       -2.00000       12.14310       17.44366       73.86941
      3375         2       -2.00000        1.17608        9.85096       73.86957
      3376         2       -2.00000       11.72091       20.39574       73.86957
      3377         2       -2.00000        8.34664        1.83766       73.86973
      3378         2       -2.00000       18.89144       12.38247       73.86981
      3379         2       -2.00000        2.02041        3.94677       73.86957
      3380         2       -2.00000       12.56521       14.49158       73.86957
      3381         2       -2.00000       19.31298        9.42948       73.86965
      3382         2       -2.00000        8.76820       19.97427       73.86965
      3383         2       -2.00000       11.29965        2.25922       73.86965
      3384         2       -2.00000        0.75484       12.80403       73.86965
      3385         2       -2.00000       16.35991        9.00822       73.86957
      3386         2       -2.00000        5.81510       19.55300       73.86957
      3387         2       -2.00000        5.39361        1.41610       73.86965
      3388         2       -2.00000       15.93843       11.96091       73.86965
      3389         2       -2.00000       14.25175        2.68157       73.86949
      3390         2       -2.00000        3.70694       13.22639       73.86957
      3391         2       -2.00000        7.50271        7.74280       73.86949
      3392         2       -2.00000       18.04752       18.28758       73.86949
      3393         2       -2.00000       10.87817        5.21194       73.86957
      3394         2       -2.00000        0.33334       15.75675       73.86957
      3395         2       -2.00000        4.12802       10.27336       73.86957
      3396         2       -2.00000       14.67284       20.81815       73.86957
      3397         2       -2.00000        7.92508        4.79067       73.86965
      3398         2       -2.00000       18.46988       15.33548       73.86965
      3399         2       -2.00000       20.15741        3.52502       73.86981
      3400         2       -2.00000        9.61260       14.06983       73.86981
      3401         2       -2.00000        9.61216        3.52490       75.97277
      3402         2       -2.00000       20.15694       14.06970       75.97277
      3403         2       -2.00000       12.14287        6.89913       75.97301
      3404         2       -2.00000        1.59804       17.44394       75.97301
      3405         2       -2.00000        7.08107        0.15047       75.97277
      3406         2       -2.00000       17.62590       10.69530       75.97277
      3407         2       -2.00000        6.23761        6.05578       75.97293
      3408         2       -2.00000       16.78242       16.60058       75.97293
      3409         2       -2.00000        6.65942        3.10321       75.97277
      3410         2       -2.00000       17.20423       13.64802       75.97277
      3411         2       -2.00000       21.00042        8.16438       75.97293
      3412         2       -2.00000       10.45562       18.70921       75.97293
      3413         2       -2.00000        9.19030        6.47738       75.97285
      3414         2       -2.00000       19.73509       17.02221       75.97285
      3415         2       -2.00000       12.56473        3.94671       75.97293
      3416         2       -2.00000        2.01992       14.49150       75.97293
      3417         2       -2.00000       18.46967        4.79042       75.97285
      3418         2       -2.00000        7.92486       15.33523       75.97285
      3419         2       -2.00000        5.81565        9.00813       75.97293
      3420         2       -2.00000       16.36046       19.55294       75.97293
      3421         2       -2.00000        8.76836        9.42980       75.97285
      3422         2       -2.00000       19.31315       19.97461       75.97285
      3423         2       -2.00000       12.98631        0.99402       75.97285
      3424         2       -2.00000        2.44150       11.53882       75.97285
      3425         2       -2.00000        3.28519        5.63390       75.97301
      3426         2       -2.00000       13.83000       16.17873       75.97301
      3427         2       -2.00000       18.04775        7.74282       75.97285
      3428         2       -2.00000        7.50295       18.28760       75.97285
      3429         2       -2.00000        0.75450        2.25944       75.97285
      3430         2       -2.00000       11.29931       12.80426       75.97285
      3431         2       -2.00000       18.89140        1.83771       75.97277
      3432         2       -2.00000        8.34661       12.38251       75.97277
      3433         2       -2.00000       10.03380        0.57216       75.97277
      3434         2       -2.00000       20.57861       11.11697       75.97277
      3435         2       -2.00000        2.86325        8.58624       75.97301
      3436         2       -2.00000       13.40806       19.13104       75.97301
      3437         2       -2.00000       14.67331       10.27351       75.97293
      3438         2       -2.00000        4.12850       20.81827       75.97285
      3439         2       -2.00000       15.09519        7.32109       75.97301
      3440         2       -2.00000        4.55036       17.86585       75.97301
      3441         2       -2.00000        0.33277        5.21204       75.97293
      3442         2       -2.00000       10.87758       15.75687       75.97293
      3443         2       -2.00000       15.93871        1.41596       75.97285
      3444         2       -2.00000        5.39390       11.96074       75.97285
      3445         2       -2.00000       11.72097        9.85155       75.97293
      3446         2       -2.00000        1.17615       20.39633       75.97293
      3447         2       -2.00000       15.51706        4.36869       75.97293
      3448         2       -2.00000        4.97226       14.91346       75.97293
      3449         2       -2.00000        3.70692        2.68133       75.97285
      3450         2       -2.00000       14.25173       13.22616       75.97285
      3451         2       -2.00000       20.15682        3.52488       78.07612
      3452         2       -2.00000        9.61201       14.06968       78.07612
      3453         2       -2.00000        7.92482        4.79025       78.07612
      3454         2       -2.00000       18.46963       15.33508       78.07612
      3455         2       -2.00000        4.12865       10.27353       78.07620
      3456         2       -2.00000       14.67346       20.81836       78.07620
      3457         2       -2.00000       10.87739        5.21202       78.07620
      3458         2       -2.00000        0.33256       15.75683       78.07620
      3459         2       -2.00000        7.50303        7.74278       78.07612
      3460         2       -2.00000       18.04782       18.28760       78.07612
      3461         2       -2.00000       14.25171        2.68131       78.07612
      3462         2       -2.00000        3.70690       13.22610       78.07612
      3463         2       -2.00000        5.39405        1.41591       78.07612
      3464         2       -2.00000       15.93885       11.96076       78.07612
      3465         2       -2.00000       16.36063        9.00824       78.07620
      3466         2       -2.00000        5.81582       19.55298       78.07612
      3467         2       -2.00000       11.29916        2.25948       78.07612
      3468         2       -2.00000        0.75435       12.80428       78.07612
      3469         2       -2.00000       19.31319        9.42997       78.07612
      3470         2       -2.00000        8.76836       19.97477       78.07612
      3471         2       -2.00000        2.01977        3.94665       78.07620
      3472         2       -2.00000       12.56458       14.49147       78.07620
      3473         2       -2.00000        8.34659        1.83771       78.07604
      3474         2       -2.00000       18.89140       12.38251       78.07604
      3475         2       -2.00000        1.17610        9.85172       78.07612
      3476         2       -2.00000       11.72091       20.39655       78.07612
      3477         2       -2.00000        1.59796        6.89917       78.07620
      3478         2       -2.00000       12.14274       17.44400       78.07628
      3479         2       -2.00000       20.57857        0.57231       78.07612
      3480         2       -2.00000       10.03376       11.11712       78.07612
      3481         2       -2.00000       10.45558        8.16455       78.07620
      3482         2       -2.00000       21.00036       18.70935       78.07620
      3483         2       -2.00000       17.20425        3.10313       78.07612
      3484         2       -2.00000        6.65945       13.64789       78.07612
      3485         2       -2.00000        2.44152        0.99410       78.07612
      3486         2       -2.00000       12.98631       11.53895       78.07612
      3487         2       -2.00000        4.55048        7.32101       78.07620
      3488         2       -2.00000       15.09529       17.86581       78.07628
      3489         2       -2.00000       17.62600        0.15056       78.07612
      3490         2       -2.00000        7.08122       10.69534       78.07612
      3491         2       -2.00000       13.40810        8.58640       78.07628
      3492         2       -2.00000        2.86327       19.13117       78.07628
      3493         2       -2.00000       16.78246        6.05571       78.07620
      3494         2       -2.00000        6.23765       16.60046       78.07620
      3495         2       -2.00000        4.97230        4.36848       78.07620
      3496         2       -2.00000       15.51710       14.91329       78.07620
      3497         2       -2.00000       19.73501        6.47742       78.07612
      3498         2       -2.00000        9.19020       17.02223       78.07612
      3499         2       -2.00000       13.82993        5.63388       78.07628
      3500         2       -2.00000        3.28511       16.17864       78.07628
      3501         2       -2.00000       11.29965        1.41509       35.89205
      3502         2       -2.00000        0.75484       11.95990       35.89205
      3503         2       -2.00000       17.20455        0.57130       35.89205
      3504         2       -2.00000        6.65974       11.11608       35.89205
      3505         2       -2.00000        2.86355        5.63306       35.89221
      3506         2       -2.00000       13.40835       16.17786       35.89221
      3507         2       -2.00000       14.67362        3.94582       35.89213
      3508         2       -2.00000        4.12882       14.49063       35.89213
      3509         2       -2.00000       18.47001        9.42891       35.89205
      3510         2       -2.00000        7.92520       19.97372       35.89205
      3511         2       -2.00000        9.19060        7.74193       35.89205
      3512         2       -2.00000       19.73541       18.28674       35.89213
      3513         2       -2.00000       17.62621        3.52401       35.89205
      3514         2       -2.00000        7.08141       14.06882       35.89205
      3515         2       -2.00000        5.39422        2.25855       35.89205
      3516         2       -2.00000       15.93902       12.80336       35.89205
      3517         2       -2.00000       20.15726        0.14963       35.89205
      3518         2       -2.00000        9.61248       10.69442       35.89205
      3519         2       -2.00000       18.04807        6.47651       35.89213
      3520         2       -2.00000        7.50326       17.02132       35.89213
      3521         2       -2.00000       15.51738        9.85064       35.89213
      3522         2       -2.00000        4.97257       20.39545       35.89213
      3523         2       -2.00000       15.09550        6.89824       35.89221
      3524         2       -2.00000        4.55070       17.44305       35.89221
      3525         2       -2.00000       12.14317        7.32020       35.89221
      3526         2       -2.00000        1.59836       17.86501       35.89221
      3527         2       -2.00000       11.72129        4.36781       35.89213
      3528         2       -2.00000        1.17648       14.91261       35.89213
      3529         2       -2.00000        5.81595        5.21116       35.89213
      3530         2       -2.00000       16.36077       15.75599       35.89213
      3531         2       -2.00000       21.00074        6.05493       35.89213
      3532         2       -2.00000       10.45593       16.59974       35.89213
      3533         2       -2.00000       20.57893        3.10235       35.89205
      3534         2       -2.00000       10.03414       13.64715       35.89205
      3535         2       -2.00000        8.76866        4.78954       35.89205
      3536         2       -2.00000       19.31349       15.33434       35.89205
      3537         2       -2.00000        2.44182        2.68049       35.89213
      3538         2       -2.00000       12.98662       13.22530       35.89213
      3539         2       -2.00000       14.25204        0.99315       35.89213
      3540         2       -2.00000        3.70724       11.53796       35.89213
      3541         2       -2.00000        8.34693        1.83682       35.89197
      3542         2       -2.00000       18.89174       12.38163       35.89197
      3543         2       -2.00000        0.33311        9.00727       35.89213
      3544         2       -2.00000       10.87792       19.55207       35.89213
      3545         2       -2.00000       12.56504       10.27262       35.89213
      3546         2       -2.00000        2.02024       20.81743       35.89213
      3547         2       -2.00000        3.28551        8.58539       35.89221
      3548         2       -2.00000       13.83031       19.13020       35.89221
      3549         2       -2.00000        6.23793        8.16352       35.89213
      3550         2       -2.00000       16.78273       18.70832       35.89213
      3551         2       -2.00000        4.12897        3.94576       37.99540
      3552         2       -2.00000       14.67377       14.49057       37.99540
      3553         2       -2.00000       13.40842        5.63295       37.99548
      3554         2       -2.00000        2.86363       16.17774       37.99548
      3555         2       -2.00000       19.73534        7.74191       37.99540
      3556         2       -2.00000        9.19054       18.28672       37.99540
      3557         2       -2.00000        1.17644        4.36757       37.99540
      3558         2       -2.00000       11.72125       14.91240       37.99540
      3559         2       -2.00000        0.75469        1.41503       37.99532
      3560         2       -2.00000       11.29950       11.95984       37.99532
      3561         2       -2.00000        3.70724        0.99322       37.99540
      3562         2       -2.00000       14.25204       11.53802       37.99540
      3563         2       -2.00000        2.02009       10.27265       37.99540
      3564         2       -2.00000       12.56490       20.81747       37.99540
      3565         2       -2.00000       10.45589        6.05476       37.99540
      3566         2       -2.00000       21.00070       16.59957       37.99540
      3567         2       -2.00000        7.50335        6.47651       37.99540
      3568         2       -2.00000       18.04815       17.02132       37.99540
      3569         2       -2.00000        4.97264        9.85081       37.99540
      3570         2       -2.00000       15.51744       20.39564       37.99540
      3571         2       -2.00000        1.59828        7.32012       37.99548
      3572         2       -2.00000       12.14308       17.86493       37.99548
      3573         2       -2.00000       19.31351        4.78937       37.99532
      3574         2       -2.00000        8.76870       15.33417       37.99532
      3575         2       -2.00000       12.98665        2.68041       37.99540
      3576         2       -2.00000        2.44184       13.22519       37.99540
      3577         2       -2.00000       16.78280        8.16364       37.99540
      3578         2       -2.00000        6.23799       18.70845       37.99540
      3579         2       -2.00000        7.08153        3.52397       37.99532
      3580         2       -2.00000       17.62634       14.06878       37.99532
      3581         2       -2.00000        6.65978        0.57140       37.99532
      3582         2       -2.00000       17.20459       11.11621       37.99532
      3583         2       -2.00000        7.92518        9.42904       37.99532
      3584         2       -2.00000       18.46997       19.97387       37.99532
      3585         2       -2.00000       16.36096        5.21112       37.99540
      3586         2       -2.00000        5.81616       15.75592       37.99540
      3587         2       -2.00000        9.61233        0.14965       37.99532
      3588         2       -2.00000       20.15713       10.69446       37.99532
      3589         2       -2.00000       18.89174        1.83680       37.99524
      3590         2       -2.00000        8.34695       12.38161       37.99524
      3591         2       -2.00000       10.87773        9.00729       37.99540
      3592         2       -2.00000        0.33292       19.55212       37.99540
      3593         2       -2.00000        4.55080        6.89829       37.99548
      3594         2       -2.00000       15.09561       17.44309       37.99548
      3595         2       -2.00000       10.03410        3.10220       37.99532
      3596         2       -2.00000       20.57891       13.64700       37.99532
      3597         2       -2.00000       13.83025        8.58548       37.99548
      3598         2       -2.00000        3.28545       19.13028       37.99548
      3599         2       -2.00000       15.93919        2.25857       37.99532
      3600         2       -2.00000        5.39439       12.80338       37.99532
      3601         2       -2.00000        9.61197        3.52485        0.01812
      3602         2       -2.00000       20.15678       14.06966        0.01812
      3603         2       -2.00000       12.14272        6.89921        0.01812
      3604         2       -2.00000        1.59790       17.44400        0.01812
      3605         2       -2.00000        7.08124        0.15058        0.01812
      3606         2       -2.00000       17.62604       10.69539        0.01812
      3607         2       -2.00000        6.23765        6.05567        0.01820
      3608         2       -2.00000       16.78248       16.60044        0.01820
      3609         2       -2.00000        6.65945        3.10310        0.01820
      3610         2       -2.00000       17.20427       13.64789        0.01820
      3611         2       -2.00000       21.00034        8.16459        0.01812
      3612         2       -2.00000       10.45553       18.70942        0.01812
      3613         2       -2.00000        9.19018        6.47742        0.01820
      3614         2       -2.00000       19.73498       17.02223        0.01812
      3615         2       -2.00000       12.56452        3.94665        0.01812
      3616         2       -2.00000        2.01971       14.49145        0.01812
      3617         2       -2.00000       18.46963        4.79025        0.01812
      3618         2       -2.00000        7.92482       15.33504        0.01812
      3619         2       -2.00000        5.81586        9.00822        0.01812
      3620         2       -2.00000       16.36067       19.55302        0.01812
      3621         2       -2.00000        8.76839        9.42999        0.01812
      3622         2       -2.00000       19.31319       19.97479        0.01812
      3623         2       -2.00000       12.98631        0.99414        0.01812
      3624         2       -2.00000        2.44148       11.53895        0.01812
      3625         2       -2.00000        3.28511        5.63386        0.01820
      3626         2       -2.00000       13.82991       16.17864        0.01812
      3627         2       -2.00000       18.04784        7.74284        0.01812
      3628         2       -2.00000        7.50301       18.28763        0.01812
      3629         2       -2.00000        0.75433        2.25950        0.01812
      3630         2       -2.00000       11.29914       12.80431        0.01812
      3631         2       -2.00000       18.89142        1.83773        0.01812
      3632         2       -2.00000        8.34661       12.38251        0.01812
      3633         2       -2.00000       10.03374        0.57235        0.01812
      3634         2       -2.00000       20.57855       11.11716        0.01812
      3635         2       -2.00000        2.86329        8.58643        0.01812
      3636         2       -2.00000       13.40810       19.13121        0.01812
      3637         2       -2.00000       14.67350       10.27362        0.01812
      3638         2       -2.00000        4.12869       20.81838        0.01812
      3639         2       -2.00000       15.09529        7.32107        0.01812
      3640         2       -2.00000        4.55048       17.86581        0.01812
      3641         2       -2.00000        0.33256        5.21202        0.01812
      3642         2       -2.00000       10.87735       15.75683        0.01812
      3643         2       -2.00000       15.93887        1.41596        0.01812
      3644         2       -2.00000        5.39407       11.96072        0.01812
      3645         2       -2.00000       11.72091        9.85180        0.01812
      3646         2       -2.00000        1.17610       20.39657        0.01812
      3647         2       -2.00000       15.51710        4.36848        0.01812
      3648         2       -2.00000        4.97230       14.91325        0.01812
      3649         2       -2.00000        3.70692        2.68129        0.01820
      3650         2       -2.00000       14.25173       13.22612        0.01820
      3651         2       -2.00000       20.15682        3.52488        2.12147
      3652         2       -2.00000        9.61201       14.06966        2.12147
      3653         2       -2.00000        7.92480        4.79032        2.12147
      3654         2       -2.00000       18.46963       15.33508        2.12147
      3655         2       -2.00000        4.12861       10.27364        2.12139
      3656         2       -2.00000       14.67346       20.81838        2.12139
      3657         2       -2.00000       10.87737        5.21202        2.12139
      3658         2       -2.00000        0.33256       15.75683        2.12139
      3659         2       -2.00000        7.50297        7.74286        2.12147
      3660         2       -2.00000       18.04782       18.28763        2.12139
      3661         2       -2.00000       14.25171        2.68131        2.12139
      3662         2       -2.00000        3.70690       13.22612        2.12139
      3663         2       -2.00000        5.39405        1.41598        2.12147
      3664         2       -2.00000       15.93885       11.96076        2.12147
      3665         2       -2.00000       16.36063        9.00824        2.12139
      3666         2       -2.00000        5.81582       19.55300        2.12139
      3667         2       -2.00000       11.29916        2.25948        2.12147
      3668         2       -2.00000        0.75435       12.80431        2.12147
      3669         2       -2.00000       19.31319        9.42995        2.12147
      3670         2       -2.00000        8.76836       19.97475        2.12147
      3671         2       -2.00000        2.01977        3.94669        2.12139
      3672         2       -2.00000       12.56458       14.49147        2.12139
      3673         2       -2.00000        8.34659        1.83773        2.12155
      3674         2       -2.00000       18.89142       12.38251        2.12155
      3675         2       -2.00000        1.17610        9.85176        2.12139
      3676         2       -2.00000       11.72091       20.39655        2.12139
      3677         2       -2.00000        1.59792        6.89923        2.12131
      3678         2       -2.00000       12.14274       17.44400        2.12131
      3679         2       -2.00000       20.57857        0.57231        2.12147
      3680         2       -2.00000       10.03376       11.11712        2.12147
      3681         2       -2.00000       10.45555        8.16455        2.12139
      3682         2       -2.00000       21.00036       18.70935        2.12139
      3683         2       -2.00000       17.20425        3.10313        2.12147
      3684         2       -2.00000        6.65945       13.64791        2.12147
      3685         2       -2.00000        2.44152        0.99412        2.12139
      3686         2       -2.00000       12.98631       11.53895        2.12139
      3687         2       -2.00000        4.55044        7.32111        2.12139
      3688         2       -2.00000       15.09527       17.86585        2.12131
      3689         2       -2.00000       17.62600        0.15056        2.12147
      3690         2       -2.00000        7.08120       10.69537        2.12147
      3691         2       -2.00000       13.40810        8.58640        2.12131
      3692         2       -2.00000        2.86327       19.13117        2.12131
      3693         2       -2.00000       16.78246        6.05569        2.12139
      3694         2       -2.00000        6.23765       16.60048        2.12139
      3695         2       -2.00000        4.97228        4.36859        2.12147
      3696         2       -2.00000       15.51710       14.91331        2.12139
      3697         2       -2.00000       19.73501        6.47742        2.12139
      3698         2       -2.00000        9.19020       17.02221        2.12139
      3699         2       -2.00000       13.82991        5.63388        2.12131
      3700         2       -2.00000        3.28511       16.17864        2.12131
      3701         2       -2.00000       11.29948        1.41501       40.09867
      3702         2       -2.00000        0.75467       11.95981       40.09867
      3703         2       -2.00000       17.20461        0.57142       40.09867
      3704         2       -2.00000        6.65983       11.11621       40.09859
      3705         2       -2.00000        2.86363        5.63291       40.09867
      3706         2       -2.00000       13.40844       16.17772       40.09867
      3707         2       -2.00000       14.67384        3.94574       40.09867
      3708         2       -2.00000        4.12903       14.49050       40.09867
      3709         2       -2.00000       18.46997        9.42908       40.09867
      3710         2       -2.00000        7.92516       19.97387       40.09867
      3711         2       -2.00000        9.19052        7.74191       40.09867
      3712         2       -2.00000       19.73532       18.28672       40.09867
      3713         2       -2.00000       17.62638        3.52395       40.09867
      3714         2       -2.00000        7.08158       14.06873       40.09859
      3715         2       -2.00000        5.39441        2.25857       40.09867
      3716         2       -2.00000       15.93921       12.80338       40.09867
      3717         2       -2.00000       20.15711        0.14965       40.09867
      3718         2       -2.00000        9.61233       10.69446       40.09859
      3719         2       -2.00000       18.04817        6.47649       40.09867
      3720         2       -2.00000        7.50337       17.02130       40.09867
      3721         2       -2.00000       15.51744        9.85085       40.09867
      3722         2       -2.00000        4.97264       20.39566       40.09867
      3723         2       -2.00000       15.09563        6.89829       40.09867
      3724         2       -2.00000        4.55082       17.44309       40.09867
      3725         2       -2.00000       12.14306        7.32012       40.09867
      3726         2       -2.00000        1.59826       17.86493       40.09867
      3727         2       -2.00000       11.72125        4.36753       40.09867
      3728         2       -2.00000        1.17644       14.91234       40.09867
      3729         2       -2.00000        5.81620        5.21110       40.09867
      3730         2       -2.00000       16.36100       15.75592       40.09867
      3731         2       -2.00000       21.00068        6.05472       40.09867
      3732         2       -2.00000       10.45587       16.59953       40.09867
      3733         2       -2.00000       20.57888        3.10218       40.09867
      3734         2       -2.00000       10.03408       13.64696       40.09867
      3735         2       -2.00000        8.76872        4.78932       40.09867
      3736         2       -2.00000       19.31353       15.33413       40.09867
      3737         2       -2.00000        2.44182        2.68036       40.09867
      3738         2       -2.00000       12.98665       13.22519       40.09867
      3739         2       -2.00000       14.25204        0.99322       40.09867
      3740         2       -2.00000        3.70724       11.53800       40.09859
      3741         2       -2.00000        8.34693        1.83680       40.09867
      3742         2       -2.00000       18.89176       12.38161       40.09867
      3743         2       -2.00000        0.33288        9.00729       40.09867
      3744         2       -2.00000       10.87768       19.55210       40.09867
      3745         2       -2.00000       12.56487       10.27267       40.09867
      3746         2       -2.00000        2.02005       20.81747       40.09867
      3747         2       -2.00000        3.28545        8.58548       40.09859
      3748         2       -2.00000       13.83025       19.13030       40.09867
      3749         2       -2.00000        6.23801        8.16366       40.09859
      3750         2       -2.00000       16.78282       18.70849       40.09867
      3751         2       -2.00000        4.12897        3.94574       42.20186
      3752         2       -2.00000       14.67379       14.49057       42.20186
      3753         2       -2.00000       13.40842        5.63295       42.20178
      3754         2       -2.00000        2.86363       16.17774       42.20178
      3755         2       -2.00000       19.73534        7.74191       42.20186
      3756         2       -2.00000        9.19054       18.28670       42.20186
      3757         2       -2.00000        1.17644        4.36757       42.20186
      3758         2       -2.00000       11.72125       14.91238       42.20186
      3759         2       -2.00000        0.75469        1.41503       42.20194
      3760         2       -2.00000       11.29950       11.95984       42.20194
      3761         2       -2.00000        3.70724        0.99322       42.20186
      3762         2       -2.00000       14.25204       11.53802       42.20186
      3763         2       -2.00000        2.02009       10.27265       42.20186
      3764         2       -2.00000       12.56490       20.81747       42.20186
      3765         2       -2.00000       10.45589        6.05476       42.20186
      3766         2       -2.00000       21.00070       16.59957       42.20186
      3767         2       -2.00000        7.50335        6.47649       42.20186
      3768         2       -2.00000       18.04815       17.02132       42.20186
      3769         2       -2.00000        4.97264        9.85079       42.20186
      3770         2       -2.00000       15.51744       20.39564       42.20186
      3771         2       -2.00000        1.59828        7.32012       42.20178
      3772         2       -2.00000       12.14308       17.86493       42.20178
      3773         2       -2.00000       19.31351        4.78937       42.20194
      3774         2       -2.00000        8.76872       15.33415       42.20194
      3775         2       -2.00000       12.98665        2.68041       42.20186
      3776         2       -2.00000        2.44186       13.22519       42.20186
      3777         2       -2.00000       16.78280        8.16364       42.20186
      3778         2       -2.00000        6.23799       18.70843       42.20186
      3779         2       -2.00000        7.08153        3.52395       42.20194
      3780         2       -2.00000       17.62634       14.06878       42.20194
      3781         2       -2.00000        6.65978        0.57140       42.20194
      3782         2       -2.00000       17.20459       11.11621       42.20194
      3783         2       -2.00000        7.92518        9.42904       42.20194
      3784         2       -2.00000       18.46997       19.97387       42.20194
      3785         2       -2.00000       16.36096        5.21112       42.20186
      3786         2       -2.00000        5.81616       15.75588       42.20186
      3787         2       -2.00000        9.61233        0.14963       42.20194
      3788         2       -2.00000       20.15716       10.69446       42.20194
      3789         2       -2.00000       18.89174        1.83680       42.20202
      3790         2       -2.00000        8.34697       12.38161       42.20202
      3791         2       -2.00000       10.87773        9.00729       42.20186
      3792         2       -2.00000        0.33292       19.55210       42.20186
      3793         2       -2.00000        4.55080        6.89826       42.20178
      3794         2       -2.00000       15.09561       17.44309       42.20178
      3795         2       -2.00000       10.03410        3.10220       42.20194
      3796         2       -2.00000       20.57891       13.64700       42.20194
      3797         2       -2.00000       13.83025        8.58548       42.20178
      3798         2       -2.00000        3.28545       19.13026       42.20178
      3799         2       -2.00000       15.93919        2.25857       42.20194
      3800         2       -2.00000        5.39445       12.80321       42.20186
