# Supplementary material for: Quantitative prediction of grain boundary thermal conductivities from local atomic environments
Source: Nat Commun. 2020 Apr 15;11:1854. doi: 10.1038/s41467-020-15619-9 (PMC7160158; doi:10.1038/s41467-020-15619-9)
Supplement: Supplementary file 4 — Supplementary Data 1 [file 41467_2020_15619_MOESM4_ESM.zip › MgO_GBs/twist/001/s37.lmp]

LAMMPS data file

      5624          atoms
         0          bonds
         0         angles
         0      dihedrals
         0      impropers
         2     atom types
         0     bond types
         0    angle types
         0 dihedral types
         0 improper types

      0.0000000     25.5162110 xlo xhi
      0.0000000     25.5162110 ylo yhi
      0.0000000     81.2113920 zlo zhi
      0.0000000      0.0000000      0.0000000 xy xz yz

Masses

1                24.30500 # Mg
2                15.99940 # O

Atoms

         1         1        2.00000        1.40546        8.73769        4.24524
         2         1        2.00000       14.16356       21.49580        4.24524
         3         1        2.00000       13.12906        2.53098        4.24524
         4         1        2.00000        0.37095       15.28908        4.24524
         5         1        2.00000       23.81826        2.87575        4.24524
         6         1        2.00000       11.06015       15.63386        4.24524
         7         1        2.00000       21.05988       11.84093        4.24524
         8         1        2.00000        8.30178       24.59903        4.24524
         9         1        2.00000       14.85309        0.11740        4.24524
        10         1        2.00000        2.09498       12.87551        4.24524
        11         1        2.00000        6.57770        1.49660        4.24533
        12         1        2.00000       19.33580       14.25471        4.24533
        13         1        2.00000       22.78391        9.42735        4.24524
        14         1        2.00000       10.02580       22.18545        4.24524
        15         1        2.00000       20.37013        7.70322        4.24516
        16         1        2.00000        7.61202       20.46132        4.24516
        17         1        2.00000       16.92202       12.53063        4.24541
        18         1        2.00000        4.16391       25.28873        4.24541
        19         1        2.00000        3.81909       10.46172        4.24533
        20         1        2.00000       16.57719       23.21983        4.24533
        21         1        2.00000       10.71541        0.80690        4.24508
        22         1        2.00000       23.47351       13.56500        4.24508
        23         1        2.00000        0.02613        0.46215        4.24508
        24         1        2.00000       12.78423       13.22026        4.24508
        25         1        2.00000       14.50831       10.80657        4.24524
        26         1        2.00000        1.75021       23.56468        4.24524
        27         1        2.00000       11.40501        4.94468        4.24541
        28         1        2.00000       24.16311       17.70279        4.24541
        29         1        2.00000        2.43983        2.18623        4.24524
        30         1        2.00000       15.19794       14.94433        4.24524
        31         1        2.00000       24.50796        7.01364        4.24541
        32         1        2.00000       11.74986       19.77175        4.24541
        33         1        2.00000        7.26722        5.63439        4.24508
        34         1        2.00000       20.02533       18.39249        4.24508
        35         1        2.00000       16.23244        8.39279        4.24516
        36         1        2.00000        3.47434       21.15090        4.24516
        37         1        2.00000       18.64610       10.11685        4.24533
        38         1        2.00000        5.88799       22.87495        4.24533
        39         1        2.00000       22.09416        5.28954        4.24533
        40         1        2.00000        9.33605       18.04764        4.24533
        41         1        2.00000       25.19756       11.15143        4.24508
        42         1        2.00000       12.43946       23.90953        4.24508
        43         1        2.00000        3.12956        6.32394        4.24508
        44         1        2.00000       15.88767       19.08204        4.24508
        45         1        2.00000       10.37066       11.49618        4.24508
        46         1        2.00000       23.12876       24.25428        4.24508
        47         1        2.00000       15.54284        4.25511        4.24516
        48         1        2.00000        2.78474       17.01321        4.24516
        49         1        2.00000        8.99130        3.22063        4.24524
        50         1        2.00000       21.74941       15.97874        4.24524
        51         1        2.00000        7.95692        9.77210        4.24524
        52         1        2.00000       20.71503       22.53020        4.24524
        53         1        2.00000       17.26687        1.84148        4.24533
        54         1        2.00000        4.50877       14.59958        4.24533
        55         1        2.00000        4.85359        3.91033        4.24508
        56         1        2.00000       17.61170       16.66844        4.24508
        57         1        2.00000       21.40466        1.15175        4.24524
        58         1        2.00000        8.64655       13.90986        4.24524
        59         1        2.00000       13.81881        6.66879        4.24533
        60         1        2.00000        1.06071       19.42689        4.24533
        61         1        2.00000       17.95650        5.97916        4.24508
        62         1        2.00000        5.19839       18.73727        4.24508
        63         1        2.00000        9.68095        7.35847        4.24533
        64         1        2.00000       22.43906       20.11657        4.24533
        65         1        2.00000        6.23287       12.18580        4.24541
        66         1        2.00000       18.99098       24.94391        4.24541
        67         1        2.00000       12.09471        9.08257        4.24524
        68         1        2.00000       24.85282       21.84068        4.24524
        69         1        2.00000        5.54317        8.04799        4.24508
        70         1        2.00000       18.30127       20.80610        4.24508
        71         1        2.00000       19.68055        3.56553        4.24516
        72         1        2.00000        6.92245       16.32364        4.24516
        73         1        2.00000        0.71583        4.59986        4.24533
        74         1        2.00000       13.47394       17.35796        4.24533
        75         1        2.00000        1.06094        6.66884        6.35869
        76         1        2.00000       13.81904       19.42695        6.35869
        77         1        2.00000       12.78408        0.46205        6.35869
        78         1        2.00000        0.02598       13.22015        6.35869
        79         1        2.00000        1.74998       10.80663        6.35869
        80         1        2.00000       14.50808       23.56473        6.35869
        81         1        2.00000       18.99113       12.18573        6.35869
        82         1        2.00000        6.23302       24.94383        6.35869
        83         1        2.00000        2.09468        0.11735        6.35869
        84         1        2.00000       14.85278       12.87545        6.35869
        85         1        2.00000       20.71511        9.77197        6.35869
        86         1        2.00000        7.95700       22.53007        6.35869
        87         1        2.00000        0.37090        2.53077        6.35869
        88         1        2.00000       13.12901       15.28888        6.35869
        89         1        2.00000       11.06018        2.87547        6.35869
        90         1        2.00000       23.81829       15.63358        6.35869
        91         1        2.00000       21.74928        3.22055        6.35869
        92         1        2.00000        8.99117       15.97866        6.35869
        93         1        2.00000       15.19789        2.18636        6.35869
        94         1        2.00000        2.43978       14.94446        6.35869
        95         1        2.00000       19.33588        1.49686        6.35869
        96         1        2.00000        6.57777       14.25496        6.35869
        97         1        2.00000       23.47359        0.80675        6.35869
        98         1        2.00000       10.71548       13.56485        6.35869
        99         1        2.00000       13.47419        4.59978        6.35869
       100         1        2.00000        0.71609       17.35789        6.35869
       101         1        2.00000        8.64678        1.15170        6.35869
       102         1        2.00000       21.40489       13.90981        6.35869
       103         1        2.00000        4.16376       12.53071        6.35869
       104         1        2.00000       16.92187       25.28881        6.35869
       105         1        2.00000       24.85279        9.08285        6.35869
       106         1        2.00000       12.09468       21.84096        6.35869
       107         1        2.00000       16.57712       10.46147        6.35869
       108         1        2.00000        3.81901       23.21957        6.35869
       109         1        2.00000       15.88797        6.32394        6.35869
       110         1        2.00000        3.12987       19.08204        6.35869
       111         1        2.00000       23.12889       11.49628        6.35869
       112         1        2.00000       10.37078       24.25438        6.35869
       113         1        2.00000        9.33582        5.28949        6.35869
       114         1        2.00000       22.09393       18.04759        6.35869
       115         1        2.00000       22.43878        7.35854        6.35869
       116         1        2.00000        9.68067       20.11665        6.35869
       117         1        2.00000       20.02499        5.63439        6.35869
       118         1        2.00000        7.26689       18.39249        6.35869
       119         1        2.00000       12.43938       11.15158        6.35869
       120         1        2.00000       25.19749       23.90968        6.35869
       121         1        2.00000        5.88807       10.11659        6.35869
       122         1        2.00000       18.64618       22.87470        6.35869
       123         1        2.00000       24.16304        4.94453        6.35869
       124         1        2.00000       11.40493       17.70264        6.35869
       125         1        2.00000       17.61172        3.91064        6.35869
       126         1        2.00000        4.85362       16.66875        6.35869
       127         1        2.00000        3.47441        8.39261        6.35861
       128         1        2.00000       16.23252       21.15072        6.35861
       129         1        2.00000       14.16369        8.73777        6.35869
       130         1        2.00000        1.40559       21.49588        6.35869
       131         1        2.00000       10.02586        9.42755        6.35869
       132         1        2.00000       22.78396       22.18566        6.35869
       133         1        2.00000       11.74993        7.01379        6.35869
       134         1        2.00000       24.50804       19.77190        6.35869
       135         1        2.00000        8.30208       11.84098        6.35869
       136         1        2.00000       21.06019       24.59908        6.35869
       137         1        2.00000       18.30125        8.04766        6.35869
       138         1        2.00000        5.54314       20.80577        6.35869
       139         1        2.00000        4.50869        1.84173        6.35869
       140         1        2.00000       17.26679       14.59984        6.35869
       141         1        2.00000        2.78492        4.25521        6.35861
       142         1        2.00000       15.54302       17.01332        6.35861
       143         1        2.00000        7.61184        7.70311        6.35861
       144         1        2.00000       20.36995       20.46122        6.35861
       145         1        2.00000        5.19839        5.97916        6.35861
       146         1        2.00000       17.95650       18.73727        6.35861
       147         1        2.00000        6.92234        3.56571        6.35861
       148         1        2.00000       19.68045       16.32382        6.35861
       149         1        2.00000       17.26646        1.84230        8.47165
       150         1        2.00000        4.50836       14.60040        8.47165
       151         1        2.00000       14.85230        0.11720        8.47205
       152         1        2.00000        2.09419       12.87530        8.47205
       153         1        2.00000       13.81963        6.66917        8.47165
       154         1        2.00000        1.06153       19.42728        8.47165
       155         1        2.00000       10.71584        0.80659        8.47303
       156         1        2.00000       23.47394       13.56470        8.47303
       157         1        2.00000       21.06067       11.84113        8.47205
       158         1        2.00000        8.30257       24.59923        8.47205
       159         1        2.00000       13.12929        2.53047        8.47230
       160         1        2.00000        0.37118       15.28857        8.47230
       161         1        2.00000       25.19713       11.15173        8.47303
       162         1        2.00000       12.43903       23.90984        8.47303
       163         1        2.00000       11.40513        4.94428        8.47108
       164         1        2.00000       24.16324       17.70238        8.47108
       165         1        2.00000        0.71647        4.59978        8.47157
       166         1        2.00000       13.47458       17.35789        8.47157
       167         1        2.00000       23.81846        2.87499        8.47205
       168         1        2.00000       11.06036       15.63309        8.47205
       169         1        2.00000       12.09453        9.08334        8.47205
       170         1        2.00000       24.85264       21.84144        8.47205
       171         1        2.00000        3.13033        6.32417        8.47270
       172         1        2.00000       15.88843       19.08227        8.47270
       173         1        2.00000       20.36959        7.70268        8.47254
       174         1        2.00000        7.61149       20.46079        8.47254
       175         1        2.00000       24.50784        7.01405        8.47108
       176         1        2.00000       11.74973       19.77215        8.47108
       177         1        2.00000       15.54338        4.25564        8.47254
       178         1        2.00000        2.78527       17.01375        8.47254
       179         1        2.00000        3.81901       10.46109        8.47157
       180         1        2.00000       16.57712       23.21919        8.47157
       181         1        2.00000        1.40559        8.73800        8.47205
       182         1        2.00000       14.16369       21.49611        8.47205
       183         1        2.00000        0.02582        0.46172        8.47303
       184         1        2.00000       12.78393       13.21982        8.47303
       185         1        2.00000       16.23298        8.39228        8.47254
       186         1        2.00000        3.47487       21.15039        8.47254
       187         1        2.00000        2.43955        2.18636        8.47205
       188         1        2.00000       15.19766       14.94446        8.47205
       189         1        2.00000       18.64651       10.11603        8.47165
       190         1        2.00000        5.88840       22.87413        8.47165
       191         1        2.00000       21.40519        1.15195        8.47230
       192         1        2.00000        8.64709       13.91006        8.47230
       193         1        2.00000        9.68029        7.35854        8.47157
       194         1        2.00000       22.43839       20.11665        8.47157
       195         1        2.00000       22.09334        5.28915        8.47165
       196         1        2.00000        9.33523       18.04726        8.47165
       197         1        2.00000       17.95650        5.97916        8.47352
       198         1        2.00000        5.19839       18.73727        8.47352
       199         1        2.00000       16.92159       12.53050        8.47108
       200         1        2.00000        4.16348       25.28861        8.47108
       201         1        2.00000       19.68002        3.56604        8.47254
       202         1        2.00000        6.92191       16.32415        8.47254
       203         1        2.00000        6.23328       12.18593        8.47108
       204         1        2.00000       18.99138       24.94404        8.47108
       205         1        2.00000       22.78371        9.42786        8.47230
       206         1        2.00000       10.02560       22.18596        8.47230
       207         1        2.00000        8.99117        3.22032        8.47205
       208         1        2.00000       21.74928       15.97843        8.47205
       209         1        2.00000        7.26643        5.63416        8.47270
       210         1        2.00000       20.02454       18.39226        8.47270
       211         1        2.00000       10.37096       11.49661        8.47303
       212         1        2.00000       23.12907       24.25472        8.47303
       213         1        2.00000        6.57777        1.49724        8.47157
       214         1        2.00000       19.33588       14.25535        8.47157
       215         1        2.00000       14.50778       10.80637        8.47230
       216         1        2.00000        1.74967       23.56448        8.47230
       217         1        2.00000        5.54337        8.04723        8.47270
       218         1        2.00000       18.30148       20.80533        8.47270
       219         1        2.00000        7.95723        9.77197        8.47205
       220         1        2.00000       20.71534       22.53007        8.47205
       221         1        2.00000        4.85339        3.91110        8.47270
       222         1        2.00000       17.61149       16.66920        8.47270
       223         1        2.00000       13.47526        4.60080       10.58339
       224         1        2.00000        0.71716       17.35891       10.58339
       225         1        2.00000        0.37203        2.53054       10.58599
       226         1        2.00000       13.13013       15.28865       10.58599
       227         1        2.00000        4.16343       12.53017       10.58128
       228         1        2.00000       16.92153       25.28827       10.58128
       229         1        2.00000       24.16357        4.94420       10.58128
       230         1        2.00000       11.40547       17.70231       10.58128
       231         1        2.00000        1.74975       10.80553       10.58599
       232         1        2.00000       14.50785       23.56363       10.58599
       233         1        2.00000        9.33564        5.28808       10.58347
       234         1        2.00000       22.09375       18.04619       10.58347
       235         1        2.00000       12.78464        0.46126       10.58907
       236         1        2.00000        0.02654       13.21936       10.58907
       237         1        2.00000       23.47438        0.80731       10.58907
       238         1        2.00000       10.71627       13.56541       10.58907
       239         1        2.00000       11.06179        2.87522       10.58534
       240         1        2.00000       23.81989       15.63332       10.58534
       241         1        2.00000        2.78471        4.25646       10.58680
       242         1        2.00000       15.54282       17.01457       10.58680
       243         1        2.00000       11.74940        7.01413       10.58128
       244         1        2.00000       24.50750       19.77223       10.58128
       245         1        2.00000       17.61029        3.91123       10.58850
       246         1        2.00000        4.85219       16.66933       10.58850
       247         1        2.00000       19.33486        1.49795       10.58339
       248         1        2.00000        6.57675       14.25606       10.58339
       249         1        2.00000       24.85121        9.08311       10.58534
       250         1        2.00000       12.09310       21.84121       10.58534
       251         1        2.00000       15.19763        2.18623       10.58550
       252         1        2.00000        2.43953       14.94433       10.58550
       253         1        2.00000        3.47569        8.39284       10.58680
       254         1        2.00000       16.23380       21.15095       10.58680
       255         1        2.00000       15.88856        6.32534       10.58850
       256         1        2.00000        3.13046       19.08345       10.58850
       257         1        2.00000       18.30268        8.04707       10.58850
       258         1        2.00000        5.54457       20.80518       10.58850
       259         1        2.00000        5.88947       10.11644       10.58347
       260         1        2.00000       18.64758       22.87454       10.58347
       261         1        2.00000       21.74941        3.22030       10.58550
       262         1        2.00000        8.99130       15.97840       10.58550
       263         1        2.00000        7.61205        7.70186       10.58680
       264         1        2.00000       20.37015       20.45997       10.58680
       265         1        2.00000       22.43771        7.35752       10.58339
       266         1        2.00000        9.67960       20.11563       10.58339
       267         1        2.00000        6.92109        3.56548       10.58680
       268         1        2.00000       19.67920       16.32359       10.58680
       269         1        2.00000       20.02441        5.63298       10.58850
       270         1        2.00000        7.26630       18.39109       10.58850
       271         1        2.00000       23.12835       11.49707       10.58907
       272         1        2.00000       10.37025       24.25517       10.58907
       273         1        2.00000       20.71536        9.77207       10.58550
       274         1        2.00000        7.95726       22.53018       10.58550
       275         1        2.00000        8.64701        1.15280       10.58599
       276         1        2.00000       21.40512       13.91090       10.58599
       277         1        2.00000       14.16356        8.73803       10.58550
       278         1        2.00000        1.40546       21.49613       10.58550
       279         1        2.00000       10.02476        9.42778       10.58599
       280         1        2.00000       22.78286       22.18589       10.58599
       281         1        2.00000        8.30234       11.84256       10.58534
       282         1        2.00000       21.06044       24.60066       10.58534
       283         1        2.00000        5.19839        5.97916       10.59045
       284         1        2.00000       17.95650       18.73727       10.59045
       285         1        2.00000       18.99146       12.18624       10.58128
       286         1        2.00000        6.23336       24.94434       10.58128
       287         1        2.00000        4.50731        1.84189       10.58347
       288         1        2.00000       17.26542       14.59999       10.58347
       289         1        2.00000        2.09442        0.11577       10.58534
       290         1        2.00000       14.85253       12.87387       10.58534
       291         1        2.00000       12.43859       11.15102       10.58907
       292         1        2.00000       25.19670       23.90912       10.58907
       293         1        2.00000       16.57814       10.46037       10.58339
       294         1        2.00000        3.82003       23.21848       10.58339
       295         1        2.00000        1.06112        6.67024       10.58347
       296         1        2.00000       13.81922       19.42835       10.58347
       297         1        2.00000        9.68126        7.35357       12.69423
       298         1        2.00000       22.43936       20.11167       12.69423
       299         1        2.00000        6.23136       12.18917       12.68969
       300         1        2.00000       18.98947       24.94728       12.68969
       301         1        2.00000       24.50460        7.01214       12.68969
       302         1        2.00000       11.74649       19.77024       12.68969
       303         1        2.00000       11.40837        4.94616       12.68969
       304         1        2.00000       24.16648       17.70427       12.68969
       305         1        2.00000        1.40360        8.73757       12.69846
       306         1        2.00000       14.16170       21.49567       12.69846
       307         1        2.00000        7.95680        9.77396       12.69846
       308         1        2.00000       20.71490       22.53206       12.69846
       309         1        2.00000        0.03001        0.46072       12.70536
       310         1        2.00000       12.78811       13.21883       12.70536
       311         1        2.00000       25.19614       11.14752       12.70536
       312         1        2.00000       12.43803       23.90563       12.70536
       313         1        2.00000       13.81570        6.67328       12.69537
       314         1        2.00000        1.05760       19.43139       12.69537
       315         1        2.00000       23.82331        2.87961       12.69894
       316         1        2.00000       11.06521       15.63771       12.69894
       317         1        2.00000       21.40233        1.15708       12.69992
       318         1        2.00000        8.64423       13.91519       12.69992
       319         1        2.00000        5.54860        8.05024       12.70447
       320         1        2.00000       18.30671       20.80834       12.70447
       321         1        2.00000        3.82399       10.46203       12.69423
       322         1        2.00000       16.58209       23.22013       12.69423
       323         1        2.00000       13.13442        2.53330       12.69992
       324         1        2.00000        0.37631       15.29141       12.69992
       325         1        2.00000       15.53894        4.25812       12.70268
       326         1        2.00000        2.78083       17.01623       12.70268
       327         1        2.00000       10.36675       11.49760       12.70536
       328         1        2.00000       23.12486       24.25571       12.70536
       329         1        2.00000       16.92350       12.52726       12.68969
       330         1        2.00000        4.16539       25.28537       12.68969
       331         1        2.00000       14.51064       10.80124       12.69992
       332         1        2.00000        1.75253       23.55935       12.69992
       333         1        2.00000       22.09729        5.28505       12.69537
       334         1        2.00000        9.33919       18.04315       12.69537
       335         1        2.00000        3.12732        6.32937       12.70447
       336         1        2.00000       15.88542       19.08748       12.70447
       337         1        2.00000       17.26235        1.83837       12.69537
       338         1        2.00000        4.50425       14.59647       12.69537
       339         1        2.00000        0.71553        4.60476       12.69423
       340         1        2.00000       13.47363       17.36286       12.69423
       341         1        2.00000       19.67754        3.56160       12.70268
       342         1        2.00000        6.91944       16.31971       12.70268
       343         1        2.00000        8.99316        3.22076       12.69846
       344         1        2.00000       21.75127       15.97886       12.69846
       345         1        2.00000       10.71683        0.81080       12.70536
       346         1        2.00000       23.47494       13.56891       12.70536
       347         1        2.00000       12.08966        9.07872       12.69894
       348         1        2.00000       24.84776       21.83682       12.69894
       349         1        2.00000        7.26947        5.62895       12.70447
       350         1        2.00000       20.02757       18.38706       12.70447
       351         1        2.00000       16.23543        8.39672       12.70268
       352         1        2.00000        3.47732       21.15483       12.70268
       353         1        2.00000       14.85694        0.11232       12.69894
       354         1        2.00000        2.09884       12.87043       12.69894
       355         1        2.00000        2.43996        2.18437       12.69846
       356         1        2.00000       15.19807       14.94247       12.69846
       357         1        2.00000       17.95650        5.97916       12.70942
       358         1        2.00000        5.19839       18.73727       12.70942
       359         1        2.00000       22.77858        9.42502       12.69992
       360         1        2.00000       10.02047       22.18313       12.69992
       361         1        2.00000       20.37403        7.70021       12.70268
       362         1        2.00000        7.61593       20.45831       12.70268
       363         1        2.00000        4.84816        3.90809       12.70447
       364         1        2.00000       17.60626       16.66619       12.70447
       365         1        2.00000       21.05605       11.84600       12.69894
       366         1        2.00000        8.29795       24.60411       12.69894
       367         1        2.00000        6.57277        1.49630       12.69423
       368         1        2.00000       19.33088       14.25440       12.69423
       369         1        2.00000       18.65062       10.11996       12.69537
       370         1        2.00000        5.89251       22.87806       12.69537
       371         1        2.00000        1.04313        6.68122       14.81036
       372         1        2.00000       13.80123       19.43932       14.81036
       373         1        2.00000        8.28463       11.85828       14.81093
       374         1        2.00000       21.04273       24.61638       14.81093
       375         1        2.00000        1.76026       10.79088       14.81280
       376         1        2.00000       14.51837       23.54899       14.81280
       377         1        2.00000        9.35363        5.27711       14.81036
       378         1        2.00000       22.11174       18.03522       14.81036
       379         1        2.00000       15.87642        6.34162       14.81629
       380         1        2.00000        3.11831       19.09973       14.81629
       381         1        2.00000        4.17208       12.52200       14.80744
       382         1        2.00000       16.93018       25.28011       14.80744
       383         1        2.00000       10.01011        9.41729       14.81280
       384         1        2.00000       22.76822       22.17540       14.81280
       385         1        2.00000        3.48072        8.40971       14.81483
       386         1        2.00000       16.23882       21.16781       14.81483
       387         1        2.00000       23.47614        0.82149       14.81255
       388         1        2.00000       10.71803       13.57960       14.81255
       389         1        2.00000       24.83546        9.06540       14.81093
       390         1        2.00000       12.07736       21.82350       14.81093
       391         1        2.00000       21.75543        3.22272       14.81572
       392         1        2.00000        8.99732       15.98083       14.81572
       393         1        2.00000       19.31894        1.49234       14.81125
       394         1        2.00000        6.56083       14.25045       14.81125
       395         1        2.00000       15.20006        2.18023       14.81572
       396         1        2.00000        2.44195       14.93834       14.81572
       397         1        2.00000        5.90045       10.13440       14.81036
       398         1        2.00000       18.65855       22.89251       14.81036
       399         1        2.00000       13.46965        4.61670       14.81125
       400         1        2.00000        0.71155       17.37480       14.81125
       401         1        2.00000       11.74123        7.00548       14.80744
       402         1        2.00000       24.49934       19.76358       14.80744
       403         1        2.00000       17.59404        3.89908       14.81629
       404         1        2.00000        4.83593       16.65719       14.81629
       405         1        2.00000       12.79883        0.45950       14.81255
       406         1        2.00000        0.04072       13.21760       14.81255
       407         1        2.00000       11.07751        2.89290       14.81093
       408         1        2.00000       23.83561       15.65101       14.81093
       409         1        2.00000       16.59403       10.46598       14.81125
       410         1        2.00000        3.83593       23.22409       14.81125
       411         1        2.00000        2.76782        4.26151       14.81483
       412         1        2.00000       15.52593       17.01962       14.81483
       413         1        2.00000       14.15757        8.73558       14.81572
       414         1        2.00000        1.39946       21.49368       14.81572
       415         1        2.00000       12.43683       11.13683       14.81255
       416         1        2.00000       25.19494       23.89494       14.81255
       417         1        2.00000        7.62894        7.69681       14.81483
       418         1        2.00000       20.38704       20.45492       14.81483
       419         1        2.00000        2.11213        0.10005       14.81093
       420         1        2.00000       14.87024       12.85815       14.81093
       421         1        2.00000       22.44332        7.34163       14.81125
       422         1        2.00000        9.68521       20.09973       14.81125
       423         1        2.00000        5.19839        5.97916       14.81621
       424         1        2.00000       17.95650       18.73727       14.81621
       425         1        2.00000       24.17174        4.95285       14.80744
       426         1        2.00000       11.41363       17.71096       14.80744
       427         1        2.00000       23.11417       11.49883       14.81255
       428         1        2.00000       10.35606       24.25693       14.81255
       429         1        2.00000        6.91604        3.54862       14.81483
       430         1        2.00000       19.67415       16.30672       14.81483
       431         1        2.00000        8.63652        1.16744       14.81280
       432         1        2.00000       21.39463       13.92555       14.81280
       433         1        2.00000       20.03655        5.61670       14.81629
       434         1        2.00000        7.27845       18.37481       14.81629
       435         1        2.00000        4.49631        1.82392       14.81036
       436         1        2.00000       17.25442       14.58203       14.81036
       437         1        2.00000        0.38667        2.54103       14.81280
       438         1        2.00000       13.14478       15.29914       14.81280
       439         1        2.00000       18.31893        8.05924       14.81629
       440         1        2.00000        5.56082       20.81735       14.81629
       441         1        2.00000       20.71291        9.77809       14.81572
       442         1        2.00000        7.95481       22.53620       14.81572
       443         1        2.00000       18.98279       12.19443       14.80744
       444         1        2.00000        6.22468       24.95253       14.80744
       445         1        2.00000       10.33177       11.51876       16.88823
       446         1        2.00000       23.08987       24.27686       16.88823
       447         1        2.00000        3.10392        6.38117       16.89944
       448         1        2.00000       15.86202       19.13928       16.89944
       449         1        2.00000       17.95650        5.97916       16.88685
       450         1        2.00000        5.19839       18.73727       16.88685
       451         1        2.00000       25.17498       11.11257       16.88823
       452         1        2.00000       12.41688       23.87067       16.88823
       453         1        2.00000        7.29286        5.57715       16.89944
       454         1        2.00000       20.05097       18.33526       16.89944
       455         1        2.00000        5.60037        8.07364       16.89944
       456         1        2.00000       18.35848       20.83174       16.89944
       457         1        2.00000        4.79638        3.88469       16.89944
       458         1        2.00000       17.55449       16.64280       16.89944
       459         1        2.00000       10.73799        0.84576       16.88823
       460         1        2.00000       23.49609       13.60387       16.88823
       461         1        2.00000       13.16417        2.55491       16.92413
       462         1        2.00000        0.40606       15.31302       16.92413
       463         1        2.00000       14.87891        0.05963       16.91755
       464         1        2.00000        2.12081       12.81774       16.91755
       465         1        2.00000       16.26730        8.42755       16.92372
       466         1        2.00000        3.50919       21.18565       16.92372
       467         1        2.00000       15.50809        4.28996       16.92372
       468         1        2.00000        2.74998       17.04807       16.92372
       469         1        2.00000        0.06499        0.43957       16.88823
       470         1        2.00000       12.82310       13.19767       16.88823
       471         1        2.00000       21.03406       11.89869       16.91755
       472         1        2.00000        8.27595       24.65680       16.91755
       473         1        2.00000       19.64567        3.53075       16.92372
       474         1        2.00000        6.88757       16.28886       16.92372
       475         1        2.00000       12.03697        9.05675       16.91755
       476         1        2.00000       24.79507       21.81485       16.91755
       477         1        2.00000       21.38075        1.18684       16.92413
       478         1        2.00000        8.62264       13.94494       16.92413
       479         1        2.00000       23.87600        2.90158       16.91755
       480         1        2.00000       11.11790       15.65968       16.91755
       481         1        2.00000       17.23393        1.81020       16.94451
       482         1        2.00000        4.47582       14.56830       16.94451
       483         1        2.00000        1.37387        8.73652       16.93850
       484         1        2.00000       14.13197       21.49463       16.93850
       485         1        2.00000        0.71504        4.65104       16.94736
       486         1        2.00000       13.47315       17.40915       16.94736
       487         1        2.00000       11.43210        4.95127       16.97545
       488         1        2.00000       24.19021       17.70937       16.97545
       489         1        2.00000       13.78753        6.70171       16.94451
       490         1        2.00000        1.02943       19.45981       16.94451
       491         1        2.00000        9.68172        7.30726       16.94736
       492         1        2.00000       22.43982       20.06536       16.94736
       493         1        2.00000        2.44101        2.15467       16.93850
       494         1        2.00000       15.19911       14.91277       16.93850
       495         1        2.00000        9.02289        3.22178       16.93850
       496         1        2.00000       21.78099       15.97988       16.93850
       497         1        2.00000       14.53222       10.77149       16.92413
       498         1        2.00000        1.77412       23.52960       16.92413
       499         1        2.00000       22.74882        9.40341       16.92413
       500         1        2.00000        9.99072       22.16152       16.92413
       501         1        2.00000       20.40488        7.66836       16.92372
       502         1        2.00000        7.64677       20.42647       16.92372
       503         1        2.00000        7.95575        9.80366       16.93850
       504         1        2.00000       20.71386       22.56177       16.93850
       505         1        2.00000       22.12546        5.25662       16.94451
       506         1        2.00000        9.36736       18.01473       16.94451
       507         1        2.00000        3.87027       10.46251       16.94736
       508         1        2.00000       16.62838       23.22062       16.94736
       509         1        2.00000        6.52649        1.49581       16.94736
       510         1        2.00000       19.28459       14.25392       16.94736
       511         1        2.00000       18.67904       10.14813       16.94451
       512         1        2.00000        5.92093       22.90623       16.94451
       513         1        2.00000        6.22629       12.21288       16.97545
       514         1        2.00000       18.98439       24.97098       16.97545
       515         1        2.00000       24.48087        7.00706       16.97545
       516         1        2.00000       11.72276       19.76516       16.97545
       517         1        2.00000       16.92860       12.50356       16.97545
       518         1        2.00000        4.17050       25.26166       16.97545
       519         1        2.00000        5.19839        5.97916       18.89074
       520         1        2.00000       17.95650       18.73727       18.89074
       521         1        2.00000       12.32729       11.11729       18.92071
       522         1        2.00000       25.08540       23.87539       18.92071
       523         1        2.00000       23.58571        0.84104       18.92071
       524         1        2.00000       10.82760       13.59915       18.92071
       525         1        2.00000       12.81835        0.34995       18.92071
       526         1        2.00000        0.06024       13.10806       18.92071
       527         1        2.00000       17.45250        3.95818       18.96854
       528         1        2.00000        4.69440       16.71628       18.96854
       529         1        2.00000       23.09462       11.60837       18.92071
       530         1        2.00000       10.33652       24.36648       18.92071
       531         1        2.00000       15.93551        6.48316       18.96854
       532         1        2.00000        3.17741       19.24126       18.96854
       533         1        2.00000        7.62935        7.52766       18.98592
       534         1        2.00000       20.38745       20.28577       18.98592
       535         1        2.00000       18.46049        8.00015       18.96854
       536         1        2.00000        5.70239       20.75825       18.96854
       537         1        2.00000        3.64989        8.41012       18.98592
       538         1        2.00000       16.40800       21.16822       18.98592
       539         1        2.00000        2.76741        4.43066       18.98592
       540         1        2.00000       15.52552       17.18877       18.98592
       541         1        2.00000        6.74687        3.54821       18.98592
       542         1        2.00000       19.50497       16.30631       18.98592
       543         1        2.00000       19.97748        5.47517       18.96854
       544         1        2.00000        7.21938       18.23327       18.96854
       545         1        2.00000       15.13731        2.08072       19.02011
       546         1        2.00000        2.37921       14.83882       19.02011
       547         1        2.00000        9.90728        9.46677       19.01142
       548         1        2.00000       22.66539       22.22487       19.01142
       549         1        2.00000        0.48948        2.49156       19.01142
       550         1        2.00000       13.24758       15.24966       19.01142
       551         1        2.00000        1.71079       10.68808       19.01142
       552         1        2.00000       14.46889       23.44618       19.01142
       553         1        2.00000       21.85494        3.15998       19.02011
       554         1        2.00000        9.09684       15.91808       19.02011
       555         1        2.00000        8.68600        1.27025       19.01142
       556         1        2.00000       21.44410       14.02835       19.01142
       557         1        2.00000       14.05805        8.79832       19.02011
       558         1        2.00000        1.29995       21.55643       19.02011
       559         1        2.00000       20.77566        9.87761       19.02011
       560         1        2.00000        8.01755       22.63571       19.02011
       561         1        2.00000       11.26474        2.83909       19.06218
       562         1        2.00000       24.02285       15.59719       19.06218
       563         1        2.00000        8.33844       12.04551       19.06218
       564         1        2.00000       21.09655       24.80362       19.06218
       565         1        2.00000       24.64823        9.11924       19.06218
       566         1        2.00000       11.89012       21.87734       19.06218
       567         1        2.00000       19.17982        1.59974       19.15679
       568         1        2.00000        6.42172       14.35784       19.15679
       569         1        2.00000       13.57705        4.75581       19.15679
       570         1        2.00000        0.81894       17.51392       19.15679
       571         1        2.00000        6.07166       10.14525       19.15289
       572         1        2.00000       18.82976       22.90335       19.15289
       573         1        2.00000       14.81642       12.67092       19.06218
       574         1        2.00000        2.05832       25.42902       19.06218
       575         1        2.00000        9.36447        5.10587       19.15289
       576         1        2.00000       22.12258       17.86398       19.15289
       577         1        2.00000       16.73315       10.35859       19.15679
       578         1        2.00000        3.97504       23.11669       19.15679
       579         1        2.00000       22.33592        7.20251       19.15679
       580         1        2.00000        9.57782       19.96062       19.15679
       581         1        2.00000        1.03228        6.85246       19.15289
       582         1        2.00000       13.79039       19.61056       19.15289
       583         1        2.00000        4.32510        1.81308       19.15289
       584         1        2.00000       17.08321       14.57119       19.15289
       585         1        2.00000        4.13638       12.42190       19.21397
       586         1        2.00000       16.89449       25.18001       19.21397
       587         1        2.00000       11.64113        7.04117       19.21397
       588         1        2.00000       24.39924       19.79928       19.21397
       589         1        2.00000       24.27186        4.91715       19.21397
       590         1        2.00000       11.51376       17.67526       19.21397
       591         1        2.00000       19.01848       12.29453       19.21397
       592         1        2.00000        6.26038       25.05263       19.21397
       593         1        2.00000        6.26038       12.42190       21.42844
       594         1        2.00000       19.01848       25.18001       21.42844
       595         1        2.00000       11.64113        4.91715       21.42844
       596         1        2.00000       24.39924       17.67526       21.42844
       597         1        2.00000       16.73315        1.59974       21.48553
       598         1        2.00000        3.97504       14.35784       21.48553
       599         1        2.00000       24.27186        7.04117       21.42844
       600         1        2.00000       11.51376       19.79928       21.42844
       601         1        2.00000       16.89449       12.29453       21.42844
       602         1        2.00000        4.13638       25.05263       21.42844
       603         1        2.00000        1.03228        5.10587       21.48951
       604         1        2.00000       13.79039       17.86398       21.48951
       605         1        2.00000        4.32510       10.14525       21.48951
       606         1        2.00000       17.08321       22.90335       21.48951
       607         1        2.00000        9.36447        6.85246       21.48951
       608         1        2.00000       22.12258       19.61056       21.48951
       609         1        2.00000       13.57705        7.20251       21.48553
       610         1        2.00000        0.81894       19.96062       21.48553
       611         1        2.00000       22.33592        4.75581       21.48553
       612         1        2.00000        9.57782       17.51392       21.48553
       613         1        2.00000       19.17982       10.35859       21.48553
       614         1        2.00000        6.42172       23.11669       21.48553
       615         1        2.00000        6.07166        1.81308       21.48951
       616         1        2.00000       18.82976       14.57119       21.48951
       617         1        2.00000        2.05832       12.04551       21.58022
       618         1        2.00000       14.81642       24.80362       21.58022
       619         1        2.00000       24.64823        2.83909       21.58022
       620         1        2.00000       11.89012       15.59719       21.58022
       621         1        2.00000       21.85494        8.79832       21.62221
       622         1        2.00000        9.09684       21.55643       21.62221
       623         1        2.00000       20.77566        2.08072       21.62221
       624         1        2.00000        8.01755       14.83882       21.62221
       625         1        2.00000       11.26474        9.11924       21.58022
       626         1        2.00000       24.02285       21.87734       21.58022
       627         1        2.00000       21.09655       12.67092       21.58022
       628         1        2.00000        8.33844       25.42902       21.58022
       629         1        2.00000        9.90728        2.49156       21.63098
       630         1        2.00000       22.66539       15.24966       21.63098
       631         1        2.00000       15.13731        9.87761       21.62221
       632         1        2.00000        2.37921       22.63571       21.62221
       633         1        2.00000       14.05805        3.15998       21.62221
       634         1        2.00000        1.29995       15.91808       21.62221
       635         1        2.00000        0.48948        9.46677       21.63098
       636         1        2.00000       13.24758       22.22487       21.63098
       637         1        2.00000        1.71079        1.27025       21.63098
       638         1        2.00000       14.46889       14.02835       21.63098
       639         1        2.00000        7.62935        4.43066       21.65648
       640         1        2.00000       20.38745       17.18877       21.65648
       641         1        2.00000        8.68600       10.68808       21.63098
       642         1        2.00000       21.44410       23.44618       21.63098
       643         1        2.00000        2.76741        7.52766       21.65648
       644         1        2.00000       15.52552       20.28577       21.65648
       645         1        2.00000       15.93551        5.47517       21.67386
       646         1        2.00000        3.17741       18.23327       21.67386
       647         1        2.00000       17.45250        8.00015       21.67386
       648         1        2.00000        4.69440       20.75825       21.67386
       649         1        2.00000        6.74687        8.41012       21.65648
       650         1        2.00000       19.50497       21.16822       21.65648
       651         1        2.00000       19.97748        6.48316       21.67386
       652         1        2.00000        7.21938       19.24126       21.67386
       653         1        2.00000        3.64989        3.54821       21.65648
       654         1        2.00000       16.40800       16.30631       21.65648
       655         1        2.00000       18.46049        3.95818       21.67386
       656         1        2.00000        5.70239       16.71628       21.67386
       657         1        2.00000       12.32729        0.84104       21.72169
       658         1        2.00000       25.08540       13.59915       21.72169
       659         1        2.00000       23.09462        0.34995       21.72169
       660         1        2.00000       10.33652       13.10806       21.72169
       661         1        2.00000       23.58571       11.11729       21.72169
       662         1        2.00000       10.82760       23.87539       21.72169
       663         1        2.00000       12.81835       11.60837       21.72169
       664         1        2.00000        0.06024       24.36648       21.72169
       665         1        2.00000        5.19839        5.97916       21.75166
       666         1        2.00000       17.95650       18.73727       21.75166
       667         1        2.00000       11.43210        7.00706       23.66695
       668         1        2.00000       24.19021       19.76516       23.66695
       669         1        2.00000       18.98439       12.50356       23.66695
       670         1        2.00000        6.22629       25.26166       23.66695
       671         1        2.00000        4.17050       12.21288       23.66695
       672         1        2.00000       16.92860       24.97098       23.66695
       673         1        2.00000       17.23393       10.14813       23.69789
       674         1        2.00000        4.47582       22.90623       23.69789
       675         1        2.00000       18.67904        1.81020       23.69789
       676         1        2.00000        5.92093       14.56830       23.69789
       677         1        2.00000        3.87027        1.49581       23.69505
       678         1        2.00000       16.62838       14.25392       23.69505
       679         1        2.00000       22.12546        6.70171       23.69789
       680         1        2.00000        9.36736       19.45981       23.69789
       681         1        2.00000       12.03697        2.90158       23.72485
       682         1        2.00000       24.79507       15.65968       23.72485
       683         1        2.00000        0.71504        7.30726       23.69505
       684         1        2.00000       13.47315       20.06536       23.69505
       685         1        2.00000        6.52649       10.46251       23.69505
       686         1        2.00000       19.28459       23.22062       23.69505
       687         1        2.00000       24.48087        4.95127       23.66695
       688         1        2.00000       11.72276       17.70937       23.66695
       689         1        2.00000       14.53222        1.18684       23.71827
       690         1        2.00000        1.77412       13.94494       23.71827
       691         1        2.00000        7.95575        2.15467       23.70390
       692         1        2.00000       20.71386       14.91277       23.70390
       693         1        2.00000       13.78753        5.25662       23.69789
       694         1        2.00000        1.02943       18.01473       23.69789
       695         1        2.00000       15.50809        7.66836       23.71868
       696         1        2.00000        2.74998       20.42647       23.71868
       697         1        2.00000       19.64567        8.42755       23.71868
       698         1        2.00000        6.88757       21.18565       23.71868
       699         1        2.00000       22.74882        2.55491       23.71827
       700         1        2.00000        9.99072       15.31302       23.71827
       701         1        2.00000        2.44101        9.80366       23.70390
       702         1        2.00000       15.19911       22.56177       23.70390
       703         1        2.00000       16.26730        3.53075       23.71868
       704         1        2.00000        3.50919       16.28886       23.71868
       705         1        2.00000       23.87600        9.05675       23.72485
       706         1        2.00000       11.11790       21.81485       23.72485
       707         1        2.00000        1.37387        3.22178       23.70390
       708         1        2.00000       14.13197       15.97988       23.70390
       709         1        2.00000       20.40488        4.28996       23.71868
       710         1        2.00000        7.64677       17.04807       23.71868
       711         1        2.00000       21.38075       10.77149       23.71827
       712         1        2.00000        8.62264       23.52960       23.71827
       713         1        2.00000        9.68172        4.65104       23.69505
       714         1        2.00000       22.43982       17.40915       23.69505
       715         1        2.00000        9.02289        8.73652       23.70390
       716         1        2.00000       21.78099       21.49463       23.70390
       717         1        2.00000       13.16417        9.40341       23.71827
       718         1        2.00000        0.40606       22.16152       23.71827
       719         1        2.00000        7.29286        6.38117       23.74296
       720         1        2.00000       20.05097       19.13928       23.74296
       721         1        2.00000       21.03408        0.05963       23.72485
       722         1        2.00000        8.27598       12.81774       23.72485
       723         1        2.00000       17.95650        5.97916       23.75555
       724         1        2.00000        5.19839       18.73727       23.75555
       725         1        2.00000        4.79638        8.07364       23.74296
       726         1        2.00000       17.55449       20.83174       23.74296
       727         1        2.00000       14.87891       11.89869       23.72485
       728         1        2.00000        2.12081       24.65680       23.72485
       729         1        2.00000        3.10392        5.57715       23.74296
       730         1        2.00000       15.86202       18.33526       23.74296
       731         1        2.00000       25.17498        0.84576       23.75417
       732         1        2.00000       12.41688       13.60387       23.75417
       733         1        2.00000       10.33177        0.43957       23.75417
       734         1        2.00000       23.08987       13.19767       23.75417
       735         1        2.00000        5.60037        3.88469       23.74296
       736         1        2.00000       18.35848       16.64280       23.74296
       737         1        2.00000       10.73799       11.11257       23.75417
       738         1        2.00000       23.49609       23.87067       23.75417
       739         1        2.00000        0.06499       11.51876       23.75417
       740         1        2.00000       12.82310       24.27686       23.75417
       741         1        2.00000       18.31893        3.89908       25.82612
       742         1        2.00000        5.56082       16.65719       25.82612
       743         1        2.00000       20.71291        2.18023       25.82668
       744         1        2.00000        7.95481       14.93834       25.82668
       745         1        2.00000       20.03655        6.34162       25.82612
       746         1        2.00000        7.27845       19.09973       25.82612
       747         1        2.00000       16.93018       12.19443       25.83489
       748         1        2.00000        4.17208       24.95253       25.83489
       749         1        2.00000        6.91604        8.40971       25.82750
       750         1        2.00000       19.67415       21.16781       25.82750
       751         1        2.00000       23.11417        0.45950       25.82977
       752         1        2.00000       10.35606       13.21760       25.82977
       753         1        2.00000       14.15757        3.22275       25.82668
       754         1        2.00000        1.39946       15.98085       25.82668
       755         1        2.00000       17.59404        8.05924       25.82612
       756         1        2.00000        4.83593       20.81735       25.82612
       757         1        2.00000       16.59403        1.49234       25.83107
       758         1        2.00000        3.83593       14.25045       25.83107
       759         1        2.00000       13.46965        7.34163       25.83107
       760         1        2.00000        0.71155       20.09973       25.83107
       761         1        2.00000        7.62894        4.26151       25.82750
       762         1        2.00000       20.38704       17.01962       25.82750
       763         1        2.00000        3.48072        3.54862       25.82750
       764         1        2.00000       16.23882       16.30672       25.82750
       765         1        2.00000       19.31894       10.46598       25.83107
       766         1        2.00000        6.56083       23.22409       25.83107
       767         1        2.00000       22.44332        4.61670       25.83107
       768         1        2.00000        9.68521       17.37480       25.83107
       769         1        2.00000       12.79883       11.49883       25.82977
       770         1        2.00000        0.04072       24.25693       25.82977
       771         1        2.00000        2.11213       11.85828       25.83148
       772         1        2.00000       14.87024       24.61638       25.83148
       773         1        2.00000        8.28463        0.10005       25.83148
       774         1        2.00000       21.04273       12.85815       25.83148
       775         1        2.00000        9.35363        6.68122       25.83204
       776         1        2.00000       22.11174       19.43932       25.83204
       777         1        2.00000       15.87642        5.61670       25.82612
       778         1        2.00000        3.11831       18.37481       25.82612
       779         1        2.00000        5.90045        1.82392       25.83204
       780         1        2.00000       18.65855       14.58203       25.83204
       781         1        2.00000       21.75543        8.73558       25.82668
       782         1        2.00000        8.99732       21.49368       25.82668
       783         1        2.00000       12.43683        0.82149       25.82977
       784         1        2.00000       25.19494       13.57960       25.82977
       785         1        2.00000       11.07751        9.06542       25.83148
       786         1        2.00000       23.83561       21.82353       25.83148
       787         1        2.00000       10.01011        2.54103       25.82953
       788         1        2.00000       22.76822       15.29914       25.82953
       789         1        2.00000        1.76026        1.16744       25.82953
       790         1        2.00000       14.51837       13.92555       25.82953
       791         1        2.00000        2.76782        7.69681       25.82750
       792         1        2.00000       15.52593       20.45492       25.82750
       793         1        2.00000        5.19839        5.97916       25.82620
       794         1        2.00000       17.95650       18.73727       25.82620
       795         1        2.00000        8.63652       10.79088       25.82953
       796         1        2.00000       21.39463       23.54899       25.82953
       797         1        2.00000        4.49631       10.13440       25.83204
       798         1        2.00000       17.25442       22.89251       25.83204
       799         1        2.00000        0.38667        9.41729       25.82953
       800         1        2.00000       13.14478       22.17540       25.82953
       801         1        2.00000       15.20006        9.77809       25.82668
       802         1        2.00000        2.44195       22.53620       25.82668
       803         1        2.00000       23.47614       11.13683       25.82977
       804         1        2.00000       10.71803       23.89494       25.82977
       805         1        2.00000        1.04313        5.27711       25.83204
       806         1        2.00000       13.80123       18.03522       25.83204
       807         1        2.00000       24.17174        7.00548       25.83489
       808         1        2.00000       11.41363       19.76358       25.83489
       809         1        2.00000       24.83546        2.89290       25.83148
       810         1        2.00000       12.07736       15.65101       25.83148
       811         1        2.00000        6.22468       12.52200       25.83489
       812         1        2.00000       18.98279       25.28011       25.83489
       813         1        2.00000       11.74123        4.95285       25.83489
       814         1        2.00000       24.49934       17.71096       25.83489
       815         1        2.00000        0.03001       11.49760       27.93696
       816         1        2.00000       12.78811       24.25571       27.93696
       817         1        2.00000       17.95650        5.97916       27.93298
       818         1        2.00000        5.19839       18.73727       27.93298
       819         1        2.00000       25.19614        0.81080       27.93696
       820         1        2.00000       12.43803       13.56891       27.93696
       821         1        2.00000       13.13442        9.42502       27.94240
       822         1        2.00000        0.37631       22.18313       27.94240
       823         1        2.00000        3.12732        5.62895       27.93786
       824         1        2.00000       15.88542       18.38706       27.93786
       825         1        2.00000       10.71683       11.14752       27.93696
       826         1        2.00000       23.47494       23.90563       27.93696
       827         1        2.00000        7.95680        2.18437       27.94387
       828         1        2.00000       20.71490       14.94247       27.94387
       829         1        2.00000        3.82399        1.49630       27.94817
       830         1        2.00000       16.58209       14.25440       27.94817
       831         1        2.00000       22.77858        2.53330       27.94240
       832         1        2.00000       10.02047       15.29141       27.94240
       833         1        2.00000       18.98947       12.52726       27.95264
       834         1        2.00000        6.23136       25.28537       27.95264
       835         1        2.00000       14.51064        1.15708       27.94240
       836         1        2.00000        1.75253       13.91519       27.94240
       837         1        2.00000       20.37403        4.25812       27.93972
       838         1        2.00000        7.61593       17.01623       27.93972
       839         1        2.00000        8.99316        8.73757       27.94387
       840         1        2.00000       21.75127       21.49567       27.94387
       841         1        2.00000        1.40360        3.22076       27.94387
       842         1        2.00000       14.16170       15.97886       27.94387
       843         1        2.00000        4.84816        8.05024       27.93786
       844         1        2.00000       17.60626       20.80834       27.93786
       845         1        2.00000       21.05605        0.11232       27.94346
       846         1        2.00000        8.29795       12.87043       27.94346
       847         1        2.00000       18.65062        1.83837       27.94703
       848         1        2.00000        5.89251       14.59647       27.94703
       849         1        2.00000        6.57277       10.46203       27.94817
       850         1        2.00000       19.33088       23.22013       27.94817
       851         1        2.00000        4.16539       12.18917       27.95264
       852         1        2.00000       16.92350       24.94728       27.95264
       853         1        2.00000       11.40837        7.01216       27.95264
       854         1        2.00000       24.16648       19.77027       27.95264
       855         1        2.00000       16.23543        3.56160       27.93972
       856         1        2.00000        3.47732       16.31971       27.93972
       857         1        2.00000       23.82331        9.07872       27.94346
       858         1        2.00000       11.06521       21.83682       27.94346
       859         1        2.00000       17.26235       10.11996       27.94703
       860         1        2.00000        4.50425       22.87806       27.94703
       861         1        2.00000       10.36675        0.46072       27.93696
       862         1        2.00000       23.12486       13.21883       27.93696
       863         1        2.00000       12.08966        2.87961       27.94346
       864         1        2.00000       24.84776       15.63771       27.94346
       865         1        2.00000       14.85694       11.84600       27.94346
       866         1        2.00000        2.09884       24.60411       27.94346
       867         1        2.00000        2.43996        9.77396       27.94387
       868         1        2.00000       15.19807       22.53206       27.94387
       869         1        2.00000       13.81570        5.28505       27.94703
       870         1        2.00000        1.05760       18.04315       27.94703
       871         1        2.00000       22.09729        6.67328       27.94703
       872         1        2.00000        9.33919       19.43139       27.94703
       873         1        2.00000       19.67754        8.39672       27.93972
       874         1        2.00000        6.91944       21.15483       27.93972
       875         1        2.00000       15.53894        7.70021       27.93972
       876         1        2.00000        2.78083       20.45831       27.93972
       877         1        2.00000        7.26947        6.32937       27.93786
       878         1        2.00000       20.02757       19.08748       27.93786
       879         1        2.00000        9.68126        4.60476       27.94817
       880         1        2.00000       22.43936       17.36286       27.94817
       881         1        2.00000       24.50460        4.94616       27.95264
       882         1        2.00000       11.74649       17.70427       27.95264
       883         1        2.00000        5.54860        3.90809       27.93786
       884         1        2.00000       18.30671       16.66619       27.93786
       885         1        2.00000       21.40233       10.80124       27.94240
       886         1        2.00000        8.64423       23.55935       27.94240
       887         1        2.00000        0.71553        7.35357       27.94817
       888         1        2.00000       13.47363       20.11167       27.94817
       889         1        2.00000        6.23336       12.53017       30.06113
       890         1        2.00000       18.99146       25.28827       30.06113
       891         1        2.00000       22.43771        4.60080       30.05893
       892         1        2.00000        9.67960       17.35891       30.05893
       893         1        2.00000        2.78471        7.70186       30.05552
       894         1        2.00000       15.54282       20.45997       30.05552
       895         1        2.00000        1.74975        1.15280       30.05642
       896         1        2.00000       14.50785       13.91090       30.05642
       897         1        2.00000       10.02476        2.53054       30.05642
       898         1        2.00000       22.78286       15.28865       30.05642
       899         1        2.00000        6.92109        8.39284       30.05552
       900         1        2.00000       19.67920       21.15095       30.05552
       901         1        2.00000       23.12835        0.46126       30.05333
       902         1        2.00000       10.37025       13.21936       30.05333
       903         1        2.00000       11.74940        4.94420       30.06113
       904         1        2.00000       24.50750       17.70231       30.06113
       905         1        2.00000        7.61205        4.25646       30.05552
       906         1        2.00000       20.37015       17.01457       30.05552
       907         1        2.00000        9.33564        6.67024       30.05893
       908         1        2.00000       22.09375       19.42835       30.05893
       909         1        2.00000       11.06179        9.08311       30.05707
       910         1        2.00000       23.81989       21.84121       30.05707
       911         1        2.00000        0.37203        9.42778       30.05642
       912         1        2.00000       13.13013       22.18589       30.05642
       913         1        2.00000       23.47438       11.15102       30.05333
       914         1        2.00000       10.71627       23.90912       30.05333
       915         1        2.00000       20.02441        6.32534       30.05390
       916         1        2.00000        7.26630       19.08345       30.05390
       917         1        2.00000        2.09442       11.84256       30.05707
       918         1        2.00000       14.85253       24.60066       30.05707
       919         1        2.00000        4.50731       10.11644       30.05893
       920         1        2.00000       17.26542       22.87454       30.05893
       921         1        2.00000        5.19839        5.97916       30.05195
       922         1        2.00000       17.95650       18.73727       30.05195
       923         1        2.00000       20.71536        2.18623       30.05682
       924         1        2.00000        7.95726       14.94433       30.05682
       925         1        2.00000       14.16356        3.22030       30.05682
       926         1        2.00000        1.40546       15.97840       30.05682
       927         1        2.00000        8.30234        0.11577       30.05707
       928         1        2.00000       21.06044       12.87387       30.05707
       929         1        2.00000       13.47526        7.35752       30.05893
       930         1        2.00000        0.71716       20.11563       30.05893
       931         1        2.00000        3.47569        3.56548       30.05552
       932         1        2.00000       16.23380       16.32359       30.05552
       933         1        2.00000       16.92153       12.18624       30.06113
       934         1        2.00000        4.16343       24.94434       30.06113
       935         1        2.00000       24.85121        2.87522       30.05707
       936         1        2.00000       12.09310       15.63332       30.05707
       937         1        2.00000        5.88947        1.84189       30.05893
       938         1        2.00000       18.64758       14.59999       30.05893
       939         1        2.00000        8.64701       10.80553       30.05642
       940         1        2.00000       21.40512       23.56363       30.05642
       941         1        2.00000       18.30268        3.91123       30.05390
       942         1        2.00000        5.54457       16.66933       30.05390
       943         1        2.00000       12.78464       11.49707       30.05333
       944         1        2.00000        0.02654       24.25517       30.05333
       945         1        2.00000       16.57814        1.49795       30.05893
       946         1        2.00000        3.82003       14.25606       30.05893
       947         1        2.00000       12.43859        0.80731       30.05333
       948         1        2.00000       25.19670       13.56541       30.05333
       949         1        2.00000       21.74941        8.73803       30.05682
       950         1        2.00000        8.99130       21.49613       30.05682
       951         1        2.00000       24.16357        7.01413       30.06113
       952         1        2.00000       11.40547       19.77223       30.06113
       953         1        2.00000       15.19763        9.77207       30.05682
       954         1        2.00000        2.43953       22.53018       30.05682
       955         1        2.00000       15.88856        5.63298       30.05390
       956         1        2.00000        3.13046       18.39109       30.05390
       957         1        2.00000        1.06112        5.28808       30.05893
       958         1        2.00000       13.81922       18.04619       30.05893
       959         1        2.00000       17.61029        8.04710       30.05390
       960         1        2.00000        4.85219       20.80520       30.05390
       961         1        2.00000       19.33486       10.46037       30.05893
       962         1        2.00000        6.57675       23.21848       30.05893
       963         1        2.00000        3.13033        5.63416       32.16970
       964         1        2.00000       15.88843       18.39226       32.16970
       965         1        2.00000        0.71647        7.35854       32.17084
       966         1        2.00000       13.47458       20.11665       32.17084
       967         1        2.00000        9.68029        4.59978       32.17084
       968         1        2.00000       22.43839       17.35789       32.17084
       969         1        2.00000        7.95723        2.18636       32.17027
       970         1        2.00000       20.71534       14.94446       32.17027
       971         1        2.00000       10.71584       11.15173       32.16938
       972         1        2.00000       23.47394       23.90984       32.16938
       973         1        2.00000       12.09453        2.87499       32.17027
       974         1        2.00000       24.85264       15.63309       32.17027
       975         1        2.00000       22.09334        6.66917       32.17067
       976         1        2.00000        9.33523       19.42728       32.17067
       977         1        2.00000       20.36959        4.25564       32.16978
       978         1        2.00000        7.61149       17.01375       32.16978
       979         1        2.00000       13.81963        5.28915       32.17067
       980         1        2.00000        1.06153       18.04726       32.17067
       981         1        2.00000       10.37096        0.46172       32.16938
       982         1        2.00000       23.12907       13.21982       32.16938
       983         1        2.00000        2.43955        9.77197       32.17027
       984         1        2.00000       15.19766       22.53007       32.17027
       985         1        2.00000       23.81846        9.08334       32.17027
       986         1        2.00000       11.06036       21.84144       32.17027
       987         1        2.00000       11.40513        7.01405       32.17132
       988         1        2.00000       24.16324       19.77215       32.17132
       989         1        2.00000        7.26643        6.32417       32.16970
       990         1        2.00000       20.02454       19.08227       32.16970
       991         1        2.00000       24.50784        4.94428       32.17132
       992         1        2.00000       11.74973       17.70238       32.17132
       993         1        2.00000        8.99117        8.73800       32.17027
       994         1        2.00000       21.74928       21.49611       32.17027
       995         1        2.00000       21.06067        0.11720       32.17027
       996         1        2.00000        8.30257       12.87530       32.17027
       997         1        2.00000       17.26646       10.11603       32.17067
       998         1        2.00000        4.50836       22.87413       32.17067
       999         1        2.00000        0.02582       11.49661       32.16938
      1000         1        2.00000       12.78393       24.25472       32.16938
      1001         1        2.00000       16.23298        3.56604       32.16978
      1002         1        2.00000        3.47487       16.32415       32.16978
      1003         1        2.00000        6.57777       10.46109       32.17084
      1004         1        2.00000       19.33588       23.21919       32.17084
      1005         1        2.00000        4.16348       12.18593       32.17132
      1006         1        2.00000       16.92159       24.94404       32.17132
      1007         1        2.00000       21.40519       10.80637       32.17011
      1008         1        2.00000        8.64709       23.56448       32.17011
      1009         1        2.00000       25.19713        0.80659       32.16938
      1010         1        2.00000       12.43903       13.56470       32.16938
      1011         1        2.00000       14.50778        1.15195       32.17011
      1012         1        2.00000        1.74967       13.91006       32.17011
      1013         1        2.00000       18.64651        1.84230       32.17067
      1014         1        2.00000        5.88840       14.60040       32.17067
      1015         1        2.00000        4.85339        8.04723       32.16970
      1016         1        2.00000       17.61149       20.80533       32.16970
      1017         1        2.00000       13.12929        9.42786       32.17011
      1018         1        2.00000        0.37118       22.18596       32.17011
      1019         1        2.00000       14.85230       11.84113       32.17027
      1020         1        2.00000        2.09419       24.59923       32.17027
      1021         1        2.00000        5.54337        3.91110       32.16970
      1022         1        2.00000       18.30148       16.66920       32.16970
      1023         1        2.00000       17.95650        5.97916       32.16889
      1024         1        2.00000        5.19839       18.73727       32.16889
      1025         1        2.00000       22.78371        2.53047       32.17011
      1026         1        2.00000       10.02560       15.28857       32.17011
      1027         1        2.00000        1.40559        3.22032       32.17027
      1028         1        2.00000       14.16369       15.97843       32.17027
      1029         1        2.00000       15.54338        7.70268       32.16978
      1030         1        2.00000        2.78527       20.46079       32.16978
      1031         1        2.00000       19.68002        8.39228       32.16978
      1032         1        2.00000        6.92191       21.15039       32.16978
      1033         1        2.00000       18.99138       12.53050       32.17132
      1034         1        2.00000        6.23328       25.28861       32.17132
      1035         1        2.00000        3.81901        1.49724       32.17084
      1036         1        2.00000       16.57712       14.25535       32.17084
      1037         1        2.00000       24.16304        7.01379       34.28363
      1038         1        2.00000       11.40493       19.77190       34.28363
      1039         1        2.00000        0.37090        9.42755       34.28371
      1040         1        2.00000       13.12901       22.18566       34.28371
      1041         1        2.00000       10.02586        2.53077       34.28371
      1042         1        2.00000       22.78396       15.28888       34.28371
      1043         1        2.00000        8.64678       10.80663       34.28371
      1044         1        2.00000       21.40489       23.56473       34.28371
      1045         1        2.00000       11.74993        4.94453       34.28363
      1046         1        2.00000       24.50804       17.70264       34.28363
      1047         1        2.00000       18.30125        3.91064       34.28371
      1048         1        2.00000        5.54314       16.66875       34.28371
      1049         1        2.00000        7.61184        4.25521       34.28371
      1050         1        2.00000       20.36995       17.01332       34.28371
      1051         1        2.00000        2.09468       11.84098       34.28363
      1052         1        2.00000       14.85278       24.59908       34.28363
      1053         1        2.00000        6.92234        8.39261       34.28371
      1054         1        2.00000       19.68045       21.15072       34.28371
      1055         1        2.00000       16.57712        1.49686       34.28363
      1056         1        2.00000        3.81901       14.25496       34.28363
      1057         1        2.00000       19.33588       10.46147       34.28363
      1058         1        2.00000        6.57777       23.21957       34.28363
      1059         1        2.00000       23.47359       11.15158       34.28371
      1060         1        2.00000       10.71548       23.90968       34.28371
      1061         1        2.00000        8.30208        0.11735       34.28363
      1062         1        2.00000       21.06019       12.87545       34.28363
      1063         1        2.00000        1.06094        5.28949       34.28371
      1064         1        2.00000       13.81904       18.04759       34.28371
      1065         1        2.00000       12.78408       11.49628       34.28371
      1066         1        2.00000        0.02598       24.25438       34.28371
      1067         1        2.00000       13.47419        7.35854       34.28363
      1068         1        2.00000        0.71609       20.11665       34.28363
      1069         1        2.00000       16.92187       12.18573       34.28363
      1070         1        2.00000        4.16376       24.94383       34.28363
      1071         1        2.00000       23.12889        0.46205       34.28371
      1072         1        2.00000       10.37078       13.22015       34.28371
      1073         1        2.00000       21.74928        8.73777       34.28363
      1074         1        2.00000        8.99117       21.49588       34.28363
      1075         1        2.00000        5.19839        5.97916       34.28380
      1076         1        2.00000       17.95650       18.73727       34.28380
      1077         1        2.00000       22.43878        4.59978       34.28363
      1078         1        2.00000        9.68067       17.35789       34.28363
      1079         1        2.00000       14.16369        3.22055       34.28363
      1080         1        2.00000        1.40559       15.97866       34.28363
      1081         1        2.00000        9.33582        6.66884       34.28371
      1082         1        2.00000       22.09393       19.42695       34.28371
      1083         1        2.00000       20.02499        6.32394       34.28371
      1084         1        2.00000        7.26689       19.08204       34.28371
      1085         1        2.00000        3.47441        3.56571       34.28371
      1086         1        2.00000       16.23252       16.32382       34.28371
      1087         1        2.00000       12.43938        0.80675       34.28371
      1088         1        2.00000       25.19749       13.56485       34.28371
      1089         1        2.00000        6.23302       12.53071       34.28363
      1090         1        2.00000       18.99113       25.28881       34.28363
      1091         1        2.00000       24.85279        2.87547       34.28363
      1092         1        2.00000       12.09468       15.63358       34.28363
      1093         1        2.00000        4.50869       10.11659       34.28371
      1094         1        2.00000       17.26679       22.87470       34.28371
      1095         1        2.00000       11.06018        9.08285       34.28363
      1096         1        2.00000       23.81829       21.84096       34.28363
      1097         1        2.00000       15.88797        5.63439       34.28371
      1098         1        2.00000        3.12987       18.39249       34.28371
      1099         1        2.00000        2.78492        7.70311       34.28371
      1100         1        2.00000       15.54302       20.46122       34.28371
      1101         1        2.00000       20.71511        2.18636       34.28363
      1102         1        2.00000        7.95700       14.94446       34.28363
      1103         1        2.00000       15.19789        9.77197       34.28363
      1104         1        2.00000        2.43978       22.53007       34.28363
      1105         1        2.00000        5.88807        1.84173       34.28371
      1106         1        2.00000       18.64618       14.59984       34.28371
      1107         1        2.00000       17.61172        8.04766       34.28371
      1108         1        2.00000        4.85362       20.80577       34.28371
      1109         1        2.00000        1.74998        1.15170       34.28371
      1110         1        2.00000       14.50808       13.90981       34.28371
      1111         1        2.00000       19.68055        8.39279       44.85086
      1112         1        2.00000        6.92245       21.15090       44.85086
      1113         1        2.00000        7.95692        2.18623       44.85094
      1114         1        2.00000       20.71503       14.94433       44.85094
      1115         1        2.00000        7.26722        6.32394       44.85078
      1116         1        2.00000       20.02533       19.08204       44.85078
      1117         1        2.00000        2.43983        9.77210       44.85094
      1118         1        2.00000       15.19794       22.53020       44.85094
      1119         1        2.00000       12.09471        2.87575       44.85094
      1120         1        2.00000       24.85282       15.63386       44.85094
      1121         1        2.00000       10.37066        0.46215       44.85078
      1122         1        2.00000       23.12876       13.22026       44.85078
      1123         1        2.00000        5.54317        3.91033       44.85078
      1124         1        2.00000       18.30127       16.66844       44.85078
      1125         1        2.00000        0.71583        7.35847       44.85102
      1126         1        2.00000       13.47394       20.11657       44.85102
      1127         1        2.00000       10.71541       11.15143       44.85078
      1128         1        2.00000       23.47351       23.90953       44.85078
      1129         1        2.00000       25.19756        0.80690       44.85078
      1130         1        2.00000       12.43946       13.56500       44.85078
      1131         1        2.00000       18.99098       12.53063       44.85110
      1132         1        2.00000        6.23287       25.28873       44.85110
      1133         1        2.00000       18.64610        1.84148       44.85102
      1134         1        2.00000        5.88799       14.59958       44.85102
      1135         1        2.00000        4.85359        8.04799       44.85078
      1136         1        2.00000       17.61170       20.80610       44.85078
      1137         1        2.00000       22.09416        6.66879       44.85102
      1138         1        2.00000        9.33605       19.42689       44.85102
      1139         1        2.00000        8.99130        8.73769       44.85094
      1140         1        2.00000       21.74941       21.49580       44.85094
      1141         1        2.00000        9.68095        4.59986       44.85102
      1142         1        2.00000       22.43906       17.35796       44.85102
      1143         1        2.00000       16.23244        3.56553       44.85086
      1144         1        2.00000        3.47434       16.32364       44.85086
      1145         1        2.00000       17.26687       10.11685       44.85102
      1146         1        2.00000        4.50877       22.87495       44.85102
      1147         1        2.00000       15.54284        7.70322       44.85086
      1148         1        2.00000        2.78474       20.46132       44.85086
      1149         1        2.00000        3.81909        1.49660       44.85102
      1150         1        2.00000       16.57719       14.25471       44.85102
      1151         1        2.00000       23.81826        9.08257       44.85094
      1152         1        2.00000       11.06015       21.84068       44.85094
      1153         1        2.00000       11.40501        7.01364       44.85110
      1154         1        2.00000       24.16311       19.77175       44.85110
      1155         1        2.00000       24.50796        4.94468       44.85110
      1156         1        2.00000       11.74986       17.70279       44.85110
      1157         1        2.00000        4.16391       12.18580       44.85110
      1158         1        2.00000       16.92202       24.94391       44.85110
      1159         1        2.00000        0.02613       11.49618       44.85078
      1160         1        2.00000       12.78423       24.25428       44.85078
      1161         1        2.00000       14.50831        1.15175       44.85094
      1162         1        2.00000        1.75021       13.90986       44.85094
      1163         1        2.00000       17.95650        5.97916       44.85078
      1164         1        2.00000        5.19839       18.73727       44.85078
      1165         1        2.00000       14.85309       11.84093       44.85094
      1166         1        2.00000        2.09498       24.59903       44.85094
      1167         1        2.00000       21.40466       10.80657       44.85094
      1168         1        2.00000        8.64655       23.56468       44.85094
      1169         1        2.00000       21.05988        0.11740       44.85094
      1170         1        2.00000        8.30178       12.87551       44.85094
      1171         1        2.00000        6.57770       10.46172       44.85102
      1172         1        2.00000       19.33580       23.21983       44.85102
      1173         1        2.00000       22.78391        2.53098       44.85094
      1174         1        2.00000       10.02580       15.28908       44.85094
      1175         1        2.00000       13.81881        5.28954       44.85102
      1176         1        2.00000        1.06071       18.04764       44.85102
      1177         1        2.00000        1.40546        3.22063       44.85094
      1178         1        2.00000       14.16356       15.97874       44.85094
      1179         1        2.00000       13.12906        9.42735       44.85094
      1180         1        2.00000        0.37095       22.18545       44.85094
      1181         1        2.00000        3.12956        5.63439       44.85078
      1182         1        2.00000       15.88767       18.39249       44.85078
      1183         1        2.00000       20.37013        4.25511       44.85086
      1184         1        2.00000        7.61202       17.01321       44.85086
      1185         1        2.00000        1.74998        1.15170       46.96439
      1186         1        2.00000       14.50808       13.90981       46.96439
      1187         1        2.00000       17.61172        8.04766       46.96439
      1188         1        2.00000        4.85362       20.80577       46.96439
      1189         1        2.00000        5.88807        1.84173       46.96439
      1190         1        2.00000       18.64618       14.59984       46.96439
      1191         1        2.00000       15.19789        9.77197       46.96439
      1192         1        2.00000        2.43978       22.53007       46.96439
      1193         1        2.00000       20.71511        2.18636       46.96439
      1194         1        2.00000        7.95700       14.94446       46.96439
      1195         1        2.00000        2.78492        7.70311       46.96430
      1196         1        2.00000       15.54302       20.46122       46.96430
      1197         1        2.00000       15.88797        5.63439       46.96439
      1198         1        2.00000        3.12987       18.39249       46.96439
      1199         1        2.00000       11.06018        9.08285       46.96439
      1200         1        2.00000       23.81829       21.84096       46.96439
      1201         1        2.00000        4.50869       10.11659       46.96439
      1202         1        2.00000       17.26679       22.87470       46.96439
      1203         1        2.00000       24.85279        2.87547       46.96439
      1204         1        2.00000       12.09468       15.63358       46.96439
      1205         1        2.00000        6.23302       12.53071       46.96439
      1206         1        2.00000       18.99113       25.28881       46.96439
      1207         1        2.00000       12.43938        0.80675       46.96439
      1208         1        2.00000       25.19749       13.56485       46.96439
      1209         1        2.00000       20.02499        6.32394       46.96439
      1210         1        2.00000        7.26689       19.08204       46.96439
      1211         1        2.00000        3.47441        3.56571       46.96430
      1212         1        2.00000       16.23252       16.32382       46.96430
      1213         1        2.00000        9.33582        6.66884       46.96439
      1214         1        2.00000       22.09393       19.42695       46.96439
      1215         1        2.00000       14.16369        3.22055       46.96439
      1216         1        2.00000        1.40559       15.97866       46.96439
      1217         1        2.00000       22.43878        4.59978       46.96439
      1218         1        2.00000        9.68067       17.35789       46.96439
      1219         1        2.00000        5.19839        5.97916       46.96430
      1220         1        2.00000       17.95650       18.73727       46.96430
      1221         1        2.00000       21.74928        8.73777       46.96439
      1222         1        2.00000        8.99117       21.49588       46.96439
      1223         1        2.00000       23.12889        0.46205       46.96439
      1224         1        2.00000       10.37078       13.22015       46.96439
      1225         1        2.00000       16.92187       12.18573       46.96439
      1226         1        2.00000        4.16376       24.94383       46.96439
      1227         1        2.00000       13.47419        7.35854       46.96439
      1228         1        2.00000        0.71609       20.11665       46.96439
      1229         1        2.00000       12.78408       11.49628       46.96439
      1230         1        2.00000        0.02598       24.25438       46.96439
      1231         1        2.00000        1.06094        5.28949       46.96439
      1232         1        2.00000       13.81904       18.04759       46.96439
      1233         1        2.00000        8.30208        0.11735       46.96439
      1234         1        2.00000       21.06019       12.87545       46.96439
      1235         1        2.00000       23.47359       11.15158       46.96439
      1236         1        2.00000       10.71548       23.90968       46.96439
      1237         1        2.00000       19.33588       10.46147       46.96439
      1238         1        2.00000        6.57777       23.21957       46.96439
      1239         1        2.00000       16.57712        1.49686       46.96439
      1240         1        2.00000        3.81901       14.25496       46.96439
      1241         1        2.00000        6.92234        8.39261       46.96430
      1242         1        2.00000       19.68045       21.15072       46.96430
      1243         1        2.00000        2.09468       11.84098       46.96439
      1244         1        2.00000       14.85278       24.59908       46.96439
      1245         1        2.00000        7.61184        4.25521       46.96430
      1246         1        2.00000       20.36995       17.01332       46.96430
      1247         1        2.00000       18.30125        3.91064       46.96439
      1248         1        2.00000        5.54314       16.66875       46.96439
      1249         1        2.00000       11.74993        4.94453       46.96439
      1250         1        2.00000       24.50804       17.70264       46.96439
      1251         1        2.00000        8.64678       10.80663       46.96439
      1252         1        2.00000       21.40489       23.56473       46.96439
      1253         1        2.00000       10.02586        2.53077       46.96439
      1254         1        2.00000       22.78396       15.28888       46.96439
      1255         1        2.00000        0.37090        9.42755       46.96439
      1256         1        2.00000       13.12901       22.18566       46.96439
      1257         1        2.00000       24.16304        7.01379       46.96439
      1258         1        2.00000       11.40493       19.77190       46.96439
      1259         1        2.00000        3.81901        1.49724       49.07726
      1260         1        2.00000       16.57712       14.25535       49.07726
      1261         1        2.00000       18.99138       12.53050       49.07678
      1262         1        2.00000        6.23328       25.28861       49.07678
      1263         1        2.00000       19.68002        8.39228       49.07824
      1264         1        2.00000        6.92191       21.15039       49.07824
      1265         1        2.00000       15.54338        7.70268       49.07824
      1266         1        2.00000        2.78527       20.46079       49.07824
      1267         1        2.00000        1.40559        3.22032       49.07775
      1268         1        2.00000       14.16369       15.97843       49.07775
      1269         1        2.00000       22.78371        2.53047       49.07799
      1270         1        2.00000       10.02560       15.28857       49.07799
      1271         1        2.00000       17.95650        5.97916       49.07921
      1272         1        2.00000        5.19839       18.73727       49.07921
      1273         1        2.00000        5.54337        3.91110       49.07840
      1274         1        2.00000       18.30148       16.66920       49.07840
      1275         1        2.00000       14.85230       11.84113       49.07775
      1276         1        2.00000        2.09419       24.59923       49.07775
      1277         1        2.00000       13.12929        9.42786       49.07799
      1278         1        2.00000        0.37118       22.18596       49.07799
      1279         1        2.00000        4.85339        8.04723       49.07840
      1280         1        2.00000       17.61149       20.80533       49.07840
      1281         1        2.00000       18.64651        1.84230       49.07734
      1282         1        2.00000        5.88840       14.60040       49.07734
      1283         1        2.00000       14.50778        1.15195       49.07799
      1284         1        2.00000        1.74967       13.91006       49.07799
      1285         1        2.00000       25.19713        0.80659       49.07872
      1286         1        2.00000       12.43903       13.56470       49.07872
      1287         1        2.00000       21.40519       10.80637       49.07799
      1288         1        2.00000        8.64709       23.56448       49.07799
      1289         1        2.00000        4.16348       12.18593       49.07678
      1290         1        2.00000       16.92159       24.94404       49.07678
      1291         1        2.00000        6.57777       10.46109       49.07726
      1292         1        2.00000       19.33588       23.21919       49.07726
      1293         1        2.00000       16.23298        3.56604       49.07824
      1294         1        2.00000        3.47487       16.32415       49.07824
      1295         1        2.00000        0.02582       11.49661       49.07872
      1296         1        2.00000       12.78393       24.25472       49.07872
      1297         1        2.00000       17.26646       10.11603       49.07734
      1298         1        2.00000        4.50836       22.87413       49.07734
      1299         1        2.00000       21.06067        0.11720       49.07775
      1300         1        2.00000        8.30257       12.87530       49.07775
      1301         1        2.00000        8.99117        8.73800       49.07775
      1302         1        2.00000       21.74928       21.49611       49.07775
      1303         1        2.00000       24.50784        4.94428       49.07678
      1304         1        2.00000       11.74973       17.70238       49.07678
      1305         1        2.00000        7.26643        6.32417       49.07840
      1306         1        2.00000       20.02454       19.08227       49.07840
      1307         1        2.00000       11.40513        7.01405       49.07678
      1308         1        2.00000       24.16324       19.77215       49.07678
      1309         1        2.00000       23.81846        9.08334       49.07775
      1310         1        2.00000       11.06036       21.84144       49.07775
      1311         1        2.00000       10.37096        0.46172       49.07872
      1312         1        2.00000       23.12907       13.21982       49.07872
      1313         1        2.00000        2.43955        9.77197       49.07775
      1314         1        2.00000       15.19766       22.53007       49.07775
      1315         1        2.00000       13.81963        5.28915       49.07734
      1316         1        2.00000        1.06153       18.04726       49.07734
      1317         1        2.00000       20.36959        4.25564       49.07824
      1318         1        2.00000        7.61149       17.01375       49.07824
      1319         1        2.00000       22.09334        6.66917       49.07734
      1320         1        2.00000        9.33523       19.42728       49.07734
      1321         1        2.00000       12.09453        2.87499       49.07775
      1322         1        2.00000       24.85264       15.63309       49.07775
      1323         1        2.00000       10.71584       11.15173       49.07872
      1324         1        2.00000       23.47394       23.90984       49.07872
      1325         1        2.00000        7.95723        2.18636       49.07775
      1326         1        2.00000       20.71534       14.94446       49.07775
      1327         1        2.00000        9.68029        4.59978       49.07726
      1328         1        2.00000       22.43839       17.35789       49.07726
      1329         1        2.00000        0.71647        7.35854       49.07726
      1330         1        2.00000       13.47458       20.11665       49.07726
      1331         1        2.00000        3.13033        5.63416       49.07840
      1332         1        2.00000       15.88843       18.39226       49.07840
      1333         1        2.00000       19.33486       10.46037       51.18908
      1334         1        2.00000        6.57675       23.21848       51.18908
      1335         1        2.00000       17.61029        8.04710       51.19420
      1336         1        2.00000        4.85219       20.80520       51.19420
      1337         1        2.00000        1.06112        5.28808       51.18916
      1338         1        2.00000       13.81922       18.04619       51.18916
      1339         1        2.00000       15.88856        5.63298       51.19420
      1340         1        2.00000        3.13046       18.39109       51.19420
      1341         1        2.00000       15.19763        9.77207       51.19119
      1342         1        2.00000        2.43953       22.53018       51.19119
      1343         1        2.00000       24.16357        7.01413       51.18697
      1344         1        2.00000       11.40547       19.77223       51.18697
      1345         1        2.00000       21.74941        8.73803       51.19119
      1346         1        2.00000        8.99130       21.49613       51.19119
      1347         1        2.00000       12.43859        0.80731       51.19477
      1348         1        2.00000       25.19670       13.56541       51.19477
      1349         1        2.00000       16.57814        1.49795       51.18908
      1350         1        2.00000        3.82003       14.25606       51.18908
      1351         1        2.00000       12.78464       11.49707       51.19477
      1352         1        2.00000        0.02654       24.25517       51.19477
      1353         1        2.00000       18.30268        3.91123       51.19420
      1354         1        2.00000        5.54457       16.66933       51.19420
      1355         1        2.00000        8.64701       10.80553       51.19168
      1356         1        2.00000       21.40512       23.56363       51.19168
      1357         1        2.00000        5.88947        1.84189       51.18916
      1358         1        2.00000       18.64758       14.59999       51.18916
      1359         1        2.00000       16.92153       12.18624       51.18697
      1360         1        2.00000        4.16343       24.94434       51.18697
      1361         1        2.00000       24.85121        2.87522       51.19103
      1362         1        2.00000       12.09310       15.63332       51.19103
      1363         1        2.00000        3.47569        3.56548       51.19249
      1364         1        2.00000       16.23380       16.32359       51.19249
      1365         1        2.00000       13.47526        7.35752       51.18908
      1366         1        2.00000        0.71716       20.11563       51.18908
      1367         1        2.00000        8.30234        0.11577       51.19103
      1368         1        2.00000       21.06044       12.87387       51.19103
      1369         1        2.00000       14.16356        3.22030       51.19119
      1370         1        2.00000        1.40546       15.97840       51.19119
      1371         1        2.00000       20.71536        2.18623       51.19119
      1372         1        2.00000        7.95726       14.94433       51.19119
      1373         1        2.00000        5.19839        5.97916       51.19615
      1374         1        2.00000       17.95650       18.73727       51.19615
      1375         1        2.00000        4.50731       10.11644       51.18916
      1376         1        2.00000       17.26542       22.87454       51.18916
      1377         1        2.00000        2.09442       11.84256       51.19103
      1378         1        2.00000       14.85253       24.60066       51.19103
      1379         1        2.00000       20.02441        6.32534       51.19420
      1380         1        2.00000        7.26630       19.08345       51.19420
      1381         1        2.00000       23.47438       11.15102       51.19477
      1382         1        2.00000       10.71627       23.90912       51.19477
      1383         1        2.00000        0.37203        9.42778       51.19168
      1384         1        2.00000       13.13013       22.18589       51.19168
      1385         1        2.00000        9.33564        6.67024       51.18916
      1386         1        2.00000       22.09375       19.42835       51.18916
      1387         1        2.00000       11.06179        9.08311       51.19103
      1388         1        2.00000       23.81989       21.84121       51.19103
      1389         1        2.00000        7.61205        4.25646       51.19249
      1390         1        2.00000       20.37015       17.01457       51.19249
      1391         1        2.00000       11.74940        4.94420       51.18697
      1392         1        2.00000       24.50750       17.70231       51.18697
      1393         1        2.00000       23.12835        0.46126       51.19477
      1394         1        2.00000       10.37025       13.21936       51.19477
      1395         1        2.00000        6.92109        8.39284       51.19249
      1396         1        2.00000       19.67920       21.15095       51.19249
      1397         1        2.00000       10.02476        2.53054       51.19168
      1398         1        2.00000       22.78286       15.28865       51.19168
      1399         1        2.00000        1.74975        1.15280       51.19168
      1400         1        2.00000       14.50785       13.91090       51.19168
      1401         1        2.00000        2.78471        7.70186       51.19249
      1402         1        2.00000       15.54282       20.45997       51.19249
      1403         1        2.00000       22.43771        4.60080       51.18908
      1404         1        2.00000        9.67960       17.35891       51.18908
      1405         1        2.00000        6.23336       12.53017       51.18697
      1406         1        2.00000       18.99146       25.28827       51.18697
      1407         1        2.00000        0.71553        7.35357       53.29993
      1408         1        2.00000       13.47363       20.11167       53.29993
      1409         1        2.00000       21.40233       10.80124       53.30561
      1410         1        2.00000        8.64423       23.55935       53.30561
      1411         1        2.00000        5.54860        3.90809       53.31016
      1412         1        2.00000       18.30671       16.66619       53.31016
      1413         1        2.00000       24.50460        4.94616       53.29538
      1414         1        2.00000       11.74649       17.70427       53.29538
      1415         1        2.00000        9.68126        4.60476       53.29993
      1416         1        2.00000       22.43936       17.36286       53.29993
      1417         1        2.00000        7.26947        6.32937       53.31016
      1418         1        2.00000       20.02757       19.08748       53.31016
      1419         1        2.00000       15.53894        7.70021       53.30838
      1420         1        2.00000        2.78083       20.45831       53.30838
      1421         1        2.00000       19.67754        8.39672       53.30838
      1422         1        2.00000        6.91944       21.15483       53.30838
      1423         1        2.00000       22.09729        6.67328       53.30107
      1424         1        2.00000        9.33919       19.43139       53.30107
      1425         1        2.00000       13.81570        5.28505       53.30107
      1426         1        2.00000        1.05760       18.04315       53.30107
      1427         1        2.00000        2.43996        9.77396       53.30415
      1428         1        2.00000       15.19807       22.53206       53.30415
      1429         1        2.00000       14.85694       11.84600       53.30464
      1430         1        2.00000        2.09884       24.60411       53.30464
      1431         1        2.00000       12.08966        2.87961       53.30464
      1432         1        2.00000       24.84776       15.63771       53.30464
      1433         1        2.00000       10.36675        0.46072       53.31106
      1434         1        2.00000       23.12486       13.21883       53.31106
      1435         1        2.00000       17.26235       10.11996       53.30107
      1436         1        2.00000        4.50425       22.87806       53.30107
      1437         1        2.00000       23.82331        9.07872       53.30464
      1438         1        2.00000       11.06521       21.83682       53.30464
      1439         1        2.00000       16.23543        3.56160       53.30838
      1440         1        2.00000        3.47732       16.31971       53.30838
      1441         1        2.00000       11.40837        7.01216       53.29538
      1442         1        2.00000       24.16648       19.77027       53.29538
      1443         1        2.00000        4.16539       12.18917       53.29538
      1444         1        2.00000       16.92350       24.94728       53.29538
      1445         1        2.00000        6.57277       10.46203       53.29993
      1446         1        2.00000       19.33088       23.22013       53.29993
      1447         1        2.00000       18.65062        1.83837       53.30107
      1448         1        2.00000        5.89251       14.59647       53.30107
      1449         1        2.00000       21.05605        0.11232       53.30464
      1450         1        2.00000        8.29795       12.87043       53.30464
      1451         1        2.00000        4.84816        8.05024       53.31016
      1452         1        2.00000       17.60626       20.80834       53.31016
      1453         1        2.00000        1.40360        3.22076       53.30415
      1454         1        2.00000       14.16170       15.97886       53.30415
      1455         1        2.00000        8.99316        8.73757       53.30415
      1456         1        2.00000       21.75127       21.49567       53.30415
      1457         1        2.00000       20.37403        4.25812       53.30838
      1458         1        2.00000        7.61593       17.01623       53.30838
      1459         1        2.00000       14.51064        1.15708       53.30561
      1460         1        2.00000        1.75253       13.91519       53.30561
      1461         1        2.00000       18.98947       12.52726       53.29538
      1462         1        2.00000        6.23136       25.28537       53.29538
      1463         1        2.00000       22.77858        2.53330       53.30561
      1464         1        2.00000       10.02047       15.29141       53.30561
      1465         1        2.00000        7.95680        2.18437       53.30415
      1466         1        2.00000       20.71490       14.94247       53.30415
      1467         1        2.00000        3.82399        1.49630       53.29993
      1468         1        2.00000       16.58209       14.25440       53.29993
      1469         1        2.00000       10.71683       11.14752       53.31106
      1470         1        2.00000       23.47494       23.90563       53.31106
      1471         1        2.00000       13.13442        9.42502       53.30561
      1472         1        2.00000        0.37631       22.18313       53.30561
      1473         1        2.00000        3.12732        5.62895       53.31016
      1474         1        2.00000       15.88542       18.38706       53.31016
      1475         1        2.00000       25.19614        0.81080       53.31106
      1476         1        2.00000       12.43803       13.56891       53.31106
      1477         1        2.00000       17.95650        5.97916       53.31512
      1478         1        2.00000        5.19839       18.73727       53.31512
      1479         1        2.00000        0.03001       11.49760       53.31106
      1480         1        2.00000       12.78811       24.25571       53.31106
      1481         1        2.00000       11.74123        4.95285       55.41313
      1482         1        2.00000       24.49934       17.71096       55.41313
      1483         1        2.00000        6.22468       12.52200       55.41313
      1484         1        2.00000       18.98279       25.28011       55.41313
      1485         1        2.00000       24.83546        2.89290       55.41662
      1486         1        2.00000       12.07736       15.65101       55.41662
      1487         1        2.00000       24.17174        7.00548       55.41313
      1488         1        2.00000       11.41363       19.76358       55.41313
      1489         1        2.00000        1.04313        5.27711       55.41606
      1490         1        2.00000       13.80123       18.03522       55.41606
      1491         1        2.00000       23.47614       11.13683       55.41825
      1492         1        2.00000       10.71803       23.89494       55.41825
      1493         1        2.00000       15.20006        9.77809       55.42142
      1494         1        2.00000        2.44195       22.53620       55.42142
      1495         1        2.00000        0.38667        9.41729       55.41849
      1496         1        2.00000       13.14478       22.17540       55.41849
      1497         1        2.00000        4.49631       10.13440       55.41606
      1498         1        2.00000       17.25442       22.89251       55.41606
      1499         1        2.00000        8.63652       10.79088       55.41849
      1500         1        2.00000       21.39463       23.54899       55.41849
      1501         1        2.00000        5.19839        5.97916       55.42190
      1502         1        2.00000       17.95650       18.73727       55.42190
      1503         1        2.00000        2.76782        7.69681       55.42052
      1504         1        2.00000       15.52593       20.45492       55.42052
      1505         1        2.00000        1.76026        1.16744       55.41849
      1506         1        2.00000       14.51837       13.92555       55.41849
      1507         1        2.00000       10.01011        2.54103       55.41849
      1508         1        2.00000       22.76822       15.29914       55.41849
      1509         1        2.00000       11.07751        9.06542       55.41662
      1510         1        2.00000       23.83561       21.82353       55.41662
      1511         1        2.00000       12.43683        0.82149       55.41825
      1512         1        2.00000       25.19494       13.57960       55.41825
      1513         1        2.00000       21.75543        8.73558       55.42142
      1514         1        2.00000        8.99732       21.49368       55.42142
      1515         1        2.00000        5.90045        1.82392       55.41606
      1516         1        2.00000       18.65855       14.58203       55.41606
      1517         1        2.00000       15.87642        5.61670       55.42198
      1518         1        2.00000        3.11831       18.37481       55.42198
      1519         1        2.00000        9.35363        6.68122       55.41606
      1520         1        2.00000       22.11174       19.43932       55.41606
      1521         1        2.00000        8.28463        0.10005       55.41662
      1522         1        2.00000       21.04273       12.85815       55.41662
      1523         1        2.00000        2.11213       11.85828       55.41662
      1524         1        2.00000       14.87024       24.61638       55.41662
      1525         1        2.00000       12.79883       11.49883       55.41825
      1526         1        2.00000        0.04072       24.25693       55.41825
      1527         1        2.00000       22.44332        4.61670       55.41695
      1528         1        2.00000        9.68521       17.37480       55.41695
      1529         1        2.00000       19.31894       10.46598       55.41695
      1530         1        2.00000        6.56083       23.22409       55.41695
      1531         1        2.00000        7.62894        4.26151       55.42052
      1532         1        2.00000       20.38704       17.01962       55.42052
      1533         1        2.00000        3.48072        3.54862       55.42052
      1534         1        2.00000       16.23882       16.30672       55.42052
      1535         1        2.00000       13.46965        7.34163       55.41695
      1536         1        2.00000        0.71155       20.09973       55.41695
      1537         1        2.00000       16.59403        1.49234       55.41695
      1538         1        2.00000        3.83593       14.25045       55.41695
      1539         1        2.00000       17.59404        8.05924       55.42198
      1540         1        2.00000        4.83593       20.81735       55.42198
      1541         1        2.00000       14.15757        3.22275       55.42142
      1542         1        2.00000        1.39946       15.98085       55.42142
      1543         1        2.00000       23.11417        0.45950       55.41825
      1544         1        2.00000       10.35606       13.21760       55.41825
      1545         1        2.00000        6.91604        8.40971       55.42052
      1546         1        2.00000       19.67415       21.16781       55.42052
      1547         1        2.00000       16.93018       12.19443       55.41313
      1548         1        2.00000        4.17208       24.95253       55.41313
      1549         1        2.00000       20.03655        6.34162       55.42198
      1550         1        2.00000        7.27845       19.09973       55.42198
      1551         1        2.00000       20.71291        2.18023       55.42142
      1552         1        2.00000        7.95481       14.93834       55.42142
      1553         1        2.00000       18.31893        3.89908       55.42198
      1554         1        2.00000        5.56082       16.65719       55.42198
      1555         1        2.00000        0.06499       11.51876       57.49393
      1556         1        2.00000       12.82310       24.27686       57.49393
      1557         1        2.00000       10.73799       11.11257       57.49393
      1558         1        2.00000       23.49609       23.87067       57.49393
      1559         1        2.00000        5.60037        3.88469       57.50514
      1560         1        2.00000       18.35848       16.64280       57.50514
      1561         1        2.00000       10.33177        0.43957       57.49393
      1562         1        2.00000       23.08987       13.19767       57.49393
      1563         1        2.00000       25.17498        0.84576       57.49393
      1564         1        2.00000       12.41688       13.60387       57.49393
      1565         1        2.00000        3.10392        5.57715       57.50514
      1566         1        2.00000       15.86202       18.33526       57.50514
      1567         1        2.00000       14.87891       11.89869       57.52325
      1568         1        2.00000        2.12081       24.65680       57.52325
      1569         1        2.00000        4.79638        8.07364       57.50514
      1570         1        2.00000       17.55449       20.83174       57.50514
      1571         1        2.00000       17.95650        5.97916       57.49255
      1572         1        2.00000        5.19839       18.73727       57.49255
      1573         1        2.00000       21.03408        0.05963       57.52325
      1574         1        2.00000        8.27598       12.81774       57.52325
      1575         1        2.00000        7.29286        6.38117       57.50514
      1576         1        2.00000       20.05097       19.13928       57.50514
      1577         1        2.00000       13.16417        9.40341       57.52983
      1578         1        2.00000        0.40606       22.16152       57.52983
      1579         1        2.00000        9.02289        8.73652       57.54420
      1580         1        2.00000       21.78099       21.49463       57.54420
      1581         1        2.00000        9.68172        4.65104       57.55305
      1582         1        2.00000       22.43982       17.40915       57.55305
      1583         1        2.00000       21.38075       10.77149       57.52983
      1584         1        2.00000        8.62264       23.52960       57.52983
      1585         1        2.00000       20.40488        4.28996       57.52942
      1586         1        2.00000        7.64677       17.04807       57.52942
      1587         1        2.00000        1.37387        3.22178       57.54420
      1588         1        2.00000       14.13197       15.97988       57.54420
      1589         1        2.00000       23.87600        9.05675       57.52325
      1590         1        2.00000       11.11790       21.81485       57.52325
      1591         1        2.00000       16.26730        3.53075       57.52942
      1592         1        2.00000        3.50919       16.28886       57.52942
      1593         1        2.00000        2.44101        9.80366       57.54420
      1594         1        2.00000       15.19911       22.56177       57.54420
      1595         1        2.00000       22.74882        2.55491       57.52983
      1596         1        2.00000        9.99072       15.31302       57.52983
      1597         1        2.00000       19.64567        8.42755       57.52942
      1598         1        2.00000        6.88757       21.18565       57.52942
      1599         1        2.00000       15.50809        7.66836       57.52942
      1600         1        2.00000        2.74998       20.42647       57.52942
      1601         1        2.00000       13.78753        5.25662       57.55021
      1602         1        2.00000        1.02943       18.01473       57.55021
      1603         1        2.00000        7.95575        2.15467       57.54420
      1604         1        2.00000       20.71386       14.91277       57.54420
      1605         1        2.00000       14.53222        1.18684       57.52983
      1606         1        2.00000        1.77412       13.94494       57.52983
      1607         1        2.00000       24.48087        4.95127       57.58115
      1608         1        2.00000       11.72276       17.70937       57.58115
      1609         1        2.00000        6.52649       10.46251       57.55305
      1610         1        2.00000       19.28459       23.22062       57.55305
      1611         1        2.00000        0.71504        7.30726       57.55305
      1612         1        2.00000       13.47315       20.06536       57.55305
      1613         1        2.00000       12.03697        2.90158       57.52325
      1614         1        2.00000       24.79507       15.65968       57.52325
      1615         1        2.00000       22.12546        6.70171       57.55021
      1616         1        2.00000        9.36736       19.45981       57.55021
      1617         1        2.00000        3.87027        1.49581       57.55305
      1618         1        2.00000       16.62838       14.25392       57.55305
      1619         1        2.00000       18.67904        1.81020       57.55021
      1620         1        2.00000        5.92093       14.56830       57.55021
      1621         1        2.00000       17.23393       10.14813       57.55021
      1622         1        2.00000        4.47582       22.90623       57.55021
      1623         1        2.00000        4.17050       12.21288       57.58115
      1624         1        2.00000       16.92860       24.97098       57.58115
      1625         1        2.00000       18.98439       12.50356       57.58115
      1626         1        2.00000        6.22629       25.26166       57.58115
      1627         1        2.00000       11.43210        7.00706       57.58115
      1628         1        2.00000       24.19021       19.76516       57.58115
      1629         1        2.00000        5.19839        5.97916       59.49644
      1630         1        2.00000       17.95650       18.73727       59.49644
      1631         1        2.00000       12.81835       11.60837       59.52641
      1632         1        2.00000        0.06024       24.36648       59.52641
      1633         1        2.00000       23.58571       11.11729       59.52641
      1634         1        2.00000       10.82760       23.87539       59.52641
      1635         1        2.00000       23.09462        0.34995       59.52641
      1636         1        2.00000       10.33652       13.10806       59.52641
      1637         1        2.00000       12.32729        0.84104       59.52641
      1638         1        2.00000       25.08540       13.59915       59.52641
      1639         1        2.00000       18.46049        3.95818       59.57424
      1640         1        2.00000        5.70239       16.71628       59.57424
      1641         1        2.00000        3.64989        3.54821       59.59162
      1642         1        2.00000       16.40800       16.30631       59.59162
      1643         1        2.00000       19.97748        6.48316       59.57424
      1644         1        2.00000        7.21938       19.24126       59.57424
      1645         1        2.00000        6.74687        8.41012       59.59162
      1646         1        2.00000       19.50497       21.16822       59.59162
      1647         1        2.00000       17.45250        8.00015       59.57424
      1648         1        2.00000        4.69440       20.75825       59.57424
      1649         1        2.00000       15.93551        5.47517       59.57424
      1650         1        2.00000        3.17741       18.23327       59.57424
      1651         1        2.00000        2.76741        7.52766       59.59162
      1652         1        2.00000       15.52552       20.28577       59.59162
      1653         1        2.00000        8.68600       10.68808       59.61712
      1654         1        2.00000       21.44410       23.44618       59.61712
      1655         1        2.00000        7.62935        4.43066       59.59162
      1656         1        2.00000       20.38745       17.18877       59.59162
      1657         1        2.00000        1.71079        1.27025       59.61712
      1658         1        2.00000       14.46889       14.02835       59.61712
      1659         1        2.00000        0.48948        9.46677       59.61712
      1660         1        2.00000       13.24758       22.22487       59.61712
      1661         1        2.00000       14.05805        3.15998       59.62581
      1662         1        2.00000        1.29995       15.91808       59.62581
      1663         1        2.00000       15.13731        9.87761       59.62581
      1664         1        2.00000        2.37921       22.63571       59.62581
      1665         1        2.00000        9.90728        2.49156       59.61712
      1666         1        2.00000       22.66539       15.24966       59.61712
      1667         1        2.00000       21.09655       12.67092       59.66788
      1668         1        2.00000        8.33844       25.42902       59.66788
      1669         1        2.00000       11.26474        9.11924       59.66788
      1670         1        2.00000       24.02285       21.87734       59.66788
      1671         1        2.00000       20.77566        2.08072       59.62581
      1672         1        2.00000        8.01755       14.83882       59.62581
      1673         1        2.00000       21.85494        8.79832       59.62581
      1674         1        2.00000        9.09684       21.55643       59.62581
      1675         1        2.00000       24.64823        2.83909       59.66788
      1676         1        2.00000       11.89012       15.59719       59.66788
      1677         1        2.00000        2.05832       12.04551       59.66788
      1678         1        2.00000       14.81642       24.80362       59.66788
      1679         1        2.00000        6.07166        1.81308       59.75859
      1680         1        2.00000       18.82976       14.57119       59.75859
      1681         1        2.00000       19.17982       10.35859       59.76249
      1682         1        2.00000        6.42172       23.11669       59.76249
      1683         1        2.00000       22.33592        4.75581       59.76249
      1684         1        2.00000        9.57782       17.51392       59.76249
      1685         1        2.00000       13.57705        7.20251       59.76249
      1686         1        2.00000        0.81894       19.96062       59.76249
      1687         1        2.00000        9.36447        6.85246       59.75859
      1688         1        2.00000       22.12258       19.61056       59.75859
      1689         1        2.00000        4.32510       10.14525       59.75859
      1690         1        2.00000       17.08321       22.90335       59.75859
      1691         1        2.00000        1.03228        5.10587       59.75859
      1692         1        2.00000       13.79039       17.86398       59.75859
      1693         1        2.00000       16.89449       12.29453       59.81966
      1694         1        2.00000        4.13638       25.05263       59.81966
      1695         1        2.00000       24.27186        7.04117       59.81966
      1696         1        2.00000       11.51376       19.79928       59.81966
      1697         1        2.00000       16.73315        1.59974       59.76249
      1698         1        2.00000        3.97504       14.35784       59.76249
      1699         1        2.00000       11.64113        4.91715       59.81966
      1700         1        2.00000       24.39924       17.67526       59.81966
      1701         1        2.00000        6.26038       12.42190       59.81966
      1702         1        2.00000       19.01848       25.18001       59.81966
      1703         1        2.00000       19.01848       12.29453       62.03413
      1704         1        2.00000        6.26038       25.05263       62.03413
      1705         1        2.00000       24.27186        4.91715       62.03413
      1706         1        2.00000       11.51376       17.67526       62.03413
      1707         1        2.00000       11.64113        7.04117       62.03413
      1708         1        2.00000       24.39924       19.79928       62.03413
      1709         1        2.00000        4.13638       12.42190       62.03413
      1710         1        2.00000       16.89449       25.18001       62.03413
      1711         1        2.00000        4.32510        1.81308       62.09520
      1712         1        2.00000       17.08321       14.57119       62.09520
      1713         1        2.00000        1.03228        6.85246       62.09520
      1714         1        2.00000       13.79039       19.61056       62.09520
      1715         1        2.00000       22.33592        7.20251       62.09123
      1716         1        2.00000        9.57782       19.96062       62.09123
      1717         1        2.00000       16.73315       10.35859       62.09123
      1718         1        2.00000        3.97504       23.11669       62.09123
      1719         1        2.00000        9.36447        5.10587       62.09520
      1720         1        2.00000       22.12258       17.86398       62.09520
      1721         1        2.00000       14.81642       12.67092       62.18592
      1722         1        2.00000        2.05832       25.42902       62.18592
      1723         1        2.00000        6.07166       10.14525       62.09520
      1724         1        2.00000       18.82976       22.90335       62.09520
      1725         1        2.00000       13.57705        4.75581       62.09123
      1726         1        2.00000        0.81894       17.51392       62.09123
      1727         1        2.00000       19.17982        1.59974       62.09123
      1728         1        2.00000        6.42172       14.35784       62.09123
      1729         1        2.00000       24.64823        9.11924       62.18592
      1730         1        2.00000       11.89012       21.87734       62.18592
      1731         1        2.00000        8.33844       12.04551       62.18592
      1732         1        2.00000       21.09655       24.80362       62.18592
      1733         1        2.00000       11.26474        2.83909       62.18592
      1734         1        2.00000       24.02285       15.59719       62.18592
      1735         1        2.00000       20.77566        9.87761       62.22790
      1736         1        2.00000        8.01755       22.63571       62.22790
      1737         1        2.00000       14.05805        8.79832       62.22790
      1738         1        2.00000        1.29995       21.55643       62.22790
      1739         1        2.00000        8.68600        1.27025       62.23668
      1740         1        2.00000       21.44410       14.02835       62.23668
      1741         1        2.00000       21.85494        3.15998       62.22790
      1742         1        2.00000        9.09684       15.91808       62.22790
      1743         1        2.00000        1.71079       10.68808       62.23668
      1744         1        2.00000       14.46889       23.44618       62.23668
      1745         1        2.00000        0.48948        2.49156       62.23668
      1746         1        2.00000       13.24758       15.24966       62.23668
      1747         1        2.00000        9.90728        9.46677       62.23668
      1748         1        2.00000       22.66539       22.22487       62.23668
      1749         1        2.00000       15.13731        2.08072       62.22790
      1750         1        2.00000        2.37921       14.83882       62.22790
      1751         1        2.00000       19.97748        5.47517       62.27955
      1752         1        2.00000        7.21938       18.23327       62.27955
      1753         1        2.00000        6.74687        3.54821       62.26218
      1754         1        2.00000       19.50497       16.30631       62.26218
      1755         1        2.00000        2.76741        4.43066       62.26218
      1756         1        2.00000       15.52552       17.18877       62.26218
      1757         1        2.00000        3.64989        8.41012       62.26218
      1758         1        2.00000       16.40800       21.16822       62.26218
      1759         1        2.00000       18.46049        8.00015       62.27955
      1760         1        2.00000        5.70239       20.75825       62.27955
      1761         1        2.00000        7.62935        7.52766       62.26218
      1762         1        2.00000       20.38745       20.28577       62.26218
      1763         1        2.00000       15.93551        6.48316       62.27955
      1764         1        2.00000        3.17741       19.24126       62.27955
      1765         1        2.00000       23.09462       11.60837       62.32739
      1766         1        2.00000       10.33652       24.36648       62.32739
      1767         1        2.00000       17.45250        3.95818       62.27955
      1768         1        2.00000        4.69440       16.71628       62.27955
      1769         1        2.00000       12.81835        0.34995       62.32739
      1770         1        2.00000        0.06024       13.10806       62.32739
      1771         1        2.00000       23.58571        0.84104       62.32739
      1772         1        2.00000       10.82760       13.59915       62.32739
      1773         1        2.00000       12.32729       11.11729       62.32739
      1774         1        2.00000       25.08540       23.87539       62.32739
      1775         1        2.00000        5.19839        5.97916       62.35736
      1776         1        2.00000       17.95650       18.73727       62.35736
      1777         1        2.00000       16.92860       12.50356       64.27264
      1778         1        2.00000        4.17050       25.26166       64.27264
      1779         1        2.00000       24.48087        7.00706       64.27264
      1780         1        2.00000       11.72276       19.76516       64.27264
      1781         1        2.00000        6.22629       12.21288       64.27264
      1782         1        2.00000       18.98439       24.97098       64.27264
      1783         1        2.00000       18.67904       10.14813       64.30359
      1784         1        2.00000        5.92093       22.90623       64.30359
      1785         1        2.00000        6.52649        1.49581       64.30074
      1786         1        2.00000       19.28459       14.25392       64.30074
      1787         1        2.00000        3.87027       10.46251       64.30074
      1788         1        2.00000       16.62838       23.22062       64.30074
      1789         1        2.00000       22.12546        5.25662       64.30359
      1790         1        2.00000        9.36736       18.01473       64.30359
      1791         1        2.00000        7.95575        9.80366       64.30960
      1792         1        2.00000       20.71386       22.56177       64.30960
      1793         1        2.00000       20.40488        7.66836       64.32438
      1794         1        2.00000        7.64677       20.42647       64.32438
      1795         1        2.00000       22.74882        9.40341       64.32397
      1796         1        2.00000        9.99072       22.16152       64.32397
      1797         1        2.00000       14.53222       10.77149       64.32397
      1798         1        2.00000        1.77412       23.52960       64.32397
      1799         1        2.00000        9.02289        3.22178       64.30960
      1800         1        2.00000       21.78099       15.97988       64.30960
      1801         1        2.00000        2.44101        2.15467       64.30960
      1802         1        2.00000       15.19911       14.91277       64.30960
      1803         1        2.00000        9.68172        7.30726       64.30074
      1804         1        2.00000       22.43982       20.06536       64.30074
      1805         1        2.00000       13.78753        6.70171       64.30359
      1806         1        2.00000        1.02943       19.45981       64.30359
      1807         1        2.00000       11.43210        4.95127       64.27264
      1808         1        2.00000       24.19021       17.70937       64.27264
      1809         1        2.00000        0.71504        4.65104       64.30074
      1810         1        2.00000       13.47315       17.40915       64.30074
      1811         1        2.00000        1.37387        8.73652       64.30960
      1812         1        2.00000       14.13197       21.49463       64.30960
      1813         1        2.00000       17.23393        1.81020       64.30359
      1814         1        2.00000        4.47582       14.56830       64.30359
      1815         1        2.00000       23.87600        2.90158       64.33055
      1816         1        2.00000       11.11790       15.65968       64.33055
      1817         1        2.00000       21.38075        1.18684       64.32397
      1818         1        2.00000        8.62264       13.94494       64.32397
      1819         1        2.00000       12.03697        9.05675       64.33055
      1820         1        2.00000       24.79507       21.81485       64.33055
      1821         1        2.00000       19.64567        3.53075       64.32438
      1822         1        2.00000        6.88757       16.28886       64.32438
      1823         1        2.00000       21.03406       11.89869       64.33055
      1824         1        2.00000        8.27595       24.65680       64.33055
      1825         1        2.00000        0.06499        0.43957       64.35987
      1826         1        2.00000       12.82310       13.19767       64.35987
      1827         1        2.00000       15.50809        4.28996       64.32438
      1828         1        2.00000        2.74998       17.04807       64.32438
      1829         1        2.00000       16.26730        8.42755       64.32438
      1830         1        2.00000        3.50919       21.18565       64.32438
      1831         1        2.00000       14.87891        0.05963       64.33055
      1832         1        2.00000        2.12081       12.81774       64.33055
      1833         1        2.00000       13.16417        2.55491       64.32397
      1834         1        2.00000        0.40606       15.31302       64.32397
      1835         1        2.00000       10.73799        0.84576       64.35987
      1836         1        2.00000       23.49609       13.60387       64.35987
      1837         1        2.00000        4.79638        3.88469       64.34866
      1838         1        2.00000       17.55449       16.64280       64.34866
      1839         1        2.00000        5.60037        8.07364       64.34866
      1840         1        2.00000       18.35848       20.83174       64.34866
      1841         1        2.00000        7.29286        5.57715       64.34866
      1842         1        2.00000       20.05097       18.33526       64.34866
      1843         1        2.00000       25.17498       11.11257       64.35987
      1844         1        2.00000       12.41688       23.87067       64.35987
      1845         1        2.00000       17.95650        5.97916       64.36125
      1846         1        2.00000        5.19839       18.73727       64.36125
      1847         1        2.00000        3.10392        6.38117       64.34866
      1848         1        2.00000       15.86202       19.13928       64.34866
      1849         1        2.00000       10.33177       11.51876       64.35987
      1850         1        2.00000       23.08987       24.27686       64.35987
      1851         1        2.00000       18.98279       12.19443       66.44058
      1852         1        2.00000        6.22468       24.95253       66.44058
      1853         1        2.00000       20.71291        9.77809       66.43238
      1854         1        2.00000        7.95481       22.53620       66.43238
      1855         1        2.00000       18.31893        8.05924       66.43181
      1856         1        2.00000        5.56082       20.81735       66.43181
      1857         1        2.00000        0.38667        2.54103       66.43522
      1858         1        2.00000       13.14478       15.29914       66.43522
      1859         1        2.00000        4.49631        1.82392       66.43774
      1860         1        2.00000       17.25442       14.58203       66.43774
      1861         1        2.00000       20.03655        5.61670       66.43181
      1862         1        2.00000        7.27845       18.37481       66.43181
      1863         1        2.00000        8.63652        1.16744       66.43522
      1864         1        2.00000       21.39463       13.92555       66.43522
      1865         1        2.00000        6.91604        3.54862       66.43319
      1866         1        2.00000       19.67415       16.30672       66.43319
      1867         1        2.00000       23.11417       11.49883       66.43547
      1868         1        2.00000       10.35606       24.25693       66.43547
      1869         1        2.00000       24.17174        4.95285       66.44058
      1870         1        2.00000       11.41363       17.71096       66.44058
      1871         1        2.00000        5.19839        5.97916       66.43189
      1872         1        2.00000       17.95650       18.73727       66.43189
      1873         1        2.00000       22.44332        7.34163       66.43677
      1874         1        2.00000        9.68521       20.09973       66.43677
      1875         1        2.00000        2.11213        0.10005       66.43717
      1876         1        2.00000       14.87024       12.85815       66.43717
      1877         1        2.00000        7.62894        7.69681       66.43319
      1878         1        2.00000       20.38704       20.45492       66.43319
      1879         1        2.00000       12.43683       11.13683       66.43547
      1880         1        2.00000       25.19494       23.89494       66.43547
      1881         1        2.00000       14.15757        8.73558       66.43238
      1882         1        2.00000        1.39946       21.49368       66.43238
      1883         1        2.00000        2.76782        4.26151       66.43319
      1884         1        2.00000       15.52593       17.01962       66.43319
      1885         1        2.00000       16.59403       10.46598       66.43677
      1886         1        2.00000        3.83593       23.22409       66.43677
      1887         1        2.00000       11.07751        2.89290       66.43717
      1888         1        2.00000       23.83561       15.65101       66.43717
      1889         1        2.00000       12.79883        0.45950       66.43547
      1890         1        2.00000        0.04072       13.21760       66.43547
      1891         1        2.00000       17.59404        3.89908       66.43181
      1892         1        2.00000        4.83593       16.65719       66.43181
      1893         1        2.00000       11.74123        7.00548       66.44058
      1894         1        2.00000       24.49934       19.76358       66.44058
      1895         1        2.00000        5.90045       10.13440       66.43774
      1896         1        2.00000       18.65855       22.89251       66.43774
      1897         1        2.00000       13.46965        4.61670       66.43677
      1898         1        2.00000        0.71155       17.37480       66.43677
      1899         1        2.00000       15.20006        2.18023       66.43238
      1900         1        2.00000        2.44195       14.93834       66.43238
      1901         1        2.00000       19.31894        1.49234       66.43677
      1902         1        2.00000        6.56083       14.25045       66.43677
      1903         1        2.00000       21.75543        3.22272       66.43238
      1904         1        2.00000        8.99732       15.98083       66.43238
      1905         1        2.00000       24.83546        9.06540       66.43717
      1906         1        2.00000       12.07736       21.82350       66.43717
      1907         1        2.00000       23.47614        0.82149       66.43547
      1908         1        2.00000       10.71803       13.57960       66.43547
      1909         1        2.00000        3.48072        8.40971       66.43319
      1910         1        2.00000       16.23882       21.16781       66.43319
      1911         1        2.00000       10.01011        9.41729       66.43522
      1912         1        2.00000       22.76822       22.17540       66.43522
      1913         1        2.00000        4.17208       12.52200       66.44058
      1914         1        2.00000       16.93018       25.28011       66.44058
      1915         1        2.00000       15.87642        6.34162       66.43181
      1916         1        2.00000        3.11831       19.09973       66.43181
      1917         1        2.00000        9.35363        5.27711       66.43774
      1918         1        2.00000       22.11174       18.03522       66.43774
      1919         1        2.00000        1.76026       10.79088       66.43522
      1920         1        2.00000       14.51837       23.54899       66.43522
      1921         1        2.00000        8.28463       11.85828       66.43717
      1922         1        2.00000       21.04273       24.61638       66.43717
      1923         1        2.00000        1.04313        6.68122       66.43774
      1924         1        2.00000       13.80123       19.43932       66.43774
      1925         1        2.00000       18.65062       10.11996       68.55273
      1926         1        2.00000        5.89251       22.87806       68.55273
      1927         1        2.00000        6.57277        1.49630       68.55387
      1928         1        2.00000       19.33088       14.25440       68.55387
      1929         1        2.00000       21.05605       11.84600       68.54916
      1930         1        2.00000        8.29795       24.60411       68.54916
      1931         1        2.00000        4.84816        3.90809       68.54355
      1932         1        2.00000       17.60626       16.66619       68.54355
      1933         1        2.00000       20.37403        7.70021       68.54542
      1934         1        2.00000        7.61593       20.45831       68.54542
      1935         1        2.00000       22.77858        9.42502       68.54810
      1936         1        2.00000       10.02047       22.18313       68.54810
      1937         1        2.00000       17.95650        5.97916       68.53868
      1938         1        2.00000        5.19839       18.73727       68.53868
      1939         1        2.00000        2.43996        2.18437       68.54956
      1940         1        2.00000       15.19807       14.94247       68.54956
      1941         1        2.00000       14.85694        0.11232       68.54916
      1942         1        2.00000        2.09884       12.87043       68.54916
      1943         1        2.00000       16.23543        8.39672       68.54542
      1944         1        2.00000        3.47732       21.15483       68.54542
      1945         1        2.00000        7.26947        5.62895       68.54355
      1946         1        2.00000       20.02757       18.38706       68.54355
      1947         1        2.00000       12.08966        9.07872       68.54916
      1948         1        2.00000       24.84776       21.83682       68.54916
      1949         1        2.00000       10.71683        0.81080       68.54266
      1950         1        2.00000       23.47494       13.56891       68.54266
      1951         1        2.00000        8.99316        3.22076       68.54956
      1952         1        2.00000       21.75127       15.97886       68.54956
      1953         1        2.00000       19.67754        3.56160       68.54542
      1954         1        2.00000        6.91944       16.31971       68.54542
      1955         1        2.00000        0.71553        4.60476       68.55387
      1956         1        2.00000       13.47363       17.36286       68.55387
      1957         1        2.00000       17.26235        1.83837       68.55273
      1958         1        2.00000        4.50425       14.59647       68.55273
      1959         1        2.00000        3.12732        6.32937       68.54355
      1960         1        2.00000       15.88542       19.08748       68.54355
      1961         1        2.00000       22.09729        5.28505       68.55273
      1962         1        2.00000        9.33919       18.04315       68.55273
      1963         1        2.00000       14.51064       10.80124       68.54810
      1964         1        2.00000        1.75253       23.55935       68.54810
      1965         1        2.00000       16.92350       12.52726       68.55833
      1966         1        2.00000        4.16539       25.28537       68.55833
      1967         1        2.00000       10.36675       11.49760       68.54266
      1968         1        2.00000       23.12486       24.25571       68.54266
      1969         1        2.00000       15.53894        4.25812       68.54542
      1970         1        2.00000        2.78083       17.01623       68.54542
      1971         1        2.00000       13.13442        2.53330       68.54810
      1972         1        2.00000        0.37631       15.29141       68.54810
      1973         1        2.00000        3.82399       10.46203       68.55387
      1974         1        2.00000       16.58209       23.22013       68.55387
      1975         1        2.00000        5.54860        8.05024       68.54355
      1976         1        2.00000       18.30671       20.80834       68.54355
      1977         1        2.00000       21.40233        1.15708       68.54810
      1978         1        2.00000        8.64423       13.91519       68.54810
      1979         1        2.00000       23.82331        2.87961       68.54916
      1980         1        2.00000       11.06521       15.63771       68.54916
      1981         1        2.00000       13.81570        6.67328       68.55273
      1982         1        2.00000        1.05760       19.43139       68.55273
      1983         1        2.00000       25.19614       11.14752       68.54266
      1984         1        2.00000       12.43803       23.90563       68.54266
      1985         1        2.00000        0.03001        0.46072       68.54266
      1986         1        2.00000       12.78811       13.21883       68.54266
      1987         1        2.00000        7.95680        9.77396       68.54956
      1988         1        2.00000       20.71490       22.53206       68.54956
      1989         1        2.00000        1.40360        8.73757       68.54956
      1990         1        2.00000       14.16170       21.49567       68.54956
      1991         1        2.00000       11.40837        4.94616       68.55833
      1992         1        2.00000       24.16648       17.70427       68.55833
      1993         1        2.00000       24.50460        7.01214       68.55833
      1994         1        2.00000       11.74649       19.77024       68.55833
      1995         1        2.00000        6.23136       12.18917       68.55833
      1996         1        2.00000       18.98947       24.94728       68.55833
      1997         1        2.00000        9.68126        7.35357       68.55387
      1998         1        2.00000       22.43936       20.11167       68.55387
      1999         1        2.00000        1.06112        6.67024       70.66463
      2000         1        2.00000       13.81922       19.42835       70.66463
      2001         1        2.00000       16.57814       10.46037       70.66463
      2002         1        2.00000        3.82003       23.21848       70.66463
      2003         1        2.00000       12.43859       11.15102       70.65903
      2004         1        2.00000       25.19670       23.90912       70.65903
      2005         1        2.00000        2.09442        0.11577       70.66276
      2006         1        2.00000       14.85253       12.87387       70.66276
      2007         1        2.00000        4.50731        1.84189       70.66463
      2008         1        2.00000       17.26542       14.59999       70.66463
      2009         1        2.00000       18.99146       12.18624       70.66682
      2010         1        2.00000        6.23336       24.94434       70.66682
      2011         1        2.00000        5.19839        5.97916       70.65765
      2012         1        2.00000       17.95650       18.73727       70.65765
      2013         1        2.00000        8.30234       11.84256       70.66276
      2014         1        2.00000       21.06044       24.60066       70.66276
      2015         1        2.00000       10.02476        9.42778       70.66211
      2016         1        2.00000       22.78286       22.18589       70.66211
      2017         1        2.00000       14.16356        8.73803       70.66252
      2018         1        2.00000        1.40546       21.49613       70.66252
      2019         1        2.00000        8.64701        1.15280       70.66211
      2020         1        2.00000       21.40512       13.91090       70.66211
      2021         1        2.00000       20.71536        9.77207       70.66252
      2022         1        2.00000        7.95726       22.53018       70.66252
      2023         1        2.00000       23.12835       11.49707       70.65903
      2024         1        2.00000       10.37025       24.25517       70.65903
      2025         1        2.00000       20.02441        5.63298       70.65960
      2026         1        2.00000        7.26630       18.39109       70.65960
      2027         1        2.00000       22.43771        7.35752       70.66463
      2028         1        2.00000        9.67960       20.11563       70.66463
      2029         1        2.00000        6.92109        3.56548       70.66122
      2030         1        2.00000       19.67920       16.32359       70.66122
      2031         1        2.00000        7.61205        7.70186       70.66122
      2032         1        2.00000       20.37015       20.45997       70.66122
      2033         1        2.00000       21.74941        3.22030       70.66252
      2034         1        2.00000        8.99130       15.97840       70.66252
      2035         1        2.00000        5.88947       10.11644       70.66463
      2036         1        2.00000       18.64758       22.87454       70.66463
      2037         1        2.00000       18.30268        8.04707       70.65960
      2038         1        2.00000        5.54457       20.80518       70.65960
      2039         1        2.00000       15.88856        6.32534       70.65960
      2040         1        2.00000        3.13046       19.08345       70.65960
      2041         1        2.00000        3.47569        8.39284       70.66122
      2042         1        2.00000       16.23380       21.15095       70.66122
      2043         1        2.00000       15.19763        2.18623       70.66252
      2044         1        2.00000        2.43953       14.94433       70.66252
      2045         1        2.00000       24.85121        9.08311       70.66276
      2046         1        2.00000       12.09310       21.84121       70.66276
      2047         1        2.00000       19.33486        1.49795       70.66463
      2048         1        2.00000        6.57675       14.25606       70.66463
      2049         1        2.00000       17.61029        3.91123       70.65960
      2050         1        2.00000        4.85219       16.66933       70.65960
      2051         1        2.00000       11.74940        7.01413       70.66682
      2052         1        2.00000       24.50750       19.77223       70.66682
      2053         1        2.00000        2.78471        4.25646       70.66122
      2054         1        2.00000       15.54282       17.01457       70.66122
      2055         1        2.00000       11.06179        2.87522       70.66276
      2056         1        2.00000       23.81989       15.63332       70.66276
      2057         1        2.00000       23.47438        0.80731       70.65903
      2058         1        2.00000       10.71627       13.56541       70.65903
      2059         1        2.00000       12.78464        0.46126       70.65903
      2060         1        2.00000        0.02654       13.21936       70.65903
      2061         1        2.00000        9.33564        5.28808       70.66463
      2062         1        2.00000       22.09375       18.04619       70.66463
      2063         1        2.00000        1.74975       10.80553       70.66211
      2064         1        2.00000       14.50785       23.56363       70.66211
      2065         1        2.00000       24.16357        4.94420       70.66682
      2066         1        2.00000       11.40547       17.70231       70.66682
      2067         1        2.00000        4.16343       12.53017       70.66682
      2068         1        2.00000       16.92153       25.28827       70.66682
      2069         1        2.00000        0.37203        2.53054       70.66211
      2070         1        2.00000       13.13013       15.28865       70.66211
      2071         1        2.00000       13.47526        4.60080       70.66463
      2072         1        2.00000        0.71716       17.35891       70.66463
      2073         1        2.00000        4.85339        3.91110       72.77540
      2074         1        2.00000       17.61149       16.66920       72.77540
      2075         1        2.00000        7.95723        9.77197       72.77596
      2076         1        2.00000       20.71534       22.53007       72.77596
      2077         1        2.00000        5.54337        8.04723       72.77540
      2078         1        2.00000       18.30148       20.80533       72.77540
      2079         1        2.00000       14.50778       10.80637       72.77580
      2080         1        2.00000        1.74967       23.56448       72.77580
      2081         1        2.00000        6.57777        1.49724       72.77653
      2082         1        2.00000       19.33588       14.25535       72.77653
      2083         1        2.00000       10.37096       11.49661       72.77507
      2084         1        2.00000       23.12907       24.25472       72.77507
      2085         1        2.00000        7.26643        5.63416       72.77540
      2086         1        2.00000       20.02454       18.39226       72.77540
      2087         1        2.00000        8.99117        3.22032       72.77596
      2088         1        2.00000       21.74928       15.97843       72.77596
      2089         1        2.00000       22.78371        9.42786       72.77580
      2090         1        2.00000       10.02560       22.18596       72.77580
      2091         1        2.00000        6.23328       12.18593       72.77702
      2092         1        2.00000       18.99138       24.94404       72.77702
      2093         1        2.00000       19.68002        3.56604       72.77548
      2094         1        2.00000        6.92191       16.32415       72.77548
      2095         1        2.00000       16.92159       12.53050       72.77702
      2096         1        2.00000        4.16348       25.28861       72.77702
      2097         1        2.00000       17.95650        5.97916       72.77458
      2098         1        2.00000        5.19839       18.73727       72.77458
      2099         1        2.00000       22.09334        5.28915       72.77637
      2100         1        2.00000        9.33523       18.04726       72.77637
      2101         1        2.00000        9.68029        7.35854       72.77653
      2102         1        2.00000       22.43839       20.11665       72.77653
      2103         1        2.00000       21.40519        1.15195       72.77580
      2104         1        2.00000        8.64709       13.91006       72.77580
      2105         1        2.00000       18.64651       10.11603       72.77637
      2106         1        2.00000        5.88840       22.87413       72.77637
      2107         1        2.00000        2.43955        2.18636       72.77596
      2108         1        2.00000       15.19766       14.94446       72.77596
      2109         1        2.00000       16.23298        8.39228       72.77548
      2110         1        2.00000        3.47487       21.15039       72.77548
      2111         1        2.00000        0.02582        0.46172       72.77507
      2112         1        2.00000       12.78393       13.21982       72.77507
      2113         1        2.00000        1.40559        8.73800       72.77596
      2114         1        2.00000       14.16369       21.49611       72.77596
      2115         1        2.00000        3.81901       10.46109       72.77653
      2116         1        2.00000       16.57712       23.21919       72.77653
      2117         1        2.00000       15.54338        4.25564       72.77548
      2118         1        2.00000        2.78527       17.01375       72.77548
      2119         1        2.00000       24.50784        7.01405       72.77702
      2120         1        2.00000       11.74973       19.77215       72.77702
      2121         1        2.00000       20.36959        7.70268       72.77548
      2122         1        2.00000        7.61149       20.46079       72.77548
      2123         1        2.00000        3.13033        6.32417       72.77540
      2124         1        2.00000       15.88843       19.08227       72.77540
      2125         1        2.00000       12.09453        9.08334       72.77596
      2126         1        2.00000       24.85264       21.84144       72.77596
      2127         1        2.00000       23.81846        2.87499       72.77596
      2128         1        2.00000       11.06036       15.63309       72.77596
      2129         1        2.00000        0.71647        4.59978       72.77653
      2130         1        2.00000       13.47458       17.35789       72.77653
      2131         1        2.00000       11.40513        4.94428       72.77702
      2132         1        2.00000       24.16324       17.70238       72.77702
      2133         1        2.00000       25.19713       11.15173       72.77507
      2134         1        2.00000       12.43903       23.90984       72.77507
      2135         1        2.00000       13.12929        2.53047       72.77580
      2136         1        2.00000        0.37118       15.28857       72.77580
      2137         1        2.00000       21.06067       11.84113       72.77596
      2138         1        2.00000        8.30257       24.59923       72.77596
      2139         1        2.00000       10.71584        0.80659       72.77507
      2140         1        2.00000       23.47394       13.56470       72.77507
      2141         1        2.00000       13.81963        6.66917       72.77637
      2142         1        2.00000        1.06153       19.42728       72.77637
      2143         1        2.00000       14.85230        0.11720       72.77596
      2144         1        2.00000        2.09419       12.87530       72.77596
      2145         1        2.00000       17.26646        1.84230       72.77637
      2146         1        2.00000        4.50836       14.60040       72.77637
      2147         1        2.00000        6.92234        3.56571       74.88941
      2148         1        2.00000       19.68045       16.32382       74.88941
      2149         1        2.00000        5.19839        5.97916       74.88949
      2150         1        2.00000       17.95650       18.73727       74.88949
      2151         1        2.00000        7.61184        7.70311       74.88941
      2152         1        2.00000       20.36995       20.46122       74.88941
      2153         1        2.00000        2.78492        4.25521       74.88941
      2154         1        2.00000       15.54302       17.01332       74.88941
      2155         1        2.00000        4.50869        1.84173       74.88941
      2156         1        2.00000       17.26679       14.59984       74.88941
      2157         1        2.00000       18.30125        8.04766       74.88941
      2158         1        2.00000        5.54314       20.80577       74.88941
      2159         1        2.00000        8.30208       11.84098       74.88933
      2160         1        2.00000       21.06019       24.59908       74.88933
      2161         1        2.00000       11.74993        7.01379       74.88933
      2162         1        2.00000       24.50804       19.77190       74.88933
      2163         1        2.00000       10.02586        9.42755       74.88941
      2164         1        2.00000       22.78396       22.18566       74.88941
      2165         1        2.00000       14.16369        8.73777       74.88933
      2166         1        2.00000        1.40559       21.49588       74.88933
      2167         1        2.00000        3.47441        8.39261       74.88941
      2168         1        2.00000       16.23252       21.15072       74.88941
      2169         1        2.00000       17.61172        3.91064       74.88941
      2170         1        2.00000        4.85362       16.66875       74.88941
      2171         1        2.00000       24.16304        4.94453       74.88933
      2172         1        2.00000       11.40493       17.70264       74.88933
      2173         1        2.00000        5.88807       10.11659       74.88941
      2174         1        2.00000       18.64618       22.87470       74.88941
      2175         1        2.00000       12.43938       11.15158       74.88941
      2176         1        2.00000       25.19749       23.90968       74.88941
      2177         1        2.00000       20.02499        5.63439       74.88941
      2178         1        2.00000        7.26689       18.39249       74.88941
      2179         1        2.00000       22.43878        7.35854       74.88933
      2180         1        2.00000        9.68067       20.11665       74.88933
      2181         1        2.00000        9.33582        5.28949       74.88941
      2182         1        2.00000       22.09393       18.04759       74.88941
      2183         1        2.00000       23.12889       11.49628       74.88941
      2184         1        2.00000       10.37078       24.25438       74.88941
      2185         1        2.00000       15.88797        6.32394       74.88941
      2186         1        2.00000        3.12987       19.08204       74.88941
      2187         1        2.00000       16.57712       10.46147       74.88933
      2188         1        2.00000        3.81901       23.21957       74.88933
      2189         1        2.00000       24.85279        9.08285       74.88933
      2190         1        2.00000       12.09468       21.84096       74.88933
      2191         1        2.00000        4.16376       12.53071       74.88933
      2192         1        2.00000       16.92187       25.28881       74.88933
      2193         1        2.00000        8.64678        1.15170       74.88941
      2194         1        2.00000       21.40489       13.90981       74.88941
      2195         1        2.00000       13.47419        4.59978       74.88933
      2196         1        2.00000        0.71609       17.35789       74.88933
      2197         1        2.00000       23.47359        0.80675       74.88941
      2198         1        2.00000       10.71548       13.56485       74.88941
      2199         1        2.00000       19.33588        1.49686       74.88933
      2200         1        2.00000        6.57777       14.25496       74.88933
      2201         1        2.00000       15.19789        2.18636       74.88933
      2202         1        2.00000        2.43978       14.94446       74.88933
      2203         1        2.00000       21.74928        3.22055       74.88933
      2204         1        2.00000        8.99117       15.97866       74.88933
      2205         1        2.00000       11.06018        2.87547       74.88933
      2206         1        2.00000       23.81829       15.63358       74.88933
      2207         1        2.00000        0.37090        2.53077       74.88941
      2208         1        2.00000       13.12901       15.28888       74.88941
      2209         1        2.00000       20.71511        9.77197       74.88933
      2210         1        2.00000        7.95700       22.53007       74.88933
      2211         1        2.00000        2.09468        0.11735       74.88933
      2212         1        2.00000       14.85278       12.87545       74.88933
      2213         1        2.00000       18.99113       12.18573       74.88933
      2214         1        2.00000        6.23302       24.94383       74.88933
      2215         1        2.00000        1.74998       10.80663       74.88941
      2216         1        2.00000       14.50808       23.56473       74.88941
      2217         1        2.00000       12.78408        0.46205       74.88941
      2218         1        2.00000        0.02598       13.22015       74.88941
      2219         1        2.00000        1.06094        6.66884       74.88941
      2220         1        2.00000       13.81904       19.42695       74.88941
      2221         1        2.00000        1.40546        8.73769       77.00286
      2222         1        2.00000       14.16356       21.49580       77.00286
      2223         1        2.00000       13.12906        2.53098       77.00286
      2224         1        2.00000        0.37095       15.28908       77.00286
      2225         1        2.00000       23.81826        2.87575       77.00277
      2226         1        2.00000       11.06015       15.63386       77.00277
      2227         1        2.00000       21.05988       11.84093       77.00277
      2228         1        2.00000        8.30178       24.59903       77.00277
      2229         1        2.00000       14.85309        0.11740       77.00277
      2230         1        2.00000        2.09498       12.87551       77.00277
      2231         1        2.00000        6.57770        1.49660       77.00277
      2232         1        2.00000       19.33580       14.25471       77.00277
      2233         1        2.00000       22.78391        9.42735       77.00286
      2234         1        2.00000       10.02580       22.18545       77.00286
      2235         1        2.00000       20.37013        7.70322       77.00286
      2236         1        2.00000        7.61202       20.46132       77.00286
      2237         1        2.00000       16.92202       12.53063       77.00269
      2238         1        2.00000        4.16391       25.28873       77.00269
      2239         1        2.00000        3.81909       10.46172       77.00277
      2240         1        2.00000       16.57719       23.21983       77.00277
      2241         1        2.00000       10.71541        0.80690       77.00294
      2242         1        2.00000       23.47351       13.56500       77.00294
      2243         1        2.00000        0.02613        0.46215       77.00294
      2244         1        2.00000       12.78423       13.22026       77.00294
      2245         1        2.00000       14.50831       10.80657       77.00286
      2246         1        2.00000        1.75021       23.56468       77.00286
      2247         1        2.00000       11.40501        4.94468       77.00269
      2248         1        2.00000       24.16311       17.70279       77.00269
      2249         1        2.00000        2.43983        2.18623       77.00286
      2250         1        2.00000       15.19794       14.94433       77.00286
      2251         1        2.00000       24.50796        7.01364       77.00269
      2252         1        2.00000       11.74986       19.77175       77.00269
      2253         1        2.00000        7.26722        5.63439       77.00294
      2254         1        2.00000       20.02533       18.39249       77.00294
      2255         1        2.00000       16.23244        8.39279       77.00286
      2256         1        2.00000        3.47434       21.15090       77.00286
      2257         1        2.00000       18.64610       10.11685       77.00277
      2258         1        2.00000        5.88799       22.87495       77.00277
      2259         1        2.00000       22.09416        5.28954       77.00277
      2260         1        2.00000        9.33605       18.04764       77.00277
      2261         1        2.00000       25.19756       11.15143       77.00294
      2262         1        2.00000       12.43946       23.90953       77.00294
      2263         1        2.00000        3.12956        6.32394       77.00294
      2264         1        2.00000       15.88767       19.08204       77.00294
      2265         1        2.00000       10.37066       11.49618       77.00294
      2266         1        2.00000       23.12876       24.25428       77.00294
      2267         1        2.00000       15.54284        4.25511       77.00286
      2268         1        2.00000        2.78474       17.01321       77.00286
      2269         1        2.00000        8.99130        3.22063       77.00286
      2270         1        2.00000       21.74941       15.97874       77.00286
      2271         1        2.00000        7.95692        9.77210       77.00286
      2272         1        2.00000       20.71503       22.53020       77.00286
      2273         1        2.00000       17.26687        1.84148       77.00277
      2274         1        2.00000        4.50877       14.59958       77.00277
      2275         1        2.00000        4.85359        3.91033       77.00294
      2276         1        2.00000       17.61170       16.66844       77.00294
      2277         1        2.00000       21.40466        1.15175       77.00286
      2278         1        2.00000        8.64655       13.90986       77.00286
      2279         1        2.00000       13.81881        6.66879       77.00277
      2280         1        2.00000        1.06071       19.42689       77.00277
      2281         1        2.00000       17.95650        5.97916       77.00302
      2282         1        2.00000        5.19839       18.73727       77.00302
      2283         1        2.00000        9.68095        7.35847       77.00277
      2284         1        2.00000       22.43906       20.11657       77.00277
      2285         1        2.00000        6.23287       12.18580       77.00269
      2286         1        2.00000       18.99098       24.94391       77.00269
      2287         1        2.00000       12.09471        9.08257       77.00277
      2288         1        2.00000       24.85282       21.84068       77.00277
      2289         1        2.00000        5.54317        8.04799       77.00294
      2290         1        2.00000       18.30127       20.80610       77.00294
      2291         1        2.00000       19.68055        3.56553       77.00286
      2292         1        2.00000        6.92245       16.32364       77.00286
      2293         1        2.00000        0.71583        4.59986       77.00277
      2294         1        2.00000       13.47394       17.35796       77.00277
      2295         1        2.00000        1.06061        6.66879       79.11622
      2296         1        2.00000       13.81871       19.42689       79.11622
      2297         1        2.00000       12.78429        0.46215       79.11638
      2298         1        2.00000        0.02618       13.22026       79.11638
      2299         1        2.00000        1.75026       10.80657       79.11630
      2300         1        2.00000       14.50836       23.56468       79.11630
      2301         1        2.00000       18.99092       12.18580       79.11622
      2302         1        2.00000        6.23282       24.94391       79.11622
      2303         1        2.00000        2.09509        0.11735       79.11630
      2304         1        2.00000       14.85319       12.87545       79.11630
      2305         1        2.00000       20.71500        9.77210       79.11630
      2306         1        2.00000        7.95690       22.53020       79.11630
      2307         1        2.00000        0.37098        2.53103       79.11630
      2308         1        2.00000       13.12909       15.28914       79.11630
      2309         1        2.00000       11.06021        2.87586       79.11630
      2310         1        2.00000       23.81831       15.63396       79.11630
      2311         1        2.00000       21.74943        3.22066       79.11630
      2312         1        2.00000        8.99133       15.97876       79.11630
      2313         1        2.00000       15.19799        2.18623       79.11630
      2314         1        2.00000        2.43989       14.94433       79.11630
      2315         1        2.00000       19.33575        1.49658       79.11622
      2316         1        2.00000        6.57765       14.25468       79.11622
      2317         1        2.00000       23.47349        0.80695       79.11638
      2318         1        2.00000       10.71538       13.56506       79.11638
      2319         1        2.00000       13.47389        4.59991       79.11622
      2320         1        2.00000        0.71578       17.35801       79.11622
      2321         1        2.00000        8.64650        1.15175       79.11630
      2322         1        2.00000       21.40461       13.90986       79.11630
      2323         1        2.00000        4.16394       12.53063       79.11622
      2324         1        2.00000       16.92204       25.28873       79.11622
      2325         1        2.00000       24.85276        9.08247       79.11630
      2326         1        2.00000       12.09466       21.84058       79.11630
      2327         1        2.00000       16.57724       10.46175       79.11622
      2328         1        2.00000        3.81914       23.21985       79.11622
      2329         1        2.00000       15.88759        6.32396       79.11630
      2330         1        2.00000        3.12949       19.08207       79.11630
      2331         1        2.00000       23.12868       11.49615       79.11638
      2332         1        2.00000       10.37058       24.25426       79.11638
      2333         1        2.00000        9.33618        5.28954       79.11622
      2334         1        2.00000       22.09428       18.04764       79.11622
      2335         1        2.00000       22.43908        7.35842       79.11622
      2336         1        2.00000        9.68098       20.11652       79.11622
      2337         1        2.00000       20.02538        5.63436       79.11630
      2338         1        2.00000        7.26727       18.39247       79.11630
      2339         1        2.00000       12.43948       11.15135       79.11638
      2340         1        2.00000       25.19759       23.90946       79.11638
      2341         1        2.00000        5.88799       10.11695       79.11622
      2342         1        2.00000       18.64610       22.87505       79.11622
      2343         1        2.00000       24.16311        4.94474       79.11622
      2344         1        2.00000       11.40501       17.70284       79.11622
      2345         1        2.00000       17.61167        3.91026       79.11630
      2346         1        2.00000        4.85357       16.66836       79.11630
      2347         1        2.00000        3.47431        8.39287       79.11630
      2348         1        2.00000       16.23242       21.15097       79.11630
      2349         1        2.00000       14.16354        8.73767       79.11630
      2350         1        2.00000        1.40543       21.49577       79.11630
      2351         1        2.00000       10.02580        9.42730       79.11630
      2352         1        2.00000       22.78391       22.18540       79.11630
      2353         1        2.00000       11.74986        7.01359       79.11622
      2354         1        2.00000       24.50796       19.77170       79.11622
      2355         1        2.00000        8.30170       11.84098       79.11630
      2356         1        2.00000       21.05980       24.59908       79.11630
      2357         1        2.00000       18.30130        8.04807       79.11630
      2358         1        2.00000        5.54319       20.80617       79.11630
      2359         1        2.00000        4.50877        1.84138       79.11622
      2360         1        2.00000       17.26687       14.59948       79.11622
      2361         1        2.00000        2.78466        4.25508       79.11630
      2362         1        2.00000       15.54277       17.01319       79.11630
      2363         1        2.00000        7.61210        7.70324       79.11630
      2364         1        2.00000       20.37020       20.46135       79.11630
      2365         1        2.00000        5.19839        5.97916       79.11638
      2366         1        2.00000       17.95650       18.73727       79.11638
      2367         1        2.00000        6.92247        3.56546       79.11630
      2368         1        2.00000       19.68058       16.32356       79.11630
      2369         1        2.00000       19.68055        8.39279       36.39716
      2370         1        2.00000        6.92245       21.15090       36.39716
      2371         1        2.00000        7.95692        2.18623       36.39716
      2372         1        2.00000       20.71503       14.94433       36.39716
      2373         1        2.00000        7.26722        6.32394       36.39724
      2374         1        2.00000       20.02533       19.08204       36.39724
      2375         1        2.00000        2.43983        9.77210       36.39716
      2376         1        2.00000       15.19794       22.53020       36.39716
      2377         1        2.00000       12.09471        2.87575       36.39708
      2378         1        2.00000       24.85282       15.63386       36.39708
      2379         1        2.00000       10.37066        0.46215       36.39724
      2380         1        2.00000       23.12876       13.22026       36.39724
      2381         1        2.00000        5.54317        3.91033       36.39724
      2382         1        2.00000       18.30127       16.66844       36.39724
      2383         1        2.00000        0.71583        7.35847       36.39708
      2384         1        2.00000       13.47394       20.11657       36.39708
      2385         1        2.00000       10.71541       11.15143       36.39724
      2386         1        2.00000       23.47351       23.90953       36.39724
      2387         1        2.00000       25.19756        0.80690       36.39724
      2388         1        2.00000       12.43946       13.56500       36.39724
      2389         1        2.00000       18.99098       12.53063       36.39700
      2390         1        2.00000        6.23287       25.28873       36.39700
      2391         1        2.00000       18.64610        1.84148       36.39708
      2392         1        2.00000        5.88799       14.59958       36.39708
      2393         1        2.00000        4.85359        8.04799       36.39724
      2394         1        2.00000       17.61170       20.80610       36.39724
      2395         1        2.00000       22.09416        6.66879       36.39708
      2396         1        2.00000        9.33605       19.42689       36.39708
      2397         1        2.00000        8.99130        8.73769       36.39716
      2398         1        2.00000       21.74941       21.49580       36.39716
      2399         1        2.00000        9.68095        4.59986       36.39708
      2400         1        2.00000       22.43906       17.35796       36.39708
      2401         1        2.00000       16.23244        3.56553       36.39716
      2402         1        2.00000        3.47434       16.32364       36.39716
      2403         1        2.00000       17.26687       10.11685       36.39708
      2404         1        2.00000        4.50877       22.87495       36.39708
      2405         1        2.00000       15.54284        7.70322       36.39716
      2406         1        2.00000        2.78474       20.46132       36.39716
      2407         1        2.00000        3.81909        1.49660       36.39708
      2408         1        2.00000       16.57719       14.25471       36.39708
      2409         1        2.00000       23.81826        9.08257       36.39708
      2410         1        2.00000       11.06015       21.84068       36.39708
      2411         1        2.00000       11.40501        7.01364       36.39700
      2412         1        2.00000       24.16311       19.77175       36.39700
      2413         1        2.00000       24.50796        4.94468       36.39700
      2414         1        2.00000       11.74986       17.70279       36.39700
      2415         1        2.00000        4.16391       12.18580       36.39700
      2416         1        2.00000       16.92202       24.94391       36.39700
      2417         1        2.00000        0.02613       11.49618       36.39724
      2418         1        2.00000       12.78423       24.25428       36.39724
      2419         1        2.00000       14.50831        1.15175       36.39716
      2420         1        2.00000        1.75021       13.90986       36.39716
      2421         1        2.00000       17.95650        5.97916       36.39732
      2422         1        2.00000        5.19839       18.73727       36.39732
      2423         1        2.00000       14.85309       11.84093       36.39708
      2424         1        2.00000        2.09498       24.59903       36.39708
      2425         1        2.00000       21.40466       10.80657       36.39716
      2426         1        2.00000        8.64655       23.56468       36.39716
      2427         1        2.00000       21.05988        0.11740       36.39708
      2428         1        2.00000        8.30178       12.87551       36.39708
      2429         1        2.00000        6.57770       10.46172       36.39708
      2430         1        2.00000       19.33580       23.21983       36.39708
      2431         1        2.00000       22.78391        2.53098       36.39716
      2432         1        2.00000       10.02580       15.28908       36.39716
      2433         1        2.00000       13.81881        5.28954       36.39708
      2434         1        2.00000        1.06071       18.04764       36.39708
      2435         1        2.00000        1.40546        3.22063       36.39716
      2436         1        2.00000       14.16356       15.97874       36.39716
      2437         1        2.00000       13.12906        9.42735       36.39716
      2438         1        2.00000        0.37095       22.18545       36.39716
      2439         1        2.00000        3.12956        5.63439       36.39724
      2440         1        2.00000       15.88767       18.39249       36.39724
      2441         1        2.00000       20.37013        4.25511       36.39716
      2442         1        2.00000        7.61202       17.01321       36.39716
      2443         1        2.00000        1.75026        1.15175       38.51060
      2444         1        2.00000       14.50836       13.90986       38.51060
      2445         1        2.00000       17.61167        8.04807       38.51060
      2446         1        2.00000        4.85357       20.80617       38.51060
      2447         1        2.00000        5.88799        1.84138       38.51052
      2448         1        2.00000       18.64610       14.59948       38.51052
      2449         1        2.00000       15.19799        9.77210       38.51060
      2450         1        2.00000        2.43989       22.53020       38.51060
      2451         1        2.00000       20.71500        2.18623       38.51060
      2452         1        2.00000        7.95690       14.94433       38.51060
      2453         1        2.00000        2.78466        7.70324       38.51060
      2454         1        2.00000       15.54277       20.46135       38.51060
      2455         1        2.00000       15.88759        5.63436       38.51060
      2456         1        2.00000        3.12949       18.39247       38.51060
      2457         1        2.00000       11.06021        9.08247       38.51060
      2458         1        2.00000       23.81831       21.84058       38.51060
      2459         1        2.00000        4.50877       10.11695       38.51052
      2460         1        2.00000       17.26687       22.87505       38.51052
      2461         1        2.00000       24.85276        2.87586       38.51060
      2462         1        2.00000       12.09466       15.63396       38.51060
      2463         1        2.00000        6.23282       12.53063       38.51052
      2464         1        2.00000       18.99092       25.28873       38.51052
      2465         1        2.00000       12.43948        0.80695       38.51069
      2466         1        2.00000       25.19759       13.56506       38.51069
      2467         1        2.00000       20.02538        6.32396       38.51060
      2468         1        2.00000        7.26727       19.08207       38.51060
      2469         1        2.00000        3.47431        3.56546       38.51060
      2470         1        2.00000       16.23242       16.32356       38.51060
      2471         1        2.00000        9.33618        6.66879       38.51052
      2472         1        2.00000       22.09428       19.42689       38.51052
      2473         1        2.00000       14.16354        3.22066       38.51060
      2474         1        2.00000        1.40543       15.97876       38.51060
      2475         1        2.00000       22.43908        4.59991       38.51052
      2476         1        2.00000        9.68098       17.35801       38.51052
      2477         1        2.00000        5.19839        5.97916       38.51069
      2478         1        2.00000       17.95650       18.73727       38.51069
      2479         1        2.00000       21.74943        8.73767       38.51060
      2480         1        2.00000        8.99133       21.49577       38.51060
      2481         1        2.00000       23.12868        0.46215       38.51069
      2482         1        2.00000       10.37058       13.22026       38.51069
      2483         1        2.00000       16.92204       12.18580       38.51052
      2484         1        2.00000        4.16394       24.94391       38.51052
      2485         1        2.00000       13.47389        7.35842       38.51052
      2486         1        2.00000        0.71578       20.11652       38.51052
      2487         1        2.00000       12.78429       11.49615       38.51069
      2488         1        2.00000        0.02618       24.25426       38.51069
      2489         1        2.00000        1.06061        5.28954       38.51052
      2490         1        2.00000       13.81871       18.04764       38.51052
      2491         1        2.00000        8.30170        0.11735       38.51060
      2492         1        2.00000       21.05980       12.87545       38.51060
      2493         1        2.00000       23.47349       11.15135       38.51069
      2494         1        2.00000       10.71538       23.90946       38.51069
      2495         1        2.00000       19.33575       10.46175       38.51052
      2496         1        2.00000        6.57765       23.21985       38.51052
      2497         1        2.00000       16.57724        1.49658       38.51052
      2498         1        2.00000        3.81914       14.25468       38.51052
      2499         1        2.00000        6.92247        8.39287       38.51060
      2500         1        2.00000       19.68058       21.15097       38.51060
      2501         1        2.00000        2.09509       11.84098       38.51060
      2502         1        2.00000       14.85319       24.59908       38.51060
      2503         1        2.00000        7.61210        4.25508       38.51060
      2504         1        2.00000       20.37020       17.01319       38.51060
      2505         1        2.00000       18.30130        3.91026       38.51060
      2506         1        2.00000        5.54319       16.66836       38.51060
      2507         1        2.00000       11.74986        4.94474       38.51052
      2508         1        2.00000       24.50796       17.70284       38.51052
      2509         1        2.00000        8.64650       10.80657       38.51060
      2510         1        2.00000       21.40461       23.56468       38.51060
      2511         1        2.00000       10.02580        2.53103       38.51060
      2512         1        2.00000       22.78391       15.28914       38.51060
      2513         1        2.00000        0.37098        9.42730       38.51060
      2514         1        2.00000       13.12909       22.18540       38.51060
      2515         1        2.00000       24.16311        7.01359       38.51052
      2516         1        2.00000       11.40501       19.77170       38.51052
      2517         1        2.00000        1.40543        8.73767        0.01835
      2518         1        2.00000       14.16354       21.49577        0.01835
      2519         1        2.00000       13.12909        2.53106        0.01835
      2520         1        2.00000        0.37098       15.28916        0.01835
      2521         1        2.00000       23.81831        2.87588        0.01835
      2522         1        2.00000       11.06021       15.63399        0.01835
      2523         1        2.00000       21.05978       11.84098        0.01835
      2524         1        2.00000        8.30167       24.59908        0.01835
      2525         1        2.00000       14.85319        0.11735        0.01835
      2526         1        2.00000        2.09509       12.87545        0.01835
      2527         1        2.00000        6.57762        1.49655        0.01835
      2528         1        2.00000       19.33573       14.25466        0.01835
      2529         1        2.00000       22.78388        9.42727        0.01835
      2530         1        2.00000       10.02578       22.18538        0.01835
      2531         1        2.00000       20.37020        7.70324        0.01835
      2532         1        2.00000        7.61210       20.46135        0.01835
      2533         1        2.00000       16.92207       12.53060        0.01835
      2534         1        2.00000        4.16396       25.28871        0.01835
      2535         1        2.00000        3.81914       10.46177        0.01835
      2536         1        2.00000       16.57724       23.21988        0.01835
      2537         1        2.00000       10.71538        0.80698        0.01835
      2538         1        2.00000       23.47349       13.56508        0.01835
      2539         1        2.00000        0.02618        0.46215        0.01835
      2540         1        2.00000       12.78429       13.22026        0.01835
      2541         1        2.00000       14.50839       10.80655        0.01835
      2542         1        2.00000        1.75028       23.56465        0.01835
      2543         1        2.00000       11.40503        4.94474        0.01835
      2544         1        2.00000       24.16314       17.70284        0.01835
      2545         1        2.00000        2.43989        2.18620        0.01835
      2546         1        2.00000       15.19799       14.94431        0.01835
      2547         1        2.00000       24.50794        7.01359        0.01835
      2548         1        2.00000       11.74983       19.77170        0.01835
      2549         1        2.00000        7.26730        5.63434        0.01835
      2550         1        2.00000       20.02540       18.39244        0.01835
      2551         1        2.00000       16.23242        8.39289        0.01835
      2552         1        2.00000        3.47431       21.15100        0.01835
      2553         1        2.00000       18.64612       10.11695        0.01835
      2554         1        2.00000        5.88802       22.87505        0.01835
      2555         1        2.00000       22.09428        5.28954        0.01835
      2556         1        2.00000        9.33618       18.04764        0.01835
      2557         1        2.00000       25.19759       11.15135        0.01835
      2558         1        2.00000       12.43948       23.90946        0.01835
      2559         1        2.00000        3.12946        6.32399        0.01835
      2560         1        2.00000       15.88757       19.08209        0.01835
      2561         1        2.00000       10.37058       11.49618        0.01835
      2562         1        2.00000       23.12868       24.25428        0.01835
      2563         1        2.00000       15.54277        4.25508        0.01835
      2564         1        2.00000        2.78466       17.01319        0.01835
      2565         1        2.00000        8.99135        3.22066        0.01835
      2566         1        2.00000       21.74946       15.97876        0.01835
      2567         1        2.00000        7.95690        9.77212        0.01835
      2568         1        2.00000       20.71500       22.53023        0.01835
      2569         1        2.00000       17.26687        1.84138        0.01835
      2570         1        2.00000        4.50877       14.59948        0.01835
      2571         1        2.00000        4.85357        3.91023        0.01835
      2572         1        2.00000       17.61167       16.66834        0.01835
      2573         1        2.00000       21.40461        1.15178        0.01835
      2574         1        2.00000        8.64650       13.90988        0.01835
      2575         1        2.00000       13.81869        6.66879        0.01835
      2576         1        2.00000        1.06058       19.42689        0.01835
      2577         1        2.00000       17.95650        5.97916        0.01835
      2578         1        2.00000        5.19839       18.73727        0.01835
      2579         1        2.00000        9.68100        7.35842        0.01835
      2580         1        2.00000       22.43911       20.11652        0.01835
      2581         1        2.00000        6.23282       12.18580        0.01835
      2582         1        2.00000       18.99092       24.94391        0.01835
      2583         1        2.00000       12.09466        9.08244        0.01835
      2584         1        2.00000       24.85276       21.84055        0.01835
      2585         1        2.00000        5.54319        8.04807        0.01835
      2586         1        2.00000       18.30130       20.80617        0.01835
      2587         1        2.00000       19.68058        3.56543        0.01835
      2588         1        2.00000        6.92247       16.32354        0.01835
      2589         1        2.00000        0.71578        4.59991        0.01835
      2590         1        2.00000       13.47389       17.35801        0.01835
      2591         1        2.00000        1.06061        6.66879        2.13180
      2592         1        2.00000       13.81871       19.42689        2.13180
      2593         1        2.00000       12.78429        0.46215        2.13172
      2594         1        2.00000        0.02618       13.22026        2.13172
      2595         1        2.00000        1.75026       10.80657        2.13180
      2596         1        2.00000       14.50836       23.56468        2.13180
      2597         1        2.00000       18.99092       12.18580        2.13188
      2598         1        2.00000        6.23282       24.94391        2.13188
      2599         1        2.00000        2.09509        0.11735        2.13180
      2600         1        2.00000       14.85319       12.87545        2.13180
      2601         1        2.00000       20.71500        9.77210        2.13180
      2602         1        2.00000        7.95690       22.53020        2.13180
      2603         1        2.00000        0.37098        2.53103        2.13180
      2604         1        2.00000       13.12909       15.28914        2.13180
      2605         1        2.00000       11.06021        2.87586        2.13180
      2606         1        2.00000       23.81831       15.63396        2.13180
      2607         1        2.00000       21.74943        3.22066        2.13180
      2608         1        2.00000        8.99133       15.97876        2.13180
      2609         1        2.00000       15.19799        2.18623        2.13180
      2610         1        2.00000        2.43989       14.94433        2.13180
      2611         1        2.00000       19.33575        1.49658        2.13180
      2612         1        2.00000        6.57765       14.25468        2.13180
      2613         1        2.00000       23.47349        0.80695        2.13172
      2614         1        2.00000       10.71538       13.56506        2.13172
      2615         1        2.00000       13.47389        4.59991        2.13180
      2616         1        2.00000        0.71578       17.35801        2.13180
      2617         1        2.00000        8.64650        1.15175        2.13180
      2618         1        2.00000       21.40461       13.90986        2.13180
      2619         1        2.00000        4.16394       12.53063        2.13188
      2620         1        2.00000       16.92204       25.28873        2.13188
      2621         1        2.00000       24.85276        9.08247        2.13180
      2622         1        2.00000       12.09466       21.84058        2.13180
      2623         1        2.00000       16.57724       10.46175        2.13180
      2624         1        2.00000        3.81914       23.21985        2.13180
      2625         1        2.00000       15.88759        6.32396        2.13172
      2626         1        2.00000        3.12949       19.08207        2.13172
      2627         1        2.00000       23.12868       11.49615        2.13172
      2628         1        2.00000       10.37058       24.25426        2.13172
      2629         1        2.00000        9.33618        5.28954        2.13180
      2630         1        2.00000       22.09428       18.04764        2.13180
      2631         1        2.00000       22.43908        7.35842        2.13180
      2632         1        2.00000        9.68098       20.11652        2.13180
      2633         1        2.00000       20.02538        5.63436        2.13172
      2634         1        2.00000        7.26727       18.39247        2.13172
      2635         1        2.00000       12.43948       11.15135        2.13172
      2636         1        2.00000       25.19759       23.90946        2.13172
      2637         1        2.00000        5.88799       10.11695        2.13180
      2638         1        2.00000       18.64610       22.87505        2.13180
      2639         1        2.00000       24.16311        4.94474        2.13188
      2640         1        2.00000       11.40501       17.70284        2.13188
      2641         1        2.00000       17.61167        3.91026        2.13172
      2642         1        2.00000        4.85357       16.66836        2.13172
      2643         1        2.00000        3.47431        8.39287        2.13180
      2644         1        2.00000       16.23242       21.15097        2.13180
      2645         1        2.00000       14.16354        8.73767        2.13180
      2646         1        2.00000        1.40543       21.49577        2.13180
      2647         1        2.00000       10.02580        9.42730        2.13180
      2648         1        2.00000       22.78391       22.18540        2.13180
      2649         1        2.00000       11.74986        7.01359        2.13188
      2650         1        2.00000       24.50796       19.77170        2.13188
      2651         1        2.00000        8.30170       11.84098        2.13180
      2652         1        2.00000       21.05980       24.59908        2.13180
      2653         1        2.00000       18.30130        8.04807        2.13172
      2654         1        2.00000        5.54319       20.80617        2.13172
      2655         1        2.00000        4.50877        1.84138        2.13180
      2656         1        2.00000       17.26687       14.59948        2.13180
      2657         1        2.00000        2.78466        4.25508        2.13180
      2658         1        2.00000       15.54277       17.01319        2.13180
      2659         1        2.00000        7.61210        7.70324        2.13180
      2660         1        2.00000       20.37020       20.46135        2.13180
      2661         1        2.00000        5.19839        5.97916        2.13172
      2662         1        2.00000       17.95650       18.73727        2.13172
      2663         1        2.00000        6.92247        3.56546        2.13180
      2664         1        2.00000       19.68058       16.32356        2.13180
      2665         1        2.00000       19.68058        8.39289       40.62405
      2666         1        2.00000        6.92247       21.15100       40.62405
      2667         1        2.00000        7.95690        2.18620       40.62405
      2668         1        2.00000       20.71500       14.94431       40.62405
      2669         1        2.00000        7.26730        6.32399       40.62405
      2670         1        2.00000       20.02540       19.08209       40.62405
      2671         1        2.00000        2.43989        9.77212       40.62405
      2672         1        2.00000       15.19799       22.53023       40.62405
      2673         1        2.00000       12.09466        2.87588       40.62405
      2674         1        2.00000       24.85276       15.63399       40.62405
      2675         1        2.00000       10.37058        0.46215       40.62405
      2676         1        2.00000       23.12868       13.22026       40.62405
      2677         1        2.00000        5.54319        3.91023       40.62405
      2678         1        2.00000       18.30130       16.66834       40.62405
      2679         1        2.00000        0.71578        7.35842       40.62405
      2680         1        2.00000       13.47389       20.11652       40.62405
      2681         1        2.00000       10.71538       11.15135       40.62405
      2682         1        2.00000       23.47349       23.90946       40.62405
      2683         1        2.00000       25.19759        0.80698       40.62405
      2684         1        2.00000       12.43948       13.56508       40.62405
      2685         1        2.00000       18.99092       12.53060       40.62405
      2686         1        2.00000        6.23282       25.28871       40.62405
      2687         1        2.00000       18.64612        1.84138       40.62405
      2688         1        2.00000        5.88802       14.59948       40.62405
      2689         1        2.00000        4.85357        8.04807       40.62405
      2690         1        2.00000       17.61167       20.80617       40.62405
      2691         1        2.00000       22.09428        6.66879       40.62405
      2692         1        2.00000        9.33618       19.42689       40.62405
      2693         1        2.00000        8.99135        8.73767       40.62405
      2694         1        2.00000       21.74946       21.49577       40.62405
      2695         1        2.00000        9.68100        4.59991       40.62405
      2696         1        2.00000       22.43911       17.35801       40.62405
      2697         1        2.00000       16.23242        3.56543       40.62405
      2698         1        2.00000        3.47431       16.32354       40.62405
      2699         1        2.00000       17.26687       10.11695       40.62405
      2700         1        2.00000        4.50877       22.87505       40.62405
      2701         1        2.00000       15.54277        7.70324       40.62405
      2702         1        2.00000        2.78466       20.46135       40.62405
      2703         1        2.00000        3.81914        1.49655       40.62405
      2704         1        2.00000       16.57724       14.25466       40.62405
      2705         1        2.00000       23.81831        9.08244       40.62405
      2706         1        2.00000       11.06021       21.84055       40.62405
      2707         1        2.00000       11.40503        7.01359       40.62405
      2708         1        2.00000       24.16314       19.77170       40.62405
      2709         1        2.00000       24.50794        4.94474       40.62405
      2710         1        2.00000       11.74983       17.70284       40.62405
      2711         1        2.00000        4.16396       12.18580       40.62405
      2712         1        2.00000       16.92207       24.94391       40.62405
      2713         1        2.00000        0.02618       11.49618       40.62405
      2714         1        2.00000       12.78429       24.25428       40.62405
      2715         1        2.00000       14.50839        1.15178       40.62405
      2716         1        2.00000        1.75028       13.90988       40.62405
      2717         1        2.00000       17.95650        5.97916       40.62405
      2718         1        2.00000        5.19839       18.73727       40.62405
      2719         1        2.00000       14.85319       11.84098       40.62405
      2720         1        2.00000        2.09509       24.59908       40.62405
      2721         1        2.00000       21.40461       10.80655       40.62405
      2722         1        2.00000        8.64650       23.56465       40.62405
      2723         1        2.00000       21.05978        0.11735       40.62405
      2724         1        2.00000        8.30167       12.87545       40.62405
      2725         1        2.00000        6.57762       10.46177       40.62405
      2726         1        2.00000       19.33573       23.21988       40.62405
      2727         1        2.00000       22.78388        2.53106       40.62405
      2728         1        2.00000       10.02578       15.28916       40.62405
      2729         1        2.00000       13.81869        5.28954       40.62405
      2730         1        2.00000        1.06058       18.04764       40.62405
      2731         1        2.00000        1.40543        3.22066       40.62405
      2732         1        2.00000       14.16354       15.97876       40.62405
      2733         1        2.00000       13.12909        9.42727       40.62405
      2734         1        2.00000        0.37098       22.18538       40.62405
      2735         1        2.00000        3.12946        5.63434       40.62405
      2736         1        2.00000       15.88757       18.39244       40.62405
      2737         1        2.00000       20.37020        4.25508       40.62405
      2738         1        2.00000        7.61210       17.01319       40.62405
      2739         1        2.00000        1.75026        1.15175       42.73750
      2740         1        2.00000       14.50836       13.90986       42.73750
      2741         1        2.00000       17.61167        8.04807       42.73741
      2742         1        2.00000        4.85357       20.80617       42.73741
      2743         1        2.00000        5.88799        1.84138       42.73750
      2744         1        2.00000       18.64610       14.59948       42.73750
      2745         1        2.00000       15.19799        9.77210       42.73750
      2746         1        2.00000        2.43989       22.53020       42.73750
      2747         1        2.00000       20.71500        2.18623       42.73750
      2748         1        2.00000        7.95690       14.94433       42.73750
      2749         1        2.00000        2.78466        7.70324       42.73750
      2750         1        2.00000       15.54277       20.46135       42.73750
      2751         1        2.00000       15.88759        5.63436       42.73741
      2752         1        2.00000        3.12949       18.39247       42.73741
      2753         1        2.00000       11.06021        9.08247       42.73750
      2754         1        2.00000       23.81831       21.84058       42.73750
      2755         1        2.00000        4.50877       10.11695       42.73750
      2756         1        2.00000       17.26687       22.87505       42.73750
      2757         1        2.00000       24.85276        2.87586       42.73750
      2758         1        2.00000       12.09466       15.63396       42.73750
      2759         1        2.00000        6.23282       12.53063       42.73758
      2760         1        2.00000       18.99092       25.28873       42.73758
      2761         1        2.00000       12.43948        0.80695       42.73741
      2762         1        2.00000       25.19759       13.56506       42.73741
      2763         1        2.00000       20.02538        6.32396       42.73741
      2764         1        2.00000        7.26727       19.08207       42.73741
      2765         1        2.00000        3.47431        3.56546       42.73750
      2766         1        2.00000       16.23242       16.32356       42.73750
      2767         1        2.00000        9.33618        6.66879       42.73750
      2768         1        2.00000       22.09428       19.42689       42.73750
      2769         1        2.00000       14.16354        3.22066       42.73750
      2770         1        2.00000        1.40543       15.97876       42.73750
      2771         1        2.00000       22.43908        4.59991       42.73750
      2772         1        2.00000        9.68098       17.35801       42.73750
      2773         1        2.00000        5.19839        5.97916       42.73741
      2774         1        2.00000       17.95650       18.73727       42.73741
      2775         1        2.00000       21.74943        8.73767       42.73750
      2776         1        2.00000        8.99133       21.49577       42.73750
      2777         1        2.00000       23.12868        0.46215       42.73741
      2778         1        2.00000       10.37058       13.22026       42.73741
      2779         1        2.00000       16.92204       12.18580       42.73758
      2780         1        2.00000        4.16394       24.94391       42.73758
      2781         1        2.00000       13.47389        7.35842       42.73750
      2782         1        2.00000        0.71578       20.11652       42.73750
      2783         1        2.00000       12.78429       11.49615       42.73741
      2784         1        2.00000        0.02618       24.25426       42.73741
      2785         1        2.00000        1.06061        5.28954       42.73750
      2786         1        2.00000       13.81871       18.04764       42.73750
      2787         1        2.00000        8.30170        0.11735       42.73750
      2788         1        2.00000       21.05980       12.87545       42.73750
      2789         1        2.00000       23.47349       11.15135       42.73741
      2790         1        2.00000       10.71538       23.90946       42.73741
      2791         1        2.00000       19.33575       10.46175       42.73750
      2792         1        2.00000        6.57765       23.21985       42.73750
      2793         1        2.00000       16.57724        1.49658       42.73750
      2794         1        2.00000        3.81914       14.25468       42.73750
      2795         1        2.00000        6.92247        8.39287       42.73750
      2796         1        2.00000       19.68058       21.15097       42.73750
      2797         1        2.00000        2.09509       11.84098       42.73750
      2798         1        2.00000       14.85319       24.59908       42.73750
      2799         1        2.00000        7.61210        4.25508       42.73750
      2800         1        2.00000       20.37020       17.01319       42.73750
      2801         1        2.00000       18.30130        3.91026       42.73741
      2802         1        2.00000        5.54319       16.66836       42.73741
      2803         1        2.00000       11.74986        4.94474       42.73758
      2804         1        2.00000       24.50796       17.70284       42.73758
      2805         1        2.00000        8.64650       10.80657       42.73750
      2806         1        2.00000       21.40461       23.56468       42.73750
      2807         1        2.00000       10.02580        2.53103       42.73750
      2808         1        2.00000       22.78391       15.28914       42.73750
      2809         1        2.00000        0.37098        9.42730       42.73750
      2810         1        2.00000       13.12909       22.18540       42.73750
      2811         1        2.00000       24.16311        7.01359       42.73758
      2812         1        2.00000       11.40501       19.77170       42.73758
      2813         2       -2.00000       23.12876       11.49618        4.24508
      2814         2       -2.00000       10.37066       24.25428        4.24508
      2815         2       -2.00000       12.78423        0.46215        4.24508
      2816         2       -2.00000        0.02613       13.22026        4.24508
      2817         2       -2.00000       12.43946       11.15143        4.24508
      2818         2       -2.00000       25.19756       23.90953        4.24508
      2819         2       -2.00000       15.19794        2.18625        4.24524
      2820         2       -2.00000        2.43983       14.94436        4.24524
      2821         2       -2.00000       18.99098       12.18580        4.24541
      2822         2       -2.00000        6.23287       24.94391        4.24541
      2823         2       -2.00000        1.06071        6.66879        4.24533
      2824         2       -2.00000       13.81881       19.42689        4.24533
      2825         2       -2.00000       24.16311        4.94468        4.24541
      2826         2       -2.00000       11.40501       17.70279        4.24541
      2827         2       -2.00000       20.71503        9.77207        4.24524
      2828         2       -2.00000        7.95692       22.53018        4.24524
      2829         2       -2.00000       13.47394        4.59986        4.24533
      2830         2       -2.00000        0.71583       17.35796        4.24533
      2831         2       -2.00000        6.92245        3.56553        4.24516
      2832         2       -2.00000       19.68055       16.32364        4.24516
      2833         2       -2.00000       22.43903        7.35847        4.24533
      2834         2       -2.00000        9.68093       20.11657        4.24533
      2835         2       -2.00000        1.75021       10.80657        4.24524
      2836         2       -2.00000       14.50831       23.56468        4.24524
      2837         2       -2.00000       21.74941        3.22063        4.24524
      2838         2       -2.00000        8.99130       15.97874        4.24524
      2839         2       -2.00000        4.16391       12.53063        4.24541
      2840         2       -2.00000       16.92202       25.28873        4.24541
      2841         2       -2.00000        2.09498        0.11737        4.24524
      2842         2       -2.00000       14.85309       12.87548        4.24524
      2843         2       -2.00000       16.57719       10.46172        4.24533
      2844         2       -2.00000        3.81909       23.21983        4.24533
      2845         2       -2.00000        4.50877        1.84148        4.24533
      2846         2       -2.00000       17.26687       14.59958        4.24533
      2847         2       -2.00000        8.64655        1.15173        4.24524
      2848         2       -2.00000       21.40466       13.90983        4.24524
      2849         2       -2.00000        2.78474        4.25511        4.24516
      2850         2       -2.00000       15.54284       17.01321        4.24516
      2851         2       -2.00000       19.33578        1.49660        4.24533
      2852         2       -2.00000        6.57767       14.25471        4.24533
      2853         2       -2.00000        0.37095        2.53098        4.24524
      2854         2       -2.00000       13.12906       15.28908        4.24524
      2855         2       -2.00000       24.85282        9.08257        4.24524
      2856         2       -2.00000       12.09471       21.84068        4.24524
      2857         2       -2.00000        9.33605        5.28954        4.24533
      2858         2       -2.00000       22.09416       18.04764        4.24533
      2859         2       -2.00000       20.02530        5.63439        4.24508
      2860         2       -2.00000        7.26720       18.39249        4.24508
      2861         2       -2.00000       10.02580        9.42735        4.24524
      2862         2       -2.00000       22.78391       22.18545        4.24524
      2863         2       -2.00000       11.06015        2.87575        4.24524
      2864         2       -2.00000       23.81826       15.63386        4.24524
      2865         2       -2.00000        3.47434        8.39279        4.24516
      2866         2       -2.00000       16.23244       21.15090        4.24516
      2867         2       -2.00000       11.74986        7.01364        4.24541
      2868         2       -2.00000       24.50796       19.77175        4.24541
      2869         2       -2.00000       18.30127        8.04799        4.24508
      2870         2       -2.00000        5.54317       20.80610        4.24508
      2871         2       -2.00000       14.16356        8.73769        4.24524
      2872         2       -2.00000        1.40546       21.49580        4.24524
      2873         2       -2.00000        8.30178       11.84093        4.24524
      2874         2       -2.00000       21.05988       24.59903        4.24524
      2875         2       -2.00000        5.88799       10.11685        4.24533
      2876         2       -2.00000       18.64610       22.87495        4.24533
      2877         2       -2.00000       23.47351        0.80690        4.24508
      2878         2       -2.00000       10.71541       13.56500        4.24508
      2879         2       -2.00000        5.19839        5.97916        4.24508
      2880         2       -2.00000       17.95650       18.73727        4.24508
      2881         2       -2.00000       17.61170        3.91033        4.24508
      2882         2       -2.00000        4.85359       16.66844        4.24508
      2883         2       -2.00000       15.88767        6.32394        4.24508
      2884         2       -2.00000        3.12956       19.08204        4.24508
      2885         2       -2.00000        7.61202        7.70322        4.24516
      2886         2       -2.00000       20.37013       20.46132        4.24516
      2887         2       -2.00000       14.85278        0.11737        6.35869
      2888         2       -2.00000        2.09468       12.87548        6.35869
      2889         2       -2.00000       21.06019       11.84095        6.35869
      2890         2       -2.00000        8.30208       24.59906        6.35869
      2891         2       -2.00000       24.50801        7.01379        6.35869
      2892         2       -2.00000       11.74991       19.77190        6.35869
      2893         2       -2.00000       23.81829        2.87545        6.35869
      2894         2       -2.00000       11.06018       15.63355        6.35869
      2895         2       -2.00000       10.71551        0.80675        6.35869
      2896         2       -2.00000       23.47361       13.56485        6.35869
      2897         2       -2.00000       13.12903        2.53077        6.35869
      2898         2       -2.00000        0.37093       15.28888        6.35869
      2899         2       -2.00000       15.54305        4.25521        6.35869
      2900         2       -2.00000        2.78494       17.01332        6.35869
      2901         2       -2.00000       18.64618       10.11659        6.35869
      2902         2       -2.00000        5.88807       22.87470        6.35869
      2903         2       -2.00000       25.19749       11.15158        6.35869
      2904         2       -2.00000       12.43938       23.90968        6.35869
      2905         2       -2.00000       10.37078       11.49628        6.35869
      2906         2       -2.00000       23.12889       24.25438        6.35869
      2907         2       -2.00000        0.71609        4.59978        6.35869
      2908         2       -2.00000       13.47419       17.35789        6.35869
      2909         2       -2.00000       20.36995        7.70311        6.35869
      2910         2       -2.00000        7.61184       20.46122        6.35869
      2911         2       -2.00000       17.26679        1.84173        6.35869
      2912         2       -2.00000        4.50869       14.59984        6.35869
      2913         2       -2.00000       22.78396        9.42755        6.35869
      2914         2       -2.00000       10.02586       22.18566        6.35869
      2915         2       -2.00000        3.12987        6.32394        6.35869
      2916         2       -2.00000       15.88797       19.08204        6.35869
      2917         2       -2.00000       11.40496        4.94453        6.35869
      2918         2       -2.00000       24.16306       17.70264        6.35869
      2919         2       -2.00000        0.02598        0.46205        6.35869
      2920         2       -2.00000       12.78408       13.22015        6.35869
      2921         2       -2.00000       14.50808       10.80663        6.35869
      2922         2       -2.00000        1.74998       23.56473        6.35869
      2923         2       -2.00000        1.40559        8.73777        6.35869
      2924         2       -2.00000       14.16369       21.49588        6.35869
      2925         2       -2.00000       19.68045        3.56571        6.35869
      2926         2       -2.00000        6.92234       16.32382        6.35869
      2927         2       -2.00000       21.40489        1.15170        6.35869
      2928         2       -2.00000        8.64678       13.90981        6.35869
      2929         2       -2.00000       16.23255        8.39261        6.35869
      2930         2       -2.00000        3.47444       21.15072        6.35869
      2931         2       -2.00000       22.09390        5.28946        6.35869
      2932         2       -2.00000        9.33579       18.04757        6.35869
      2933         2       -2.00000        2.43976        2.18636        6.35869
      2934         2       -2.00000       15.19786       14.94446        6.35869
      2935         2       -2.00000       12.09468        9.08285        6.35869
      2936         2       -2.00000       24.85279       21.84096        6.35869
      2937         2       -2.00000        6.23300       12.18573        6.35869
      2938         2       -2.00000       18.99110       24.94383        6.35869
      2939         2       -2.00000        3.81899       10.46147        6.35869
      2940         2       -2.00000       16.57709       23.21957        6.35869
      2941         2       -2.00000        9.68070        7.35854        6.35869
      2942         2       -2.00000       22.43880       20.11665        6.35869
      2943         2       -2.00000        8.99120        3.22055        6.35869
      2944         2       -2.00000       21.74930       15.97866        6.35869
      2945         2       -2.00000       16.92187       12.53071        6.35869
      2946         2       -2.00000        4.16376       25.28881        6.35869
      2947         2       -2.00000       13.81907        6.66884        6.35869
      2948         2       -2.00000        1.06096       19.42695        6.35869
      2949         2       -2.00000        7.95700        9.77197        6.35869
      2950         2       -2.00000       20.71511       22.53007        6.35869
      2951         2       -2.00000        6.57777        1.49686        6.35869
      2952         2       -2.00000       19.33588       14.25496        6.35869
      2953         2       -2.00000        4.85362        3.91064        6.35869
      2954         2       -2.00000       17.61172       16.66875        6.35869
      2955         2       -2.00000        5.54314        8.04766        6.35869
      2956         2       -2.00000       18.30125       20.80577        6.35869
      2957         2       -2.00000       17.95650        5.97916        6.35861
      2958         2       -2.00000        5.19839       18.73727        6.35861
      2959         2       -2.00000        7.26689        5.63439        6.35869
      2960         2       -2.00000       20.02499       18.39249        6.35869
      2961         2       -2.00000        4.16348       12.53053        8.47108
      2962         2       -2.00000       16.92159       25.28863        8.47108
      2963         2       -2.00000       15.19766        2.18638        8.47205
      2964         2       -2.00000        2.43955       14.94449        8.47205
      2965         2       -2.00000       22.43837        7.35852        8.47157
      2966         2       -2.00000        9.68026       20.11662        8.47157
      2967         2       -2.00000        1.06150        6.66917        8.47165
      2968         2       -2.00000       13.81961       19.42728        8.47165
      2969         2       -2.00000       24.85261        9.08334        8.47205
      2970         2       -2.00000       12.09451       21.84144        8.47205
      2971         2       -2.00000        1.74967       10.80640        8.47230
      2972         2       -2.00000       14.50778       23.56450        8.47230
      2973         2       -2.00000        9.33526        5.28915        8.47165
      2974         2       -2.00000       22.09336       18.04726        8.47165
      2975         2       -2.00000       13.47460        4.59978        8.47157
      2976         2       -2.00000        0.71650       17.35789        8.47157
      2977         2       -2.00000        2.78525        4.25562        8.47254
      2978         2       -2.00000       15.54335       17.01372        8.47254
      2979         2       -2.00000        0.37116        2.53044        8.47230
      2980         2       -2.00000       13.12926       15.28855        8.47230
      2981         2       -2.00000       18.30148        8.04720        8.47270
      2982         2       -2.00000        5.54337       20.80531        8.47270
      2983         2       -2.00000       12.78393        0.46172        8.47303
      2984         2       -2.00000        0.02582       13.21982        8.47303
      2985         2       -2.00000       19.33585        1.49727        8.47157
      2986         2       -2.00000        6.57775       14.25537        8.47157
      2987         2       -2.00000       16.57712       10.46106        8.47157
      2988         2       -2.00000        3.81901       23.21917        8.47157
      2989         2       -2.00000       23.47392        0.80659        8.47303
      2990         2       -2.00000       10.71581       13.56470        8.47303
      2991         2       -2.00000       23.12904       11.49661        8.47303
      2992         2       -2.00000       10.37094       24.25472        8.47303
      2993         2       -2.00000        8.64709        1.15193        8.47230
      2994         2       -2.00000       21.40519       13.91003        8.47230
      2995         2       -2.00000       11.06036        2.87499        8.47205
      2996         2       -2.00000       23.81846       15.63309        8.47205
      2997         2       -2.00000        8.30257       11.84115        8.47205
      2998         2       -2.00000       21.06067       24.59926        8.47205
      2999         2       -2.00000       24.16321        4.94425        8.47108
      3000         2       -2.00000       11.40511       17.70236        8.47108
      3001         2       -2.00000       15.88843        6.32417        8.47270
      3002         2       -2.00000        3.13033       19.08227        8.47270
      3003         2       -2.00000       11.74976        7.01407        8.47108
      3004         2       -2.00000       24.50786       19.77218        8.47108
      3005         2       -2.00000       20.71531        9.77194        8.47205
      3006         2       -2.00000        7.95720       22.53005        8.47205
      3007         2       -2.00000        2.09422        0.11717        8.47205
      3008         2       -2.00000       14.85232       12.87528        8.47205
      3009         2       -2.00000       18.99141       12.18588        8.47108
      3010         2       -2.00000        6.23330       24.94398        8.47108
      3011         2       -2.00000       14.16372        8.73800        8.47205
      3012         2       -2.00000        1.40561       21.49611        8.47205
      3013         2       -2.00000        7.61151        7.70268        8.47254
      3014         2       -2.00000       20.36962       20.46079        8.47254
      3015         2       -2.00000        3.47485        8.39228        8.47254
      3016         2       -2.00000       16.23295       21.15039        8.47254
      3017         2       -2.00000       21.74928        3.22032        8.47205
      3018         2       -2.00000        8.99117       15.97843        8.47205
      3019         2       -2.00000       12.43905       11.15173        8.47303
      3020         2       -2.00000       25.19716       23.90984        8.47303
      3021         2       -2.00000       20.02454        5.63416        8.47270
      3022         2       -2.00000        7.26643       18.39226        8.47270
      3023         2       -2.00000       17.61149        3.91112        8.47270
      3024         2       -2.00000        4.85339       16.66923        8.47270
      3025         2       -2.00000       10.02563        9.42786        8.47230
      3026         2       -2.00000       22.78373       22.18596        8.47230
      3027         2       -2.00000        5.88838       10.11603        8.47165
      3028         2       -2.00000       18.64648       22.87413        8.47165
      3029         2       -2.00000        5.19839        5.97916        8.47352
      3030         2       -2.00000       17.95650       18.73727        8.47352
      3031         2       -2.00000        6.92191        3.56604        8.47254
      3032         2       -2.00000       19.68002       16.32415        8.47254
      3033         2       -2.00000        4.50838        1.84230        8.47165
      3034         2       -2.00000       17.26649       14.60040        8.47165
      3035         2       -2.00000       17.26539        1.84189       10.58347
      3036         2       -2.00000        4.50729       14.59999       10.58347
      3037         2       -2.00000       14.85258        0.11582       10.58534
      3038         2       -2.00000        2.09447       12.87392       10.58534
      3039         2       -2.00000       11.40552        4.94425       10.58119
      3040         2       -2.00000       24.16362       17.70236       10.58119
      3041         2       -2.00000        0.71711        4.60078       10.58339
      3042         2       -2.00000       13.47521       17.35888       10.58339
      3043         2       -2.00000       25.19670       11.15102       10.58899
      3044         2       -2.00000       12.43859       23.90912       10.58899
      3045         2       -2.00000        1.40543        8.73800       10.58550
      3046         2       -2.00000       14.16354       21.49611       10.58550
      3047         2       -2.00000       13.13016        2.53057       10.58599
      3048         2       -2.00000        0.37205       15.28868       10.58599
      3049         2       -2.00000        6.23328       12.18629       10.58119
      3050         2       -2.00000       18.99138       24.94439       10.58119
      3051         2       -2.00000       13.81922        6.67024       10.58347
      3052         2       -2.00000        1.06112       19.42835       10.58347
      3053         2       -2.00000       24.50745        7.01407       10.58119
      3054         2       -2.00000       11.74935       19.77218       10.58119
      3055         2       -2.00000       17.95650        5.97916       10.59045
      3056         2       -2.00000        5.19839       18.73727       10.59045
      3057         2       -2.00000        9.67968        7.35755       10.58339
      3058         2       -2.00000       22.43778       20.11565       10.58339
      3059         2       -2.00000       15.54282        4.25646       10.58688
      3060         2       -2.00000        2.78471       17.01457       10.58688
      3061         2       -2.00000       20.37018        7.70186       10.58688
      3062         2       -2.00000        7.61207       20.45997       10.58688
      3063         2       -2.00000       22.09377        5.28808       10.58347
      3064         2       -2.00000        9.33567       18.04619       10.58347
      3065         2       -2.00000        3.82001       10.46045       10.58339
      3066         2       -2.00000       16.57811       23.21855       10.58339
      3067         2       -2.00000       23.81984        2.87524       10.58534
      3068         2       -2.00000       11.06174       15.63335       10.58534
      3069         2       -2.00000        5.54455        8.04712       10.58850
      3070         2       -2.00000       18.30265       20.80523       10.58850
      3071         2       -2.00000        0.02654        0.46128       10.58899
      3072         2       -2.00000       12.78464       13.21939       10.58899
      3073         2       -2.00000       10.71627        0.80731       10.58899
      3074         2       -2.00000       23.47438       13.56541       10.58899
      3075         2       -2.00000        8.99133        3.22030       10.58550
      3076         2       -2.00000       21.74943       15.97840       10.58550
      3077         2       -2.00000        7.95723        9.77210       10.58550
      3078         2       -2.00000       20.71534       22.53020       10.58550
      3079         2       -2.00000        2.43953        2.18623       10.58550
      3080         2       -2.00000       15.19763       14.94433       10.58550
      3081         2       -2.00000       21.06039       11.84251       10.58534
      3082         2       -2.00000        8.30229       24.60061       10.58534
      3083         2       -2.00000        7.26635        5.63298       10.58850
      3084         2       -2.00000       20.02446       18.39109       10.58850
      3085         2       -2.00000       12.09313        9.08308       10.58534
      3086         2       -2.00000       24.85123       21.84119       10.58534
      3087         2       -2.00000        4.85221        3.91120       10.58850
      3088         2       -2.00000       17.61032       16.66931       10.58850
      3089         2       -2.00000       22.78281        9.42776       10.58599
      3090         2       -2.00000       10.02471       22.18586       10.58599
      3091         2       -2.00000       21.40506        1.15282       10.58599
      3092         2       -2.00000        8.64696       13.91093       10.58599
      3093         2       -2.00000       16.92159       12.53014       10.58119
      3094         2       -2.00000        4.16348       25.28825       10.58119
      3095         2       -2.00000       14.50791       10.80550       10.58599
      3096         2       -2.00000        1.74980       23.56361       10.58599
      3097         2       -2.00000       10.37025       11.49704       10.58899
      3098         2       -2.00000       23.12835       24.25515       10.58899
      3099         2       -2.00000       16.23377        8.39284       10.58688
      3100         2       -2.00000        3.47567       21.15095       10.58688
      3101         2       -2.00000       18.64758       10.11644       10.58347
      3102         2       -2.00000        5.88947       22.87454       10.58347
      3103         2       -2.00000       19.67920        3.56548       10.58688
      3104         2       -2.00000        6.92109       16.32359       10.58688
      3105         2       -2.00000        3.13041        6.32534       10.58850
      3106         2       -2.00000       15.88851       19.08345       10.58850
      3107         2       -2.00000        6.57675        1.49788       10.58339
      3108         2       -2.00000       19.33486       14.25598       10.58339
      3109         2       -2.00000        0.37626        2.53338       12.69992
      3110         2       -2.00000       13.13437       15.29148       12.69992
      3111         2       -2.00000       10.02050        9.42495       12.69992
      3112         2       -2.00000       22.77860       22.18305       12.69992
      3113         2       -2.00000        9.33929        5.28512       12.69537
      3114         2       -2.00000       22.09740       18.04323       12.69537
      3115         2       -2.00000       14.16173        8.73754       12.69862
      3116         2       -2.00000        1.40362       21.49565       12.69862
      3117         2       -2.00000        1.75261       10.80127       12.69992
      3118         2       -2.00000       14.51071       23.55937       12.69992
      3119         2       -2.00000        4.16539       12.52734       12.68993
      3120         2       -2.00000       16.92350       25.28544       12.68993
      3121         2       -2.00000       23.12483       11.49758       12.70528
      3122         2       -2.00000       10.36673       24.25568       12.70528
      3123         2       -2.00000       23.47491        0.81083       12.70528
      3124         2       -2.00000       10.71681       13.56893       12.70528
      3125         2       -2.00000       22.43936        7.35352       12.69432
      3126         2       -2.00000        9.68126       20.11162       12.69432
      3127         2       -2.00000       15.88540        6.32940       12.70447
      3128         2       -2.00000        3.12729       19.08750       12.70447
      3129         2       -2.00000        8.29787       11.84600       12.69878
      3130         2       -2.00000       21.05598       24.60411       12.69878
      3131         2       -2.00000        2.09891        0.11232       12.69878
      3132         2       -2.00000       14.85702       12.87043       12.69878
      3133         2       -2.00000       13.47361        4.60481       12.69432
      3134         2       -2.00000        0.71550       17.36291       12.69432
      3135         2       -2.00000       12.78814        0.46075       12.70528
      3136         2       -2.00000        0.03003       13.21885       12.70528
      3137         2       -2.00000       24.84776        9.07864       12.69878
      3138         2       -2.00000       12.08966       21.83675       12.69878
      3139         2       -2.00000       15.19809        2.18439       12.69862
      3140         2       -2.00000        2.43999       14.94250       12.69862
      3141         2       -2.00000        3.47725        8.39675       12.70252
      3142         2       -2.00000       16.23535       21.15485       12.70252
      3143         2       -2.00000       11.74657        7.01214       12.68993
      3144         2       -2.00000       24.50467       19.77024       12.68993
      3145         2       -2.00000        5.89243       10.12006       12.69537
      3146         2       -2.00000       18.65054       22.87817       12.69537
      3147         2       -2.00000       21.75127        3.22076       12.69862
      3148         2       -2.00000        8.99316       15.97886       12.69862
      3149         2       -2.00000       24.16640        4.94616       12.68993
      3150         2       -2.00000       11.40830       17.70427       12.68993
      3151         2       -2.00000        6.91951        3.56158       12.70252
      3152         2       -2.00000       19.67762       16.31968       12.70252
      3153         2       -2.00000       20.02760        5.62893       12.70447
      3154         2       -2.00000        7.26949       18.38703       12.70447
      3155         2       -2.00000       17.60626        3.90806       12.70447
      3156         2       -2.00000        4.84816       16.66617       12.70447
      3157         2       -2.00000       18.30673        8.05026       12.70447
      3158         2       -2.00000        5.54863       20.80837       12.70447
      3159         2       -2.00000        4.50435        1.83824       12.69537
      3160         2       -2.00000       17.26246       14.59634       12.69537
      3161         2       -2.00000       19.33083        1.49630       12.69432
      3162         2       -2.00000        6.57272       14.25440       12.69432
      3163         2       -2.00000       11.06523        2.87968       12.69878
      3164         2       -2.00000       23.82334       15.63779       12.69878
      3165         2       -2.00000       12.43808       11.14750       12.70528
      3166         2       -2.00000       25.19619       23.90560       12.70528
      3167         2       -2.00000        1.05747        6.67320       12.69537
      3168         2       -2.00000       13.81557       19.43131       12.69537
      3169         2       -2.00000       16.58214       10.46203       12.69432
      3170         2       -2.00000        3.82404       23.22013       12.69432
      3171         2       -2.00000        7.61598        7.70028       12.70252
      3172         2       -2.00000       20.37408       20.45839       12.70252
      3173         2       -2.00000        8.64415        1.15703       12.69992
      3174         2       -2.00000       21.40226       13.91514       12.69992
      3175         2       -2.00000        5.19839        5.97916       12.70926
      3176         2       -2.00000       17.95650       18.73727       12.70926
      3177         2       -2.00000       18.98947       12.18909       12.68993
      3178         2       -2.00000        6.23136       24.94720       12.68993
      3179         2       -2.00000        2.78081        4.25804       12.70252
      3180         2       -2.00000       15.53891       17.01615       12.70252
      3181         2       -2.00000       20.71488        9.77393       12.69862
      3182         2       -2.00000        7.95677       22.53204       12.69862
      3183         2       -2.00000       24.49931        7.00560       14.80727
      3184         2       -2.00000       11.74121       19.76371       14.80727
      3185         2       -2.00000        7.95481        9.77804       14.81548
      3186         2       -2.00000       20.71291       22.53615       14.81548
      3187         2       -2.00000       19.67410        3.54862       14.81491
      3188         2       -2.00000        6.91599       16.30672       14.81491
      3189         2       -2.00000       13.14475        2.54096       14.81280
      3190         2       -2.00000        0.38665       15.29906       14.81280
      3191         2       -2.00000        3.83578       10.46586       14.81133
      3192         2       -2.00000       16.59388       23.22396       14.81133
      3193         2       -2.00000       12.07741        9.06555       14.81117
      3194         2       -2.00000       24.83552       21.82366       14.81117
      3195         2       -2.00000       11.41366        4.95272       14.80727
      3196         2       -2.00000       24.17176       17.71083       14.80727
      3197         2       -2.00000       17.95650        5.97916       14.81621
      3198         2       -2.00000        5.19839       18.73727       14.81621
      3199         2       -2.00000       25.19504       11.13678       14.81231
      3200         2       -2.00000       12.43693       23.89489       14.81231
      3201         2       -2.00000       16.23890        8.40968       14.81491
      3202         2       -2.00000        3.48079       21.16779       14.81491
      3203         2       -2.00000        8.99727        3.22275       14.81548
      3204         2       -2.00000       21.75538       15.98085       14.81548
      3205         2       -2.00000       13.80149        6.68129       14.81052
      3206         2       -2.00000        1.04338       19.43940       14.81052
      3207         2       -2.00000       14.87011        0.10010       14.81117
      3208         2       -2.00000        2.11200       12.85821       14.81117
      3209         2       -2.00000       10.35601       11.49870       14.81231
      3210         2       -2.00000       23.11411       24.25681       14.81231
      3211         2       -2.00000       15.52595        4.26156       14.81491
      3212         2       -2.00000        2.76785       17.01967       14.81491
      3213         2       -2.00000        1.39949        8.73558       14.81548
      3214         2       -2.00000       14.15759       21.49368       14.81548
      3215         2       -2.00000       17.25437        1.82418       14.81052
      3216         2       -2.00000        4.49626       14.58228       14.81052
      3217         2       -2.00000        2.44198        2.18028       14.81548
      3218         2       -2.00000       15.20008       14.93839       14.81548
      3219         2       -2.00000       21.39468        1.16742       14.81280
      3220         2       -2.00000        8.63657       13.92552       14.81280
      3221         2       -2.00000        6.22481       12.19443       14.80727
      3222         2       -2.00000       18.98291       24.95253       14.80727
      3223         2       -2.00000        9.68509        7.34175       14.81133
      3224         2       -2.00000       22.44319       20.09986       14.81133
      3225         2       -2.00000       23.83556        2.89277       14.81117
      3226         2       -2.00000       11.07745       15.65088       14.81117
      3227         2       -2.00000        0.04075        0.45962       14.81231
      3228         2       -2.00000       12.79885       13.21773       14.81231
      3229         2       -2.00000        3.11826        6.34149       14.81596
      3230         2       -2.00000       15.87637       19.09960       14.81596
      3231         2       -2.00000       22.11148        5.27703       14.81052
      3232         2       -2.00000        9.35338       18.03514       14.81052
      3233         2       -2.00000       14.51829       10.79091       14.81280
      3234         2       -2.00000        1.76018       23.54901       14.81280
      3235         2       -2.00000        0.71170        4.61655       14.81133
      3236         2       -2.00000       13.46980       17.37465       14.81133
      3237         2       -2.00000        5.56072        8.05927       14.81596
      3238         2       -2.00000       18.31883       20.81738       14.81596
      3239         2       -2.00000       22.76824        9.41734       14.81280
      3240         2       -2.00000       10.01014       22.17545       14.81280
      3241         2       -2.00000        4.83606        3.89906       14.81596
      3242         2       -2.00000       17.59417       16.65716       14.81596
      3243         2       -2.00000       16.93006       12.52200       14.80727
      3244         2       -2.00000        4.17195       25.28011       14.80727
      3245         2       -2.00000        7.27850        5.61683       14.81596
      3246         2       -2.00000       20.03660       18.37494       14.81596
      3247         2       -2.00000       10.71793        0.82155       14.81231
      3248         2       -2.00000       23.47604       13.57965       14.81231
      3249         2       -2.00000       21.04289       11.85823       14.81117
      3250         2       -2.00000        8.28478       24.61633       14.81117
      3251         2       -2.00000        6.56098        1.49247       14.81133
      3252         2       -2.00000       19.31909       14.25057       14.81133
      3253         2       -2.00000       20.38702        7.69676       14.81491
      3254         2       -2.00000        7.62891       20.45487       14.81491
      3255         2       -2.00000       18.65863       10.13415       14.81052
      3256         2       -2.00000        5.90052       22.89225       14.81052
      3257         2       -2.00000       15.86192        6.38135       16.90017
      3258         2       -2.00000        3.10382       19.13945       16.90017
      3259         2       -2.00000       12.82292        0.43947       16.88856
      3260         2       -2.00000        0.06481       13.19757       16.88856
      3261         2       -2.00000        5.19839        5.97916       16.88669
      3262         2       -2.00000       17.95650       18.73727       16.88669
      3263         2       -2.00000       17.55429        3.88459       16.90017
      3264         2       -2.00000        4.79618       16.64269       16.90017
      3265         2       -2.00000       23.49617        0.84561       16.88856
      3266         2       -2.00000       10.73806       13.60371       16.88856
      3267         2       -2.00000       20.05107        5.57698       16.90017
      3268         2       -2.00000        7.29297       18.33508       16.90017
      3269         2       -2.00000       12.41680       11.11272       16.88856
      3270         2       -2.00000       25.17491       23.87082       16.88856
      3271         2       -2.00000       18.35868        8.07374       16.90017
      3272         2       -2.00000        5.60058       20.83184       16.90017
      3273         2       -2.00000       11.11769        2.90155       16.91739
      3274         2       -2.00000       23.87580       15.65966       16.91739
      3275         2       -2.00000        9.36749        5.25693       16.94411
      3276         2       -2.00000       22.12559       18.01503       16.94411
      3277         2       -2.00000       24.79528        9.05675       16.91739
      3278         2       -2.00000       12.03717       21.81485       16.91739
      3279         2       -2.00000        7.64644        7.66869       16.92421
      3280         2       -2.00000       20.40455       20.42680       16.92421
      3281         2       -2.00000       23.09005       11.51886       16.88856
      3282         2       -2.00000       10.33195       24.27697       16.88856
      3283         2       -2.00000       13.47307        4.65109       16.94727
      3284         2       -2.00000        0.71496       17.40920       16.94727
      3285         2       -2.00000        1.02927        6.70140       16.94411
      3286         2       -2.00000       13.78738       19.45950       16.94411
      3287         2       -2.00000        8.27598       11.89846       16.91739
      3288         2       -2.00000       21.03408       24.65657       16.91739
      3289         2       -2.00000        2.12078        0.05984       16.91739
      3290         2       -2.00000       14.87889       12.81794       16.91739
      3291         2       -2.00000       15.19901        2.15474       16.93923
      3292         2       -2.00000        2.44091       14.91285       16.93923
      3293         2       -2.00000       21.78092        3.22168       16.93923
      3294         2       -2.00000        9.02281       15.97978       16.93923
      3295         2       -2.00000        2.75032        4.28963       16.92421
      3296         2       -2.00000       15.50842       17.04774       16.92421
      3297         2       -2.00000       14.13208        8.73665       16.93923
      3298         2       -2.00000        1.37397       21.49475       16.93923
      3299         2       -2.00000        6.88792        3.53109       16.92421
      3300         2       -2.00000       19.64603       16.28919       16.92421
      3301         2       -2.00000        0.40619        2.55542       16.92462
      3302         2       -2.00000       13.16430       15.31353       16.92462
      3303         2       -2.00000        3.50884        8.42724       16.92421
      3304         2       -2.00000       16.26694       21.18534       16.92421
      3305         2       -2.00000        9.99059        9.40290       16.92462
      3306         2       -2.00000       22.74870       22.16101       16.92462
      3307         2       -2.00000       19.28457        1.49573       16.94727
      3308         2       -2.00000        6.52646       14.25384       16.94727
      3309         2       -2.00000        5.92063       10.14826       16.94411
      3310         2       -2.00000       18.67873       22.90636       16.94411
      3311         2       -2.00000       20.71398        9.80358       16.93923
      3312         2       -2.00000        7.95588       22.56169       16.93923
      3313         2       -2.00000        8.62211        1.18696       16.92462
      3314         2       -2.00000       21.38021       13.94507       16.92462
      3315         2       -2.00000        1.77465       10.77136       16.92462
      3316         2       -2.00000       14.53276       23.52947       16.92462
      3317         2       -2.00000       24.19003        4.95142       16.97472
      3318         2       -2.00000       11.43193       17.70953       16.97472
      3319         2       -2.00000       11.72294        7.00690       16.97472
      3320         2       -2.00000       24.48104       19.76501       16.97472
      3321         2       -2.00000        4.47616        1.81007       16.94411
      3322         2       -2.00000       17.23426       14.56817       16.94411
      3323         2       -2.00000       16.62840       10.46259       16.94727
      3324         2       -2.00000        3.87030       23.22070       16.94727
      3325         2       -2.00000       22.43990        7.30723       16.94727
      3326         2       -2.00000        9.68179       20.06534       16.94727
      3327         2       -2.00000       18.98421       12.21272       16.97472
      3328         2       -2.00000        6.22611       24.97083       16.97472
      3329         2       -2.00000        4.17065       12.50371       16.97472
      3330         2       -2.00000       16.92876       25.26181       16.97472
      3331         2       -2.00000       17.95650        5.97916       18.88944
      3332         2       -2.00000        5.19839       18.73727       18.88944
      3333         2       -2.00000       10.33692       11.60755       18.91852
      3334         2       -2.00000       23.09503       24.36566       18.91852
      3335         2       -2.00000        0.05984        0.35077       18.91852
      3336         2       -2.00000       12.81794       13.10888       18.91852
      3337         2       -2.00000        5.70076        8.00045       18.96570
      3338         2       -2.00000       18.45886       20.75856       18.96570
      3339         2       -2.00000       25.08621       11.11772       18.91852
      3340         2       -2.00000       12.32811       23.87582       18.91852
      3341         2       -2.00000        3.17710        6.48155       18.96570
      3342         2       -2.00000       15.93521       19.23966       18.96570
      3343         2       -2.00000       10.82678        0.84061       18.91852
      3344         2       -2.00000       23.58489       13.59871       18.91852
      3345         2       -2.00000       15.52554        4.43176       18.98414
      3346         2       -2.00000        2.76744       17.18986       18.98414
      3347         2       -2.00000        7.21968        5.47677       18.96570
      3348         2       -2.00000       19.97779       18.23488       18.96570
      3349         2       -2.00000        4.69600        3.95787       18.96570
      3350         2       -2.00000       17.45411       16.71598       18.96570
      3351         2       -2.00000       19.50390        3.54821       18.98414
      3352         2       -2.00000        6.74580       16.30631       18.98414
      3353         2       -2.00000       16.40909        8.41009       18.98414
      3354         2       -2.00000        3.65099       21.16820       18.98414
      3355         2       -2.00000       21.44492        1.26915       19.00939
      3356         2       -2.00000        8.68682       14.02726       19.00939
      3357         2       -2.00000       20.38743        7.52657       18.98414
      3358         2       -2.00000        7.62932       20.28467       18.98414
      3359         2       -2.00000        9.09778        3.16028       19.01865
      3360         2       -2.00000       21.85589       15.91839       19.01865
      3361         2       -2.00000       13.24649        2.49071       19.00939
      3362         2       -2.00000        0.48838       15.24882       19.00939
      3363         2       -2.00000       14.46805       10.68917       19.00939
      3364         2       -2.00000        1.70994       23.44728       19.00939
      3365         2       -2.00000        8.01727        9.87855       19.01865
      3366         2       -2.00000       20.77538       22.63666       19.01865
      3367         2       -2.00000        2.37951        2.07975       19.01865
      3368         2       -2.00000       15.13762       14.83786       19.01865
      3369         2       -2.00000       22.66648        9.46761       19.00939
      3370         2       -2.00000        9.90838       22.22572       19.00939
      3371         2       -2.00000        2.05885       12.67178       19.06007
      3372         2       -2.00000       14.81696       25.42989       19.06007
      3373         2       -2.00000       11.89101        9.11870       19.06007
      3374         2       -2.00000       24.64912       21.87681       19.06007
      3375         2       -2.00000        1.29898        8.79804       19.01865
      3376         2       -2.00000       14.05708       21.55615       19.01865
      3377         2       -2.00000       24.02196        2.83962       19.06007
      3378         2       -2.00000       11.26385       15.59773       19.06007
      3379         2       -2.00000       21.09601       12.04465       19.06007
      3380         2       -2.00000        8.33791       24.80275       19.06007
      3381         2       -2.00000        3.97435       10.35897       19.15631
      3382         2       -2.00000       16.73246       23.11707       19.15631
      3383         2       -2.00000       17.08392        1.81311       19.15265
      3384         2       -2.00000        4.32581       14.57121       19.15265
      3385         2       -2.00000       13.79044        6.85174       19.15265
      3386         2       -2.00000        1.03233       19.60985       19.15265
      3387         2       -2.00000        9.57820        7.20320       19.15631
      3388         2       -2.00000       22.33630       19.96131       19.15631
      3389         2       -2.00000        6.42243        1.59936       19.15631
      3390         2       -2.00000       19.18054       14.35746       19.15631
      3391         2       -2.00000       22.12255        5.10658       19.15265
      3392         2       -2.00000        9.36445       17.86469       19.15265
      3393         2       -2.00000       18.82908       10.14522       19.15265
      3394         2       -2.00000        6.07097       22.90333       19.15265
      3395         2       -2.00000        0.81859        4.75512       19.15631
      3396         2       -2.00000       13.57669       17.51323       19.15631
      3397         2       -2.00000        6.26020       12.29389       19.21429
      3398         2       -2.00000       19.01830       25.05199       19.21429
      3399         2       -2.00000       11.51312        4.91733       19.21429
      3400         2       -2.00000       24.27122       17.67544       19.21429
      3401         2       -2.00000       24.39988        7.04099       19.21429
      3402         2       -2.00000       11.64177       19.79910       19.21429
      3403         2       -2.00000       16.89467       12.42254       19.21429
      3404         2       -2.00000        4.13656       25.18065       19.21429
      3405         2       -2.00000        4.13656       12.29389       21.42811
      3406         2       -2.00000       16.89467       25.05199       21.42811
      3407         2       -2.00000       24.39988        4.91733       21.42811
      3408         2       -2.00000       11.64177       17.67544       21.42811
      3409         2       -2.00000       11.51312        7.04099       21.42811
      3410         2       -2.00000       24.27122       19.79910       21.42811
      3411         2       -2.00000        9.57820        4.75512       21.48610
      3412         2       -2.00000       22.33630       17.51323       21.48610
      3413         2       -2.00000       19.01830       12.42254       21.42811
      3414         2       -2.00000        6.26020       25.18065       21.42811
      3415         2       -2.00000        0.81859        7.20320       21.48610
      3416         2       -2.00000       13.57669       19.96131       21.48610
      3417         2       -2.00000       18.82908        1.81311       21.48967
      3418         2       -2.00000        6.07097       14.57121       21.48967
      3419         2       -2.00000        6.42243       10.35897       21.48610
      3420         2       -2.00000       19.18054       23.11707       21.48610
      3421         2       -2.00000       22.12255        6.85174       21.48967
      3422         2       -2.00000        9.36445       19.60985       21.48967
      3423         2       -2.00000        3.97435        1.59936       21.48610
      3424         2       -2.00000       16.73246       14.35746       21.48610
      3425         2       -2.00000       17.08392       10.14522       21.48967
      3426         2       -2.00000        4.32581       22.90333       21.48967
      3427         2       -2.00000       13.79044        5.10658       21.48967
      3428         2       -2.00000        1.03233       17.86469       21.48967
      3429         2       -2.00000        8.33791       12.67178       21.58233
      3430         2       -2.00000       21.09601       25.42989       21.58233
      3431         2       -2.00000       24.02196        9.11870       21.58233
      3432         2       -2.00000       11.26385       21.87681       21.58233
      3433         2       -2.00000        8.01727        2.07975       21.62367
      3434         2       -2.00000       20.77538       14.83786       21.62367
      3435         2       -2.00000       11.89101        2.83962       21.58233
      3436         2       -2.00000       24.64912       15.59773       21.58233
      3437         2       -2.00000       14.81696       12.04465       21.58233
      3438         2       -2.00000        2.05885       24.80275       21.58233
      3439         2       -2.00000       21.44492       10.68917       21.63301
      3440         2       -2.00000        8.68682       23.44728       21.63301
      3441         2       -2.00000       13.24649        9.46761       21.63301
      3442         2       -2.00000        0.48838       22.22572       21.63301
      3443         2       -2.00000       22.66648        2.49071       21.63301
      3444         2       -2.00000        9.90838       15.24882       21.63301
      3445         2       -2.00000        9.09778        8.79804       21.62367
      3446         2       -2.00000       21.85589       21.55615       21.62367
      3447         2       -2.00000        2.37951        9.87855       21.62367
      3448         2       -2.00000       15.13762       22.63666       21.62367
      3449         2       -2.00000       14.46805        1.26915       21.63301
      3450         2       -2.00000        1.70994       14.02726       21.63301
      3451         2       -2.00000        1.29898        3.16028       21.62367
      3452         2       -2.00000       14.05708       15.91839       21.62367
      3453         2       -2.00000       16.40909        3.54821       21.65827
      3454         2       -2.00000        3.65099       16.30631       21.65827
      3455         2       -2.00000       20.38743        4.43176       21.65827
      3456         2       -2.00000        7.62932       17.18986       21.65827
      3457         2       -2.00000        4.69600        8.00045       21.67670
      3458         2       -2.00000       17.45411       20.75856       21.67670
      3459         2       -2.00000       15.52554        7.52657       21.65827
      3460         2       -2.00000        2.76744       20.28467       21.65827
      3461         2       -2.00000       19.50390        8.41009       21.65827
      3462         2       -2.00000        6.74580       21.16820       21.65827
      3463         2       -2.00000        7.21968        6.48155       21.67670
      3464         2       -2.00000       19.97779       19.23966       21.67670
      3465         2       -2.00000        5.70076        3.95787       21.67670
      3466         2       -2.00000       18.45886       16.71598       21.67670
      3467         2       -2.00000        3.17710        5.47677       21.67670
      3468         2       -2.00000       15.93521       18.23488       21.67670
      3469         2       -2.00000       10.33692        0.35077       21.72388
      3470         2       -2.00000       23.09503       13.10888       21.72388
      3471         2       -2.00000        0.05984       11.60755       21.72388
      3472         2       -2.00000       12.81794       24.36566       21.72388
      3473         2       -2.00000       17.95650        5.97916       21.75296
      3474         2       -2.00000        5.19839       18.73727       21.75296
      3475         2       -2.00000       25.08621        0.84061       21.72388
      3476         2       -2.00000       12.32811       13.59871       21.72388
      3477         2       -2.00000       10.82678       11.11772       21.72388
      3478         2       -2.00000       23.58489       23.87582       21.72388
      3479         2       -2.00000       16.92876       12.21272       23.66768
      3480         2       -2.00000        4.17065       24.97083       23.66768
      3481         2       -2.00000       24.19003        7.00690       23.66768
      3482         2       -2.00000       11.43193       19.76501       23.66768
      3483         2       -2.00000        6.22611       12.50371       23.66768
      3484         2       -2.00000       18.98421       25.26181       23.66768
      3485         2       -2.00000       16.62840        1.49573       23.69513
      3486         2       -2.00000        3.87030       14.25384       23.69513
      3487         2       -2.00000       11.72294        4.95142       23.66768
      3488         2       -2.00000       24.48104       17.70953       23.66768
      3489         2       -2.00000       19.28457       10.46259       23.69513
      3490         2       -2.00000        6.52646       23.22070       23.69513
      3491         2       -2.00000        5.92063        1.81007       23.69830
      3492         2       -2.00000       18.67873       14.56817       23.69830
      3493         2       -2.00000       15.19901        9.80358       23.70309
      3494         2       -2.00000        2.44091       22.56169       23.70309
      3495         2       -2.00000       13.47307        7.30723       23.69513
      3496         2       -2.00000        0.71496       20.06534       23.69513
      3497         2       -2.00000        9.36749        6.70140       23.69830
      3498         2       -2.00000       22.12559       19.45950       23.69830
      3499         2       -2.00000       14.13208        3.22168       23.70309
      3500         2       -2.00000        1.37397       15.97978       23.70309
      3501         2       -2.00000       21.78092        8.73665       23.70309
      3502         2       -2.00000        9.02281       21.49475       23.70309
      3503         2       -2.00000        7.64644        4.28963       23.71819
      3504         2       -2.00000       20.40455       17.04774       23.71819
      3505         2       -2.00000        2.75032        7.66869       23.71819
      3506         2       -2.00000       15.50842       20.42680       23.71819
      3507         2       -2.00000        8.62211       10.77136       23.71771
      3508         2       -2.00000       21.38021       23.52947       23.71771
      3509         2       -2.00000       20.71398        2.15474       23.70309
      3510         2       -2.00000        7.95588       14.91285       23.70309
      3511         2       -2.00000        9.99059        2.55542       23.71771
      3512         2       -2.00000       22.74870       15.31353       23.71771
      3513         2       -2.00000        3.50884        3.53109       23.71819
      3514         2       -2.00000       16.26694       16.28919       23.71819
      3515         2       -2.00000        6.88792        8.42724       23.71819
      3516         2       -2.00000       19.64603       21.18534       23.71819
      3517         2       -2.00000        2.12078       11.89849       23.72501
      3518         2       -2.00000       14.87889       24.65660       23.72501
      3519         2       -2.00000       22.43990        4.65109       23.69513
      3520         2       -2.00000        9.68179       17.40920       23.69513
      3521         2       -2.00000        8.27598        0.05984       23.72501
      3522         2       -2.00000       21.03408       12.81794       23.72501
      3523         2       -2.00000       24.79528        2.90158       23.72501
      3524         2       -2.00000       12.03717       15.65968       23.72501
      3525         2       -2.00000       18.35868        3.88459       23.74223
      3526         2       -2.00000        5.60058       16.64269       23.74223
      3527         2       -2.00000        4.47616       10.14826       23.69830
      3528         2       -2.00000       17.23426       22.90636       23.69830
      3529         2       -2.00000        0.40619        9.40290       23.71771
      3530         2       -2.00000       13.16430       22.16101       23.71771
      3531         2       -2.00000        1.77465        1.18696       23.71771
      3532         2       -2.00000       14.53276       13.94507       23.71771
      3533         2       -2.00000       20.05107        6.38135       23.74223
      3534         2       -2.00000        7.29297       19.13945       23.74223
      3535         2       -2.00000       15.86192        5.57698       23.74223
      3536         2       -2.00000        3.10382       18.33508       23.74223
      3537         2       -2.00000        1.02927        5.25693       23.69830
      3538         2       -2.00000       13.78738       18.01503       23.69830
      3539         2       -2.00000       17.55429        8.07374       23.74223
      3540         2       -2.00000        4.79618       20.83184       23.74223
      3541         2       -2.00000       23.49617       11.11272       23.75376
      3542         2       -2.00000       10.73806       23.87082       23.75376
      3543         2       -2.00000       23.09005        0.43947       23.75376
      3544         2       -2.00000       10.33195       13.19757       23.75376
      3545         2       -2.00000       11.11769        9.05675       23.72501
      3546         2       -2.00000       23.87580       21.81485       23.72501
      3547         2       -2.00000       12.41680        0.84561       23.75376
      3548         2       -2.00000       25.17491       13.60371       23.75376
      3549         2       -2.00000        5.19839        5.97916       23.75571
      3550         2       -2.00000       17.95650       18.73727       23.75571
      3551         2       -2.00000       12.82292       11.51886       23.75376
      3552         2       -2.00000        0.06481       24.27697       23.75376
      3553         2       -2.00000       14.51829        1.16742       25.82961
      3554         2       -2.00000        1.76018       13.92552       25.82961
      3555         2       -2.00000        3.83578        1.49247       25.83107
      3556         2       -2.00000       16.59388       14.25057       25.83107
      3557         2       -2.00000       17.95650        5.97916       25.82620
      3558         2       -2.00000        5.19839       18.73727       25.82620
      3559         2       -2.00000        7.95481        2.18028       25.82685
      3560         2       -2.00000       20.71291       14.93839       25.82685
      3561         2       -2.00000       20.38702        4.26156       25.82742
      3562         2       -2.00000        7.62891       17.01967       25.82742
      3563         2       -2.00000        8.99727        8.73558       25.82685
      3564         2       -2.00000       21.75538       21.49368       25.82685
      3565         2       -2.00000       18.98291       12.52200       25.83513
      3566         2       -2.00000        6.22481       25.28011       25.83513
      3567         2       -2.00000        2.44198        9.77804       25.82685
      3568         2       -2.00000       15.20008       22.53615       25.82685
      3569         2       -2.00000       22.11148        6.68129       25.83180
      3570         2       -2.00000        9.35338       19.43940       25.83180
      3571         2       -2.00000        5.56072        3.89906       25.82644
      3572         2       -2.00000       18.31883       16.65716       25.82644
      3573         2       -2.00000       21.04289        0.10010       25.83123
      3574         2       -2.00000        8.28478       12.85821       25.83123
      3575         2       -2.00000       16.23890        3.54862       25.82742
      3576         2       -2.00000        3.48079       16.30672       25.82742
      3577         2       -2.00000       15.52595        7.69676       25.82742
      3578         2       -2.00000        2.76785       20.45487       25.82742
      3579         2       -2.00000       13.80149        5.27703       25.83180
      3580         2       -2.00000        1.04338       18.03514       25.83180
      3581         2       -2.00000        3.11826        5.61683       25.82644
      3582         2       -2.00000       15.87637       18.37494       25.82644
      3583         2       -2.00000       25.19504        0.82155       25.83010
      3584         2       -2.00000       12.43693       13.57965       25.83010
      3585         2       -2.00000       14.87011       11.85823       25.83123
      3586         2       -2.00000        2.11200       24.61633       25.83123
      3587         2       -2.00000        0.04075       11.49870       25.83010
      3588         2       -2.00000       12.79885       24.25681       25.83010
      3589         2       -2.00000       17.25437       10.13415       25.83180
      3590         2       -2.00000        4.49626       22.89225       25.83180
      3591         2       -2.00000        7.27850        6.34149       25.82644
      3592         2       -2.00000       20.03660       19.09960       25.82644
      3593         2       -2.00000       21.39468       10.79091       25.82961
      3594         2       -2.00000        8.63657       23.54901       25.82961
      3595         2       -2.00000       19.67410        8.40971       25.82742
      3596         2       -2.00000        6.91599       21.16781       25.82742
      3597         2       -2.00000       22.76824        2.54096       25.82961
      3598         2       -2.00000       10.01014       15.29906       25.82961
      3599         2       -2.00000        4.17195       12.19443       25.83513
      3600         2       -2.00000       16.93006       24.95253       25.83513
      3601         2       -2.00000       13.14475        9.41734       25.82961
      3602         2       -2.00000        0.38665       22.17545       25.82961
      3603         2       -2.00000       10.71793       11.13678       25.83010
      3604         2       -2.00000       23.47604       23.89489       25.83010
      3605         2       -2.00000        6.56098       10.46586       25.83107
      3606         2       -2.00000       19.31909       23.22396       25.83107
      3607         2       -2.00000       18.65863        1.82418       25.83180
      3608         2       -2.00000        5.90052       14.58228       25.83180
      3609         2       -2.00000        1.39949        3.22275       25.82685
      3610         2       -2.00000       14.15759       15.98085       25.82685
      3611         2       -2.00000        0.71170        7.34175       25.83107
      3612         2       -2.00000       13.46980       20.09986       25.83107
      3613         2       -2.00000       10.35601        0.45962       25.83010
      3614         2       -2.00000       23.11411       13.21773       25.83010
      3615         2       -2.00000       23.83556        9.06555       25.83123
      3616         2       -2.00000       11.07745       21.82366       25.83123
      3617         2       -2.00000        4.83606        8.05927       25.82644
      3618         2       -2.00000       17.59417       20.81738       25.82644
      3619         2       -2.00000       11.41366        7.00560       25.83513
      3620         2       -2.00000       24.17176       19.76371       25.83513
      3621         2       -2.00000       24.49931        4.95272       25.83513
      3622         2       -2.00000       11.74121       17.71083       25.83513
      3623         2       -2.00000       12.07741        2.89277       25.83123
      3624         2       -2.00000       24.83552       15.65088       25.83123
      3625         2       -2.00000        9.68509        4.61655       25.83107
      3626         2       -2.00000       22.44319       17.37465       25.83107
      3627         2       -2.00000       12.78814       11.49758       27.93704
      3628         2       -2.00000        0.03003       24.25568       27.93704
      3629         2       -2.00000        3.47725        3.56158       27.93980
      3630         2       -2.00000       16.23535       16.31968       27.93980
      3631         2       -2.00000       18.30673        3.90806       27.93786
      3632         2       -2.00000        5.54863       16.66617       27.93786
      3633         2       -2.00000       23.12483        0.46075       27.93704
      3634         2       -2.00000       10.36673       13.21885       27.93704
      3635         2       -2.00000        8.64415       10.80127       27.94248
      3636         2       -2.00000       21.40226       23.55937       27.94248
      3637         2       -2.00000        5.89243        1.83824       27.94703
      3638         2       -2.00000       18.65054       14.59634       27.94703
      3639         2       -2.00000       14.16173        3.22076       27.94378
      3640         2       -2.00000        1.40362       15.97886       27.94378
      3641         2       -2.00000       15.88540        5.62893       27.93786
      3642         2       -2.00000        3.12729       18.38703       27.93786
      3643         2       -2.00000        6.91951        8.39675       27.93980
      3644         2       -2.00000       19.67762       21.15485       27.93980
      3645         2       -2.00000       17.60626        8.05026       27.93786
      3646         2       -2.00000        4.84816       20.80837       27.93786
      3647         2       -2.00000       23.47491       11.14750       27.93704
      3648         2       -2.00000       10.71681       23.90560       27.93704
      3649         2       -2.00000        7.61598        4.25804       27.93980
      3650         2       -2.00000       20.37408       17.01615       27.93980
      3651         2       -2.00000        8.29787        0.11232       27.94354
      3652         2       -2.00000       21.05598       12.87043       27.94354
      3653         2       -2.00000       20.71488        2.18439       27.94378
      3654         2       -2.00000        7.95677       14.94250       27.94378
      3655         2       -2.00000        0.37626        9.42495       27.94248
      3656         2       -2.00000       13.13437       22.18305       27.94248
      3657         2       -2.00000        2.78081        7.70028       27.93980
      3658         2       -2.00000       15.53891       20.45839       27.93980
      3659         2       -2.00000       20.02760        6.32940       27.93786
      3660         2       -2.00000        7.26949       19.08750       27.93786
      3661         2       -2.00000       12.43808        0.81083       27.93704
      3662         2       -2.00000       25.19619       13.56893       27.93704
      3663         2       -2.00000       16.92350       12.18909       27.95247
      3664         2       -2.00000        4.16539       24.94720       27.95247
      3665         2       -2.00000        2.09891       11.84600       27.94354
      3666         2       -2.00000       14.85702       24.60411       27.94354
      3667         2       -2.00000        1.75261        1.15703       27.94248
      3668         2       -2.00000       14.51071       13.91514       27.94248
      3669         2       -2.00000       19.33083       10.46203       27.94809
      3670         2       -2.00000        6.57272       23.22013       27.94809
      3671         2       -2.00000       16.58214        1.49630       27.94809
      3672         2       -2.00000        3.82404       14.25440       27.94809
      3673         2       -2.00000       24.84776        2.87968       27.94354
      3674         2       -2.00000       12.08966       15.63779       27.94354
      3675         2       -2.00000        4.50435       10.12006       27.94703
      3676         2       -2.00000       17.26246       22.87817       27.94703
      3677         2       -2.00000        6.23136       12.52734       27.95247
      3678         2       -2.00000       18.98947       25.28544       27.95247
      3679         2       -2.00000       22.43936        4.60481       27.94809
      3680         2       -2.00000        9.68126       17.36291       27.94809
      3681         2       -2.00000       11.74657        4.94616       27.95247
      3682         2       -2.00000       24.50467       17.70427       27.95247
      3683         2       -2.00000        5.19839        5.97916       27.93315
      3684         2       -2.00000       17.95650       18.73727       27.93315
      3685         2       -2.00000        1.05747        5.28512       27.94703
      3686         2       -2.00000       13.81557       18.04323       27.94703
      3687         2       -2.00000       11.06523        9.07864       27.94354
      3688         2       -2.00000       23.82334       21.83675       27.94354
      3689         2       -2.00000       10.02050        2.53338       27.94248
      3690         2       -2.00000       22.77860       15.29148       27.94248
      3691         2       -2.00000        9.33929        6.67320       27.94703
      3692         2       -2.00000       22.09740       19.43131       27.94703
      3693         2       -2.00000       21.75127        8.73754       27.94378
      3694         2       -2.00000        8.99316       21.49565       27.94378
      3695         2       -2.00000       13.47361        7.35352       27.94809
      3696         2       -2.00000        0.71550       20.11162       27.94809
      3697         2       -2.00000       15.19809        9.77393       27.94378
      3698         2       -2.00000        2.43999       22.53204       27.94378
      3699         2       -2.00000       24.16640        7.01214       27.95247
      3700         2       -2.00000       11.40830       19.77024       27.95247
      3701         2       -2.00000       25.19670        0.80731       30.05333
      3702         2       -2.00000       12.43859       13.56541       30.05333
      3703         2       -2.00000       10.71627       11.15102       30.05333
      3704         2       -2.00000       23.47438       23.90912       30.05333
      3705         2       -2.00000        7.95723        2.18623       30.05690
      3706         2       -2.00000       20.71534       14.94433       30.05690
      3707         2       -2.00000       18.64758        1.84189       30.05893
      3708         2       -2.00000        5.88947       14.59999       30.05893
      3709         2       -2.00000       11.40552        7.01407       30.06113
      3710         2       -2.00000       24.16362       19.77218       30.06113
      3711         2       -2.00000       20.37018        4.25646       30.05552
      3712         2       -2.00000        7.61207       17.01457       30.05552
      3713         2       -2.00000        5.54455        3.91120       30.05390
      3714         2       -2.00000       18.30265       16.66931       30.05390
      3715         2       -2.00000        0.02654       11.49704       30.05333
      3716         2       -2.00000       12.78464       24.25515       30.05333
      3717         2       -2.00000        3.13041        5.63298       30.05390
      3718         2       -2.00000       15.88851       18.39109       30.05390
      3719         2       -2.00000        7.26635        6.32534       30.05390
      3720         2       -2.00000       20.02446       19.08345       30.05390
      3721         2       -2.00000        8.99133        8.73800       30.05690
      3722         2       -2.00000       21.74943       21.49611       30.05690
      3723         2       -2.00000        2.43953        9.77210       30.05690
      3724         2       -2.00000       15.19763       22.53020       30.05690
      3725         2       -2.00000        9.67968        4.60078       30.05893
      3726         2       -2.00000       22.43778       17.35888       30.05893
      3727         2       -2.00000       21.06039        0.11582       30.05699
      3728         2       -2.00000        8.30229       12.87392       30.05699
      3729         2       -2.00000        4.85221        8.04712       30.05390
      3730         2       -2.00000       17.61032       20.80523       30.05390
      3731         2       -2.00000       14.50791        1.15282       30.05642
      3732         2       -2.00000        1.74980       13.91093       30.05642
      3733         2       -2.00000       10.37025        0.46128       30.05333
      3734         2       -2.00000       23.12835       13.21939       30.05333
      3735         2       -2.00000       12.09313        2.87524       30.05699
      3736         2       -2.00000       24.85123       15.63335       30.05699
      3737         2       -2.00000       23.81984        9.08308       30.05699
      3738         2       -2.00000       11.06174       21.84119       30.05699
      3739         2       -2.00000        6.57675       10.46045       30.05893
      3740         2       -2.00000       19.33486       23.21855       30.05893
      3741         2       -2.00000        3.82001        1.49788       30.05893
      3742         2       -2.00000       16.57811       14.25598       30.05893
      3743         2       -2.00000       22.78281        2.53057       30.05642
      3744         2       -2.00000       10.02471       15.28868       30.05642
      3745         2       -2.00000        4.16348       12.18629       30.06113
      3746         2       -2.00000       16.92159       24.94439       30.06113
      3747         2       -2.00000       19.67920        8.39284       30.05552
      3748         2       -2.00000        6.92109       21.15095       30.05552
      3749         2       -2.00000       24.50745        4.94425       30.06113
      3750         2       -2.00000       11.74935       17.70236       30.06113
      3751         2       -2.00000       15.54282        7.70186       30.05552
      3752         2       -2.00000        2.78471       20.45997       30.05552
      3753         2       -2.00000       14.85258       11.84251       30.05699
      3754         2       -2.00000        2.09447       24.60061       30.05699
      3755         2       -2.00000        1.40543        3.22030       30.05690
      3756         2       -2.00000       14.16354       15.97840       30.05690
      3757         2       -2.00000       16.23377        3.56548       30.05552
      3758         2       -2.00000        3.47567       16.32359       30.05552
      3759         2       -2.00000        0.71711        7.35755       30.05893
      3760         2       -2.00000       13.47521       20.11565       30.05893
      3761         2       -2.00000       21.40506       10.80550       30.05642
      3762         2       -2.00000        8.64696       23.56361       30.05642
      3763         2       -2.00000       17.26539       10.11644       30.05893
      3764         2       -2.00000        4.50729       22.87454       30.05893
      3765         2       -2.00000       13.13016        9.42776       30.05642
      3766         2       -2.00000        0.37205       22.18586       30.05642
      3767         2       -2.00000       13.81922        5.28808       30.05893
      3768         2       -2.00000        1.06112       18.04619       30.05893
      3769         2       -2.00000       22.09377        6.67024       30.05893
      3770         2       -2.00000        9.33567       19.42835       30.05893
      3771         2       -2.00000       17.95650        5.97916       30.05195
      3772         2       -2.00000        5.19839       18.73727       30.05195
      3773         2       -2.00000       18.99138       12.53014       30.06113
      3774         2       -2.00000        6.23328       25.28825       30.06113
      3775         2       -2.00000       11.06036        9.08334       32.17027
      3776         2       -2.00000       23.81846       21.84144       32.17027
      3777         2       -2.00000       22.43839        4.59978       32.17084
      3778         2       -2.00000        9.68029       17.35789       32.17084
      3779         2       -2.00000       10.02563        2.53044       32.17011
      3780         2       -2.00000       22.78373       15.28855       32.17011
      3781         2       -2.00000       11.74976        4.94425       32.17132
      3782         2       -2.00000       24.50786       17.70236       32.17132
      3783         2       -2.00000       23.47392       11.15173       32.16929
      3784         2       -2.00000       10.71581       23.90984       32.16929
      3785         2       -2.00000       12.43905        0.80659       32.16929
      3786         2       -2.00000       25.19716       13.56470       32.16929
      3787         2       -2.00000       15.19766        9.77194       32.17027
      3788         2       -2.00000        2.43955       22.53005       32.17027
      3789         2       -2.00000       24.16321        7.01407       32.17132
      3790         2       -2.00000       11.40511       19.77218       32.17132
      3791         2       -2.00000        6.23330       12.53053       32.17132
      3792         2       -2.00000       18.99141       25.28863       32.17132
      3793         2       -2.00000       14.16372        3.22032       32.17027
      3794         2       -2.00000        1.40561       15.97843       32.17027
      3795         2       -2.00000        0.37116        9.42786       32.17011
      3796         2       -2.00000       13.12926       22.18596       32.17011
      3797         2       -2.00000        7.61151        4.25562       32.16978
      3798         2       -2.00000       20.36962       17.01372       32.16978
      3799         2       -2.00000        9.33526        6.66917       32.17076
      3800         2       -2.00000       22.09336       19.42728       32.17076
      3801         2       -2.00000       24.85261        2.87499       32.17027
      3802         2       -2.00000       12.09451       15.63309       32.17027
      3803         2       -2.00000       12.78393       11.49661       32.16929
      3804         2       -2.00000        0.02582       24.25472       32.16929
      3805         2       -2.00000        5.19839        5.97916       32.16889
      3806         2       -2.00000       17.95650       18.73727       32.16889
      3807         2       -2.00000        8.64709       10.80640       32.17011
      3808         2       -2.00000       21.40519       23.56450       32.17011
      3809         2       -2.00000        1.06150        5.28915       32.17076
      3810         2       -2.00000       13.81961       18.04726       32.17076
      3811         2       -2.00000        1.74967        1.15193       32.17011
      3812         2       -2.00000       14.50778       13.91003       32.17011
      3813         2       -2.00000        2.09422       11.84115       32.17027
      3814         2       -2.00000       14.85232       24.59926       32.17027
      3815         2       -2.00000       23.12904        0.46172       32.16929
      3816         2       -2.00000       10.37094       13.21982       32.16929
      3817         2       -2.00000       18.30148        3.91112       32.16962
      3818         2       -2.00000        5.54337       16.66923       32.16962
      3819         2       -2.00000        2.78525        7.70271       32.16978
      3820         2       -2.00000       15.54335       20.46081       32.16978
      3821         2       -2.00000        8.30257        0.11717       32.17027
      3822         2       -2.00000       21.06067       12.87528       32.17027
      3823         2       -2.00000       16.92159       12.18590       32.17132
      3824         2       -2.00000        4.16348       24.94401       32.17132
      3825         2       -2.00000       13.47460        7.35852       32.17084
      3826         2       -2.00000        0.71650       20.11662       32.17084
      3827         2       -2.00000       21.74928        8.73800       32.17027
      3828         2       -2.00000        8.99117       21.49611       32.17027
      3829         2       -2.00000       16.57712        1.49727       32.17084
      3830         2       -2.00000        3.81901       14.25537       32.17084
      3831         2       -2.00000       15.88843        5.63416       32.16962
      3832         2       -2.00000        3.13033       18.39226       32.16962
      3833         2       -2.00000        6.92191        8.39228       32.16978
      3834         2       -2.00000       19.68002       21.15039       32.16978
      3835         2       -2.00000       17.61149        8.04720       32.16962
      3836         2       -2.00000        4.85339       20.80531       32.16962
      3837         2       -2.00000       20.71531        2.18638       32.17027
      3838         2       -2.00000        7.95720       14.94449       32.17027
      3839         2       -2.00000        3.47485        3.56604       32.16978
      3840         2       -2.00000       16.23295       16.32415       32.16978
      3841         2       -2.00000       19.33585       10.46106       32.17084
      3842         2       -2.00000        6.57775       23.21917       32.17084
      3843         2       -2.00000        5.88838        1.84230       32.17076
      3844         2       -2.00000       18.64648       14.60040       32.17076
      3845         2       -2.00000        4.50838       10.11603       32.17076
      3846         2       -2.00000       17.26649       22.87413       32.17076
      3847         2       -2.00000       20.02454        6.32417       32.16962
      3848         2       -2.00000        7.26643       19.08227       32.16962
      3849         2       -2.00000       23.81829        9.08285       34.28371
      3850         2       -2.00000       11.06018       21.84096       34.28371
      3851         2       -2.00000       25.19749        0.80675       34.28371
      3852         2       -2.00000       12.43938       13.56485       34.28371
      3853         2       -2.00000       21.06019        0.11737       34.28371
      3854         2       -2.00000        8.30208       12.87548       34.28371
      3855         2       -2.00000        9.68070        4.59978       34.28363
      3856         2       -2.00000       22.43880       17.35789       34.28363
      3857         2       -2.00000       21.40489       10.80663       34.28371
      3858         2       -2.00000        8.64678       23.56473       34.28371
      3859         2       -2.00000       11.40496        7.01379       34.28363
      3860         2       -2.00000       24.16306       19.77190       34.28363
      3861         2       -2.00000        0.02598       11.49628       34.28371
      3862         2       -2.00000       12.78408       24.25438       34.28371
      3863         2       -2.00000        0.71609        7.35854       34.28363
      3864         2       -2.00000       13.47419       20.11665       34.28363
      3865         2       -2.00000        8.99120        8.73777       34.28363
      3866         2       -2.00000       21.74930       21.49588       34.28363
      3867         2       -2.00000        3.12987        5.63439       34.28363
      3868         2       -2.00000       15.88797       18.39249       34.28363
      3869         2       -2.00000       12.09468        2.87545       34.28371
      3870         2       -2.00000       24.85279       15.63355       34.28371
      3871         2       -2.00000       10.37078        0.46205       34.28371
      3872         2       -2.00000       23.12889       13.22015       34.28371
      3873         2       -2.00000        6.57777       10.46147       34.28363
      3874         2       -2.00000       19.33588       23.21957       34.28363
      3875         2       -2.00000       20.36995        4.25521       34.28371
      3876         2       -2.00000        7.61184       17.01332       34.28371
      3877         2       -2.00000       14.85278       11.84095       34.28371
      3878         2       -2.00000        2.09468       24.59906       34.28371
      3879         2       -2.00000       24.50801        4.94453       34.28363
      3880         2       -2.00000       11.74991       17.70264       34.28363
      3881         2       -2.00000        7.26689        6.32394       34.28363
      3882         2       -2.00000       20.02499       19.08204       34.28363
      3883         2       -2.00000       13.81907        5.28946       34.28371
      3884         2       -2.00000        1.06096       18.04757       34.28371
      3885         2       -2.00000       22.09390        6.66884       34.28371
      3886         2       -2.00000        9.33579       19.42695       34.28371
      3887         2       -2.00000       10.71551       11.15158       34.28371
      3888         2       -2.00000       23.47361       23.90968       34.28371
      3889         2       -2.00000       17.95650        5.97916       34.28380
      3890         2       -2.00000        5.19839       18.73727       34.28380
      3891         2       -2.00000       18.64618        1.84173       34.28371
      3892         2       -2.00000        5.88807       14.59984       34.28371
      3893         2       -2.00000       15.54305        7.70311       34.28371
      3894         2       -2.00000        2.78494       20.46122       34.28371
      3895         2       -2.00000        7.95700        2.18636       34.28363
      3896         2       -2.00000       20.71511       14.94446       34.28363
      3897         2       -2.00000       16.23255        3.56571       34.28371
      3898         2       -2.00000        3.47444       16.32382       34.28371
      3899         2       -2.00000       19.68045        8.39261       34.28371
      3900         2       -2.00000        6.92234       21.15072       34.28371
      3901         2       -2.00000       14.50808        1.15170       34.28371
      3902         2       -2.00000        1.74998       13.90981       34.28371
      3903         2       -2.00000       17.26679       10.11659       34.28371
      3904         2       -2.00000        4.50869       22.87470       34.28371
      3905         2       -2.00000       22.78396        2.53077       34.28371
      3906         2       -2.00000       10.02586       15.28888       34.28371
      3907         2       -2.00000       13.12903        9.42755       34.28371
      3908         2       -2.00000        0.37093       22.18566       34.28371
      3909         2       -2.00000        3.81899        1.49686       34.28363
      3910         2       -2.00000       16.57709       14.25496       34.28363
      3911         2       -2.00000        2.43976        9.77197       34.28363
      3912         2       -2.00000       15.19786       22.53007       34.28363
      3913         2       -2.00000        5.54314        3.91064       34.28363
      3914         2       -2.00000       18.30125       16.66875       34.28363
      3915         2       -2.00000        4.85362        8.04766       34.28363
      3916         2       -2.00000       17.61172       20.80577       34.28363
      3917         2       -2.00000       18.99110       12.53071       34.28363
      3918         2       -2.00000        6.23300       25.28881       34.28363
      3919         2       -2.00000        1.40559        3.22055       34.28363
      3920         2       -2.00000       14.16369       15.97866       34.28363
      3921         2       -2.00000        4.16376       12.18573       34.28363
      3922         2       -2.00000       16.92187       24.94383       34.28363
      3923         2       -2.00000       23.47351       11.15143       44.85078
      3924         2       -2.00000       10.71541       23.90953       44.85078
      3925         2       -2.00000        7.61202        4.25511       44.85086
      3926         2       -2.00000       20.37013       17.01321       44.85086
      3927         2       -2.00000        9.33605        6.66879       44.85102
      3928         2       -2.00000       22.09416       19.42689       44.85102
      3929         2       -2.00000        5.19839        5.97916       44.85078
      3930         2       -2.00000       17.95650       18.73727       44.85078
      3931         2       -2.00000       23.12876        0.46215       44.85078
      3932         2       -2.00000       10.37066       13.22026       44.85078
      3933         2       -2.00000       15.88767        5.63439       44.85078
      3934         2       -2.00000        3.12956       18.39249       44.85078
      3935         2       -2.00000       21.74941        8.73769       44.85094
      3936         2       -2.00000        8.99130       21.49580       44.85094
      3937         2       -2.00000       19.33578       10.46172       44.85102
      3938         2       -2.00000        6.57767       23.21983       44.85102
      3939         2       -2.00000       10.02580        2.53098       44.85094
      3940         2       -2.00000       22.78391       15.28908       44.85094
      3941         2       -2.00000        0.37095        9.42735       44.85094
      3942         2       -2.00000       13.12906       22.18545       44.85094
      3943         2       -2.00000       20.71503        2.18625       44.85094
      3944         2       -2.00000        7.95692       14.94436       44.85094
      3945         2       -2.00000       16.92202       12.18580       44.85110
      3946         2       -2.00000        4.16391       24.94391       44.85110
      3947         2       -2.00000       20.02530        6.32394       44.85078
      3948         2       -2.00000        7.26720       19.08204       44.85078
      3949         2       -2.00000       12.43946        0.80690       44.85078
      3950         2       -2.00000       25.19756       13.56500       44.85078
      3951         2       -2.00000        1.75021        1.15173       44.85094
      3952         2       -2.00000       14.50831       13.90983       44.85094
      3953         2       -2.00000       22.43903        4.59986       44.85102
      3954         2       -2.00000        9.68093       17.35796       44.85102
      3955         2       -2.00000        3.47434        3.56553       44.85086
      3956         2       -2.00000       16.23244       16.32364       44.85086
      3957         2       -2.00000       17.61170        8.04799       44.85078
      3958         2       -2.00000        4.85359       20.80610       44.85078
      3959         2       -2.00000       11.06015        9.08257       44.85094
      3960         2       -2.00000       23.81826       21.84068       44.85094
      3961         2       -2.00000       14.16356        3.22063       44.85094
      3962         2       -2.00000        1.40546       15.97874       44.85094
      3963         2       -2.00000       12.78423       11.49618       44.85078
      3964         2       -2.00000        0.02613       24.25428       44.85078
      3965         2       -2.00000        8.30178        0.11737       44.85094
      3966         2       -2.00000       21.05988       12.87548       44.85094
      3967         2       -2.00000        6.23287       12.53063       44.85110
      3968         2       -2.00000       18.99098       25.28873       44.85110
      3969         2       -2.00000        2.78476        7.70322       44.85086
      3970         2       -2.00000       15.54287       20.46132       44.85086
      3971         2       -2.00000       24.85282        2.87575       44.85094
      3972         2       -2.00000       12.09471       15.63386       44.85094
      3973         2       -2.00000        6.92245        8.39279       44.85086
      3974         2       -2.00000       19.68055       21.15090       44.85086
      3975         2       -2.00000        8.64655       10.80657       44.85094
      3976         2       -2.00000       21.40466       23.56468       44.85094
      3977         2       -2.00000       15.19794        9.77207       44.85094
      3978         2       -2.00000        2.43983       22.53018       44.85094
      3979         2       -2.00000        2.09498       11.84093       44.85094
      3980         2       -2.00000       14.85309       24.59903       44.85094
      3981         2       -2.00000       13.47394        7.35847       44.85102
      3982         2       -2.00000        0.71583       20.11657       44.85102
      3983         2       -2.00000        1.06071        5.28954       44.85102
      3984         2       -2.00000       13.81881       18.04764       44.85102
      3985         2       -2.00000       18.30127        3.91033       44.85078
      3986         2       -2.00000        5.54317       16.66844       44.85078
      3987         2       -2.00000       11.74986        4.94468       44.85110
      3988         2       -2.00000       24.50796       17.70279       44.85110
      3989         2       -2.00000        5.88799        1.84148       44.85102
      3990         2       -2.00000       18.64610       14.59958       44.85102
      3991         2       -2.00000        4.50877       10.11685       44.85102
      3992         2       -2.00000       17.26687       22.87495       44.85102
      3993         2       -2.00000       24.16311        7.01364       44.85110
      3994         2       -2.00000       11.40501       19.77175       44.85110
      3995         2       -2.00000       16.57719        1.49660       44.85102
      3996         2       -2.00000        3.81909       14.25471       44.85102
      3997         2       -2.00000        4.16376       12.18573       46.96439
      3998         2       -2.00000       16.92187       24.94383       46.96439
      3999         2       -2.00000        1.40559        3.22055       46.96439
      4000         2       -2.00000       14.16369       15.97866       46.96439
      4001         2       -2.00000       18.99110       12.53071       46.96439
      4002         2       -2.00000        6.23300       25.28881       46.96439
      4003         2       -2.00000        4.85362        8.04766       46.96439
      4004         2       -2.00000       17.61172       20.80577       46.96439
      4005         2       -2.00000        5.54314        3.91064       46.96439
      4006         2       -2.00000       18.30125       16.66875       46.96439
      4007         2       -2.00000        2.43976        9.77197       46.96439
      4008         2       -2.00000       15.19786       22.53007       46.96439
      4009         2       -2.00000        3.81899        1.49686       46.96439
      4010         2       -2.00000       16.57709       14.25496       46.96439
      4011         2       -2.00000       13.12903        9.42755       46.96439
      4012         2       -2.00000        0.37093       22.18566       46.96439
      4013         2       -2.00000       22.78396        2.53077       46.96439
      4014         2       -2.00000       10.02586       15.28888       46.96439
      4015         2       -2.00000       17.26679       10.11659       46.96439
      4016         2       -2.00000        4.50869       22.87470       46.96439
      4017         2       -2.00000       14.50808        1.15170       46.96439
      4018         2       -2.00000        1.74998       13.90981       46.96439
      4019         2       -2.00000       19.68045        8.39261       46.96439
      4020         2       -2.00000        6.92234       21.15072       46.96439
      4021         2       -2.00000       16.23255        3.56571       46.96439
      4022         2       -2.00000        3.47444       16.32382       46.96439
      4023         2       -2.00000        7.95700        2.18636       46.96439
      4024         2       -2.00000       20.71511       14.94446       46.96439
      4025         2       -2.00000       15.54305        7.70311       46.96439
      4026         2       -2.00000        2.78494       20.46122       46.96439
      4027         2       -2.00000       18.64618        1.84173       46.96439
      4028         2       -2.00000        5.88807       14.59984       46.96439
      4029         2       -2.00000       17.95650        5.97916       46.96430
      4030         2       -2.00000        5.19839       18.73727       46.96430
      4031         2       -2.00000       10.71551       11.15158       46.96439
      4032         2       -2.00000       23.47361       23.90968       46.96439
      4033         2       -2.00000       22.09390        6.66884       46.96439
      4034         2       -2.00000        9.33579       19.42695       46.96439
      4035         2       -2.00000       13.81907        5.28946       46.96439
      4036         2       -2.00000        1.06096       18.04757       46.96439
      4037         2       -2.00000        7.26689        6.32394       46.96439
      4038         2       -2.00000       20.02499       19.08204       46.96439
      4039         2       -2.00000       24.50801        4.94453       46.96439
      4040         2       -2.00000       11.74991       17.70264       46.96439
      4041         2       -2.00000       14.85278       11.84095       46.96439
      4042         2       -2.00000        2.09468       24.59906       46.96439
      4043         2       -2.00000       20.36995        4.25521       46.96439
      4044         2       -2.00000        7.61184       17.01332       46.96439
      4045         2       -2.00000        6.57777       10.46147       46.96439
      4046         2       -2.00000       19.33588       23.21957       46.96439
      4047         2       -2.00000       12.09468        2.87545       46.96439
      4048         2       -2.00000       24.85279       15.63355       46.96439
      4049         2       -2.00000       10.37078        0.46205       46.96439
      4050         2       -2.00000       23.12889       13.22015       46.96439
      4051         2       -2.00000        3.12987        5.63439       46.96439
      4052         2       -2.00000       15.88797       18.39249       46.96439
      4053         2       -2.00000        8.99120        8.73777       46.96439
      4054         2       -2.00000       21.74930       21.49588       46.96439
      4055         2       -2.00000        0.71609        7.35854       46.96439
      4056         2       -2.00000       13.47419       20.11665       46.96439
      4057         2       -2.00000        0.02598       11.49628       46.96439
      4058         2       -2.00000       12.78408       24.25438       46.96439
      4059         2       -2.00000       11.40496        7.01379       46.96439
      4060         2       -2.00000       24.16306       19.77190       46.96439
      4061         2       -2.00000       21.40489       10.80663       46.96439
      4062         2       -2.00000        8.64678       23.56473       46.96439
      4063         2       -2.00000        9.68070        4.59978       46.96439
      4064         2       -2.00000       22.43880       17.35789       46.96439
      4065         2       -2.00000       21.06019        0.11737       46.96439
      4066         2       -2.00000        8.30208       12.87548       46.96439
      4067         2       -2.00000       25.19749        0.80675       46.96439
      4068         2       -2.00000       12.43938       13.56485       46.96439
      4069         2       -2.00000       23.81829        9.08285       46.96439
      4070         2       -2.00000       11.06018       21.84096       46.96439
      4071         2       -2.00000       20.02454        6.32417       49.07840
      4072         2       -2.00000        7.26643       19.08227       49.07840
      4073         2       -2.00000        5.88838        1.84230       49.07734
      4074         2       -2.00000       18.64648       14.60040       49.07734
      4075         2       -2.00000        4.50838       10.11603       49.07734
      4076         2       -2.00000       17.26649       22.87413       49.07734
      4077         2       -2.00000       19.33585       10.46106       49.07726
      4078         2       -2.00000        6.57775       23.21917       49.07726
      4079         2       -2.00000        3.47485        3.56604       49.07824
      4080         2       -2.00000       16.23295       16.32415       49.07824
      4081         2       -2.00000       20.71531        2.18638       49.07775
      4082         2       -2.00000        7.95720       14.94449       49.07775
      4083         2       -2.00000       17.61149        8.04720       49.07840
      4084         2       -2.00000        4.85339       20.80531       49.07840
      4085         2       -2.00000        6.92191        8.39228       49.07824
      4086         2       -2.00000       19.68002       21.15039       49.07824
      4087         2       -2.00000       15.88843        5.63416       49.07840
      4088         2       -2.00000        3.13033       18.39226       49.07840
      4089         2       -2.00000       16.57712        1.49727       49.07726
      4090         2       -2.00000        3.81901       14.25537       49.07726
      4091         2       -2.00000       21.74928        8.73800       49.07775
      4092         2       -2.00000        8.99117       21.49611       49.07775
      4093         2       -2.00000       13.47460        7.35852       49.07726
      4094         2       -2.00000        0.71650       20.11662       49.07726
      4095         2       -2.00000       16.92159       12.18590       49.07678
      4096         2       -2.00000        4.16348       24.94401       49.07678
      4097         2       -2.00000        8.30257        0.11717       49.07775
      4098         2       -2.00000       21.06067       12.87528       49.07775
      4099         2       -2.00000        2.78525        7.70271       49.07824
      4100         2       -2.00000       15.54335       20.46081       49.07824
      4101         2       -2.00000       18.30148        3.91112       49.07840
      4102         2       -2.00000        5.54337       16.66923       49.07840
      4103         2       -2.00000       23.12904        0.46172       49.07872
      4104         2       -2.00000       10.37094       13.21982       49.07872
      4105         2       -2.00000        2.09422       11.84115       49.07775
      4106         2       -2.00000       14.85232       24.59926       49.07775
      4107         2       -2.00000        1.74967        1.15193       49.07799
      4108         2       -2.00000       14.50778       13.91003       49.07799
      4109         2       -2.00000        1.06150        5.28915       49.07734
      4110         2       -2.00000       13.81961       18.04726       49.07734
      4111         2       -2.00000        8.64709       10.80640       49.07799
      4112         2       -2.00000       21.40519       23.56450       49.07799
      4113         2       -2.00000        5.19839        5.97916       49.07921
      4114         2       -2.00000       17.95650       18.73727       49.07921
      4115         2       -2.00000       12.78393       11.49661       49.07872
      4116         2       -2.00000        0.02582       24.25472       49.07872
      4117         2       -2.00000       24.85261        2.87499       49.07775
      4118         2       -2.00000       12.09451       15.63309       49.07775
      4119         2       -2.00000        9.33526        6.66917       49.07734
      4120         2       -2.00000       22.09336       19.42728       49.07734
      4121         2       -2.00000        7.61151        4.25562       49.07824
      4122         2       -2.00000       20.36962       17.01372       49.07824
      4123         2       -2.00000        0.37116        9.42786       49.07799
      4124         2       -2.00000       13.12926       22.18596       49.07799
      4125         2       -2.00000       14.16372        3.22032       49.07775
      4126         2       -2.00000        1.40561       15.97843       49.07775
      4127         2       -2.00000        6.23330       12.53053       49.07678
      4128         2       -2.00000       18.99141       25.28863       49.07678
      4129         2       -2.00000       24.16321        7.01407       49.07678
      4130         2       -2.00000       11.40511       19.77218       49.07678
      4131         2       -2.00000       15.19766        9.77194       49.07775
      4132         2       -2.00000        2.43955       22.53005       49.07775
      4133         2       -2.00000       12.43905        0.80659       49.07872
      4134         2       -2.00000       25.19716       13.56470       49.07872
      4135         2       -2.00000       23.47392       11.15173       49.07872
      4136         2       -2.00000       10.71581       23.90984       49.07872
      4137         2       -2.00000       11.74976        4.94425       49.07678
      4138         2       -2.00000       24.50786       17.70236       49.07678
      4139         2       -2.00000       10.02563        2.53044       49.07799
      4140         2       -2.00000       22.78373       15.28855       49.07799
      4141         2       -2.00000       22.43839        4.59978       49.07726
      4142         2       -2.00000        9.68029       17.35789       49.07726
      4143         2       -2.00000       11.06036        9.08334       49.07775
      4144         2       -2.00000       23.81846       21.84144       49.07775
      4145         2       -2.00000       18.99138       12.53014       51.18689
      4146         2       -2.00000        6.23328       25.28825       51.18689
      4147         2       -2.00000       17.95650        5.97916       51.19615
      4148         2       -2.00000        5.19839       18.73727       51.19615
      4149         2       -2.00000       22.09377        6.67024       51.18916
      4150         2       -2.00000        9.33567       19.42835       51.18916
      4151         2       -2.00000       13.81922        5.28808       51.18916
      4152         2       -2.00000        1.06112       18.04619       51.18916
      4153         2       -2.00000       13.13016        9.42776       51.19168
      4154         2       -2.00000        0.37205       22.18586       51.19168
      4155         2       -2.00000       17.26539       10.11644       51.18916
      4156         2       -2.00000        4.50729       22.87454       51.18916
      4157         2       -2.00000       21.40506       10.80550       51.19168
      4158         2       -2.00000        8.64696       23.56361       51.19168
      4159         2       -2.00000        0.71711        7.35755       51.18908
      4160         2       -2.00000       13.47521       20.11565       51.18908
      4161         2       -2.00000       16.23377        3.56548       51.19258
      4162         2       -2.00000        3.47567       16.32359       51.19258
      4163         2       -2.00000        1.40543        3.22030       51.19119
      4164         2       -2.00000       14.16354       15.97840       51.19119
      4165         2       -2.00000       14.85258       11.84251       51.19103
      4166         2       -2.00000        2.09447       24.60061       51.19103
      4167         2       -2.00000       15.54282        7.70186       51.19258
      4168         2       -2.00000        2.78471       20.45997       51.19258
      4169         2       -2.00000       24.50745        4.94425       51.18689
      4170         2       -2.00000       11.74935       17.70236       51.18689
      4171         2       -2.00000       19.67920        8.39284       51.19258
      4172         2       -2.00000        6.92109       21.15095       51.19258
      4173         2       -2.00000        4.16348       12.18629       51.18689
      4174         2       -2.00000       16.92159       24.94439       51.18689
      4175         2       -2.00000       22.78281        2.53057       51.19168
      4176         2       -2.00000       10.02471       15.28868       51.19168
      4177         2       -2.00000        3.82001        1.49788       51.18908
      4178         2       -2.00000       16.57811       14.25598       51.18908
      4179         2       -2.00000        6.57675       10.46045       51.18908
      4180         2       -2.00000       19.33486       23.21855       51.18908
      4181         2       -2.00000       23.81984        9.08308       51.19103
      4182         2       -2.00000       11.06174       21.84119       51.19103
      4183         2       -2.00000       12.09313        2.87524       51.19103
      4184         2       -2.00000       24.85123       15.63335       51.19103
      4185         2       -2.00000       10.37025        0.46128       51.19469
      4186         2       -2.00000       23.12835       13.21939       51.19469
      4187         2       -2.00000       14.50791        1.15282       51.19168
      4188         2       -2.00000        1.74980       13.91093       51.19168
      4189         2       -2.00000        4.85221        8.04712       51.19420
      4190         2       -2.00000       17.61032       20.80523       51.19420
      4191         2       -2.00000       21.06039        0.11582       51.19103
      4192         2       -2.00000        8.30229       12.87392       51.19103
      4193         2       -2.00000        9.67968        4.60078       51.18908
      4194         2       -2.00000       22.43778       17.35888       51.18908
      4195         2       -2.00000        2.43953        9.77210       51.19119
      4196         2       -2.00000       15.19763       22.53020       51.19119
      4197         2       -2.00000        8.99133        8.73800       51.19119
      4198         2       -2.00000       21.74943       21.49611       51.19119
      4199         2       -2.00000        7.26635        6.32534       51.19420
      4200         2       -2.00000       20.02446       19.08345       51.19420
      4201         2       -2.00000        3.13041        5.63298       51.19420
      4202         2       -2.00000       15.88851       18.39109       51.19420
      4203         2       -2.00000        0.02654       11.49704       51.19469
      4204         2       -2.00000       12.78464       24.25515       51.19469
      4205         2       -2.00000        5.54455        3.91120       51.19420
      4206         2       -2.00000       18.30265       16.66931       51.19420
      4207         2       -2.00000       20.37018        4.25646       51.19258
      4208         2       -2.00000        7.61207       17.01457       51.19258
      4209         2       -2.00000       11.40552        7.01407       51.18689
      4210         2       -2.00000       24.16362       19.77218       51.18689
      4211         2       -2.00000       18.64758        1.84189       51.18916
      4212         2       -2.00000        5.88947       14.59999       51.18916
      4213         2       -2.00000        7.95723        2.18623       51.19119
      4214         2       -2.00000       20.71534       14.94433       51.19119
      4215         2       -2.00000       10.71627       11.15102       51.19469
      4216         2       -2.00000       23.47438       23.90912       51.19469
      4217         2       -2.00000       25.19670        0.80731       51.19469
      4218         2       -2.00000       12.43859       13.56541       51.19469
      4219         2       -2.00000       24.16640        7.01214       53.29563
      4220         2       -2.00000       11.40830       19.77024       53.29563
      4221         2       -2.00000       15.19809        9.77393       53.30432
      4222         2       -2.00000        2.43999       22.53204       53.30432
      4223         2       -2.00000       13.47361        7.35352       53.30001
      4224         2       -2.00000        0.71550       20.11162       53.30001
      4225         2       -2.00000       21.75127        8.73754       53.30432
      4226         2       -2.00000        8.99316       21.49565       53.30432
      4227         2       -2.00000        9.33929        6.67320       53.30107
      4228         2       -2.00000       22.09740       19.43131       53.30107
      4229         2       -2.00000       10.02050        2.53338       53.30561
      4230         2       -2.00000       22.77860       15.29148       53.30561
      4231         2       -2.00000       11.06523        9.07864       53.30448
      4232         2       -2.00000       23.82334       21.83675       53.30448
      4233         2       -2.00000        1.05747        5.28512       53.30107
      4234         2       -2.00000       13.81557       18.04323       53.30107
      4235         2       -2.00000        5.19839        5.97916       53.31495
      4236         2       -2.00000       17.95650       18.73727       53.31495
      4237         2       -2.00000       11.74657        4.94616       53.29563
      4238         2       -2.00000       24.50467       17.70427       53.29563
      4239         2       -2.00000       22.43936        4.60481       53.30001
      4240         2       -2.00000        9.68126       17.36291       53.30001
      4241         2       -2.00000        6.23136       12.52734       53.29563
      4242         2       -2.00000       18.98947       25.28544       53.29563
      4243         2       -2.00000        4.50435       10.12006       53.30107
      4244         2       -2.00000       17.26246       22.87817       53.30107
      4245         2       -2.00000       24.84776        2.87968       53.30448
      4246         2       -2.00000       12.08966       15.63779       53.30448
      4247         2       -2.00000       16.58214        1.49630       53.30001
      4248         2       -2.00000        3.82404       14.25440       53.30001
      4249         2       -2.00000       19.33083       10.46203       53.30001
      4250         2       -2.00000        6.57272       23.22013       53.30001
      4251         2       -2.00000        1.75261        1.15703       53.30561
      4252         2       -2.00000       14.51071       13.91514       53.30561
      4253         2       -2.00000        2.09891       11.84600       53.30448
      4254         2       -2.00000       14.85702       24.60411       53.30448
      4255         2       -2.00000       16.92350       12.18909       53.29563
      4256         2       -2.00000        4.16539       24.94720       53.29563
      4257         2       -2.00000       12.43808        0.81083       53.31097
      4258         2       -2.00000       25.19619       13.56893       53.31097
      4259         2       -2.00000       20.02760        6.32940       53.31016
      4260         2       -2.00000        7.26949       19.08750       53.31016
      4261         2       -2.00000        2.78081        7.70028       53.30821
      4262         2       -2.00000       15.53891       20.45839       53.30821
      4263         2       -2.00000        0.37626        9.42495       53.30561
      4264         2       -2.00000       13.13437       22.18305       53.30561
      4265         2       -2.00000       20.71488        2.18439       53.30432
      4266         2       -2.00000        7.95677       14.94250       53.30432
      4267         2       -2.00000        8.29787        0.11232       53.30448
      4268         2       -2.00000       21.05598       12.87043       53.30448
      4269         2       -2.00000        7.61598        4.25804       53.30821
      4270         2       -2.00000       20.37408       17.01615       53.30821
      4271         2       -2.00000       23.47491       11.14750       53.31097
      4272         2       -2.00000       10.71681       23.90560       53.31097
      4273         2       -2.00000       17.60626        8.05026       53.31016
      4274         2       -2.00000        4.84816       20.80837       53.31016
      4275         2       -2.00000        6.91951        8.39675       53.30821
      4276         2       -2.00000       19.67762       21.15485       53.30821
      4277         2       -2.00000       15.88540        5.62893       53.31016
      4278         2       -2.00000        3.12729       18.38703       53.31016
      4279         2       -2.00000       14.16173        3.22076       53.30432
      4280         2       -2.00000        1.40362       15.97886       53.30432
      4281         2       -2.00000        5.89243        1.83824       53.30107
      4282         2       -2.00000       18.65054       14.59634       53.30107
      4283         2       -2.00000        8.64415       10.80127       53.30561
      4284         2       -2.00000       21.40226       23.55937       53.30561
      4285         2       -2.00000       23.12483        0.46075       53.31097
      4286         2       -2.00000       10.36673       13.21885       53.31097
      4287         2       -2.00000       18.30673        3.90806       53.31016
      4288         2       -2.00000        5.54863       16.66617       53.31016
      4289         2       -2.00000        3.47725        3.56158       53.30821
      4290         2       -2.00000       16.23535       16.31968       53.30821
      4291         2       -2.00000       12.78814       11.49758       53.31097
      4292         2       -2.00000        0.03003       24.25568       53.31097
      4293         2       -2.00000        9.68509        4.61655       55.41703
      4294         2       -2.00000       22.44319       17.37465       55.41703
      4295         2       -2.00000       12.07741        2.89277       55.41687
      4296         2       -2.00000       24.83552       15.65088       55.41687
      4297         2       -2.00000       24.49931        4.95272       55.41297
      4298         2       -2.00000       11.74121       17.71083       55.41297
      4299         2       -2.00000       11.41366        7.00560       55.41297
      4300         2       -2.00000       24.17176       19.76371       55.41297
      4301         2       -2.00000        4.83606        8.05927       55.42166
      4302         2       -2.00000       17.59417       20.81738       55.42166
      4303         2       -2.00000       23.83556        9.06555       55.41687
      4304         2       -2.00000       11.07745       21.82366       55.41687
      4305         2       -2.00000       10.35601        0.45962       55.41800
      4306         2       -2.00000       23.11411       13.21773       55.41800
      4307         2       -2.00000        0.71170        7.34175       55.41703
      4308         2       -2.00000       13.46980       20.09986       55.41703
      4309         2       -2.00000        1.39949        3.22275       55.42117
      4310         2       -2.00000       14.15759       15.98085       55.42117
      4311         2       -2.00000       18.65863        1.82418       55.41622
      4312         2       -2.00000        5.90052       14.58228       55.41622
      4313         2       -2.00000        6.56098       10.46586       55.41703
      4314         2       -2.00000       19.31909       23.22396       55.41703
      4315         2       -2.00000       10.71793       11.13678       55.41800
      4316         2       -2.00000       23.47604       23.89489       55.41800
      4317         2       -2.00000       13.14475        9.41734       55.41849
      4318         2       -2.00000        0.38665       22.17545       55.41849
      4319         2       -2.00000        4.17195       12.19443       55.41297
      4320         2       -2.00000       16.93006       24.95253       55.41297
      4321         2       -2.00000       22.76824        2.54096       55.41849
      4322         2       -2.00000       10.01014       15.29906       55.41849
      4323         2       -2.00000       19.67410        8.40971       55.42060
      4324         2       -2.00000        6.91599       21.16781       55.42060
      4325         2       -2.00000       21.39468       10.79091       55.41849
      4326         2       -2.00000        8.63657       23.54901       55.41849
      4327         2       -2.00000        7.27850        6.34149       55.42166
      4328         2       -2.00000       20.03660       19.09960       55.42166
      4329         2       -2.00000       17.25437       10.13415       55.41622
      4330         2       -2.00000        4.49626       22.89225       55.41622
      4331         2       -2.00000        0.04075       11.49870       55.41800
      4332         2       -2.00000       12.79885       24.25681       55.41800
      4333         2       -2.00000       14.87011       11.85823       55.41687
      4334         2       -2.00000        2.11200       24.61633       55.41687
      4335         2       -2.00000       25.19504        0.82155       55.41800
      4336         2       -2.00000       12.43693       13.57965       55.41800
      4337         2       -2.00000        3.11826        5.61683       55.42166
      4338         2       -2.00000       15.87637       18.37494       55.42166
      4339         2       -2.00000       13.80149        5.27703       55.41622
      4340         2       -2.00000        1.04338       18.03514       55.41622
      4341         2       -2.00000       15.52595        7.69676       55.42060
      4342         2       -2.00000        2.76785       20.45487       55.42060
      4343         2       -2.00000       16.23890        3.54862       55.42060
      4344         2       -2.00000        3.48079       16.30672       55.42060
      4345         2       -2.00000       21.04289        0.10010       55.41687
      4346         2       -2.00000        8.28478       12.85821       55.41687
      4347         2       -2.00000        5.56072        3.89906       55.42166
      4348         2       -2.00000       18.31883       16.65716       55.42166
      4349         2       -2.00000       22.11148        6.68129       55.41622
      4350         2       -2.00000        9.35338       19.43940       55.41622
      4351         2       -2.00000        2.44198        9.77804       55.42117
      4352         2       -2.00000       15.20008       22.53615       55.42117
      4353         2       -2.00000       18.98291       12.52200       55.41297
      4354         2       -2.00000        6.22481       25.28011       55.41297
      4355         2       -2.00000        8.99727        8.73558       55.42117
      4356         2       -2.00000       21.75538       21.49368       55.42117
      4357         2       -2.00000       20.38702        4.26156       55.42060
      4358         2       -2.00000        7.62891       17.01967       55.42060
      4359         2       -2.00000        7.95481        2.18028       55.42117
      4360         2       -2.00000       20.71291       14.93839       55.42117
      4361         2       -2.00000       17.95650        5.97916       55.42190
      4362         2       -2.00000        5.19839       18.73727       55.42190
      4363         2       -2.00000        3.83578        1.49247       55.41703
      4364         2       -2.00000       16.59388       14.25057       55.41703
      4365         2       -2.00000       14.51829        1.16742       55.41849
      4366         2       -2.00000        1.76018       13.92552       55.41849
      4367         2       -2.00000       12.82292       11.51886       57.49425
      4368         2       -2.00000        0.06481       24.27697       57.49425
      4369         2       -2.00000        5.19839        5.97916       57.49239
      4370         2       -2.00000       17.95650       18.73727       57.49239
      4371         2       -2.00000       12.41680        0.84561       57.49425
      4372         2       -2.00000       25.17491       13.60371       57.49425
      4373         2       -2.00000       11.11769        9.05675       57.52308
      4374         2       -2.00000       23.87580       21.81485       57.52308
      4375         2       -2.00000       23.09005        0.43947       57.49425
      4376         2       -2.00000       10.33195       13.19757       57.49425
      4377         2       -2.00000       23.49617       11.11272       57.49425
      4378         2       -2.00000       10.73806       23.87082       57.49425
      4379         2       -2.00000       17.55429        8.07374       57.50587
      4380         2       -2.00000        4.79618       20.83184       57.50587
      4381         2       -2.00000        1.02927        5.25693       57.54980
      4382         2       -2.00000       13.78738       18.01503       57.54980
      4383         2       -2.00000       15.86192        5.57698       57.50587
      4384         2       -2.00000        3.10382       18.33508       57.50587
      4385         2       -2.00000       20.05107        6.38135       57.50587
      4386         2       -2.00000        7.29297       19.13945       57.50587
      4387         2       -2.00000        1.77465        1.18696       57.53031
      4388         2       -2.00000       14.53276       13.94507       57.53031
      4389         2       -2.00000        0.40619        9.40290       57.53031
      4390         2       -2.00000       13.16430       22.16101       57.53031
      4391         2       -2.00000        4.47616       10.14826       57.54980
      4392         2       -2.00000       17.23426       22.90636       57.54980
      4393         2       -2.00000       18.35868        3.88459       57.50587
      4394         2       -2.00000        5.60058       16.64269       57.50587
      4395         2       -2.00000       24.79528        2.90158       57.52308
      4396         2       -2.00000       12.03717       15.65968       57.52308
      4397         2       -2.00000        8.27598        0.05984       57.52308
      4398         2       -2.00000       21.03408       12.81794       57.52308
      4399         2       -2.00000       22.43990        4.65109       57.55297
      4400         2       -2.00000        9.68179       17.40920       57.55297
      4401         2       -2.00000        2.12078       11.89849       57.52308
      4402         2       -2.00000       14.87889       24.65660       57.52308
      4403         2       -2.00000        6.88792        8.42724       57.52991
      4404         2       -2.00000       19.64603       21.18534       57.52991
      4405         2       -2.00000        3.50884        3.53109       57.52991
      4406         2       -2.00000       16.26694       16.28919       57.52991
      4407         2       -2.00000        9.99059        2.55542       57.53031
      4408         2       -2.00000       22.74870       15.31353       57.53031
      4409         2       -2.00000       20.71398        2.15474       57.54493
      4410         2       -2.00000        7.95588       14.91285       57.54493
      4411         2       -2.00000        8.62211       10.77136       57.53031
      4412         2       -2.00000       21.38021       23.52947       57.53031
      4413         2       -2.00000        2.75032        7.66869       57.52991
      4414         2       -2.00000       15.50842       20.42680       57.52991
      4415         2       -2.00000        7.64644        4.28963       57.52991
      4416         2       -2.00000       20.40455       17.04774       57.52991
      4417         2       -2.00000       21.78092        8.73665       57.54493
      4418         2       -2.00000        9.02281       21.49475       57.54493
      4419         2       -2.00000       14.13208        3.22168       57.54493
      4420         2       -2.00000        1.37397       15.97978       57.54493
      4421         2       -2.00000        9.36749        6.70140       57.54980
      4422         2       -2.00000       22.12559       19.45950       57.54980
      4423         2       -2.00000       13.47307        7.30723       57.55297
      4424         2       -2.00000        0.71496       20.06534       57.55297
      4425         2       -2.00000       15.19901        9.80358       57.54493
      4426         2       -2.00000        2.44091       22.56169       57.54493
      4427         2       -2.00000        5.92063        1.81007       57.54980
      4428         2       -2.00000       18.67873       14.56817       57.54980
      4429         2       -2.00000       19.28457       10.46259       57.55297
      4430         2       -2.00000        6.52646       23.22070       57.55297
      4431         2       -2.00000       11.72294        4.95142       57.58042
      4432         2       -2.00000       24.48104       17.70953       57.58042
      4433         2       -2.00000       16.62840        1.49573       57.55297
      4434         2       -2.00000        3.87030       14.25384       57.55297
      4435         2       -2.00000        6.22611       12.50371       57.58042
      4436         2       -2.00000       18.98421       25.26181       57.58042
      4437         2       -2.00000       24.19003        7.00690       57.58042
      4438         2       -2.00000       11.43193       19.76501       57.58042
      4439         2       -2.00000       16.92876       12.21272       57.58042
      4440         2       -2.00000        4.17065       24.97083       57.58042
      4441         2       -2.00000       10.82678       11.11772       59.52421
      4442         2       -2.00000       23.58489       23.87582       59.52421
      4443         2       -2.00000       25.08621        0.84061       59.52421
      4444         2       -2.00000       12.32811       13.59871       59.52421
      4445         2       -2.00000       17.95650        5.97916       59.49514
      4446         2       -2.00000        5.19839       18.73727       59.49514
      4447         2       -2.00000        0.05984       11.60755       59.52421
      4448         2       -2.00000       12.81794       24.36566       59.52421
      4449         2       -2.00000       10.33692        0.35077       59.52421
      4450         2       -2.00000       23.09503       13.10888       59.52421
      4451         2       -2.00000        3.17710        5.47677       59.57140
      4452         2       -2.00000       15.93521       18.23488       59.57140
      4453         2       -2.00000        5.70076        3.95787       59.57140
      4454         2       -2.00000       18.45886       16.71598       59.57140
      4455         2       -2.00000        7.21968        6.48155       59.57140
      4456         2       -2.00000       19.97779       19.23966       59.57140
      4457         2       -2.00000       19.50390        8.41009       59.58983
      4458         2       -2.00000        6.74580       21.16820       59.58983
      4459         2       -2.00000       15.52554        7.52657       59.58983
      4460         2       -2.00000        2.76744       20.28467       59.58983
      4461         2       -2.00000        4.69600        8.00045       59.57140
      4462         2       -2.00000       17.45411       20.75856       59.57140
      4463         2       -2.00000       20.38743        4.43176       59.58983
      4464         2       -2.00000        7.62932       17.18986       59.58983
      4465         2       -2.00000       16.40909        3.54821       59.58983
      4466         2       -2.00000        3.65099       16.30631       59.58983
      4467         2       -2.00000        1.29898        3.16028       59.62435
      4468         2       -2.00000       14.05708       15.91839       59.62435
      4469         2       -2.00000       14.46805        1.26915       59.61509
      4470         2       -2.00000        1.70994       14.02726       59.61509
      4471         2       -2.00000        2.37951        9.87855       59.62435
      4472         2       -2.00000       15.13762       22.63666       59.62435
      4473         2       -2.00000        9.09778        8.79804       59.62435
      4474         2       -2.00000       21.85589       21.55615       59.62435
      4475         2       -2.00000       22.66648        2.49071       59.61509
      4476         2       -2.00000        9.90838       15.24882       59.61509
      4477         2       -2.00000       13.24649        9.46761       59.61509
      4478         2       -2.00000        0.48838       22.22572       59.61509
      4479         2       -2.00000       21.44492       10.68917       59.61509
      4480         2       -2.00000        8.68682       23.44728       59.61509
      4481         2       -2.00000       14.81696       12.04465       59.66577
      4482         2       -2.00000        2.05885       24.80275       59.66577
      4483         2       -2.00000       11.89101        2.83962       59.66577
      4484         2       -2.00000       24.64912       15.59773       59.66577
      4485         2       -2.00000        8.01727        2.07975       59.62435
      4486         2       -2.00000       20.77538       14.83786       59.62435
      4487         2       -2.00000       24.02196        9.11870       59.66577
      4488         2       -2.00000       11.26385       21.87681       59.66577
      4489         2       -2.00000        8.33791       12.67178       59.66577
      4490         2       -2.00000       21.09601       25.42989       59.66577
      4491         2       -2.00000       13.79044        5.10658       59.75835
      4492         2       -2.00000        1.03233       17.86469       59.75835
      4493         2       -2.00000       17.08392       10.14522       59.75835
      4494         2       -2.00000        4.32581       22.90333       59.75835
      4495         2       -2.00000        3.97435        1.59936       59.76200
      4496         2       -2.00000       16.73246       14.35746       59.76200
      4497         2       -2.00000       22.12255        6.85174       59.75835
      4498         2       -2.00000        9.36445       19.60985       59.75835
      4499         2       -2.00000        6.42243       10.35897       59.76200
      4500         2       -2.00000       19.18054       23.11707       59.76200
      4501         2       -2.00000       18.82908        1.81311       59.75835
      4502         2       -2.00000        6.07097       14.57121       59.75835
      4503         2       -2.00000        0.81859        7.20320       59.76200
      4504         2       -2.00000       13.57669       19.96131       59.76200
      4505         2       -2.00000       19.01830       12.42254       59.81999
      4506         2       -2.00000        6.26020       25.18065       59.81999
      4507         2       -2.00000        9.57820        4.75512       59.76200
      4508         2       -2.00000       22.33630       17.51323       59.76200
      4509         2       -2.00000       11.51312        7.04099       59.81999
      4510         2       -2.00000       24.27122       19.79910       59.81999
      4511         2       -2.00000       24.39988        4.91733       59.81999
      4512         2       -2.00000       11.64177       17.67544       59.81999
      4513         2       -2.00000        4.13656       12.29389       59.81999
      4514         2       -2.00000       16.89467       25.05199       59.81999
      4515         2       -2.00000       16.89467       12.42254       62.03381
      4516         2       -2.00000        4.13656       25.18065       62.03381
      4517         2       -2.00000       24.39988        7.04099       62.03381
      4518         2       -2.00000       11.64177       19.79910       62.03381
      4519         2       -2.00000       11.51312        4.91733       62.03381
      4520         2       -2.00000       24.27122       17.67544       62.03381
      4521         2       -2.00000        6.26020       12.29389       62.03381
      4522         2       -2.00000       19.01830       25.05199       62.03381
      4523         2       -2.00000        0.81859        4.75512       62.09179
      4524         2       -2.00000       13.57669       17.51323       62.09179
      4525         2       -2.00000       18.82908       10.14522       62.09537
      4526         2       -2.00000        6.07097       22.90333       62.09537
      4527         2       -2.00000       22.12255        5.10658       62.09537
      4528         2       -2.00000        9.36445       17.86469       62.09537
      4529         2       -2.00000        6.42243        1.59936       62.09179
      4530         2       -2.00000       19.18054       14.35746       62.09179
      4531         2       -2.00000        9.57820        7.20320       62.09179
      4532         2       -2.00000       22.33630       19.96131       62.09179
      4533         2       -2.00000       13.79044        6.85174       62.09537
      4534         2       -2.00000        1.03233       19.60985       62.09537
      4535         2       -2.00000       17.08392        1.81311       62.09537
      4536         2       -2.00000        4.32581       14.57121       62.09537
      4537         2       -2.00000        3.97435       10.35897       62.09179
      4538         2       -2.00000       16.73246       23.11707       62.09179
      4539         2       -2.00000       21.09601       12.04465       62.18803
      4540         2       -2.00000        8.33791       24.80275       62.18803
      4541         2       -2.00000       24.02196        2.83962       62.18803
      4542         2       -2.00000       11.26385       15.59773       62.18803
      4543         2       -2.00000        1.29898        8.79804       62.22937
      4544         2       -2.00000       14.05708       21.55615       62.22937
      4545         2       -2.00000       11.89101        9.11870       62.18803
      4546         2       -2.00000       24.64912       21.87681       62.18803
      4547         2       -2.00000        2.05885       12.67178       62.18803
      4548         2       -2.00000       14.81696       25.42989       62.18803
      4549         2       -2.00000       22.66648        9.46761       62.23871
      4550         2       -2.00000        9.90838       22.22572       62.23871
      4551         2       -2.00000        2.37951        2.07975       62.22937
      4552         2       -2.00000       15.13762       14.83786       62.22937
      4553         2       -2.00000        8.01727        9.87855       62.22937
      4554         2       -2.00000       20.77538       22.63666       62.22937
      4555         2       -2.00000       14.46805       10.68917       62.23871
      4556         2       -2.00000        1.70994       23.44728       62.23871
      4557         2       -2.00000       13.24649        2.49071       62.23871
      4558         2       -2.00000        0.48838       15.24882       62.23871
      4559         2       -2.00000        9.09778        3.16028       62.22937
      4560         2       -2.00000       21.85589       15.91839       62.22937
      4561         2       -2.00000       20.38743        7.52657       62.26396
      4562         2       -2.00000        7.62932       20.28467       62.26396
      4563         2       -2.00000       21.44492        1.26915       62.23871
      4564         2       -2.00000        8.68682       14.02726       62.23871
      4565         2       -2.00000       16.40909        8.41009       62.26396
      4566         2       -2.00000        3.65099       21.16820       62.26396
      4567         2       -2.00000       19.50390        3.54821       62.26396
      4568         2       -2.00000        6.74580       16.30631       62.26396
      4569         2       -2.00000        4.69600        3.95787       62.28240
      4570         2       -2.00000       17.45411       16.71598       62.28240
      4571         2       -2.00000        7.21968        5.47677       62.28240
      4572         2       -2.00000       19.97779       18.23488       62.28240
      4573         2       -2.00000       15.52554        4.43176       62.26396
      4574         2       -2.00000        2.76744       17.18986       62.26396
      4575         2       -2.00000       10.82678        0.84061       62.32958
      4576         2       -2.00000       23.58489       13.59871       62.32958
      4577         2       -2.00000        3.17710        6.48155       62.28240
      4578         2       -2.00000       15.93521       19.23966       62.28240
      4579         2       -2.00000       25.08621       11.11772       62.32958
      4580         2       -2.00000       12.32811       23.87582       62.32958
      4581         2       -2.00000        5.70076        8.00045       62.28240
      4582         2       -2.00000       18.45886       20.75856       62.28240
      4583         2       -2.00000        0.05984        0.35077       62.32958
      4584         2       -2.00000       12.81794       13.10888       62.32958
      4585         2       -2.00000       10.33692       11.60755       62.32958
      4586         2       -2.00000       23.09503       24.36566       62.32958
      4587         2       -2.00000       17.95650        5.97916       62.35865
      4588         2       -2.00000        5.19839       18.73727       62.35865
      4589         2       -2.00000        4.17065       12.50371       64.27338
      4590         2       -2.00000       16.92876       25.26181       64.27338
      4591         2       -2.00000       18.98421       12.21272       64.27338
      4592         2       -2.00000        6.22611       24.97083       64.27338
      4593         2       -2.00000       22.43990        7.30723       64.30083
      4594         2       -2.00000        9.68179       20.06534       64.30083
      4595         2       -2.00000       16.62840       10.46259       64.30083
      4596         2       -2.00000        3.87030       23.22070       64.30083
      4597         2       -2.00000        4.47616        1.81007       64.30399
      4598         2       -2.00000       17.23426       14.56817       64.30399
      4599         2       -2.00000       11.72294        7.00690       64.27338
      4600         2       -2.00000       24.48104       19.76501       64.27338
      4601         2       -2.00000       24.19003        4.95142       64.27338
      4602         2       -2.00000       11.43193       17.70953       64.27338
      4603         2       -2.00000        1.77465       10.77136       64.32340
      4604         2       -2.00000       14.53276       23.52947       64.32340
      4605         2       -2.00000        8.62211        1.18696       64.32340
      4606         2       -2.00000       21.38021       13.94507       64.32340
      4607         2       -2.00000       20.71398        9.80358       64.30878
      4608         2       -2.00000        7.95588       22.56169       64.30878
      4609         2       -2.00000        5.92063       10.14826       64.30399
      4610         2       -2.00000       18.67873       22.90636       64.30399
      4611         2       -2.00000       19.28457        1.49573       64.30083
      4612         2       -2.00000        6.52646       14.25384       64.30083
      4613         2       -2.00000        9.99059        9.40290       64.32340
      4614         2       -2.00000       22.74870       22.16101       64.32340
      4615         2       -2.00000        3.50884        8.42724       64.32389
      4616         2       -2.00000       16.26694       21.18534       64.32389
      4617         2       -2.00000        0.40619        2.55542       64.32340
      4618         2       -2.00000       13.16430       15.31353       64.32340
      4619         2       -2.00000        6.88792        3.53109       64.32389
      4620         2       -2.00000       19.64603       16.28919       64.32389
      4621         2       -2.00000       14.13208        8.73665       64.30878
      4622         2       -2.00000        1.37397       21.49475       64.30878
      4623         2       -2.00000        2.75032        4.28963       64.32389
      4624         2       -2.00000       15.50842       17.04774       64.32389
      4625         2       -2.00000       21.78092        3.22168       64.30878
      4626         2       -2.00000        9.02281       15.97978       64.30878
      4627         2       -2.00000       15.19901        2.15474       64.30878
      4628         2       -2.00000        2.44091       14.91285       64.30878
      4629         2       -2.00000        2.12078        0.05984       64.33071
      4630         2       -2.00000       14.87889       12.81794       64.33071
      4631         2       -2.00000        8.27598       11.89846       64.33071
      4632         2       -2.00000       21.03408       24.65657       64.33071
      4633         2       -2.00000        1.02927        6.70140       64.30399
      4634         2       -2.00000       13.78738       19.45950       64.30399
      4635         2       -2.00000       13.47307        4.65109       64.30083
      4636         2       -2.00000        0.71496       17.40920       64.30083
      4637         2       -2.00000       23.09005       11.51886       64.35946
      4638         2       -2.00000       10.33195       24.27697       64.35946
      4639         2       -2.00000        7.64644        7.66869       64.32389
      4640         2       -2.00000       20.40455       20.42680       64.32389
      4641         2       -2.00000       24.79528        9.05675       64.33071
      4642         2       -2.00000       12.03717       21.81485       64.33071
      4643         2       -2.00000        9.36749        5.25693       64.30399
      4644         2       -2.00000       22.12559       18.01503       64.30399
      4645         2       -2.00000       11.11769        2.90155       64.33071
      4646         2       -2.00000       23.87580       15.65966       64.33071
      4647         2       -2.00000       18.35868        8.07374       64.34793
      4648         2       -2.00000        5.60058       20.83184       64.34793
      4649         2       -2.00000       12.41680       11.11272       64.35946
      4650         2       -2.00000       25.17491       23.87082       64.35946
      4651         2       -2.00000       20.05107        5.57698       64.34793
      4652         2       -2.00000        7.29297       18.33508       64.34793
      4653         2       -2.00000       23.49617        0.84561       64.35946
      4654         2       -2.00000       10.73806       13.60371       64.35946
      4655         2       -2.00000       17.55429        3.88459       64.34793
      4656         2       -2.00000        4.79618       16.64269       64.34793
      4657         2       -2.00000        5.19839        5.97916       64.36141
      4658         2       -2.00000       17.95650       18.73727       64.36141
      4659         2       -2.00000       12.82292        0.43947       64.35946
      4660         2       -2.00000        0.06481       13.19757       64.35946
      4661         2       -2.00000       15.86192        6.38135       64.34793
      4662         2       -2.00000        3.10382       19.13945       64.34793
      4663         2       -2.00000       18.65863       10.13415       66.43750
      4664         2       -2.00000        5.90052       22.89225       66.43750
      4665         2       -2.00000       20.38702        7.69676       66.43311
      4666         2       -2.00000        7.62891       20.45487       66.43311
      4667         2       -2.00000        6.56098        1.49247       66.43677
      4668         2       -2.00000       19.31909       14.25057       66.43677
      4669         2       -2.00000       21.04289       11.85823       66.43693
      4670         2       -2.00000        8.28478       24.61633       66.43693
      4671         2       -2.00000       10.71793        0.82155       66.43579
      4672         2       -2.00000       23.47604       13.57965       66.43579
      4673         2       -2.00000        7.27850        5.61683       66.43214
      4674         2       -2.00000       20.03660       18.37494       66.43214
      4675         2       -2.00000       16.93006       12.52200       66.44083
      4676         2       -2.00000        4.17195       25.28011       66.44083
      4677         2       -2.00000        4.83606        3.89906       66.43214
      4678         2       -2.00000       17.59417       16.65716       66.43214
      4679         2       -2.00000       22.76824        9.41734       66.43530
      4680         2       -2.00000       10.01014       22.17545       66.43530
      4681         2       -2.00000        5.56072        8.05927       66.43214
      4682         2       -2.00000       18.31883       20.81738       66.43214
      4683         2       -2.00000        0.71170        4.61655       66.43677
      4684         2       -2.00000       13.46980       17.37465       66.43677
      4685         2       -2.00000       14.51829       10.79091       66.43530
      4686         2       -2.00000        1.76018       23.54901       66.43530
      4687         2       -2.00000       22.11148        5.27703       66.43750
      4688         2       -2.00000        9.35338       18.03514       66.43750
      4689         2       -2.00000        3.11826        6.34149       66.43214
      4690         2       -2.00000       15.87637       19.09960       66.43214
      4691         2       -2.00000        0.04075        0.45962       66.43579
      4692         2       -2.00000       12.79885       13.21773       66.43579
      4693         2       -2.00000       23.83556        2.89277       66.43693
      4694         2       -2.00000       11.07745       15.65088       66.43693
      4695         2       -2.00000        9.68509        7.34175       66.43677
      4696         2       -2.00000       22.44319       20.09986       66.43677
      4697         2       -2.00000        6.22481       12.19443       66.44083
      4698         2       -2.00000       18.98291       24.95253       66.44083
      4699         2       -2.00000       21.39468        1.16742       66.43530
      4700         2       -2.00000        8.63657       13.92552       66.43530
      4701         2       -2.00000        2.44198        2.18028       66.43254
      4702         2       -2.00000       15.20008       14.93839       66.43254
      4703         2       -2.00000       17.25437        1.82418       66.43750
      4704         2       -2.00000        4.49626       14.58228       66.43750
      4705         2       -2.00000        1.39949        8.73558       66.43254
      4706         2       -2.00000       14.15759       21.49368       66.43254
      4707         2       -2.00000       15.52595        4.26156       66.43311
      4708         2       -2.00000        2.76785       17.01967       66.43311
      4709         2       -2.00000       10.35601       11.49870       66.43579
      4710         2       -2.00000       23.11411       24.25681       66.43579
      4711         2       -2.00000       14.87011        0.10010       66.43693
      4712         2       -2.00000        2.11200       12.85821       66.43693
      4713         2       -2.00000       13.80149        6.68129       66.43750
      4714         2       -2.00000        1.04338       19.43940       66.43750
      4715         2       -2.00000        8.99727        3.22275       66.43254
      4716         2       -2.00000       21.75538       15.98085       66.43254
      4717         2       -2.00000       16.23890        8.40968       66.43311
      4718         2       -2.00000        3.48079       21.16779       66.43311
      4719         2       -2.00000       25.19504       11.13678       66.43579
      4720         2       -2.00000       12.43693       23.89489       66.43579
      4721         2       -2.00000       17.95650        5.97916       66.43189
      4722         2       -2.00000        5.19839       18.73727       66.43189
      4723         2       -2.00000       11.41366        4.95272       66.44083
      4724         2       -2.00000       24.17176       17.71083       66.44083
      4725         2       -2.00000       12.07741        9.06555       66.43693
      4726         2       -2.00000       24.83552       21.82366       66.43693
      4727         2       -2.00000        3.83578       10.46586       66.43677
      4728         2       -2.00000       16.59388       23.22396       66.43677
      4729         2       -2.00000       13.14475        2.54096       66.43530
      4730         2       -2.00000        0.38665       15.29906       66.43530
      4731         2       -2.00000       19.67410        3.54862       66.43311
      4732         2       -2.00000        6.91599       16.30672       66.43311
      4733         2       -2.00000        7.95481        9.77804       66.43254
      4734         2       -2.00000       20.71291       22.53615       66.43254
      4735         2       -2.00000       24.49931        7.00560       66.44083
      4736         2       -2.00000       11.74121       19.76371       66.44083
      4737         2       -2.00000       20.71488        9.77393       68.54948
      4738         2       -2.00000        7.95677       22.53204       68.54948
      4739         2       -2.00000        2.78081        4.25804       68.54550
      4740         2       -2.00000       15.53891       17.01615       68.54550
      4741         2       -2.00000       18.98947       12.18909       68.55817
      4742         2       -2.00000        6.23136       24.94720       68.55817
      4743         2       -2.00000        5.19839        5.97916       68.53884
      4744         2       -2.00000       17.95650       18.73727       68.53884
      4745         2       -2.00000        8.64415        1.15703       68.54818
      4746         2       -2.00000       21.40226       13.91514       68.54818
      4747         2       -2.00000        7.61598        7.70028       68.54550
      4748         2       -2.00000       20.37408       20.45839       68.54550
      4749         2       -2.00000       16.58214       10.46203       68.55378
      4750         2       -2.00000        3.82404       23.22013       68.55378
      4751         2       -2.00000        1.05747        6.67320       68.55273
      4752         2       -2.00000       13.81557       19.43131       68.55273
      4753         2       -2.00000       12.43808       11.14750       68.54274
      4754         2       -2.00000       25.19619       23.90560       68.54274
      4755         2       -2.00000       11.06523        2.87968       68.54924
      4756         2       -2.00000       23.82334       15.63779       68.54924
      4757         2       -2.00000       19.33083        1.49630       68.55378
      4758         2       -2.00000        6.57272       14.25440       68.55378
      4759         2       -2.00000        4.50435        1.83824       68.55273
      4760         2       -2.00000       17.26246       14.59634       68.55273
      4761         2       -2.00000       18.30673        8.05026       68.54355
      4762         2       -2.00000        5.54863       20.80837       68.54355
      4763         2       -2.00000       17.60626        3.90806       68.54355
      4764         2       -2.00000        4.84816       16.66617       68.54355
      4765         2       -2.00000       20.02760        5.62893       68.54355
      4766         2       -2.00000        7.26949       18.38703       68.54355
      4767         2       -2.00000        6.91951        3.56158       68.54550
      4768         2       -2.00000       19.67762       16.31968       68.54550
      4769         2       -2.00000       24.16640        4.94616       68.55817
      4770         2       -2.00000       11.40830       17.70427       68.55817
      4771         2       -2.00000       21.75127        3.22076       68.54948
      4772         2       -2.00000        8.99316       15.97886       68.54948
      4773         2       -2.00000        5.89243       10.12006       68.55273
      4774         2       -2.00000       18.65054       22.87817       68.55273
      4775         2       -2.00000       11.74657        7.01214       68.55817
      4776         2       -2.00000       24.50467       19.77024       68.55817
      4777         2       -2.00000        3.47725        8.39675       68.54550
      4778         2       -2.00000       16.23535       21.15485       68.54550
      4779         2       -2.00000       15.19809        2.18439       68.54948
      4780         2       -2.00000        2.43999       14.94250       68.54948
      4781         2       -2.00000       24.84776        9.07864       68.54924
      4782         2       -2.00000       12.08966       21.83675       68.54924
      4783         2       -2.00000       12.78814        0.46075       68.54274
      4784         2       -2.00000        0.03003       13.21885       68.54274
      4785         2       -2.00000       13.47361        4.60481       68.55378
      4786         2       -2.00000        0.71550       17.36291       68.55378
      4787         2       -2.00000        2.09891        0.11232       68.54924
      4788         2       -2.00000       14.85702       12.87043       68.54924
      4789         2       -2.00000        8.29787       11.84600       68.54924
      4790         2       -2.00000       21.05598       24.60411       68.54924
      4791         2       -2.00000       15.88540        6.32940       68.54355
      4792         2       -2.00000        3.12729       19.08750       68.54355
      4793         2       -2.00000       22.43936        7.35352       68.55378
      4794         2       -2.00000        9.68126       20.11162       68.55378
      4795         2       -2.00000       23.47491        0.81083       68.54274
      4796         2       -2.00000       10.71681       13.56893       68.54274
      4797         2       -2.00000       23.12483       11.49758       68.54274
      4798         2       -2.00000       10.36673       24.25568       68.54274
      4799         2       -2.00000        4.16539       12.52734       68.55817
      4800         2       -2.00000       16.92350       25.28544       68.55817
      4801         2       -2.00000        1.75261       10.80127       68.54818
      4802         2       -2.00000       14.51071       23.55937       68.54818
      4803         2       -2.00000       14.16173        8.73754       68.54948
      4804         2       -2.00000        1.40362       21.49565       68.54948
      4805         2       -2.00000        9.33929        5.28512       68.55273
      4806         2       -2.00000       22.09740       18.04323       68.55273
      4807         2       -2.00000       10.02050        9.42495       68.54818
      4808         2       -2.00000       22.77860       22.18305       68.54818
      4809         2       -2.00000        0.37626        2.53338       68.54818
      4810         2       -2.00000       13.13437       15.29148       68.54818
      4811         2       -2.00000        6.57675        1.49788       70.66463
      4812         2       -2.00000       19.33486       14.25598       70.66463
      4813         2       -2.00000        3.13041        6.32534       70.65960
      4814         2       -2.00000       15.88851       19.08345       70.65960
      4815         2       -2.00000       19.67920        3.56548       70.66122
      4816         2       -2.00000        6.92109       16.32359       70.66122
      4817         2       -2.00000       18.64758       10.11644       70.66463
      4818         2       -2.00000        5.88947       22.87454       70.66463
      4819         2       -2.00000       16.23377        8.39284       70.66122
      4820         2       -2.00000        3.47567       21.15095       70.66122
      4821         2       -2.00000       10.37025       11.49704       70.65903
      4822         2       -2.00000       23.12835       24.25515       70.65903
      4823         2       -2.00000       14.50791       10.80550       70.66211
      4824         2       -2.00000        1.74980       23.56361       70.66211
      4825         2       -2.00000       16.92159       12.53014       70.66682
      4826         2       -2.00000        4.16348       25.28825       70.66682
      4827         2       -2.00000       21.40506        1.15282       70.66211
      4828         2       -2.00000        8.64696       13.91093       70.66211
      4829         2       -2.00000       22.78281        9.42776       70.66211
      4830         2       -2.00000       10.02471       22.18586       70.66211
      4831         2       -2.00000        4.85221        3.91120       70.65960
      4832         2       -2.00000       17.61032       16.66931       70.65960
      4833         2       -2.00000       12.09313        9.08308       70.66268
      4834         2       -2.00000       24.85123       21.84119       70.66268
      4835         2       -2.00000        7.26635        5.63298       70.65960
      4836         2       -2.00000       20.02446       18.39109       70.65960
      4837         2       -2.00000       21.06039       11.84251       70.66268
      4838         2       -2.00000        8.30229       24.60061       70.66268
      4839         2       -2.00000        2.43953        2.18623       70.66260
      4840         2       -2.00000       15.19763       14.94433       70.66260
      4841         2       -2.00000        7.95723        9.77210       70.66260
      4842         2       -2.00000       20.71534       22.53020       70.66260
      4843         2       -2.00000        8.99133        3.22030       70.66260
      4844         2       -2.00000       21.74943       15.97840       70.66260
      4845         2       -2.00000       10.71627        0.80731       70.65903
      4846         2       -2.00000       23.47438       13.56541       70.65903
      4847         2       -2.00000        0.02654        0.46128       70.65903
      4848         2       -2.00000       12.78464       13.21939       70.65903
      4849         2       -2.00000        5.54455        8.04712       70.65960
      4850         2       -2.00000       18.30265       20.80523       70.65960
      4851         2       -2.00000       23.81984        2.87524       70.66268
      4852         2       -2.00000       11.06174       15.63335       70.66268
      4853         2       -2.00000        3.82001       10.46045       70.66463
      4854         2       -2.00000       16.57811       23.21855       70.66463
      4855         2       -2.00000       22.09377        5.28808       70.66463
      4856         2       -2.00000        9.33567       18.04619       70.66463
      4857         2       -2.00000       20.37018        7.70186       70.66122
      4858         2       -2.00000        7.61207       20.45997       70.66122
      4859         2       -2.00000       15.54282        4.25646       70.66122
      4860         2       -2.00000        2.78471       17.01457       70.66122
      4861         2       -2.00000        9.67968        7.35755       70.66463
      4862         2       -2.00000       22.43778       20.11565       70.66463
      4863         2       -2.00000       17.95650        5.97916       70.65765
      4864         2       -2.00000        5.19839       18.73727       70.65765
      4865         2       -2.00000       24.50745        7.01407       70.66682
      4866         2       -2.00000       11.74935       19.77218       70.66682
      4867         2       -2.00000       13.81922        6.67024       70.66463
      4868         2       -2.00000        1.06112       19.42835       70.66463
      4869         2       -2.00000        6.23328       12.18629       70.66682
      4870         2       -2.00000       18.99138       24.94439       70.66682
      4871         2       -2.00000       13.13016        2.53057       70.66211
      4872         2       -2.00000        0.37205       15.28868       70.66211
      4873         2       -2.00000        1.40543        8.73800       70.66260
      4874         2       -2.00000       14.16354       21.49611       70.66260
      4875         2       -2.00000       25.19670       11.15102       70.65903
      4876         2       -2.00000       12.43859       23.90912       70.65903
      4877         2       -2.00000        0.71711        4.60078       70.66463
      4878         2       -2.00000       13.47521       17.35888       70.66463
      4879         2       -2.00000       11.40552        4.94425       70.66682
      4880         2       -2.00000       24.16362       17.70236       70.66682
      4881         2       -2.00000       14.85258        0.11582       70.66268
      4882         2       -2.00000        2.09447       12.87392       70.66268
      4883         2       -2.00000       17.26539        1.84189       70.66463
      4884         2       -2.00000        4.50729       14.59999       70.66463
      4885         2       -2.00000        4.50838        1.84230       72.77645
      4886         2       -2.00000       17.26649       14.60040       72.77645
      4887         2       -2.00000        6.92191        3.56604       72.77548
      4888         2       -2.00000       19.68002       16.32415       72.77548
      4889         2       -2.00000        5.19839        5.97916       72.77458
      4890         2       -2.00000       17.95650       18.73727       72.77458
      4891         2       -2.00000        5.88838       10.11603       72.77645
      4892         2       -2.00000       18.64648       22.87413       72.77645
      4893         2       -2.00000       10.02563        9.42786       72.77580
      4894         2       -2.00000       22.78373       22.18596       72.77580
      4895         2       -2.00000       17.61149        3.91112       72.77532
      4896         2       -2.00000        4.85339       16.66923       72.77532
      4897         2       -2.00000       20.02454        5.63416       72.77532
      4898         2       -2.00000        7.26643       18.39226       72.77532
      4899         2       -2.00000       12.43905       11.15173       72.77499
      4900         2       -2.00000       25.19716       23.90984       72.77499
      4901         2       -2.00000       21.74928        3.22032       72.77596
      4902         2       -2.00000        8.99117       15.97843       72.77596
      4903         2       -2.00000        3.47485        8.39228       72.77548
      4904         2       -2.00000       16.23295       21.15039       72.77548
      4905         2       -2.00000        7.61151        7.70268       72.77548
      4906         2       -2.00000       20.36962       20.46079       72.77548
      4907         2       -2.00000       14.16372        8.73800       72.77596
      4908         2       -2.00000        1.40561       21.49611       72.77596
      4909         2       -2.00000       18.99141       12.18588       72.77702
      4910         2       -2.00000        6.23330       24.94398       72.77702
      4911         2       -2.00000        2.09422        0.11717       72.77596
      4912         2       -2.00000       14.85232       12.87528       72.77596
      4913         2       -2.00000       20.71531        9.77194       72.77596
      4914         2       -2.00000        7.95720       22.53005       72.77596
      4915         2       -2.00000       11.74976        7.01407       72.77702
      4916         2       -2.00000       24.50786       19.77218       72.77702
      4917         2       -2.00000       15.88843        6.32417       72.77532
      4918         2       -2.00000        3.13033       19.08227       72.77532
      4919         2       -2.00000       24.16321        4.94425       72.77702
      4920         2       -2.00000       11.40511       17.70236       72.77702
      4921         2       -2.00000        8.30257       11.84115       72.77596
      4922         2       -2.00000       21.06067       24.59926       72.77596
      4923         2       -2.00000       11.06036        2.87499       72.77596
      4924         2       -2.00000       23.81846       15.63309       72.77596
      4925         2       -2.00000        8.64709        1.15193       72.77580
      4926         2       -2.00000       21.40519       13.91003       72.77580
      4927         2       -2.00000       23.12904       11.49661       72.77499
      4928         2       -2.00000       10.37094       24.25472       72.77499
      4929         2       -2.00000       23.47392        0.80659       72.77499
      4930         2       -2.00000       10.71581       13.56470       72.77499
      4931         2       -2.00000       16.57712       10.46106       72.77653
[truncated: 56,134 more chars]
