# Supplementary material for: Quantitative prediction of grain boundary thermal conductivities from local atomic environments
Source: Nat Commun. 2020 Apr 15;11:1854. doi: 10.1038/s41467-020-15619-9 (PMC7160158; doi:10.1038/s41467-020-15619-9)
Supplement: Supplementary file 4 — Supplementary Data 1 [file 41467_2020_15619_MOESM4_ESM.zip › MgO_GBs/twist/001/s41.lmp]

LAMMPS data file

      6232          atoms
         0          bonds
         0         angles
         0      dihedrals
         0      impropers
         2     atom types
         0     bond types
         0    angle types
         0 dihedral types
         0 improper types

      0.0000000     27.0163450 xlo xhi
      0.0000000     27.0163450 ylo yhi
      0.0000000     80.0892800 zlo zhi
      0.0000000      0.0000000      0.0000000 xy xz yz

Masses

1                24.30500 # Mg
2                15.99940 # O

Atoms

         1         1        2.00000       17.03499        4.96034        4.24177
         2         1        2.00000        3.52682       18.46851        4.24177
         3         1        2.00000        7.80932        2.98433        4.24169
         4         1        2.00000       21.31749       16.49251        4.24169
         5         1        2.00000       11.76189       11.55238        4.24161
         6         1        2.00000       25.27006       25.06055        4.24161
         7         1        2.00000       11.43367        8.58671        4.24145
         8         1        2.00000       24.94184       22.09489        4.24145
         9         1        2.00000       26.91728       12.86999        4.24177
        10         1        2.00000       13.40910       26.37816        4.24177
        11         1        2.00000        8.13951        5.94949        4.24145
        12         1        2.00000       21.64768       19.45766        4.24145
        13         1        2.00000       17.36378        7.92568        4.24161
        14         1        2.00000        3.85561       21.43385        4.24161
        15         1        2.00000        4.84408        3.31288        4.24185
        16         1        2.00000       18.35226       16.82105        4.24185
        17         1        2.00000        8.79641       11.88087        4.24145
        18         1        2.00000       22.30459       25.38904        4.24145
        19         1        2.00000       23.95221       13.19954        4.24161
        20         1        2.00000       10.44403       26.70771        4.24161
        21         1        2.00000        5.83078       12.20909        4.24161
        22         1        2.00000       19.33895       25.71726        4.24161
        23         1        2.00000        7.47845        0.01934        4.24161
        24         1        2.00000       20.98662       13.52752        4.24161
        25         1        2.00000       20.00004        4.63082        4.24161
        26         1        2.00000        6.49187       18.13899        4.24161
        27         1        2.00000       10.77479        2.65633        4.24177
        28         1        2.00000       24.28297       16.16450        4.24177
        29         1        2.00000        5.50226        9.24362        4.24145
        30         1        2.00000       19.01043       22.75179        4.24145
        31         1        2.00000        5.17404        6.27798        4.24161
        32         1        2.00000       18.68221       19.78615        4.24161
        33         1        2.00000       20.65726       10.56218        4.24137
        34         1        2.00000        7.14909       24.07035        4.24137
        35         1        2.00000        1.54836        0.67879        4.24193
        36         1        2.00000       15.05653       14.18696        4.24193
        37         1        2.00000       26.58846        9.90468        4.24161
        38         1        2.00000       13.08029       23.41285        4.24161
        39         1        2.00000       22.63475        1.33785        4.24169
        40         1        2.00000        9.12658       14.84602        4.24169
        41         1        2.00000       16.70437        1.99556        4.24193
        42         1        2.00000        3.19620       15.50373        4.24193
        43         1        2.00000       23.62312       10.23403        4.24137
        44         1        2.00000       10.11495       23.74221        4.24137
        45         1        2.00000       22.96565        4.30284        4.24161
        46         1        2.00000        9.45748       17.81101        4.24161
        47         1        2.00000       14.39879        8.25655        4.24169
        48         1        2.00000        0.89062       21.76472        4.24169
        49         1        2.00000        2.20913        6.60833        4.24177
        50         1        2.00000       15.71730       20.11651        4.24177
        51         1        2.00000       23.29501        7.26818        4.24137
        52         1        2.00000        9.78683       20.77635        4.24137
        53         1        2.00000        8.46795        8.91518        4.24137
        54         1        2.00000       21.97612       22.42335        4.24137
        55         1        2.00000       17.69179       10.89126        4.24161
        56         1        2.00000        4.18362       24.39943        4.24161
        57         1        2.00000       26.26048        6.93909        4.24161
        58         1        2.00000       12.75231       20.44727        4.24161
        59         1        2.00000       25.60001        1.00928        4.24185
        60         1        2.00000       12.09184       14.51745        4.24185
        61         1        2.00000        2.86568       12.53904        4.24185
        62         1        2.00000       16.37385       26.04721        4.24185
        63         1        2.00000       19.66930        1.66585        4.24177
        64         1        2.00000        6.16113       15.17403        4.24177
        65         1        2.00000       11.10515        5.62126        4.24161
        66         1        2.00000       24.61332       19.12944        4.24161
        67         1        2.00000       14.07025        5.29129        4.24185
        68         1        2.00000        0.56208       18.79946        4.24185
        69         1        2.00000        2.53710        9.57381        4.24169
        70         1        2.00000       16.04528       23.08198        4.24169
        71         1        2.00000       13.73973        2.32659        4.24193
        72         1        2.00000        0.23156       15.83477        4.24193
        73         1        2.00000       20.32915        7.59629        4.24137
        74         1        2.00000        6.82098       21.10447        4.24137
        75         1        2.00000        1.87939        3.64340        4.24193
        76         1        2.00000       15.38756       17.15157        4.24193
        77         1        2.00000       25.93096        3.97405        4.24177
        78         1        2.00000       12.42279       17.48222        4.24177
        79         1        2.00000        4.51313        0.34813        4.24177
        80         1        2.00000       18.02131       13.85631        4.24177
        81         1        2.00000       14.72680       11.22202        4.24177
        82         1        2.00000        1.21863       24.73019        4.24177
        83         1        2.00000       13.40773       12.87134        6.34499
        84         1        2.00000       26.91590       26.37952        6.34499
        85         1        2.00000       24.28361        2.65752        6.34467
        86         1        2.00000       10.77544       16.16569        6.34467
        87         1        2.00000        9.45880        4.30341        6.34419
        88         1        2.00000       22.96697       17.81158        6.34419
        89         1        2.00000       18.68318        6.27611        6.34411
        90         1        2.00000        5.17501       19.78429        6.34411
        91         1        2.00000        4.18221       10.89021        6.34427
        92         1        2.00000       17.69038       24.39838        6.34427
        93         1        2.00000       22.30329       11.88157        6.34355
        94         1        2.00000        8.79512       25.38974        6.34355
        95         1        2.00000        6.82152        7.59513        6.34339
        96         1        2.00000       20.32969       21.10330        6.34339
        97         1        2.00000       12.42414        3.97540        6.34499
        98         1        2.00000       25.93231       17.48357        6.34499
        99         1        2.00000        9.78802        7.26875        6.34339
       100         1        2.00000       23.29619       20.77692        6.34339
       101         1        2.00000        6.49292        4.62941        6.34427
       102         1        2.00000       20.00109       18.13759        6.34427
       103         1        2.00000       19.33706       12.20812        6.34411
       104         1        2.00000        5.82888       25.71629        6.34411
       105         1        2.00000       25.26909       11.55424        6.34411
       106         1        2.00000       11.76092       25.06241        6.34411
       107         1        2.00000        3.52820        4.95899        6.34499
       108         1        2.00000       17.03637       18.46716        6.34499
       109         1        2.00000       24.94252        8.58801        6.34355
       110         1        2.00000       11.43434       22.09618        6.34355
       111         1        2.00000       20.98530        0.01878        6.34419
       112         1        2.00000        7.47712       13.52695        6.34419
       113         1        2.00000       19.00973        9.24235        6.34355
       114         1        2.00000        5.50155       22.75052        6.34355
       115         1        2.00000       21.64898        5.94878        6.34355
       116         1        2.00000        8.14081       19.45696        6.34355
       117         1        2.00000       15.71846        6.60768        6.34467
       118         1        2.00000        2.21029       20.11586        6.34467
       119         1        2.00000       12.75371        6.94012        6.34427
       120         1        2.00000       26.26189       20.44829        6.34427
       121         1        2.00000       18.01996        0.34675        6.34499
       122         1        2.00000        4.51178       13.85493        6.34499
       123         1        2.00000       15.05561        0.67908        6.34539
       124         1        2.00000        1.54744       14.18726        6.34539
       125         1        2.00000        0.89140        8.25695        6.34427
       126         1        2.00000       14.39958       21.76512        6.34427
       127         1        2.00000        3.19587        1.99464        6.34539
       128         1        2.00000       16.70404       15.50282        6.34539
       129         1        2.00000       21.97612        8.91518        6.34283
       130         1        2.00000        8.46795       22.42335        6.34283
       131         1        2.00000       18.35266        3.31107        6.34491
       132         1        2.00000        4.84449       16.81924        6.34491
       133         1        2.00000       16.04452        9.57340        6.34427
       134         1        2.00000        2.53635       23.08158        6.34427
       135         1        2.00000        3.85621        7.92433        6.34419
       136         1        2.00000       17.36438       21.43250        6.34419
       137         1        2.00000       21.31790        2.98358        6.34427
       138         1        2.00000        7.80972       16.49175        6.34427
       139         1        2.00000       12.09144        1.01111        6.34491
       140         1        2.00000       25.59961       14.51929        6.34491
       141         1        2.00000        9.12618        1.33861        6.34427
       142         1        2.00000       22.63435       14.84678        6.34427
       143         1        2.00000        0.23188        2.32751        6.34539
       144         1        2.00000       13.74005       15.83568        6.34539
       145         1        2.00000       10.11441       10.23522        6.34339
       146         1        2.00000       23.62258       23.74340        6.34339
       147         1        2.00000       10.44301       13.20092        6.34427
       148         1        2.00000       23.95118       26.70909        6.34427
       149         1        2.00000        7.14790       10.56161        6.34339
       150         1        2.00000       20.65608       24.06978        6.34339
       151         1        2.00000       24.61521        5.62221        6.34411
       152         1        2.00000       11.10704       19.13038        6.34411
       153         1        2.00000        6.16048        1.66467        6.34467
       154         1        2.00000       19.66866       15.17284        6.34467
       155         1        2.00000       13.07972        9.90600        6.34419
       156         1        2.00000       26.58789       23.41417        6.34419
       157         1        2.00000        0.56389        5.29172        6.34491
       158         1        2.00000       14.07206       18.79989        6.34491
       159         1        2.00000        1.21746       11.22264        6.34467
       160         1        2.00000       14.72564       24.73082        6.34467
       161         1        2.00000       16.37204       12.53864        6.34491
       162         1        2.00000        2.86387       26.04681        6.34491
       163         1        2.00000       15.38848        3.64310        6.34539
       164         1        2.00000        1.88031       17.15127        6.34539
       165         1        2.00000       20.65351       10.56001        8.44405
       166         1        2.00000        7.14534       24.06819        8.44405
       167         1        2.00000       23.29876        7.27034        8.44405
       168         1        2.00000        9.79059       20.77851        8.44405
       169         1        2.00000        2.86022       12.53715        8.44878
       170         1        2.00000       16.36839       26.04532        8.44878
       171         1        2.00000       11.43518        8.59112        8.44533
       172         1        2.00000       24.94335       22.09929        8.44533
       173         1        2.00000        8.79201       11.88241        8.44533
       174         1        2.00000       22.30018       25.39058        8.44533
       175         1        2.00000       14.72207       11.22359        8.44790
       176         1        2.00000        1.21390       24.73176        8.44790
       177         1        2.00000       22.96978        4.30433        8.44638
       178         1        2.00000        9.46161       17.81250        8.44638
       179         1        2.00000       17.36530        7.92152        8.44638
       180         1        2.00000        3.85712       21.42969        8.44638
       181         1        2.00000        4.84598        3.30745        8.44878
       182         1        2.00000       18.35415       16.81562        8.44878
       183         1        2.00000       11.11058        5.62537        8.44702
       184         1        2.00000       24.61875       19.13354        8.44702
       185         1        2.00000        4.50868        0.34378        8.44870
       186         1        2.00000       18.01685       13.85196        8.44870
       187         1        2.00000       20.00385        4.62571        8.44678
       188         1        2.00000        6.49567       18.13388        8.44678
       189         1        2.00000        7.47431        0.01783        8.44638
       190         1        2.00000       20.98249       13.52600        8.44638
       191         1        2.00000       14.07570        5.29320        8.44878
       192         1        2.00000        0.56753       18.80138        8.44878
       193         1        2.00000       23.62098       10.23779        8.44405
       194         1        2.00000       10.11281       23.74596        8.44405
       195         1        2.00000       17.68668       10.88748        8.44678
       196         1        2.00000        4.17851       24.39565        8.44678
       197         1        2.00000       11.75776       11.55781        8.44702
       198         1        2.00000       25.26593       25.06598        8.44702
       199         1        2.00000       25.93542        3.97840        8.44870
       200         1        2.00000       12.42725       17.48657        8.44870
       201         1        2.00000        8.14392        5.94795        8.44533
       202         1        2.00000       21.65209       19.45612        8.44533
       203         1        2.00000        7.81094        2.98255        8.44678
       204         1        2.00000       21.31911       16.49072        8.44678
       205         1        2.00000       10.77639        2.66106        8.44790
       206         1        2.00000       24.28456       16.16923        8.44790
       207         1        2.00000       14.40060        8.25814        8.44678
       208         1        2.00000        0.89243       21.76631        8.44678
       209         1        2.00000       25.59812        1.01473        8.44878
       210         1        2.00000       12.08995       14.52291        8.44878
       211         1        2.00000        1.88274        3.64259        8.44974
       212         1        2.00000       15.39091       17.15076        8.44974
       213         1        2.00000       22.63316        1.33963        8.44678
       214         1        2.00000        9.12499       14.84780        8.44678
       215         1        2.00000        5.82535       12.20499        8.44702
       216         1        2.00000       19.33352       25.71316        8.44702
       217         1        2.00000        1.54498        0.67960        8.44974
       218         1        2.00000       15.05316       14.18777        8.44974
       219         1        2.00000       26.58697        9.90881        8.44638
       220         1        2.00000       13.07880       23.41698        8.44638
       221         1        2.00000       19.66771        1.66113        8.44790
       222         1        2.00000        6.15954       15.16930        8.44790
       223         1        2.00000        8.46795        8.91518        8.44293
       224         1        2.00000       21.97612       22.42335        8.44293
       225         1        2.00000       23.94842       13.20464        8.44678
       226         1        2.00000       10.44025       26.71282        8.44678
       227         1        2.00000        2.21385        6.60674        8.44790
       228         1        2.00000       15.72203       20.11491        8.44790
       229         1        2.00000       26.26559        6.94288        8.44678
       230         1        2.00000       12.75742       20.45105        8.44678
       231         1        2.00000       20.33129        7.59254        8.44405
       232         1        2.00000        6.82311       21.10071        8.44405
       233         1        2.00000        5.50072        9.23921        8.44533
       234         1        2.00000       19.00889       22.74738        8.44533
       235         1        2.00000        5.17817        6.27255        8.44702
       236         1        2.00000       18.68634       19.78072        8.44702
       237         1        2.00000       26.91290       12.87445        8.44870
       238         1        2.00000       13.40473       26.38262        8.44870
       239         1        2.00000       17.03937        4.95588        8.44870
       240         1        2.00000        3.53120       18.46405        8.44870
       241         1        2.00000       16.70356        1.99221        8.44974
       242         1        2.00000        3.19539       15.50038        8.44974
       243         1        2.00000        2.53532        9.57222        8.44678
       244         1        2.00000       16.04349       23.08039        8.44678
       245         1        2.00000       13.74054        2.32997        8.44974
       246         1        2.00000        0.23237       15.83814        8.44974
       247         1        2.00000       19.32558       12.19758       10.54848
       248         1        2.00000        5.81740       25.70576       10.54848
       249         1        2.00000       20.97698        0.01402       10.54920
       250         1        2.00000        7.46880       13.52219       10.54920
       251         1        2.00000       21.65927        5.94562       10.54536
       252         1        2.00000        8.15110       19.45379       10.54536
       253         1        2.00000       18.69372        6.26460       10.54848
       254         1        2.00000        5.18554       19.77278       10.54848
       255         1        2.00000       24.28575        2.66792       10.55144
       256         1        2.00000       10.77758       16.17609       10.55144
       257         1        2.00000        3.19447        1.98703       10.55537
       258         1        2.00000       16.70264       15.49520       10.55537
       259         1        2.00000       19.00657        9.23203       10.54536
       260         1        2.00000        5.49839       22.74020       10.54536
       261         1        2.00000       10.43250       13.21156       10.54976
       262         1        2.00000       23.94067       26.71973       10.54976
       263         1        2.00000       24.62670        5.63275       10.54848
       264         1        2.00000       11.11852       19.14092       10.54848
       265         1        2.00000       21.97612        8.91518       10.53983
       266         1        2.00000        8.46795       22.42335       10.53983
       267         1        2.00000        6.15835        1.65426       10.55144
       268         1        2.00000       19.66652       15.16244       10.55144
       269         1        2.00000       25.25855       11.56575       10.54848
       270         1        2.00000       11.75038       25.07392       10.54848
       271         1        2.00000        0.89624        8.26122       10.54968
       272         1        2.00000       14.40441       21.76939       10.54968
       273         1        2.00000       15.72886        6.60555       10.55144
       274         1        2.00000        2.22069       20.11372       10.55144
       275         1        2.00000       24.94568        8.59833       10.54536
       276         1        2.00000       11.43750       22.10650       10.54536
       277         1        2.00000       22.29300       11.88473       10.54536
       278         1        2.00000        8.78482       25.39291       10.54536
       279         1        2.00000        7.14107       10.55458       10.54423
       280         1        2.00000       20.64924       24.06276       10.54423
       281         1        2.00000       16.35899       12.53318       10.55304
       282         1        2.00000        2.85082       26.04135       10.55304
       283         1        2.00000       10.10735       10.24206       10.54423
       284         1        2.00000       23.61553       23.75023       10.54423
       285         1        2.00000        0.57693        5.29715       10.55304
       286         1        2.00000       14.08511       18.80532       10.55304
       287         1        2.00000       16.03969        9.56914       10.54968
       288         1        2.00000        2.53151       23.07731       10.54968
       289         1        2.00000        9.46712        4.30813       10.54920
       290         1        2.00000       22.97529       17.81631       10.54920
       291         1        2.00000        3.86093        7.91601       10.54920
       292         1        2.00000       17.36911       21.42418       10.54920
       293         1        2.00000       13.39641       12.88047       10.55344
       294         1        2.00000       26.90458       26.38865       10.55344
       295         1        2.00000        6.50343        4.61880       10.54976
       296         1        2.00000       20.01160       18.12697       10.54976
       297         1        2.00000        3.53949        4.94988       10.55344
       298         1        2.00000       17.04766       18.45805       10.55344
       299         1        2.00000        9.12193        1.34344       10.54968
       300         1        2.00000       22.63011       14.85161       10.54968
       301         1        2.00000       15.04800        0.68051       10.55537
       302         1        2.00000        1.53982       14.18869       10.55537
       303         1        2.00000       13.07499        9.91432       10.54920
       304         1        2.00000       26.58316       23.42250       10.54920
       305         1        2.00000        4.17157       10.87970       10.54976
       306         1        2.00000       17.67974       24.38787       10.54976
       307         1        2.00000        9.79486        7.27577       10.54423
       308         1        2.00000       23.30303       20.78394       10.54423
       309         1        2.00000        1.20704       11.22481       10.55144
       310         1        2.00000       14.71521       24.73298       10.55144
       311         1        2.00000       18.01082        0.33546       10.55344
       312         1        2.00000        4.50265       13.84363       10.55344
       313         1        2.00000       12.43327        3.98672       10.55344
       314         1        2.00000       25.94145       17.49489       10.55344
       315         1        2.00000       21.32216        2.97871       10.54968
       316         1        2.00000        7.81399       16.48689       10.54968
       317         1        2.00000        6.82857        7.58830       10.54423
       318         1        2.00000       20.33674       21.09647       10.54423
       319         1        2.00000       18.35812        3.29805       10.55304
       320         1        2.00000        4.84995       16.80622       10.55304
       321         1        2.00000       12.08598        1.02414       10.55304
       322         1        2.00000       25.59415       14.53231       10.55304
       323         1        2.00000       15.39610        3.64167       10.55537
       324         1        2.00000        1.88793       17.14984       10.55537
       325         1        2.00000        0.23329        2.33513       10.55537
       326         1        2.00000       13.74146       15.84330       10.55537
       327         1        2.00000       12.76436        6.95066       10.54976
       328         1        2.00000       26.27253       20.45883       10.54976
       329         1        2.00000       23.31370        7.28617       12.63969
       330         1        2.00000        9.80553       20.79435       12.63969
       331         1        2.00000        5.80214       12.17578       12.64730
       332         1        2.00000       19.31031       25.68395       12.64730
       333         1        2.00000        8.76824       11.88441       12.64754
       334         1        2.00000       22.27641       25.39258       12.64754
       335         1        2.00000       20.34714        7.57760       12.63969
       336         1        2.00000        6.83897       21.08577       12.63969
       337         1        2.00000        4.86229        3.27714       12.65803
       338         1        2.00000       18.37047       16.78531       12.65803
       339         1        2.00000       11.72855       11.58099       12.64730
       340         1        2.00000       25.23672       25.08916       12.64730
       341         1        2.00000       17.37510        7.90182       12.65162
       342         1        2.00000        3.86693       21.40999       12.65162
       343         1        2.00000       25.95463        4.00601       12.65683
       344         1        2.00000       12.44646       17.51418       12.65683
       345         1        2.00000       13.74327        2.34845       12.66292
       346         1        2.00000        0.23510       15.85662       12.66292
       347         1        2.00000        4.48947        0.31617       12.65683
       348         1        2.00000       17.99764       13.82434       12.65683
       349         1        2.00000        8.16766        5.94592       12.64754
       350         1        2.00000       21.67583       19.45409       12.64754
       351         1        2.00000       26.57717        9.92853       12.65162
       352         1        2.00000       13.06899       23.43671       12.65162
       353         1        2.00000       25.58180        1.04505       12.65803
       354         1        2.00000       12.07363       14.55322       12.65803
       355         1        2.00000        2.52692        9.56276       12.65699
       356         1        2.00000       16.03509       23.07093       12.65699
       357         1        2.00000        5.20737        6.24937       12.64730
       358         1        2.00000       18.71555       19.75754       12.64730
       359         1        2.00000        8.46795        8.91518       12.64217
       360         1        2.00000       21.97612       22.42335       12.64217
       361         1        2.00000        5.49872        9.21546       12.64754
       362         1        2.00000       19.00689       22.72364       12.64754
       363         1        2.00000       20.02854        4.60259       12.65162
       364         1        2.00000        6.52037       18.11076       12.65162
       365         1        2.00000        7.45462        0.00802       12.65162
       366         1        2.00000       20.96279       13.51620       12.65162
       367         1        2.00000       23.92373       13.22777       12.65162
       368         1        2.00000       10.41556       26.73594       12.65162
       369         1        2.00000        7.82039        2.97412       12.65699
       370         1        2.00000       21.32857       16.48229       12.65699
       371         1        2.00000       22.62370        1.34806       12.65699
       372         1        2.00000        9.11553       14.85623       12.65699
       373         1        2.00000       26.28874        6.96757       12.65162
       374         1        2.00000       12.78057       20.47574       12.65162
       375         1        2.00000       23.60513       10.25273       12.63969
       376         1        2.00000       10.09695       23.76090       12.63969
       377         1        2.00000        1.90125        3.63986       12.66292
       378         1        2.00000       15.40942       17.14803       12.66292
       379         1        2.00000       22.98948        4.31416       12.65162
       380         1        2.00000        9.48131       17.82233       12.65162
       381         1        2.00000       19.66460        1.63681       12.65571
       382         1        2.00000        6.15643       15.14498       12.65571
       383         1        2.00000       10.77949        2.68534       12.65571
       384         1        2.00000       24.28767       16.19352       12.65571
       385         1        2.00000        1.52650        0.68232       12.66292
       386         1        2.00000       15.03468       14.19050       12.66292
       387         1        2.00000       17.06698        4.93667       12.65683
       388         1        2.00000        3.55881       18.44484       12.65683
       389         1        2.00000       17.66353       10.86276       12.65162
       390         1        2.00000        4.15536       24.37093       12.65162
       391         1        2.00000       14.10599        5.30950       12.65803
       392         1        2.00000        0.59782       18.81767       12.65803
       393         1        2.00000       14.69778       11.22672       12.65571
       394         1        2.00000        1.18961       24.73490       12.65571
       395         1        2.00000        2.82991       12.52083       12.65803
       396         1        2.00000       16.33808       26.02901       12.65803
       397         1        2.00000       16.70083        1.97373       12.66292
       398         1        2.00000        3.19266       15.48191       12.66292
       399         1        2.00000       11.43721        8.61489       12.64754
       400         1        2.00000       24.94538       22.12306       12.64754
       401         1        2.00000       20.63857       10.54418       12.63969
       402         1        2.00000        7.13040       24.05235       12.63969
       403         1        2.00000       26.88529       12.89369       12.65683
       404         1        2.00000       13.37712       26.40186       12.65683
       405         1        2.00000        2.23814        6.60363       12.65571
       406         1        2.00000       15.74631       20.11180       12.65571
       407         1        2.00000       11.13379        5.65458       12.64730
       408         1        2.00000       24.64196       19.16275       12.64730
       409         1        2.00000       14.40901        8.26760       12.65699
       410         1        2.00000        0.90083       21.77577       12.65699
       411         1        2.00000       17.96627        0.25887       14.74868
       412         1        2.00000        4.45810       13.76704       14.74868
       413         1        2.00000        9.82887        7.30787       14.74468
       414         1        2.00000       23.33704       20.81604       14.74468
       415         1        2.00000       19.00862        9.17759       14.74388
       416         1        2.00000        5.50045       22.68576       14.74388
       417         1        2.00000       10.37619       13.24995       14.75845
       418         1        2.00000       23.88437       26.75812       14.75845
       419         1        2.00000        3.61608        4.90533       14.74868
       420         1        2.00000       17.12426       18.41350       14.74868
       421         1        2.00000       18.39643        3.22729       14.76238
       422         1        2.00000        4.88826       16.73546       14.76238
       423         1        2.00000        6.55970        4.58041       14.75845
       424         1        2.00000       20.06788       18.08858       14.75845
       425         1        2.00000        3.19298        1.93904       14.77151
       426         1        2.00000       16.70115       15.44722       14.77151
       427         1        2.00000       12.04767        1.09489       14.76238
       428         1        2.00000       25.55584       14.60306       14.76238
       429         1        2.00000       24.67827        5.69583       14.73755
       430         1        2.00000       11.17010       19.20400       14.73755
       431         1        2.00000       18.75677        6.21303       14.73755
       432         1        2.00000        5.24860       19.72120       14.73755
       433         1        2.00000       12.47782        4.06331       14.74868
       434         1        2.00000       25.98600       17.57148       14.74868
       435         1        2.00000       22.23853       11.88271       14.74388
       436         1        2.00000        8.73036       25.39088       14.74388
       437         1        2.00000       19.27400       12.13453       14.73755
       438         1        2.00000        5.76583       25.64270       14.73755
       439         1        2.00000       25.19550       11.61730       14.73755
       440         1        2.00000       11.68732       25.12547       14.73755
       441         1        2.00000       21.97612        8.91518       14.74380
       442         1        2.00000        8.46795       22.42335       14.74380
       443         1        2.00000       24.29726        2.71630       14.76814
       444         1        2.00000       10.78909       16.22448       14.76814
       445         1        2.00000        7.41588       13.48891       14.75397
       446         1        2.00000       20.92405       26.99708       14.75397
       447         1        2.00000       16.02145        9.54701       14.77175
       448         1        2.00000        2.51328       23.05518       14.77175
       449         1        2.00000       15.44408        3.64018       14.77151
       450         1        2.00000        1.93591       17.14835       14.77151
       451         1        2.00000        7.10705       10.52249       14.74468
       452         1        2.00000       20.61523       24.03066       14.74468
       453         1        2.00000        6.86064        7.55426       14.74468
       454         1        2.00000       20.36881       21.06243       14.74468
       455         1        2.00000       10.07529       10.27607       14.74468
       456         1        2.00000       23.58346       23.78424       14.74468
       457         1        2.00000       24.94365        8.65277       14.74388
       458         1        2.00000       11.43548       22.16094       14.74388
       459         1        2.00000       15.77728        6.59404       14.76814
       460         1        2.00000        2.26910       20.10221       14.76814
       461         1        2.00000       15.00002        0.68197       14.77151
       462         1        2.00000        1.49184       14.19015       14.77151
       463         1        2.00000       21.71374        5.94765       14.74388
       464         1        2.00000        8.20557       19.45582       14.74388
       465         1        2.00000        3.89422        7.86311       14.75397
       466         1        2.00000       17.40239       21.37128       14.75397
       467         1        2.00000        4.13320       10.82342       14.75845
       468         1        2.00000       17.64138       24.33160       14.75845
       469         1        2.00000        0.23477        2.38314       14.77151
       470         1        2.00000       13.74294       15.89131       14.77151
       471         1        2.00000        6.14684        1.60585       14.76814
       472         1        2.00000       19.65501       15.11402       14.76814
       473         1        2.00000       16.28826       12.49490       14.76238
       474         1        2.00000        2.78009       26.00307       14.76238
       475         1        2.00000       13.04171        9.96725       14.75397
       476         1        2.00000       26.54988       23.47542       14.75397
       477         1        2.00000       12.80272        7.00693       14.75845
       478         1        2.00000       26.31089       20.51510       14.75845
       479         1        2.00000       13.31984       12.92502       14.74868
       480         1        2.00000       26.82801       26.43320       14.74868
       481         1        2.00000        0.91448        8.28332       14.77175
       482         1        2.00000       14.42265       21.79149       14.77175
       483         1        2.00000        9.09981        1.36168       14.77175
       484         1        2.00000       22.60798       14.86985       14.77175
       485         1        2.00000        1.15865       11.23629       14.76814
       486         1        2.00000       14.66682       24.74446       14.76814
       487         1        2.00000        0.64766        5.33546       14.76238
       488         1        2.00000       14.15584       18.84363       14.76238
       489         1        2.00000       21.34429        2.96051       14.77175
       490         1        2.00000        7.83612       16.46868       14.77175
       491         1        2.00000        9.52005        4.34145       14.75397
       492         1        2.00000       23.02822       17.84962       14.75397
       493         1        2.00000        4.36560        0.15102       16.81314
       494         1        2.00000       17.87377       13.65919       16.81314
       495         1        2.00000       26.72016       13.01753       16.81314
       496         1        2.00000       13.21199       26.52570       16.81314
       497         1        2.00000       17.45237        7.76723       16.83997
       498         1        2.00000        3.94420       21.27540       16.83997
       499         1        2.00000       17.23211        4.81283       16.81314
       500         1        2.00000        3.72393       18.32100       16.81314
       501         1        2.00000       13.76334        2.51012       16.86504
       502         1        2.00000        0.25517       16.01829       16.86504
       503         1        2.00000        5.32514        6.13603       16.85447
       504         1        2.00000       18.83331       19.64421       16.85447
       505         1        2.00000       26.07850        4.17113       16.81314
       506         1        2.00000       12.57033       17.67931       16.81314
       507         1        2.00000       26.49987       10.06310       16.83997
       508         1        2.00000       12.99170       23.57127       16.83997
       509         1        2.00000       25.48603        1.16600       16.88907
       510         1        2.00000       11.97786       14.67417       16.88907
       511         1        2.00000       17.61077       10.72206       16.84926
       512         1        2.00000        4.10259       24.23023       16.84926
       513         1        2.00000       20.41109        7.51757       16.85487
       514         1        2.00000        6.90292       21.02574       16.85487
       515         1        2.00000       20.82820       13.43893       16.83997
       516         1        2.00000        7.32002       26.94710       16.83997
       517         1        2.00000        8.28275        5.95348       16.85719
       518         1        2.00000       21.79092       19.46166       16.85719
       519         1        2.00000        8.65317       11.87687       16.85719
       520         1        2.00000       22.16135       25.38504       16.85719
       521         1        2.00000       16.68076        1.81204       16.86504
       522         1        2.00000        3.17258       15.32021       16.86504
       523         1        2.00000       20.16927        4.54980       16.84926
       524         1        2.00000        6.66110       18.05797       16.84926
       525         1        2.00000        8.46795        8.91518       16.85631
       526         1        2.00000       21.97612       22.42335       16.85631
       527         1        2.00000       23.78300       13.28056       16.84926
       528         1        2.00000       10.27483       26.78873       16.84926
       529         1        2.00000       23.12407        4.39143       16.83997
       530         1        2.00000        9.61590       17.89960       16.83997
       531         1        2.00000       26.34150        7.10830       16.84926
       532         1        2.00000       12.83333       20.61647       16.84926
       533         1        2.00000       11.61079       11.69430       16.85447
       534         1        2.00000       25.11896       25.20247       16.85447
       535         1        2.00000       14.22694        5.40527       16.88907
       536         1        2.00000        0.71877       18.91344       16.88907
       537         1        2.00000       11.42967        8.72995       16.85719
       538         1        2.00000       24.93784       22.23813       16.85719
       539         1        2.00000        5.50626        9.10037       16.85719
       540         1        2.00000       19.01443       22.60855       16.85719
       541         1        2.00000        4.95807        3.15618       16.88907
       542         1        2.00000       18.46624       16.66436       16.88907
       543         1        2.00000       11.24709        5.77234       16.85447
       544         1        2.00000       24.75527       19.28051       16.85447
       545         1        2.00000        1.36484        0.70240       16.86504
       546         1        2.00000       14.87301       14.21057       16.86504
       547         1        2.00000       20.57854       10.48021       16.85487
       548         1        2.00000        7.07037       23.98838       16.85487
       549         1        2.00000        2.70896       12.42509       16.88907
       550         1        2.00000       16.21713       25.93326       16.88907
       551         1        2.00000       23.37373        7.35012       16.85487
       552         1        2.00000        9.86556       20.85829       16.85487
       553         1        2.00000       14.39887        8.36756       16.89547
       554         1        2.00000        0.89070       21.87573       16.89547
       555         1        2.00000        5.68883       12.05799       16.85447
       556         1        2.00000       19.19700       25.56616       16.85447
       557         1        2.00000       22.52377        1.33790       16.89547
       558         1        2.00000        9.01560       14.84608       16.89547
       559         1        2.00000        2.06291        3.61978       16.86504
       560         1        2.00000       15.57109       17.12796       16.86504
       561         1        2.00000       10.86527        2.82345       16.89531
       562         1        2.00000       24.37344       16.33162       16.89531
       563         1        2.00000       14.55968       11.31247       16.89531
       564         1        2.00000        1.05150       24.82065       16.89531
       565         1        2.00000        7.92033        2.98425       16.89547
       566         1        2.00000       21.42850       16.49242       16.89547
       567         1        2.00000       23.54118       10.31279       16.85487
       568         1        2.00000       10.03301       23.82096       16.85487
       569         1        2.00000       19.57883        1.49870       16.89531
       570         1        2.00000        6.07065       15.00688       16.89531
       571         1        2.00000        2.53705        9.46280       16.89547
       572         1        2.00000       16.04522       22.97097       16.89547
       573         1        2.00000        2.37625        6.51788       16.89531
       574         1        2.00000       15.88442       20.02605       16.89531
       575         1        2.00000       14.53412        0.97829       18.93767
       576         1        2.00000        1.02595       14.48646       18.93767
       577         1        2.00000       15.90998        3.34389       18.93767
       578         1        2.00000        2.40181       16.85207       18.93767
       579         1        2.00000        0.53109        2.84901       18.93767
       580         1        2.00000       14.03926       16.35718       18.93767
       581         1        2.00000       13.04417       13.21885       18.93943
       582         1        2.00000       26.55234       26.72703       18.93943
       583         1        2.00000       12.88223        7.29868       18.96138
       584         1        2.00000       26.39040       20.80685       18.96138
       585         1        2.00000       12.77165        4.33899       18.93943
       586         1        2.00000       26.27983       17.84716       18.93943
       587         1        2.00000        6.85148        4.50090       18.96138
       588         1        2.00000       20.35965       18.00907       18.96138
       589         1        2.00000        3.99891        7.57657       18.96474
       590         1        2.00000       17.50708       21.08474       18.96474
       591         1        2.00000        9.80656        4.44611       18.96474
       592         1        2.00000       23.31473       17.95428       18.96474
       593         1        2.00000        3.89176        4.61147       18.93943
       594         1        2.00000       17.39993       18.11965       18.93943
       595         1        2.00000        6.96179        7.46786       18.98076
       596         1        2.00000       20.46996       20.97603       18.98076
       597         1        2.00000        4.16427       13.49137       18.93943
       598         1        2.00000       17.67244       26.99954       18.93943
       599         1        2.00000        5.75070        1.28687       19.00110
       600         1        2.00000       19.25887       14.79504       19.00110
       601         1        2.00000       16.15099        9.12888       19.00839
       602         1        2.00000        2.64282       22.63705       19.00839
       603         1        2.00000        9.97414       10.36247       18.98076
       604         1        2.00000       23.48231       23.87064       18.98076
       605         1        2.00000       24.85217        5.91069       18.99662
       606         1        2.00000       11.34400       19.41886       18.99662
       607         1        2.00000        9.91527        7.40899       18.98076
       608         1        2.00000       23.42344       20.91716       18.98076
       609         1        2.00000       21.76245        3.09005       19.00839
       610         1        2.00000        8.25428       16.59822       19.00839
       611         1        2.00000       10.08445       13.32943       18.96138
       612         1        2.00000       23.59262       26.83760       18.96138
       613         1        2.00000       19.03818        8.98221       18.99397
       614         1        2.00000        5.53000       22.49038       18.99397
       615         1        2.00000       18.97163        6.03915       18.99662
       616         1        2.00000        5.46346       19.54733       18.99662
       617         1        2.00000        4.05369       10.53165       18.96138
       618         1        2.00000       17.56187       24.03982       18.96138
       619         1        2.00000        7.02066       10.42134       18.98076
       620         1        2.00000       20.52883       23.92951       18.98076
       621         1        2.00000       16.20000       12.08614       19.01512
       622         1        2.00000        2.69183       25.59431       19.01512
       623         1        2.00000       24.69340        3.03531       19.00110
       624         1        2.00000       11.18523       16.54349       19.00110
       625         1        2.00000       21.90909        5.97720       18.99397
       626         1        2.00000        8.40092       19.48538       18.99397
       627         1        2.00000        7.12934       13.38425       18.96474
       628         1        2.00000       20.63752       26.89242       18.96474
       629         1        2.00000        2.89667        1.47317       18.93767
       630         1        2.00000       16.40484       14.98135       18.93767
       631         1        2.00000        8.68165        1.23213       19.00839
       632         1        2.00000       22.18982       14.74031       19.00839
       633         1        2.00000       11.63894        1.18313       19.01512
       634         1        2.00000       25.14711       14.69130       19.01512
       635         1        2.00000       24.91410        8.84815       18.99397
       636         1        2.00000       11.40592       22.35632       18.99397
       637         1        2.00000       19.10010       11.91967       18.99662
       638         1        2.00000        5.59192       25.42784       18.99662
       639         1        2.00000       12.93702       10.25378       18.96474
       640         1        2.00000       26.44519       23.76196       18.96474
       641         1        2.00000       21.97612        8.91518       18.99093
       642         1        2.00000        8.46795       22.42335       18.99093
       643         1        2.00000        0.73593        5.74419       19.01512
       644         1        2.00000       14.24410       19.25236       19.01512
       645         1        2.00000       22.04315       11.85312       18.99397
       646         1        2.00000        8.53498       25.36130       18.99397
       647         1        2.00000       24.98061       11.79120       18.99662
       648         1        2.00000       11.47244       25.29938       18.99662
       649         1        2.00000       16.09628        6.19790       19.00110
       650         1        2.00000        2.58811       19.70607       19.00110
       651         1        2.00000        0.83964       11.63245       19.00110
       652         1        2.00000       14.34781       25.14063       19.00110
       653         1        2.00000       18.80516        3.13903       19.01512
       654         1        2.00000        5.29699       16.64720       19.01512
       655         1        2.00000        0.78493        8.70148       19.00839
       656         1        2.00000       14.29311       22.20965       19.00839
       657         1        2.00000        2.64282        8.70148       21.10873
       658         1        2.00000       16.15099       22.20965       21.10873
       659         1        2.00000        8.40092       11.85312       21.12315
       660         1        2.00000       21.90909       25.36130       21.12315
       661         1        2.00000       18.80516        1.18313       21.10208
       662         1        2.00000        5.29699       14.69130       21.10208
       663         1        2.00000       11.47244        6.03915       21.12058
       664         1        2.00000       24.98061       19.54733       21.12058
       665         1        2.00000       24.69340        1.28687       21.11602
       666         1        2.00000       11.18523       14.79504       21.11602
       667         1        2.00000       21.76245        1.23213       21.10873
       668         1        2.00000        8.25428       14.74031       21.10873
       669         1        2.00000       14.34781        6.19790       21.11602
       670         1        2.00000        0.83964       19.70607       21.11602
       671         1        2.00000       11.63894        3.13903       21.10208
       672         1        2.00000       25.14711       16.64720       21.10208
       673         1        2.00000       14.24410       12.08614       21.10208
       674         1        2.00000        0.73593       25.59431       21.10208
       675         1        2.00000        8.46795        8.91518       21.12619
       676         1        2.00000       21.97612       22.42335       21.12619
       677         1        2.00000       14.29311        9.12888       21.10873
       678         1        2.00000        0.78493       22.63705       21.10873
       679         1        2.00000       15.90998        0.97829       21.17945
       680         1        2.00000        2.40181       14.48646       21.17945
       681         1        2.00000        2.69183        5.74419       21.10208
       682         1        2.00000       16.20000       19.25236       21.10208
       683         1        2.00000       23.48231        7.46786       21.13636
       684         1        2.00000        9.97414       20.97603       21.13636
       685         1        2.00000        5.53000        8.84815       21.12315
       686         1        2.00000       19.03818       22.35632       21.12315
       687         1        2.00000       11.40592        8.98221       21.12315
       688         1        2.00000       24.91410       22.49038       21.12315
       689         1        2.00000        5.75067        3.03531       21.11602
       690         1        2.00000       19.25884       16.54349       21.11602
       691         1        2.00000       17.50708       10.25378       21.15238
       692         1        2.00000        3.99891       23.76196       21.15238
       693         1        2.00000        2.58811       11.63245       21.11602
       694         1        2.00000       16.09628       25.14063       21.11602
       695         1        2.00000        5.46349       11.79120       21.12058
       696         1        2.00000       18.97166       25.29938       21.12058
       697         1        2.00000        5.59192        5.91069       21.12058
       698         1        2.00000       19.10010       19.41886       21.12058
       699         1        2.00000       20.63752        4.44611       21.15238
       700         1        2.00000        7.12934       17.95428       21.15238
       701         1        2.00000        8.68165        3.09005       21.10873
       702         1        2.00000       22.18982       16.59822       21.10873
       703         1        2.00000       11.34400       11.91967       21.12058
       704         1        2.00000       24.85217       25.42784       21.12058
       705         1        2.00000       20.46996       10.36247       21.13636
       706         1        2.00000        6.96179       23.87064       21.13636
       707         1        2.00000       23.59262        4.50090       21.15574
       708         1        2.00000       10.08445       18.00907       21.15574
       709         1        2.00000        8.53498        5.97720       21.12315
       710         1        2.00000       22.04315       19.48538       21.12315
       711         1        2.00000       17.67244        4.33899       21.17769
       712         1        2.00000        4.16427       17.84716       21.17769
       713         1        2.00000       23.42344       10.42134       21.13636
       714         1        2.00000        9.91527       23.92951       21.13636
       715         1        2.00000       20.35965       13.32943       21.15574
       716         1        2.00000        6.85148       26.83760       21.15574
       717         1        2.00000       17.56187        7.29868       21.15574
       718         1        2.00000        4.05369       20.80685       21.15574
       719         1        2.00000       26.44519        7.57657       21.15238
       720         1        2.00000       12.93702       21.08474       21.15238
       721         1        2.00000       23.31473       13.38425       21.15238
       722         1        2.00000        9.80656       26.89242       21.15238
       723         1        2.00000       26.55234        4.61147       21.17769
       724         1        2.00000       13.04417       18.11965       21.17769
       725         1        2.00000       26.39040       10.53165       21.15574
       726         1        2.00000       12.88223       24.03982       21.15574
       727         1        2.00000       14.53412        3.34387       21.17945
       728         1        2.00000        1.02595       16.85204       21.17945
       729         1        2.00000       20.52883        7.40899       21.13636
       730         1        2.00000        7.02066       20.91716       21.13636
       731         1        2.00000       17.39993       13.21885       21.17769
       732         1        2.00000        3.89176       26.72703       21.17769
       733         1        2.00000       26.27983       13.49137       21.17769
       734         1        2.00000       12.77165       26.99954       21.17769
       735         1        2.00000        0.53109        1.47317       21.17945
       736         1        2.00000       14.03926       14.98135       21.17945
       737         1        2.00000        2.89667        2.84901       21.17945
       738         1        2.00000       16.40484       16.35718       21.17945
       739         1        2.00000       16.68076        2.51012       23.25216
       740         1        2.00000        3.17258       16.01829       23.25216
       741         1        2.00000       19.57883        2.82345       23.22189
       742         1        2.00000        6.07065       16.33162       23.22189
       743         1        2.00000       25.48603        3.15618       23.22805
       744         1        2.00000       11.97786       16.66436       23.22805
       745         1        2.00000        0.89070        9.46280       23.22165
       746         1        2.00000       14.39887       22.97097       23.22165
       747         1        2.00000       16.21713        5.40527       23.22805
       748         1        2.00000        2.70896       18.91344       23.22805
       749         1        2.00000       10.86527        1.49870       23.22189
       750         1        2.00000       24.37344       15.00688       23.22189
       751         1        2.00000        1.05150        6.51788       23.22189
       752         1        2.00000       14.55968       20.02605       23.22189
       753         1        2.00000       13.76334        1.81204       23.25216
       754         1        2.00000        0.25517       15.32021       23.25216
       755         1        2.00000       22.52377        2.98425       23.22165
       756         1        2.00000        9.01560       16.49242       23.22165
       757         1        2.00000        7.92033        1.33790       23.22165
       758         1        2.00000       21.42850       14.84608       23.22165
       759         1        2.00000       25.11896        6.13603       23.26265
       760         1        2.00000       11.61079       19.64421       23.26265
       761         1        2.00000        6.90292       10.31279       23.26233
       762         1        2.00000       20.41109       23.82096       23.26233
       763         1        2.00000        6.66110       13.28056       23.26794
       764         1        2.00000       20.16927       26.78873       23.26794
       765         1        2.00000       15.88442       11.31247       23.22189
       766         1        2.00000        2.37625       24.82065       23.22189
       767         1        2.00000       19.19700        5.77234       23.26265
       768         1        2.00000        5.68883       19.28051       23.26265
       769         1        2.00000        9.86556       10.48021       23.26233
       770         1        2.00000       23.37373       23.98838       23.26233
       771         1        2.00000        0.71877       12.42506       23.22805
       772         1        2.00000       14.22694       25.93323       23.22805
       773         1        2.00000       24.93784        9.10037       23.26001
       774         1        2.00000       11.42967       22.60855       23.26001
       775         1        2.00000       21.97612        8.91518       23.26081
       776         1        2.00000        8.46795       22.42335       23.26081
       777         1        2.00000       10.03301        7.51757       23.26233
       778         1        2.00000       23.54118       21.02574       23.26233
       779         1        2.00000       22.16135        5.95348       23.26001
       780         1        2.00000        8.65317       19.46166       23.26001
       781         1        2.00000       18.83331       11.69430       23.26265
       782         1        2.00000        5.32514       25.20247       23.26265
       783         1        2.00000       19.01443        8.72995       23.26001
       784         1        2.00000        5.50626       22.23813       23.26001
       785         1        2.00000       24.75527       12.05799       23.26265
       786         1        2.00000       11.24709       25.56616       23.26265
       787         1        2.00000       12.83333       10.72206       23.26794
       788         1        2.00000       26.34150       24.23023       23.26794
       789         1        2.00000        4.95807        1.16600       23.22805
       790         1        2.00000       18.46624       14.67417       23.22805
       791         1        2.00000        4.10259        7.10830       23.26794
       792         1        2.00000       17.61077       20.61647       23.26794
       793         1        2.00000       10.27483        4.54980       23.26794
       794         1        2.00000       23.78300       18.05797       23.26794
       795         1        2.00000        3.94420       10.06310       23.27715
       796         1        2.00000       17.45237       23.57127       23.27715
       797         1        2.00000       16.04522        8.36756       23.22165
       798         1        2.00000        2.53705       21.87573       23.22165
       799         1        2.00000        3.72393       13.01753       23.30398
       800         1        2.00000       17.23211       26.52570       23.30398
       801         1        2.00000       21.79092       11.87687       23.26001
       802         1        2.00000        8.28275       25.38504       23.26001
       803         1        2.00000       12.99170        7.76723       23.27715
       804         1        2.00000       26.49987       21.27540       23.27715
       805         1        2.00000        1.36484        3.61978       23.25216
       806         1        2.00000       14.87301       17.12796       23.25216
       807         1        2.00000        9.61590       13.43893       23.27715
       808         1        2.00000       23.12407       26.94710       23.27715
       809         1        2.00000        7.32002        4.39143       23.27715
       810         1        2.00000       20.82820       17.89960       23.27715
       811         1        2.00000       13.21199        4.81283       23.30398
       812         1        2.00000       26.72016       18.32100       23.30398
       813         1        2.00000        7.07037        7.35012       23.26233
       814         1        2.00000       20.57854       20.85829       23.26233
       815         1        2.00000        2.06291        0.70240       23.25216
       816         1        2.00000       15.57109       14.21057       23.25216
       817         1        2.00000       26.07850        0.15102       23.30398
       818         1        2.00000       12.57033       13.65919       23.30398
       819         1        2.00000        4.36560        4.17113       23.30398
       820         1        2.00000       17.87377       17.67931       23.30398
       821         1        2.00000       15.00002        3.64018       25.34569
       822         1        2.00000        1.49184       17.14835       25.34569
       823         1        2.00000       18.39643        1.09489       25.35474
       824         1        2.00000        4.88826       14.60306       25.35474
       825         1        2.00000       24.29726        1.60585       25.34906
       826         1        2.00000       10.78909       15.11402       25.34906
       827         1        2.00000        2.26910       11.23629       25.34906
       828         1        2.00000       15.77728       24.74446       25.34906
       829         1        2.00000       21.34429        1.36168       25.34545
       830         1        2.00000        7.83612       14.86985       25.34545
       831         1        2.00000       17.96627        4.06331       25.36844
       832         1        2.00000        4.45810       17.57148       25.36844
       833         1        2.00000       14.66682        6.59404       25.34906
       834         1        2.00000        1.15865       20.10221       25.34906
       835         1        2.00000       26.82801        4.90533       25.36844
       836         1        2.00000       13.31984       18.41350       25.36844
       837         1        2.00000       23.58346        7.55426       25.37244
       838         1        2.00000       10.07529       21.06243       25.37244
       839         1        2.00000        2.51328        8.28332       25.34545
       840         1        2.00000       16.02145       21.79149       25.34545
       841         1        2.00000       12.04767        3.22729       25.35474
       842         1        2.00000       25.55584       16.73546       25.35474
       843         1        2.00000       26.31089       10.82342       25.35867
       844         1        2.00000       12.80272       24.33160       25.35867
       845         1        2.00000       15.44408        0.68197       25.34569
       846         1        2.00000        1.93591       14.19015       25.34569
       847         1        2.00000       14.42265        9.54701       25.34545
       848         1        2.00000        0.91448       23.05518       25.34545
       849         1        2.00000       12.47782        0.25887       25.36844
       850         1        2.00000       25.98600       13.76704       25.36844
       851         1        2.00000        6.14684        2.71630       25.34906
       852         1        2.00000       19.65501       16.22448       25.34906
       853         1        2.00000       20.61523        7.30787       25.37244
       854         1        2.00000        7.10705       20.81604       25.37244
       855         1        2.00000       20.92405        4.34145       25.36315
       856         1        2.00000        7.41588       17.84962       25.36315
       857         1        2.00000        2.78009        5.33546       25.35474
       858         1        2.00000       16.28826       18.84363       25.35474
       859         1        2.00000        9.09981        2.96051       25.34545
       860         1        2.00000       22.60798       16.46868       25.34545
       861         1        2.00000       26.54988        7.86311       25.36315
       862         1        2.00000       13.04171       21.37128       25.36315
       863         1        2.00000        8.20557       11.88271       25.37324
       864         1        2.00000       21.71374       25.39088       25.37324
       865         1        2.00000        5.24860       11.61730       25.37957
       866         1        2.00000       18.75677       25.12547       25.37957
       867         1        2.00000       17.64138        7.00693       25.35867
       868         1        2.00000        4.13320       20.51510       25.35867
       869         1        2.00000       23.02822       13.48891       25.36315
       870         1        2.00000        9.52005       26.99708       25.36315
       871         1        2.00000        8.73036        5.94765       25.37324
       872         1        2.00000       22.23853       19.45582       25.37324
       873         1        2.00000       23.88437        4.58041       25.35867
       874         1        2.00000       10.37619       18.08858       25.35867
       875         1        2.00000       11.17010       12.13453       25.37957
       876         1        2.00000       24.67827       25.64270       25.37957
       877         1        2.00000        5.50045        8.65277       25.37324
       878         1        2.00000       19.00862       22.16094       25.37324
       879         1        2.00000       20.36881       10.27607       25.37244
       880         1        2.00000        6.86064       23.78424       25.37244
       881         1        2.00000        8.46795        8.91518       25.37333
       882         1        2.00000       21.97612       22.42335       25.37333
       883         1        2.00000        3.19298        2.38314       25.34569
       884         1        2.00000       16.70115       15.89131       25.34569
       885         1        2.00000       14.15584       12.49490       25.35474
       886         1        2.00000        0.64766       26.00307       25.35474
       887         1        2.00000        0.23477        1.93904       25.34569
       888         1        2.00000       13.74294       15.44722       25.34569
       889         1        2.00000       23.33704       10.52249       25.37244
       890         1        2.00000        9.82887       24.03066       25.37244
       891         1        2.00000        5.76583        5.69583       25.37957
       892         1        2.00000       19.27400       19.20400       25.37957
       893         1        2.00000       11.43548        9.17759       25.37324
       894         1        2.00000       24.94365       22.68576       25.37324
       895         1        2.00000       17.40239        9.96725       25.36315
       896         1        2.00000        3.89422       23.47542       25.36315
       897         1        2.00000       20.06790       13.24995       25.35867
       898         1        2.00000        6.55973       26.75812       25.35867
       899         1        2.00000       11.68732        6.21303       25.37957
       900         1        2.00000       25.19550       19.72120       25.37957
       901         1        2.00000       17.12426       12.92502       25.36844
       902         1        2.00000        3.61608       26.43320       25.36844
       903         1        2.00000        6.52037       13.22777       27.46558
       904         1        2.00000       20.02854       26.73594       27.46558
       905         1        2.00000        1.52650        3.63986       27.45428
       906         1        2.00000       15.03468       17.14803       27.45428
       907         1        2.00000       13.74327        1.97373       27.45428
       908         1        2.00000        0.23510       15.48191       27.45428
       909         1        2.00000       16.70083        2.34845       27.45428
       910         1        2.00000        3.19266       15.85662       27.45428
       911         1        2.00000       13.37712        4.93667       27.46037
       912         1        2.00000       26.88529       18.44484       27.46037
       913         1        2.00000       21.97612        8.91518       27.47495
       914         1        2.00000        8.46795       22.42335       27.47495
       915         1        2.00000        0.59782       12.52083       27.45909
       916         1        2.00000       14.10599       26.02901       27.45909
       917         1        2.00000        7.45462        4.31416       27.46550
       918         1        2.00000       20.96279       17.82233       27.46550
       919         1        2.00000        4.48947        4.00601       27.46037
       920         1        2.00000       17.99764       17.51418       27.46037
       921         1        2.00000       25.95463        0.31617       27.46037
       922         1        2.00000       12.44646       13.82434       27.46037
       923         1        2.00000       25.58180        3.27714       27.45909
       924         1        2.00000       12.07363       16.78531       27.45909
       925         1        2.00000       16.03509        8.26760       27.46021
       926         1        2.00000        2.52692       21.77577       27.46021
       927         1        2.00000        3.55881       12.89369       27.46037
       928         1        2.00000       17.06698       26.40186       27.46037
       929         1        2.00000       22.98948        0.00802       27.46550
       930         1        2.00000        9.48131       13.51620       27.46550
       931         1        2.00000       24.64196       12.17578       27.46982
       932         1        2.00000       11.13379       25.68395       27.46982
       933         1        2.00000       10.09695        7.57760       27.47743
       934         1        2.00000       23.60513       21.08577       27.47743
       935         1        2.00000       22.27641        5.94592       27.46958
       936         1        2.00000        8.76824       19.45409       27.46958
       937         1        2.00000       19.66460        2.68534       27.46141
       938         1        2.00000        6.15643       16.19352       27.46141
       939         1        2.00000       15.74631       11.22672       27.46141
       940         1        2.00000        2.23814       24.73490       27.46141
       941         1        2.00000       10.77949        1.63681       27.46141
       942         1        2.00000       24.28767       15.14498       27.46141
       943         1        2.00000       12.78057       10.86276       27.46558
       944         1        2.00000       26.28874       24.37093       27.46558
       945         1        2.00000       19.31031        5.65458       27.46982
       946         1        2.00000        5.80214       19.16275       27.46982
       947         1        2.00000        4.15536        6.96757       27.46558
       948         1        2.00000       17.66353       20.47574       27.46558
       949         1        2.00000        0.90083        9.56276       27.46021
       950         1        2.00000       14.40901       23.07093       27.46021
       951         1        2.00000        4.86229        1.04505       27.45909
       952         1        2.00000       18.37047       14.55322       27.45909
       953         1        2.00000        7.13040        7.28617       27.47743
       954         1        2.00000       20.63857       20.79435       27.47743
       955         1        2.00000        9.80553       10.54418       27.47743
       956         1        2.00000       23.31370       24.05235       27.47743
       957         1        2.00000       13.06899        7.90182       27.46550
       958         1        2.00000       26.57717       21.40999       27.46550
       959         1        2.00000        1.18961        6.60363       27.46141
       960         1        2.00000       14.69778       20.11180       27.46141
       961         1        2.00000       24.94538        9.21546       27.46958
       962         1        2.00000       11.43721       22.72364       27.46958
       963         1        2.00000        3.86693        9.92853       27.46550
       964         1        2.00000       17.37510       23.43671       27.46550
       965         1        2.00000       25.23672        6.24937       27.46982
       966         1        2.00000       11.72855       19.75754       27.46982
       967         1        2.00000       16.33808        5.30950       27.45909
       968         1        2.00000        2.82991       18.81767       27.45909
       969         1        2.00000        7.82039        1.34806       27.46021
       970         1        2.00000       21.32857       14.85623       27.46021
       971         1        2.00000        1.90125        0.68232       27.45428
       972         1        2.00000       15.40942       14.19050       27.45428
       973         1        2.00000        6.83897       10.25273       27.47743
       974         1        2.00000       20.34714       23.76090       27.47743
       975         1        2.00000       22.62370        2.97412       27.46021
       976         1        2.00000        9.11553       16.48229       27.46021
       977         1        2.00000       18.71555       11.58099       27.46982
       978         1        2.00000        5.20737       25.08916       27.46982
       979         1        2.00000       10.41556        4.60259       27.46558
       980         1        2.00000       23.92373       18.11076       27.46558
       981         1        2.00000       19.00689        8.61489       27.46958
       982         1        2.00000        5.49872       22.12306       27.46958
       983         1        2.00000       21.67583       11.88441       27.46958
       984         1        2.00000        8.16766       25.39258       27.46958
       985         1        2.00000       21.32216        1.34344       29.56744
       986         1        2.00000        7.81399       14.85161       29.56744
       987         1        2.00000        3.19447        2.33513       29.56175
       988         1        2.00000       16.70264       15.84330       29.56175
       989         1        2.00000       12.43327        0.33546       29.56376
       990         1        2.00000       25.94145       13.84363       29.56376
       991         1        2.00000        0.23329        1.98703       29.56175
       992         1        2.00000       13.74146       15.49520       29.56175
       993         1        2.00000       15.39610        0.68051       29.56175
       994         1        2.00000        1.88793       14.18869       29.56175
       995         1        2.00000        8.15110       11.88473       29.57177
       996         1        2.00000       21.65927       25.39291       29.57177
       997         1        2.00000       17.36911        9.91432       29.56800
       998         1        2.00000        3.86093       23.42250       29.56800
       999         1        2.00000       15.04800        3.64167       29.56175
      1000         1        2.00000        1.53982       17.14984       29.56175
      1001         1        2.00000        2.22069       11.22481       29.56576
      1002         1        2.00000       15.72886       24.73298       29.56576
      1003         1        2.00000       11.75038        6.26460       29.56864
      1004         1        2.00000       25.25855       19.77278       29.56864
      1005         1        2.00000       24.28575        1.65426       29.56576
      1006         1        2.00000       10.77758       15.16244       29.56576
      1007         1        2.00000       23.30303       10.55458       29.57289
      1008         1        2.00000        9.79486       24.06276       29.57289
      1009         1        2.00000        2.85082        5.29715       29.56408
      1010         1        2.00000       16.35899       18.80532       29.56408
      1011         1        2.00000       14.40441        9.56914       29.56744
      1012         1        2.00000        0.89624       23.07731       29.56744
      1013         1        2.00000       26.58316        7.91601       29.56800
      1014         1        2.00000       13.07499       21.42418       29.56800
      1015         1        2.00000        5.18554       11.56575       29.56864
      1016         1        2.00000       18.69372       25.07392       29.56864
      1017         1        2.00000       17.04766       12.88047       29.56376
      1018         1        2.00000        3.53949       26.38865       29.56376
      1019         1        2.00000       14.08511       12.53318       29.56408
      1020         1        2.00000        0.57693       26.04135       29.56408
      1021         1        2.00000       12.08598        3.29805       29.56408
      1022         1        2.00000       25.59415       16.80622       29.56408
      1023         1        2.00000        5.81740        5.63275       29.56864
      1024         1        2.00000       19.32558       19.14092       29.56864
      1025         1        2.00000       26.27253       10.87970       29.56736
      1026         1        2.00000       12.76436       24.38787       29.56736
      1027         1        2.00000       11.11852       12.19758       29.56864
      1028         1        2.00000       24.62670       25.70576       29.56864
      1029         1        2.00000        8.78482        5.94562       29.57177
      1030         1        2.00000       22.29300       19.45379       29.57177
      1031         1        2.00000       23.94067        4.61880       29.56736
      1032         1        2.00000       10.43250       18.12697       29.56736
      1033         1        2.00000       23.61553        7.58830       29.57289
      1034         1        2.00000       10.10735       21.09647       29.57289
      1035         1        2.00000       26.90458        4.94988       29.56376
      1036         1        2.00000       13.39641       18.45805       29.56376
      1037         1        2.00000       18.35812        1.02414       29.56408
      1038         1        2.00000        4.84995       14.53231       29.56408
      1039         1        2.00000        2.53151        8.26122       29.56744
      1040         1        2.00000       16.03969       21.76939       29.56744
      1041         1        2.00000       14.71521        6.60555       29.56576
      1042         1        2.00000        1.20704       20.11372       29.56576
      1043         1        2.00000       20.97698        4.30813       29.56800
      1044         1        2.00000        7.46880       17.81631       29.56800
      1045         1        2.00000       11.43750        9.23203       29.57177
      1046         1        2.00000       24.94568       22.74020       29.57177
      1047         1        2.00000        5.49839        8.59833       29.57177
      1048         1        2.00000       19.00657       22.10650       29.57177
      1049         1        2.00000        9.12193        2.97871       29.56744
      1050         1        2.00000       22.63011       16.48689       29.56744
      1051         1        2.00000       20.33674       10.24206       29.57289
      1052         1        2.00000        6.82857       23.75023       29.57289
      1053         1        2.00000       20.01160       13.21156       29.56736
      1054         1        2.00000        6.50343       26.71973       29.56736
      1055         1        2.00000       17.67974        6.95066       29.56736
      1056         1        2.00000        4.17157       20.45883       29.56736
      1057         1        2.00000        6.15835        2.66792       29.56576
      1058         1        2.00000       19.66652       16.17609       29.56576
      1059         1        2.00000       18.01082        3.98672       29.56376
      1060         1        2.00000        4.50265       17.49489       29.56376
      1061         1        2.00000        9.46712        0.01402       29.56800
      1062         1        2.00000       22.97529       13.52219       29.56800
      1063         1        2.00000       20.64924        7.27577       29.57289
      1064         1        2.00000        7.14107       20.78394       29.57289
      1065         1        2.00000        8.46795        8.91518       29.57729
      1066         1        2.00000       21.97612       22.42335       29.57729
      1067         1        2.00000       10.44025        4.62571       31.67042
      1068         1        2.00000       23.94842       18.13388       31.67042
      1069         1        2.00000        4.50868        3.97840       31.66850
      1070         1        2.00000       18.01685       17.48657       31.66850
      1071         1        2.00000        1.88277        0.67960       31.66746
      1072         1        2.00000       15.39091       14.18777       31.66746
      1073         1        2.00000       18.68634       11.55781       31.67018
      1074         1        2.00000        5.17817       25.06598       31.67018
      1075         1        2.00000       16.04349        8.25814       31.67034
      1076         1        2.00000        2.53532       21.76631       31.67034
      1077         1        2.00000        9.79059       10.56001       31.67307
      1078         1        2.00000       23.29876       24.06819       31.67307
      1079         1        2.00000       15.72203       11.22359       31.66922
      1080         1        2.00000        2.21385       24.73176       31.66922
      1081         1        2.00000        3.85712        9.90881       31.67083
      1082         1        2.00000       17.36530       23.41698       31.67083
      1083         1        2.00000        1.54498        3.64259       31.66746
      1084         1        2.00000       15.05316       17.15076       31.66746
      1085         1        2.00000        7.47431        4.30433       31.67083
      1086         1        2.00000       20.98249       17.81250       31.67083
      1087         1        2.00000       25.59812        3.30745       31.66842
      1088         1        2.00000       12.08995       16.81562       31.66842
      1089         1        2.00000       10.11281        7.59254       31.67307
      1090         1        2.00000       23.62098       21.10071       31.67307
      1091         1        2.00000       25.93542        0.34378       31.66850
      1092         1        2.00000       12.42725       13.85196       31.66850
      1093         1        2.00000        6.49567       13.20464       31.67042
      1094         1        2.00000       20.00385       26.71282       31.67042
      1095         1        2.00000        1.21390        6.60674       31.66922
      1096         1        2.00000       14.72207       20.11491       31.66922
      1097         1        2.00000       22.96978        0.01783       31.67083
      1098         1        2.00000        9.46161       13.52600       31.67083
      1099         1        2.00000       21.65209       11.88241       31.67179
      1100         1        2.00000        8.14392       25.39058       31.67179
      1101         1        2.00000       24.61875       12.20499       31.67018
      1102         1        2.00000       11.11058       25.71316       31.67018
      1103         1        2.00000       13.40473        4.95588       31.66850
      1104         1        2.00000       26.91290       18.46405       31.66850
      1105         1        2.00000       13.74054        1.99221       31.66746
      1106         1        2.00000        0.23237       15.50038       31.66746
      1107         1        2.00000       25.26593        6.27255       31.67018
      1108         1        2.00000       11.75776       19.78072       31.67018
      1109         1        2.00000       19.66771        2.66106       31.66922
      1110         1        2.00000        6.15954       16.16923       31.66922
      1111         1        2.00000       19.00889        8.59112       31.67179
      1112         1        2.00000        5.50072       22.09929       31.67179
      1113         1        2.00000       22.63316        2.98255       31.67034
      1114         1        2.00000        9.12499       16.49072       31.67034
      1115         1        2.00000       16.70356        2.32997       31.66746
      1116         1        2.00000        3.19539       15.83814       31.66746
      1117         1        2.00000        3.53120       12.87445       31.66850
      1118         1        2.00000       17.03937       26.38262       31.66850
      1119         1        2.00000        4.84598        1.01473       31.66842
      1120         1        2.00000       18.35415       14.52291       31.66842
      1121         1        2.00000        7.14534        7.27034       31.67307
      1122         1        2.00000       20.65351       20.77851       31.67307
      1123         1        2.00000       16.36839        5.29320       31.66842
      1124         1        2.00000        2.86022       18.80138       31.66842
      1125         1        2.00000        6.82311       10.23779       31.67307
      1126         1        2.00000       20.33129       23.74596       31.67307
      1127         1        2.00000       12.75742       10.88748       31.67042
      1128         1        2.00000       26.26559       24.39565       31.67042
      1129         1        2.00000       10.77639        1.66113       31.66922
      1130         1        2.00000       24.28456       15.16930       31.66922
      1131         1        2.00000       19.33352        5.62537       31.67018
      1132         1        2.00000        5.82535       19.13354       31.67018
      1133         1        2.00000        4.17851        6.94288       31.67042
      1134         1        2.00000       17.68668       20.45105       31.67042
      1135         1        2.00000        0.56753       12.53715       31.66842
      1136         1        2.00000       14.07570       26.04532       31.66842
      1137         1        2.00000        7.81094        1.33963       31.67034
      1138         1        2.00000       21.31911       14.84780       31.67034
      1139         1        2.00000       21.97612        8.91518       31.67419
      1140         1        2.00000        8.46795       22.42335       31.67419
      1141         1        2.00000        0.89243        9.57222       31.67034
      1142         1        2.00000       14.40060       23.08039       31.67034
      1143         1        2.00000       13.07880        7.92152       31.67083
      1144         1        2.00000       26.58697       21.42969       31.67083
      1145         1        2.00000       22.30018        5.94795       31.67179
      1146         1        2.00000        8.79201       19.45612       31.67179
      1147         1        2.00000       24.94338        9.23921       31.67179
      1148         1        2.00000       11.43521       22.74738       31.67179
      1149         1        2.00000       24.28361        1.66467       33.77253
      1150         1        2.00000       10.77544       15.17284       33.77253
      1151         1        2.00000       26.91590        4.95899       33.77213
      1152         1        2.00000       13.40773       18.46716       33.77213
      1153         1        2.00000        8.14081       11.88157       33.77365
      1154         1        2.00000       21.64898       25.38974       33.77365
      1155         1        2.00000       15.05561        3.64310       33.77173
      1156         1        2.00000        1.54744       17.15127       33.77173
      1157         1        2.00000       17.36438        9.90600       33.77293
      1158         1        2.00000        3.85621       23.41417       33.77293
      1159         1        2.00000        6.16048        2.65752       33.77253
      1160         1        2.00000       19.66866       16.16569       33.77253
      1161         1        2.00000        2.86387        5.29172       33.77221
      1162         1        2.00000       16.37204       18.79989       33.77221
      1163         1        2.00000       11.76092        6.27611       33.77309
      1164         1        2.00000       25.26909       19.78429       33.77309
      1165         1        2.00000       20.00109       13.20092       33.77285
      1166         1        2.00000        6.49292       26.70909       33.77285
      1167         1        2.00000        5.50155        8.58801       33.77365
      1168         1        2.00000       19.00973       22.09618       33.77365
      1169         1        2.00000       14.39958        9.57340       33.77293
      1170         1        2.00000        0.89140       23.08158       33.77293
      1171         1        2.00000        8.79512        5.94878       33.77365
      1172         1        2.00000       22.30329       19.45696       33.77365
      1173         1        2.00000       14.07206       12.53864       33.77221
      1174         1        2.00000        0.56389       26.04681       33.77221
      1175         1        2.00000       11.43434        9.24235       33.77365
      1176         1        2.00000       24.94252       22.75052       33.77365
      1177         1        2.00000        2.53635        8.25695       33.77293
      1178         1        2.00000       16.04452       21.76512       33.77293
      1179         1        2.00000       18.35266        1.01111       33.77221
      1180         1        2.00000        4.84449       14.51929       33.77221
      1181         1        2.00000       17.03637       12.87134       33.77213
      1182         1        2.00000        3.52820       26.37952       33.77213
      1183         1        2.00000        5.82888        5.62221       33.77309
      1184         1        2.00000       19.33706       19.13038       33.77309
      1185         1        2.00000        9.45880        0.01878       33.77293
      1186         1        2.00000       22.96697       13.52695       33.77293
      1187         1        2.00000        5.17501       11.55424       33.77309
      1188         1        2.00000       18.68318       25.06241       33.77309
      1189         1        2.00000       12.42414        0.34675       33.77213
      1190         1        2.00000       25.93231       13.85493       33.77213
      1191         1        2.00000       20.98530        4.30341       33.77293
      1192         1        2.00000        7.47712       17.81158       33.77293
      1193         1        2.00000        0.23188        1.99464       33.77173
      1194         1        2.00000       13.74005       15.50282       33.77173
      1195         1        2.00000       12.09144        3.31107       33.77221
      1196         1        2.00000       25.59961       16.81924       33.77221
      1197         1        2.00000       20.32969       10.23522       33.77373
      1198         1        2.00000        6.82152       23.74340       33.77373
      1199         1        2.00000        9.12618        2.98358       33.77293
      1200         1        2.00000       22.63435       16.49175       33.77293
      1201         1        2.00000       11.10704       12.20812       33.77309
      1202         1        2.00000       24.61521       25.71629       33.77309
      1203         1        2.00000       18.01996        3.97540       33.77213
      1204         1        2.00000        4.51178       17.48357       33.77213
      1205         1        2.00000       23.62258        7.59513       33.77373
      1206         1        2.00000       10.11441       21.10330       33.77373
      1207         1        2.00000       20.65608        7.26875       33.77373
      1208         1        2.00000        7.14790       20.77692       33.77373
      1209         1        2.00000        8.46795        8.91518       33.77437
      1210         1        2.00000       21.97612       22.42335       33.77437
      1211         1        2.00000       23.95118        4.62941       33.77285
      1212         1        2.00000       10.44301       18.13759       33.77285
      1213         1        2.00000       23.29619       10.56161       33.77373
      1214         1        2.00000        9.78802       24.06978       33.77373
      1215         1        2.00000        3.19587        2.32751       33.77173
      1216         1        2.00000       16.70404       15.83568       33.77173
      1217         1        2.00000       21.31790        1.33861       33.77293
      1218         1        2.00000        7.80972       14.84678       33.77293
      1219         1        2.00000       26.58789        7.92433       33.77293
      1220         1        2.00000       13.07972       21.43250       33.77293
      1221         1        2.00000        2.21029       11.22264       33.77253
      1222         1        2.00000       15.71846       24.73082       33.77253
      1223         1        2.00000       14.72564        6.60768       33.77253
      1224         1        2.00000        1.21746       20.11586       33.77253
      1225         1        2.00000       17.69038        6.94012       33.77285
      1226         1        2.00000        4.18221       20.44829       33.77285
      1227         1        2.00000       26.26189       10.89021       33.77285
      1228         1        2.00000       12.75371       24.39838       33.77285
      1229         1        2.00000       15.38848        0.67908       33.77173
      1230         1        2.00000        1.88031       14.18726       33.77173
      1231         1        2.00000       22.96565        0.01934       44.28625
      1232         1        2.00000        9.45748       13.52752       44.28625
      1233         1        2.00000       13.08029        7.92568       44.28625
      1234         1        2.00000       26.58846       21.43385       44.28625
      1235         1        2.00000        4.84408        1.00928       44.28649
      1236         1        2.00000       18.35226       14.51745       44.28649
      1237         1        2.00000       10.44403        4.63082       44.28625
      1238         1        2.00000       23.95221       18.13899       44.28625
      1239         1        2.00000        1.21863        6.60833       44.28641
      1240         1        2.00000       14.72680       20.11651       44.28641
      1241         1        2.00000        7.47845        4.30284       44.28625
      1242         1        2.00000       20.98662       17.81101       44.28625
      1243         1        2.00000       25.27006        6.27798       44.28625
      1244         1        2.00000       11.76189       19.78615       44.28625
      1245         1        2.00000        1.54836        3.64340       44.28657
      1246         1        2.00000       15.05653       17.15157       44.28657
      1247         1        2.00000       25.60001        3.31288       44.28649
      1248         1        2.00000       12.09184       16.82105       44.28649
      1249         1        2.00000       10.11495        7.59629       44.28601
      1250         1        2.00000       23.62312       21.10447       44.28601
      1251         1        2.00000       18.68221       11.55238       44.28625
      1252         1        2.00000        5.17404       25.06055       44.28625
      1253         1        2.00000       21.97612        8.91518       44.28601
      1254         1        2.00000        8.46795       22.42335       44.28601
      1255         1        2.00000       25.93096        0.34813       44.28641
      1256         1        2.00000       12.42279       13.85631       44.28641
      1257         1        2.00000        7.14909        7.26818       44.28601
      1258         1        2.00000       20.65726       20.77635       44.28601
      1259         1        2.00000        6.49187       13.19954       44.28625
      1260         1        2.00000       20.00004       26.70771       44.28625
      1261         1        2.00000       16.04528        8.25655       44.28633
      1262         1        2.00000        2.53710       21.76472       44.28633
      1263         1        2.00000       15.71730       11.22202       44.28641
      1264         1        2.00000        2.20913       24.73019       44.28641
      1265         1        2.00000       13.73973        1.99556       44.28657
      1266         1        2.00000        0.23156       15.50373       44.28657
      1267         1        2.00000        9.78683       10.56218       44.28601
      1268         1        2.00000       23.29501       24.07035       44.28601
      1269         1        2.00000       16.70437        2.32659       44.28657
      1270         1        2.00000        3.19620       15.83477       44.28657
      1271         1        2.00000       12.75231       10.89126       44.28625
      1272         1        2.00000       26.26048       24.39943       44.28625
      1273         1        2.00000        4.18362        6.93909       44.28625
      1274         1        2.00000       17.69179       20.44727       44.28625
      1275         1        2.00000        7.80932        1.33785       44.28633
      1276         1        2.00000       21.31749       14.84602       44.28633
      1277         1        2.00000       19.01043        8.58671       44.28609
      1278         1        2.00000        5.50226       22.09489       44.28609
      1279         1        2.00000       19.66930        2.65633       44.28641
      1280         1        2.00000        6.16113       16.16450       44.28641
      1281         1        2.00000       16.37385        5.29129       44.28649
      1282         1        2.00000        2.86568       18.79946       44.28649
      1283         1        2.00000        6.82098       10.23403       44.28601
      1284         1        2.00000       20.32915       23.74221       44.28601
      1285         1        2.00000        3.52682       12.86999       44.28641
      1286         1        2.00000       17.03499       26.37816       44.28641
      1287         1        2.00000       10.77479        1.66585       44.28641
      1288         1        2.00000       24.28297       15.17403       44.28641
      1289         1        2.00000       24.94184        9.24362       44.28609
      1290         1        2.00000       11.43367       22.75179       44.28609
      1291         1        2.00000        3.85561        9.90468       44.28625
      1292         1        2.00000       17.36378       23.41285       44.28625
      1293         1        2.00000       24.61332       12.20909       44.28625
      1294         1        2.00000       11.10515       25.71726       44.28625
      1295         1        2.00000       22.63478        2.98433       44.28633
      1296         1        2.00000        9.12661       16.49251       44.28633
      1297         1        2.00000        0.56208       12.53904       44.28649
      1298         1        2.00000       14.07025       26.04721       44.28649
      1299         1        2.00000       21.64768       11.88087       44.28609
      1300         1        2.00000        8.13951       25.38904       44.28609
      1301         1        2.00000        0.89062        9.57381       44.28633
      1302         1        2.00000       14.39879       23.08198       44.28633
      1303         1        2.00000        4.51313        3.97405       44.28641
      1304         1        2.00000       18.02131       17.48222       44.28641
      1305         1        2.00000       19.33895        5.62126       44.28625
      1306         1        2.00000        5.83078       19.12944       44.28625
      1307         1        2.00000        1.87939        0.67879       44.28657
      1308         1        2.00000       15.38756       14.18696       44.28657
      1309         1        2.00000       22.30459        5.94949       44.28609
      1310         1        2.00000        8.79641       19.45766       44.28609
      1311         1        2.00000       13.40910        4.96034       44.28641
      1312         1        2.00000       26.91728       18.46851       44.28641
      1313         1        2.00000       15.38848        0.67908       46.39003
      1314         1        2.00000        1.88031       14.18726       46.39003
      1315         1        2.00000       26.26189       10.89021       46.38891
      1316         1        2.00000       12.75371       24.39838       46.38891
      1317         1        2.00000       17.69038        6.94012       46.38891
      1318         1        2.00000        4.18221       20.44829       46.38891
      1319         1        2.00000       14.72564        6.60768       46.38931
      1320         1        2.00000        1.21746       20.11586       46.38931
      1321         1        2.00000        2.21029       11.22264       46.38931
      1322         1        2.00000       15.71846       24.73082       46.38931
      1323         1        2.00000       26.58789        7.92433       46.38883
      1324         1        2.00000       13.07972       21.43250       46.38883
      1325         1        2.00000       21.31790        1.33861       46.38891
      1326         1        2.00000        7.80972       14.84678       46.38891
      1327         1        2.00000        3.19587        2.32751       46.39003
      1328         1        2.00000       16.70404       15.83568       46.39003
      1329         1        2.00000       23.29619       10.56161       46.38803
      1330         1        2.00000        9.78802       24.06978       46.38803
      1331         1        2.00000       23.95118        4.62941       46.38891
      1332         1        2.00000       10.44301       18.13759       46.38891
      1333         1        2.00000       23.62258        7.59513       46.38803
      1334         1        2.00000       10.11441       21.10330       46.38803
      1335         1        2.00000        8.46795        8.91518       46.38747
      1336         1        2.00000       21.97612       22.42335       46.38747
      1337         1        2.00000       20.65608        7.26875       46.38803
      1338         1        2.00000        7.14790       20.77692       46.38803
      1339         1        2.00000       18.01996        3.97540       46.38963
      1340         1        2.00000        4.51178       17.48357       46.38963
      1341         1        2.00000       11.10704       12.20812       46.38875
      1342         1        2.00000       24.61521       25.71629       46.38875
      1343         1        2.00000        9.12618        2.98358       46.38891
      1344         1        2.00000       22.63435       16.49175       46.38891
      1345         1        2.00000       20.32969       10.23522       46.38803
      1346         1        2.00000        6.82152       23.74340       46.38803
      1347         1        2.00000        0.23188        1.99464       46.39003
      1348         1        2.00000       13.74005       15.50282       46.39003
      1349         1        2.00000       12.09144        3.31107       46.38955
      1350         1        2.00000       25.59961       16.81924       46.38955
      1351         1        2.00000       20.98530        4.30341       46.38883
      1352         1        2.00000        7.47712       17.81158       46.38883
      1353         1        2.00000       12.42414        0.34675       46.38963
      1354         1        2.00000       25.93231       13.85493       46.38963
      1355         1        2.00000        5.17501       11.55424       46.38875
      1356         1        2.00000       18.68318       25.06241       46.38875
      1357         1        2.00000        9.45880        0.01878       46.38883
      1358         1        2.00000       22.96697       13.52695       46.38883
      1359         1        2.00000       17.03637       12.87134       46.38963
      1360         1        2.00000        3.52820       26.37952       46.38963
      1361         1        2.00000       18.35266        1.01111       46.38955
      1362         1        2.00000        4.84449       14.51929       46.38955
      1363         1        2.00000        2.53635        8.25695       46.38891
      1364         1        2.00000       16.04452       21.76512       46.38891
      1365         1        2.00000        5.82888        5.62221       46.38875
      1366         1        2.00000       19.33706       19.13038       46.38875
      1367         1        2.00000       11.43434        9.24235       46.38819
      1368         1        2.00000       24.94252       22.75052       46.38819
      1369         1        2.00000       14.07206       12.53864       46.38955
      1370         1        2.00000        0.56389       26.04681       46.38955
      1371         1        2.00000        8.79512        5.94878       46.38819
      1372         1        2.00000       22.30329       19.45696       46.38819
      1373         1        2.00000       14.39958        9.57340       46.38891
      1374         1        2.00000        0.89140       23.08158       46.38891
      1375         1        2.00000        5.50155        8.58801       46.38819
      1376         1        2.00000       19.00973       22.09618       46.38819
      1377         1        2.00000       20.00109       13.20092       46.38891
      1378         1        2.00000        6.49292       26.70909       46.38891
      1379         1        2.00000        2.86387        5.29172       46.38955
      1380         1        2.00000       16.37204       18.79989       46.38955
      1381         1        2.00000       11.76092        6.27611       46.38875
      1382         1        2.00000       25.26909       19.78429       46.38875
      1383         1        2.00000       17.36438        9.90600       46.38883
      1384         1        2.00000        3.85621       23.41417       46.38883
      1385         1        2.00000        6.16048        2.65752       46.38931
      1386         1        2.00000       19.66866       16.16569       46.38931
      1387         1        2.00000       15.05561        3.64310       46.39003
      1388         1        2.00000        1.54744       17.15127       46.39003
      1389         1        2.00000        8.14081       11.88157       46.38819
      1390         1        2.00000       21.64898       25.38974       46.38819
      1391         1        2.00000       26.91590        4.95899       46.38963
      1392         1        2.00000       13.40773       18.46716       46.38963
      1393         1        2.00000       24.28361        1.66467       46.38931
      1394         1        2.00000       10.77544       15.17284       46.38931
      1395         1        2.00000       24.94338        9.23921       48.48997
      1396         1        2.00000       11.43521       22.74738       48.48997
      1397         1        2.00000       22.30018        5.94795       48.48997
      1398         1        2.00000        8.79201       19.45612       48.48997
      1399         1        2.00000       13.07880        7.92152       48.49102
      1400         1        2.00000       26.58697       21.42969       48.49102
      1401         1        2.00000        0.89243        9.57222       48.49142
      1402         1        2.00000       14.40060       23.08039       48.49142
      1403         1        2.00000       21.97612        8.91518       48.48757
      1404         1        2.00000        8.46795       22.42335       48.48757
      1405         1        2.00000        7.81094        1.33963       48.49142
      1406         1        2.00000       21.31911       14.84780       48.49142
      1407         1        2.00000        0.56753       12.53715       48.49342
      1408         1        2.00000       14.07570       26.04532       48.49342
      1409         1        2.00000        4.17851        6.94288       48.49142
      1410         1        2.00000       17.68668       20.45105       48.49142
      1411         1        2.00000       19.33352        5.62537       48.49166
      1412         1        2.00000        5.82535       19.13354       48.49166
      1413         1        2.00000       10.77639        1.66113       48.49254
      1414         1        2.00000       24.28456       15.16930       48.49254
      1415         1        2.00000        6.82311       10.23779       48.48869
      1416         1        2.00000       20.33129       23.74596       48.48869
      1417         1        2.00000       12.75742       10.88748       48.49142
      1418         1        2.00000       26.26559       24.39565       48.49142
      1419         1        2.00000       16.36839        5.29320       48.49342
      1420         1        2.00000        2.86022       18.80138       48.49342
      1421         1        2.00000        7.14534        7.27034       48.48869
      1422         1        2.00000       20.65351       20.77851       48.48869
      1423         1        2.00000        3.53120       12.87445       48.49334
      1424         1        2.00000       17.03937       26.38262       48.49334
      1425         1        2.00000        4.84598        1.01473       48.49342
      1426         1        2.00000       18.35415       14.52291       48.49342
      1427         1        2.00000       16.70356        2.32997       48.49438
      1428         1        2.00000        3.19539       15.83814       48.49438
      1429         1        2.00000       22.63316        2.98255       48.49142
      1430         1        2.00000        9.12499       16.49072       48.49142
      1431         1        2.00000       19.00889        8.59112       48.48997
      1432         1        2.00000        5.50072       22.09929       48.48997
      1433         1        2.00000       19.66771        2.66106       48.49254
      1434         1        2.00000        6.15954       16.16923       48.49254
      1435         1        2.00000       25.26593        6.27255       48.49166
      1436         1        2.00000       11.75776       19.78072       48.49166
      1437         1        2.00000       13.74054        1.99221       48.49438
      1438         1        2.00000        0.23237       15.50038       48.49438
      1439         1        2.00000       13.40473        4.95588       48.49334
      1440         1        2.00000       26.91290       18.46405       48.49334
      1441         1        2.00000       24.61875       12.20499       48.49166
      1442         1        2.00000       11.11058       25.71316       48.49166
      1443         1        2.00000       21.65209       11.88241       48.48997
      1444         1        2.00000        8.14392       25.39058       48.48997
      1445         1        2.00000        1.21390        6.60674       48.49254
      1446         1        2.00000       14.72207       20.11491       48.49254
      1447         1        2.00000       22.96978        0.01783       48.49102
      1448         1        2.00000        9.46161       13.52600       48.49102
      1449         1        2.00000        6.49567       13.20464       48.49142
      1450         1        2.00000       20.00385       26.71282       48.49142
      1451         1        2.00000       25.93542        0.34378       48.49334
      1452         1        2.00000       12.42725       13.85196       48.49334
      1453         1        2.00000       10.11281        7.59254       48.48869
      1454         1        2.00000       23.62098       21.10071       48.48869
      1455         1        2.00000       25.59812        3.30745       48.49342
      1456         1        2.00000       12.08995       16.81562       48.49342
      1457         1        2.00000        7.47431        4.30433       48.49102
      1458         1        2.00000       20.98249       17.81250       48.49102
      1459         1        2.00000        3.85712        9.90881       48.49102
      1460         1        2.00000       17.36530       23.41698       48.49102
      1461         1        2.00000        1.54498        3.64259       48.49438
      1462         1        2.00000       15.05316       17.15076       48.49438
      1463         1        2.00000       15.72203       11.22359       48.49254
      1464         1        2.00000        2.21385       24.73176       48.49254
      1465         1        2.00000        9.79059       10.56001       48.48869
      1466         1        2.00000       23.29876       24.06819       48.48869
      1467         1        2.00000       16.04349        8.25814       48.49142
      1468         1        2.00000        2.53532       21.76631       48.49142
      1469         1        2.00000       18.68634       11.55781       48.49166
      1470         1        2.00000        5.17817       25.06598       48.49166
      1471         1        2.00000        1.88274        0.67960       48.49438
      1472         1        2.00000       15.39091       14.18777       48.49438
      1473         1        2.00000        4.50868        3.97840       48.49334
      1474         1        2.00000       18.01685       17.48657       48.49334
      1475         1        2.00000       10.44025        4.62571       48.49142
      1476         1        2.00000       23.94842       18.13388       48.49142
      1477         1        2.00000        8.46795        8.91518       50.58447
      1478         1        2.00000       21.97612       22.42335       50.58447
      1479         1        2.00000       20.64924        7.27577       50.58887
      1480         1        2.00000        7.14107       20.78394       50.58887
      1481         1        2.00000        9.46712        0.01402       50.59384
      1482         1        2.00000       22.97529       13.52219       50.59384
      1483         1        2.00000       18.01082        3.98672       50.59808
      1484         1        2.00000        4.50265       17.49489       50.59808
      1485         1        2.00000        6.15835        2.66792       50.59608
      1486         1        2.00000       19.66652       16.17609       50.59608
      1487         1        2.00000       17.67974        6.95066       50.59440
      1488         1        2.00000        4.17157       20.45883       50.59440
      1489         1        2.00000       20.01160       13.21156       50.59440
      1490         1        2.00000        6.50343       26.71973       50.59440
      1491         1        2.00000       20.33674       10.24206       50.58887
      1492         1        2.00000        6.82857       23.75023       50.58887
      1493         1        2.00000        9.12193        2.97871       50.59432
      1494         1        2.00000       22.63011       16.48689       50.59432
      1495         1        2.00000        5.49839        8.59833       50.59000
      1496         1        2.00000       19.00657       22.10650       50.59000
      1497         1        2.00000       11.43750        9.23203       50.59000
      1498         1        2.00000       24.94568       22.74020       50.59000
      1499         1        2.00000       20.97698        4.30813       50.59384
      1500         1        2.00000        7.46880       17.81631       50.59384
      1501         1        2.00000       14.71521        6.60555       50.59608
      1502         1        2.00000        1.20704       20.11372       50.59608
      1503         1        2.00000        2.53151        8.26122       50.59432
      1504         1        2.00000       16.03969       21.76939       50.59432
      1505         1        2.00000       26.90458        4.94988       50.59808
      1506         1        2.00000       13.39641       18.45805       50.59808
      1507         1        2.00000       18.35812        1.02414       50.59768
      1508         1        2.00000        4.84995       14.53231       50.59768
      1509         1        2.00000       23.61553        7.58830       50.58887
      1510         1        2.00000       10.10735       21.09647       50.58887
      1511         1        2.00000       23.94067        4.61880       50.59440
      1512         1        2.00000       10.43250       18.12697       50.59440
      1513         1        2.00000       11.11852       12.19758       50.59312
      1514         1        2.00000       24.62670       25.70576       50.59312
      1515         1        2.00000        8.78482        5.94562       50.59000
      1516         1        2.00000       22.29300       19.45379       50.59000
      1517         1        2.00000       26.27253       10.87970       50.59440
      1518         1        2.00000       12.76436       24.38787       50.59440
      1519         1        2.00000        5.81740        5.63275       50.59312
      1520         1        2.00000       19.32558       19.14092       50.59312
      1521         1        2.00000       12.08598        3.29805       50.59768
      1522         1        2.00000       25.59415       16.80622       50.59768
      1523         1        2.00000       14.08511       12.53318       50.59768
      1524         1        2.00000        0.57693       26.04135       50.59768
      1525         1        2.00000        5.18554       11.56575       50.59312
      1526         1        2.00000       18.69372       25.07392       50.59312
      1527         1        2.00000       26.58316        7.91601       50.59384
      1528         1        2.00000       13.07499       21.42418       50.59384
      1529         1        2.00000       17.04766       12.88047       50.59808
      1530         1        2.00000        3.53949       26.38865       50.59808
      1531         1        2.00000       14.40441        9.56914       50.59432
      1532         1        2.00000        0.89624       23.07731       50.59432
      1533         1        2.00000       24.28575        1.65426       50.59608
      1534         1        2.00000       10.77758       15.16244       50.59608
      1535         1        2.00000        2.85082        5.29715       50.59768
      1536         1        2.00000       16.35899       18.80532       50.59768
      1537         1        2.00000       23.30303       10.55458       50.58887
      1538         1        2.00000        9.79486       24.06276       50.58887
      1539         1        2.00000       11.75038        6.26460       50.59312
      1540         1        2.00000       25.25855       19.77278       50.59312
      1541         1        2.00000        2.22069       11.22481       50.59608
      1542         1        2.00000       15.72886       24.73298       50.59608
      1543         1        2.00000       15.04800        3.64167       50.60001
      1544         1        2.00000        1.53982       17.14984       50.60001
      1545         1        2.00000       17.36911        9.91432       50.59384
      1546         1        2.00000        3.86093       23.42250       50.59384
      1547         1        2.00000        8.15110       11.88473       50.59000
      1548         1        2.00000       21.65927       25.39291       50.59000
      1549         1        2.00000       15.39610        0.68051       50.60001
      1550         1        2.00000        1.88793       14.18869       50.60001
      1551         1        2.00000       12.43327        0.33546       50.59808
      1552         1        2.00000       25.94145       13.84363       50.59808
      1553         1        2.00000        0.23329        1.98703       50.60001
      1554         1        2.00000       13.74146       15.49520       50.60001
      1555         1        2.00000        3.19447        2.33513       50.60001
      1556         1        2.00000       16.70264       15.84330       50.60001
      1557         1        2.00000       21.32216        1.34344       50.59432
      1558         1        2.00000        7.81399       14.85161       50.59432
      1559         1        2.00000       21.67583       11.88441       52.69218
      1560         1        2.00000        8.16766       25.39258       52.69218
      1561         1        2.00000       19.00689        8.61489       52.69218
      1562         1        2.00000        5.49872       22.12306       52.69218
      1563         1        2.00000       10.41556        4.60259       52.69626
      1564         1        2.00000       23.92373       18.11076       52.69626
      1565         1        2.00000       18.71555       11.58099       52.69194
      1566         1        2.00000        5.20737       25.08916       52.69194
      1567         1        2.00000        6.83897       10.25273       52.68433
      1568         1        2.00000       20.34714       23.76090       52.68433
      1569         1        2.00000       22.62370        2.97412       52.70163
      1570         1        2.00000        9.11553       16.48229       52.70163
      1571         1        2.00000        1.90125        0.68232       52.70756
      1572         1        2.00000       15.40942       14.19050       52.70756
      1573         1        2.00000        7.82039        1.34806       52.70163
      1574         1        2.00000       21.32857       14.85623       52.70163
      1575         1        2.00000       16.33808        5.30950       52.70267
      1576         1        2.00000        2.82991       18.81767       52.70267
      1577         1        2.00000       25.23672        6.24937       52.69194
      1578         1        2.00000       11.72855       19.75754       52.69194
      1579         1        2.00000        3.86693        9.92853       52.69626
      1580         1        2.00000       17.37510       23.43671       52.69626
      1581         1        2.00000       24.94538        9.21546       52.69218
      1582         1        2.00000       11.43721       22.72364       52.69218
      1583         1        2.00000        1.18961        6.60363       52.70035
      1584         1        2.00000       14.69778       20.11180       52.70035
      1585         1        2.00000        9.80553       10.54418       52.68433
      1586         1        2.00000       23.31370       24.05235       52.68433
      1587         1        2.00000       13.06899        7.90182       52.69626
      1588         1        2.00000       26.57717       21.40999       52.69626
      1589         1        2.00000        7.13040        7.28617       52.68433
      1590         1        2.00000       20.63857       20.79435       52.68433
      1591         1        2.00000        4.86229        1.04505       52.70267
      1592         1        2.00000       18.37047       14.55322       52.70267
      1593         1        2.00000        4.15536        6.96757       52.69626
      1594         1        2.00000       17.66353       20.47574       52.69626
      1595         1        2.00000        0.90083        9.56276       52.70163
      1596         1        2.00000       14.40901       23.07093       52.70163
      1597         1        2.00000       12.78057       10.86276       52.69626
      1598         1        2.00000       26.28874       24.37093       52.69626
      1599         1        2.00000       19.31031        5.65458       52.69194
      1600         1        2.00000        5.80214       19.16275       52.69194
      1601         1        2.00000       19.66460        2.68534       52.70035
      1602         1        2.00000        6.15643       16.19352       52.70035
      1603         1        2.00000       10.77949        1.63681       52.70035
      1604         1        2.00000       24.28767       15.14498       52.70035
      1605         1        2.00000       15.74631       11.22672       52.70035
      1606         1        2.00000        2.23814       24.73490       52.70035
      1607         1        2.00000       22.27641        5.94592       52.69218
      1608         1        2.00000        8.76824       19.45409       52.69218
      1609         1        2.00000       10.09695        7.57760       52.68433
      1610         1        2.00000       23.60513       21.08577       52.68433
      1611         1        2.00000       24.64196       12.17578       52.69194
      1612         1        2.00000       11.13379       25.68395       52.69194
      1613         1        2.00000       22.98948        0.00802       52.69626
      1614         1        2.00000        9.48131       13.51620       52.69626
      1615         1        2.00000        3.55881       12.89369       52.70147
      1616         1        2.00000       17.06698       26.40186       52.70147
      1617         1        2.00000       16.03509        8.26760       52.70163
      1618         1        2.00000        2.52692       21.77577       52.70163
      1619         1        2.00000       25.95463        0.31617       52.70147
      1620         1        2.00000       12.44646       13.82434       52.70147
      1621         1        2.00000       25.58180        3.27714       52.70267
      1622         1        2.00000       12.07363       16.78531       52.70267
      1623         1        2.00000        4.48947        4.00601       52.70147
      1624         1        2.00000       17.99764       17.51418       52.70147
      1625         1        2.00000        0.59782       12.52083       52.70267
      1626         1        2.00000       14.10599       26.02901       52.70267
      1627         1        2.00000        7.45462        4.31416       52.69626
      1628         1        2.00000       20.96279       17.82233       52.69626
      1629         1        2.00000       21.97612        8.91518       52.68681
      1630         1        2.00000        8.46795       22.42335       52.68681
      1631         1        2.00000       13.37712        4.93667       52.70147
      1632         1        2.00000       26.88529       18.44484       52.70147
      1633         1        2.00000       16.70083        2.34845       52.70756
      1634         1        2.00000        3.19266       15.85662       52.70756
      1635         1        2.00000       13.74327        1.97373       52.70756
      1636         1        2.00000        0.23510       15.48191       52.70756
      1637         1        2.00000        1.52650        3.63986       52.70756
      1638         1        2.00000       15.03468       17.14803       52.70756
      1639         1        2.00000        6.52037       13.22777       52.69626
      1640         1        2.00000       20.02854       26.73594       52.69626
      1641         1        2.00000       17.12426       12.92502       54.79332
      1642         1        2.00000        3.61608       26.43320       54.79332
      1643         1        2.00000       11.68732        6.21303       54.78219
      1644         1        2.00000       25.19550       19.72120       54.78219
      1645         1        2.00000       20.06790       13.24995       54.80309
      1646         1        2.00000        6.55973       26.75812       54.80309
      1647         1        2.00000       17.40239        9.96725       54.79861
      1648         1        2.00000        3.89422       23.47542       54.79861
      1649         1        2.00000       11.43548        9.17759       54.78852
      1650         1        2.00000       24.94365       22.68576       54.78852
      1651         1        2.00000        5.76583        5.69583       54.78219
      1652         1        2.00000       19.27400       19.20400       54.78219
      1653         1        2.00000       23.33704       10.52249       54.78932
      1654         1        2.00000        9.82887       24.03066       54.78932
      1655         1        2.00000        0.23477        1.93904       54.81615
      1656         1        2.00000       13.74294       15.44722       54.81615
      1657         1        2.00000        3.19298        2.38314       54.81615
      1658         1        2.00000       16.70115       15.89131       54.81615
      1659         1        2.00000       14.15584       12.49490       54.80702
      1660         1        2.00000        0.64766       26.00307       54.80702
      1661         1        2.00000        8.46795        8.91518       54.78844
      1662         1        2.00000       21.97612       22.42335       54.78844
      1663         1        2.00000       20.36881       10.27607       54.78932
      1664         1        2.00000        6.86064       23.78424       54.78932
      1665         1        2.00000       11.17010       12.13453       54.78219
      1666         1        2.00000       24.67827       25.64270       54.78219
      1667         1        2.00000        5.50045        8.65277       54.78852
      1668         1        2.00000       19.00862       22.16094       54.78852
      1669         1        2.00000       23.88437        4.58041       54.80309
      1670         1        2.00000       10.37619       18.08858       54.80309
      1671         1        2.00000        8.73036        5.94765       54.78852
      1672         1        2.00000       22.23853       19.45582       54.78852
      1673         1        2.00000       23.02822       13.48891       54.79861
      1674         1        2.00000        9.52005       26.99708       54.79861
      1675         1        2.00000       17.64138        7.00693       54.80309
      1676         1        2.00000        4.13320       20.51510       54.80309
      1677         1        2.00000        5.24860       11.61730       54.78219
      1678         1        2.00000       18.75677       25.12547       54.78219
      1679         1        2.00000        8.20557       11.88271       54.78852
      1680         1        2.00000       21.71374       25.39088       54.78852
      1681         1        2.00000        9.09981        2.96051       54.81639
      1682         1        2.00000       22.60798       16.46868       54.81639
      1683         1        2.00000       26.54988        7.86311       54.79861
      1684         1        2.00000       13.04171       21.37128       54.79861
      1685         1        2.00000        2.78009        5.33546       54.80702
      1686         1        2.00000       16.28826       18.84363       54.80702
      1687         1        2.00000       20.92405        4.34145       54.79861
      1688         1        2.00000        7.41588       17.84962       54.79861
      1689         1        2.00000       20.61523        7.30787       54.78932
      1690         1        2.00000        7.10705       20.81604       54.78932
      1691         1        2.00000        6.14684        2.71630       54.81278
      1692         1        2.00000       19.65501       16.22448       54.81278
      1693         1        2.00000       12.47782        0.25887       54.79332
      1694         1        2.00000       25.98600       13.76704       54.79332
      1695         1        2.00000       14.42265        9.54701       54.81639
      1696         1        2.00000        0.91448       23.05518       54.81639
      1697         1        2.00000       15.44408        0.68197       54.81615
      1698         1        2.00000        1.93591       14.19015       54.81615
      1699         1        2.00000       26.31089       10.82342       54.80309
      1700         1        2.00000       12.80272       24.33160       54.80309
      1701         1        2.00000       12.04767        3.22729       54.80702
      1702         1        2.00000       25.55584       16.73546       54.80702
      1703         1        2.00000        2.51328        8.28332       54.81639
      1704         1        2.00000       16.02145       21.79149       54.81639
      1705         1        2.00000       23.58346        7.55426       54.78932
      1706         1        2.00000       10.07529       21.06243       54.78932
      1707         1        2.00000       26.82801        4.90533       54.79332
      1708         1        2.00000       13.31984       18.41350       54.79332
      1709         1        2.00000       14.66682        6.59404       54.81278
      1710         1        2.00000        1.15865       20.10221       54.81278
      1711         1        2.00000       17.96627        4.06331       54.79332
      1712         1        2.00000        4.45810       17.57148       54.79332
      1713         1        2.00000       21.34429        1.36168       54.81639
      1714         1        2.00000        7.83612       14.86985       54.81639
      1715         1        2.00000        2.26910       11.23629       54.81278
      1716         1        2.00000       15.77728       24.74446       54.81278
      1717         1        2.00000       24.29726        1.60585       54.81278
      1718         1        2.00000       10.78909       15.11402       54.81278
      1719         1        2.00000       18.39643        1.09489       54.80702
      1720         1        2.00000        4.88826       14.60306       54.80702
      1721         1        2.00000       15.00002        3.64018       54.81615
      1722         1        2.00000        1.49184       17.14835       54.81615
      1723         1        2.00000        4.36560        4.17113       56.85778
      1724         1        2.00000       17.87377       17.67931       56.85778
      1725         1        2.00000       26.07850        0.15102       56.85778
      1726         1        2.00000       12.57033       13.65919       56.85778
      1727         1        2.00000        2.06291        0.70240       56.90968
      1728         1        2.00000       15.57109       14.21057       56.90968
      1729         1        2.00000        7.07037        7.35012       56.89951
      1730         1        2.00000       20.57854       20.85829       56.89951
      1731         1        2.00000       13.21199        4.81283       56.85778
      1732         1        2.00000       26.72016       18.32100       56.85778
      1733         1        2.00000        7.32002        4.39143       56.88461
      1734         1        2.00000       20.82820       17.89960       56.88461
      1735         1        2.00000        9.61590       13.43893       56.88461
      1736         1        2.00000       23.12407       26.94710       56.88461
      1737         1        2.00000        1.36484        3.61978       56.90968
      1738         1        2.00000       14.87301       17.12796       56.90968
      1739         1        2.00000       12.99170        7.76723       56.88461
      1740         1        2.00000       26.49987       21.27540       56.88461
      1741         1        2.00000       21.79092       11.87687       56.90183
      1742         1        2.00000        8.28275       25.38504       56.90183
      1743         1        2.00000        3.72393       13.01753       56.85778
      1744         1        2.00000       17.23211       26.52570       56.85778
      1745         1        2.00000       16.04522        8.36756       56.94011
      1746         1        2.00000        2.53705       21.87573       56.94011
      1747         1        2.00000        3.94420       10.06310       56.88461
      1748         1        2.00000       17.45237       23.57127       56.88461
      1749         1        2.00000       10.27483        4.54980       56.89390
      1750         1        2.00000       23.78300       18.05797       56.89390
      1751         1        2.00000        4.10259        7.10830       56.89390
      1752         1        2.00000       17.61077       20.61647       56.89390
      1753         1        2.00000        4.95807        1.16600       56.93371
      1754         1        2.00000       18.46624       14.67417       56.93371
      1755         1        2.00000       12.83333       10.72206       56.89390
      1756         1        2.00000       26.34150       24.23023       56.89390
      1757         1        2.00000       24.75527       12.05799       56.89911
      1758         1        2.00000       11.24709       25.56616       56.89911
      1759         1        2.00000       19.01443        8.72995       56.90183
      1760         1        2.00000        5.50626       22.23813       56.90183
      1761         1        2.00000       18.83331       11.69430       56.89911
      1762         1        2.00000        5.32514       25.20247       56.89911
      1763         1        2.00000       22.16135        5.95348       56.90183
      1764         1        2.00000        8.65317       19.46166       56.90183
      1765         1        2.00000       10.03301        7.51757       56.89951
      1766         1        2.00000       23.54118       21.02574       56.89951
      1767         1        2.00000       24.93784        9.10037       56.90183
      1768         1        2.00000       11.42967       22.60855       56.90183
      1769         1        2.00000       21.97612        8.91518       56.90095
      1770         1        2.00000        8.46795       22.42335       56.90095
      1771         1        2.00000        0.71877       12.42506       56.93371
      1772         1        2.00000       14.22694       25.93323       56.93371
      1773         1        2.00000        9.86556       10.48021       56.89951
      1774         1        2.00000       23.37373       23.98838       56.89951
      1775         1        2.00000       19.19700        5.77234       56.89911
      1776         1        2.00000        5.68883       19.28051       56.89911
      1777         1        2.00000        6.66110       13.28056       56.89390
      1778         1        2.00000       20.16927       26.78873       56.89390
      1779         1        2.00000       15.88442       11.31247       56.93995
      1780         1        2.00000        2.37625       24.82065       56.93995
      1781         1        2.00000        6.90292       10.31279       56.89951
      1782         1        2.00000       20.41109       23.82096       56.89951
      1783         1        2.00000        7.92033        1.33790       56.94011
      1784         1        2.00000       21.42850       14.84608       56.94011
      1785         1        2.00000       25.11896        6.13603       56.89911
      1786         1        2.00000       11.61079       19.64421       56.89911
      1787         1        2.00000       22.52377        2.98425       56.94011
      1788         1        2.00000        9.01560       16.49242       56.94011
      1789         1        2.00000       13.76334        1.81204       56.90968
      1790         1        2.00000        0.25517       15.32021       56.90968
      1791         1        2.00000        1.05150        6.51788       56.93995
      1792         1        2.00000       14.55968       20.02605       56.93995
      1793         1        2.00000       10.86527        1.49870       56.93995
      1794         1        2.00000       24.37344       15.00688       56.93995
      1795         1        2.00000       16.21713        5.40527       56.93371
      1796         1        2.00000        2.70896       18.91344       56.93371
      1797         1        2.00000        0.89070        9.46280       56.94011
      1798         1        2.00000       14.39887       22.97097       56.94011
      1799         1        2.00000       25.48603        3.15618       56.93371
      1800         1        2.00000       11.97786       16.66436       56.93371
      1801         1        2.00000       19.57883        2.82345       56.93995
      1802         1        2.00000        6.07065       16.33162       56.93995
      1803         1        2.00000       16.68076        2.51012       56.90968
      1804         1        2.00000        3.17258       16.01829       56.90968
      1805         1        2.00000        2.89667        2.84901       58.98231
      1806         1        2.00000       16.40484       16.35718       58.98231
      1807         1        2.00000        0.53109        1.47317       58.98231
      1808         1        2.00000       14.03926       14.98135       58.98231
      1809         1        2.00000       26.27983       13.49137       58.98407
      1810         1        2.00000       12.77165       26.99954       58.98407
      1811         1        2.00000       17.39993       13.21885       58.98407
      1812         1        2.00000        3.89176       26.72703       58.98407
      1813         1        2.00000       20.52883        7.40899       59.02540
      1814         1        2.00000        7.02066       20.91716       59.02540
      1815         1        2.00000       14.53412        3.34389       58.98231
      1816         1        2.00000        1.02595       16.85207       58.98231
      1817         1        2.00000       26.55234        4.61147       58.98407
      1818         1        2.00000       13.04417       18.11965       58.98407
      1819         1        2.00000       26.39040       10.53165       59.00602
      1820         1        2.00000       12.88223       24.03982       59.00602
      1821         1        2.00000       23.31473       13.38425       59.00938
      1822         1        2.00000        9.80656       26.89242       59.00938
      1823         1        2.00000       26.44519        7.57657       59.00938
      1824         1        2.00000       12.93702       21.08474       59.00938
      1825         1        2.00000       17.56187        7.29868       59.00602
      1826         1        2.00000        4.05369       20.80685       59.00602
      1827         1        2.00000       20.35965       13.32943       59.00602
      1828         1        2.00000        6.85148       26.83760       59.00602
      1829         1        2.00000       23.42344       10.42134       59.02540
      1830         1        2.00000        9.91527       23.92951       59.02540
      1831         1        2.00000       17.67244        4.33899       58.98407
      1832         1        2.00000        4.16427       17.84716       58.98407
      1833         1        2.00000        8.53498        5.97720       59.03861
      1834         1        2.00000       22.04315       19.48538       59.03861
      1835         1        2.00000       23.59262        4.50090       59.00602
      1836         1        2.00000       10.08445       18.00907       59.00602
      1837         1        2.00000        8.68165        3.09005       59.05303
      1838         1        2.00000       22.18982       16.59822       59.05303
      1839         1        2.00000       11.34400       11.91967       59.04126
      1840         1        2.00000       24.85217       25.42784       59.04126
      1841         1        2.00000       20.46996       10.36247       59.02540
      1842         1        2.00000        6.96179       23.87064       59.02540
      1843         1        2.00000       20.63752        4.44611       59.00938
      1844         1        2.00000        7.12934       17.95428       59.00938
      1845         1        2.00000        5.46349       11.79120       59.04126
      1846         1        2.00000       18.97166       25.29938       59.04126
      1847         1        2.00000        5.59192        5.91069       59.04126
      1848         1        2.00000       19.10010       19.41886       59.04126
      1849         1        2.00000        2.58811       11.63245       59.04574
      1850         1        2.00000       16.09628       25.14063       59.04574
      1851         1        2.00000       17.50708       10.25378       59.00938
      1852         1        2.00000        3.99891       23.76196       59.00938
      1853         1        2.00000        5.75067        3.03531       59.04574
      1854         1        2.00000       19.25884       16.54349       59.04574
      1855         1        2.00000       11.40592        8.98221       59.03861
      1856         1        2.00000       24.91410       22.49038       59.03861
      1857         1        2.00000        5.53000        8.84815       59.03861
      1858         1        2.00000       19.03818       22.35632       59.03861
      1859         1        2.00000       23.48231        7.46786       59.02540
      1860         1        2.00000        9.97414       20.97603       59.02540
      1861         1        2.00000        2.69183        5.74419       59.05976
      1862         1        2.00000       16.20000       19.25236       59.05976
      1863         1        2.00000       15.90998        0.97829       58.98231
      1864         1        2.00000        2.40181       14.48646       58.98231
      1865         1        2.00000       14.29311        9.12888       59.05303
      1866         1        2.00000        0.78493       22.63705       59.05303
      1867         1        2.00000        8.46795        8.91518       59.03557
      1868         1        2.00000       21.97612       22.42335       59.03557
      1869         1        2.00000       14.24410       12.08614       59.05976
      1870         1        2.00000        0.73593       25.59431       59.05976
      1871         1        2.00000       11.63894        3.13903       59.05976
      1872         1        2.00000       25.14711       16.64720       59.05976
      1873         1        2.00000       14.34781        6.19790       59.04574
      1874         1        2.00000        0.83964       19.70607       59.04574
      1875         1        2.00000       21.76245        1.23213       59.05303
      1876         1        2.00000        8.25428       14.74031       59.05303
      1877         1        2.00000       24.69340        1.28687       59.04574
      1878         1        2.00000       11.18523       14.79504       59.04574
      1879         1        2.00000       11.47244        6.03915       59.04126
      1880         1        2.00000       24.98061       19.54733       59.04126
      1881         1        2.00000       18.80516        1.18313       59.05976
      1882         1        2.00000        5.29699       14.69130       59.05976
      1883         1        2.00000        8.40092       11.85312       59.03861
      1884         1        2.00000       21.90909       25.36130       59.03861
      1885         1        2.00000        2.64282        8.70148       59.05303
      1886         1        2.00000       16.15099       22.20965       59.05303
      1887         1        2.00000        0.78493        8.70148       61.15337
      1888         1        2.00000       14.29311       22.20965       61.15337
      1889         1        2.00000       18.80516        3.13903       61.14672
      1890         1        2.00000        5.29699       16.64720       61.14672
      1891         1        2.00000        0.83964       11.63245       61.16066
      1892         1        2.00000       14.34781       25.14063       61.16066
      1893         1        2.00000       16.09628        6.19790       61.16066
      1894         1        2.00000        2.58811       19.70607       61.16066
      1895         1        2.00000       24.98061       11.79120       61.16522
      1896         1        2.00000       11.47244       25.29938       61.16522
      1897         1        2.00000       22.04315       11.85312       61.16779
      1898         1        2.00000        8.53498       25.36130       61.16779
      1899         1        2.00000        0.73593        5.74419       61.14672
      1900         1        2.00000       14.24410       19.25236       61.14672
      1901         1        2.00000       21.97612        8.91518       61.17083
      1902         1        2.00000        8.46795       22.42335       61.17083
      1903         1        2.00000       12.93702       10.25378       61.19702
      1904         1        2.00000       26.44519       23.76196       61.19702
      1905         1        2.00000       19.10010       11.91967       61.16522
      1906         1        2.00000        5.59192       25.42784       61.16522
      1907         1        2.00000       24.91410        8.84815       61.16779
      1908         1        2.00000       11.40592       22.35632       61.16779
      1909         1        2.00000       11.63894        1.18313       61.14672
      1910         1        2.00000       25.14711       14.69130       61.14672
      1911         1        2.00000        8.68165        1.23213       61.15337
      1912         1        2.00000       22.18982       14.74031       61.15337
      1913         1        2.00000        2.89667        1.47317       61.22409
      1914         1        2.00000       16.40484       14.98135       61.22409
      1915         1        2.00000        7.12934       13.38425       61.19702
      1916         1        2.00000       20.63752       26.89242       61.19702
      1917         1        2.00000       21.90909        5.97720       61.16779
      1918         1        2.00000        8.40092       19.48538       61.16779
      1919         1        2.00000       24.69340        3.03531       61.16066
      1920         1        2.00000       11.18523       16.54349       61.16066
      1921         1        2.00000       16.20000       12.08614       61.14672
      1922         1        2.00000        2.69183       25.59431       61.14672
      1923         1        2.00000        7.02066       10.42134       61.18100
      1924         1        2.00000       20.52883       23.92951       61.18100
      1925         1        2.00000        4.05369       10.53165       61.20038
      1926         1        2.00000       17.56187       24.03982       61.20038
      1927         1        2.00000       18.97163        6.03915       61.16522
      1928         1        2.00000        5.46346       19.54733       61.16522
      1929         1        2.00000       19.03818        8.98221       61.16779
      1930         1        2.00000        5.53000       22.49038       61.16779
      1931         1        2.00000       21.76245        3.09005       61.15337
      1932         1        2.00000        8.25428       16.59822       61.15337
      1933         1        2.00000       10.08445       13.32943       61.20038
      1934         1        2.00000       23.59262       26.83760       61.20038
      1935         1        2.00000        9.91527        7.40899       61.18100
      1936         1        2.00000       23.42344       20.91716       61.18100
      1937         1        2.00000       24.85217        5.91069       61.16522
      1938         1        2.00000       11.34400       19.41886       61.16522
      1939         1        2.00000        9.97414       10.36247       61.18100
      1940         1        2.00000       23.48231       23.87064       61.18100
      1941         1        2.00000       16.15099        9.12888       61.15337
      1942         1        2.00000        2.64282       22.63705       61.15337
      1943         1        2.00000        5.75070        1.28687       61.16066
      1944         1        2.00000       19.25887       14.79504       61.16066
      1945         1        2.00000        4.16427       13.49137       61.22233
      1946         1        2.00000       17.67244       26.99954       61.22233
      1947         1        2.00000        6.96179        7.46786       61.18100
      1948         1        2.00000       20.46996       20.97603       61.18100
      1949         1        2.00000        3.89176        4.61147       61.22233
      1950         1        2.00000       17.39993       18.11965       61.22233
      1951         1        2.00000        9.80656        4.44611       61.19702
      1952         1        2.00000       23.31473       17.95428       61.19702
      1953         1        2.00000        3.99891        7.57657       61.19702
      1954         1        2.00000       17.50708       21.08474       61.19702
      1955         1        2.00000        6.85148        4.50090       61.20038
      1956         1        2.00000       20.35965       18.00907       61.20038
      1957         1        2.00000       12.88223        7.29868       61.20038
      1958         1        2.00000       26.39040       20.80685       61.20038
      1959         1        2.00000       12.77165        4.33899       61.22233
      1960         1        2.00000       26.27983       17.84716       61.22233
      1961         1        2.00000       13.04417       13.21885       61.22233
      1962         1        2.00000       26.55234       26.72703       61.22233
      1963         1        2.00000        0.53109        2.84901       61.22409
      1964         1        2.00000       14.03926       16.35718       61.22409
      1965         1        2.00000       15.90998        3.34389       61.22409
      1966         1        2.00000        2.40181       16.85207       61.22409
      1967         1        2.00000       14.53412        0.97829       61.22409
      1968         1        2.00000        1.02595       14.48646       61.22409
      1969         1        2.00000        2.37625        6.51788       63.26653
      1970         1        2.00000       15.88442       20.02605       63.26653
      1971         1        2.00000        2.53705        9.46280       63.26629
      1972         1        2.00000       16.04522       22.97097       63.26629
      1973         1        2.00000       19.57883        1.49870       63.26653
      1974         1        2.00000        6.07065       15.00688       63.26653
      1975         1        2.00000       23.54118       10.31279       63.30697
      1976         1        2.00000       10.03301       23.82096       63.30697
      1977         1        2.00000        7.92033        2.98425       63.26629
      1978         1        2.00000       21.42850       16.49242       63.26629
      1979         1        2.00000       14.55968       11.31247       63.26653
      1980         1        2.00000        1.05150       24.82065       63.26653
      1981         1        2.00000       10.86527        2.82345       63.26653
      1982         1        2.00000       24.37344       16.33162       63.26653
      1983         1        2.00000        2.06291        3.61978       63.29680
      1984         1        2.00000       15.57109       17.12796       63.29680
      1985         1        2.00000       22.52377        1.33790       63.26629
      1986         1        2.00000        9.01560       14.84608       63.26629
      1987         1        2.00000        5.68883       12.05799       63.30729
      1988         1        2.00000       19.19700       25.56616       63.30729
      1989         1        2.00000        2.70896       12.42509       63.27269
      1990         1        2.00000       16.21713       25.93326       63.27269
      1991         1        2.00000       23.37373        7.35012       63.30697
      1992         1        2.00000        9.86556       20.85829       63.30697
      1993         1        2.00000       14.39887        8.36756       63.26629
      1994         1        2.00000        0.89070       21.87573       63.26629
      1995         1        2.00000        1.36484        0.70240       63.29680
      1996         1        2.00000       14.87301       14.21057       63.29680
      1997         1        2.00000       20.57854       10.48021       63.30697
      1998         1        2.00000        7.07037       23.98838       63.30697
      1999         1        2.00000       11.24709        5.77234       63.30729
      2000         1        2.00000       24.75527       19.28051       63.30729
      2001         1        2.00000        4.95807        3.15618       63.27269
      2002         1        2.00000       18.46624       16.66436       63.27269
      2003         1        2.00000        5.50626        9.10037       63.30465
      2004         1        2.00000       19.01443       22.60855       63.30465
      2005         1        2.00000       14.22694        5.40527       63.27269
      2006         1        2.00000        0.71877       18.91344       63.27269
      2007         1        2.00000       11.42967        8.72995       63.30465
      2008         1        2.00000       24.93784       22.23813       63.30465
      2009         1        2.00000       26.34150        7.10830       63.31258
      2010         1        2.00000       12.83333       20.61647       63.31258
      2011         1        2.00000       11.61079       11.69430       63.30729
      2012         1        2.00000       25.11896       25.20247       63.30729
      2013         1        2.00000       23.78300       13.28056       63.31258
      2014         1        2.00000       10.27483       26.78873       63.31258
      2015         1        2.00000       23.12407        4.39143       63.32179
      2016         1        2.00000        9.61590       17.89960       63.32179
      2017         1        2.00000        8.46795        8.91518       63.30545
      2018         1        2.00000       21.97612       22.42335       63.30545
      2019         1        2.00000       20.16927        4.54980       63.31258
      2020         1        2.00000        6.66110       18.05797       63.31258
      2021         1        2.00000       16.68076        1.81204       63.29680
      2022         1        2.00000        3.17258       15.32021       63.29680
      2023         1        2.00000        8.65317       11.87687       63.30465
      2024         1        2.00000       22.16135       25.38504       63.30465
      2025         1        2.00000        8.28275        5.95348       63.30465
      2026         1        2.00000       21.79092       19.46166       63.30465
      2027         1        2.00000       20.82820       13.43893       63.32179
      2028         1        2.00000        7.32002       26.94710       63.32179
      2029         1        2.00000       20.41109        7.51757       63.30697
      2030         1        2.00000        6.90292       21.02574       63.30697
      2031         1        2.00000       17.61077       10.72206       63.31258
      2032         1        2.00000        4.10259       24.23023       63.31258
      2033         1        2.00000       25.48603        1.16600       63.27269
      2034         1        2.00000       11.97786       14.67417       63.27269
      2035         1        2.00000       26.49987       10.06310       63.32179
      2036         1        2.00000       12.99170       23.57127       63.32179
      2037         1        2.00000       26.07850        4.17113       63.34862
      2038         1        2.00000       12.57033       17.67931       63.34862
      2039         1        2.00000        5.32514        6.13603       63.30729
      2040         1        2.00000       18.83331       19.64421       63.30729
      2041         1        2.00000       13.76334        2.51012       63.29680
      2042         1        2.00000        0.25517       16.01829       63.29680
      2043         1        2.00000       17.23211        4.81283       63.34862
      2044         1        2.00000        3.72393       18.32100       63.34862
      2045         1        2.00000       17.45237        7.76723       63.32179
      2046         1        2.00000        3.94420       21.27540       63.32179
      2047         1        2.00000       26.72016       13.01753       63.34862
      2048         1        2.00000       13.21199       26.52570       63.34862
      2049         1        2.00000        4.36560        0.15102       63.34862
      2050         1        2.00000       17.87377       13.65919       63.34862
      2051         1        2.00000        9.52005        4.34145       65.40779
      2052         1        2.00000       23.02822       17.84962       65.40779
      2053         1        2.00000       21.34429        2.96051       65.39009
      2054         1        2.00000        7.83612       16.46868       65.39009
      2055         1        2.00000        0.64766        5.33546       65.39938
      2056         1        2.00000       14.15584       18.84363       65.39938
      2057         1        2.00000        1.15865       11.23629       65.39370
      2058         1        2.00000       14.66682       24.74446       65.39370
      2059         1        2.00000        9.09981        1.36168       65.39009
      2060         1        2.00000       22.60798       14.86985       65.39009
      2061         1        2.00000        0.91448        8.28332       65.39009
      2062         1        2.00000       14.42265       21.79149       65.39009
      2063         1        2.00000       13.31984       12.92502       65.41308
      2064         1        2.00000       26.82801       26.43320       65.41308
      2065         1        2.00000       12.80272        7.00693       65.40331
      2066         1        2.00000       26.31089       20.51510       65.40331
      2067         1        2.00000       13.04171        9.96725       65.40779
      2068         1        2.00000       26.54988       23.47542       65.40779
      2069         1        2.00000       16.28826       12.49490       65.39938
      2070         1        2.00000        2.78009       26.00307       65.39938
      2071         1        2.00000        6.14684        1.60585       65.39370
      2072         1        2.00000       19.65501       15.11402       65.39370
      2073         1        2.00000        0.23477        2.38314       65.39033
      2074         1        2.00000       13.74294       15.89131       65.39033
      2075         1        2.00000        4.13320       10.82342       65.40331
      2076         1        2.00000       17.64138       24.33160       65.40331
      2077         1        2.00000        3.89422        7.86311       65.40779
      2078         1        2.00000       17.40239       21.37128       65.40779
      2079         1        2.00000       21.71374        5.94765       65.41788
      2080         1        2.00000        8.20557       19.45582       65.41788
      2081         1        2.00000       15.77728        6.59404       65.39370
      2082         1        2.00000        2.26910       20.10221       65.39370
      2083         1        2.00000       15.00002        0.68197       65.39033
      2084         1        2.00000        1.49184       14.19015       65.39033
      2085         1        2.00000       10.07529       10.27607       65.41708
      2086         1        2.00000       23.58346       23.78424       65.41708
      2087         1        2.00000       24.94365        8.65277       65.41788
      2088         1        2.00000       11.43548       22.16094       65.41788
      2089         1        2.00000        6.86064        7.55426       65.41708
      2090         1        2.00000       20.36881       21.06243       65.41708
      2091         1        2.00000        7.10705       10.52249       65.41708
      2092         1        2.00000       20.61523       24.03066       65.41708
      2093         1        2.00000       15.44408        3.64018       65.39033
      2094         1        2.00000        1.93591       17.14835       65.39033
      2095         1        2.00000       16.02145        9.54701       65.39009
      2096         1        2.00000        2.51328       23.05518       65.39009
      2097         1        2.00000        7.41588       13.48891       65.40779
      2098         1        2.00000       20.92405       26.99708       65.40779
      2099         1        2.00000       24.29726        2.71630       65.39370
      2100         1        2.00000       10.78909       16.22448       65.39370
      2101         1        2.00000       21.97612        8.91518       65.41797
      2102         1        2.00000        8.46795       22.42335       65.41797
      2103         1        2.00000       25.19550       11.61730       65.42421
      2104         1        2.00000       11.68732       25.12547       65.42421
      2105         1        2.00000       19.27400       12.13453       65.42421
      2106         1        2.00000        5.76583       25.64270       65.42421
      2107         1        2.00000       22.23853       11.88271       65.41788
      2108         1        2.00000        8.73036       25.39088       65.41788
      2109         1        2.00000       12.47782        4.06331       65.41308
      2110         1        2.00000       25.98600       17.57148       65.41308
      2111         1        2.00000       18.75677        6.21303       65.42421
      2112         1        2.00000        5.24860       19.72120       65.42421
      2113         1        2.00000       24.67827        5.69583       65.42421
      2114         1        2.00000       11.17010       19.20400       65.42421
      2115         1        2.00000       12.04767        1.09489       65.39938
      2116         1        2.00000       25.55584       14.60306       65.39938
      2117         1        2.00000       18.39643        3.22729       65.39938
      2118         1        2.00000        4.88826       16.73546       65.39938
      2119         1        2.00000        3.19298        1.93904       65.39033
      2120         1        2.00000       16.70115       15.44722       65.39033
      2121         1        2.00000        6.55970        4.58041       65.40331
      2122         1        2.00000       20.06788       18.08858       65.40331
      2123         1        2.00000       10.37619       13.24995       65.40331
      2124         1        2.00000       23.88437       26.75812       65.40331
      2125         1        2.00000        3.61608        4.90533       65.41308
      2126         1        2.00000       17.12426       18.41350       65.41308
      2127         1        2.00000       19.00862        9.17759       65.41788
      2128         1        2.00000        5.50045       22.68576       65.41788
      2129         1        2.00000        9.82887        7.30787       65.41708
      2130         1        2.00000       23.33704       20.81604       65.41708
      2131         1        2.00000       17.96627        0.25887       65.41308
      2132         1        2.00000        4.45810       13.76704       65.41308
      2133         1        2.00000       14.40901        8.26760       67.50485
      2134         1        2.00000        0.90083       21.77577       67.50485
      2135         1        2.00000       11.13379        5.65458       67.51446
      2136         1        2.00000       24.64196       19.16275       67.51446
      2137         1        2.00000        2.23814        6.60363       67.50605
      2138         1        2.00000       15.74631       20.11180       67.50605
      2139         1        2.00000       20.63857       10.54418       67.52207
      2140         1        2.00000        7.13040       24.05235       67.52207
      2141         1        2.00000       26.88529       12.89369       67.50501
      2142         1        2.00000       13.37712       26.40186       67.50501
      2143         1        2.00000       11.43721        8.61489       67.51422
      2144         1        2.00000       24.94538       22.12306       67.51422
      2145         1        2.00000       16.70083        1.97373       67.49892
      2146         1        2.00000        3.19266       15.48191       67.49892
      2147         1        2.00000        2.82991       12.52083       67.50373
      2148         1        2.00000       16.33808       26.02901       67.50373
      2149         1        2.00000       14.69778       11.22672       67.50605
      2150         1        2.00000        1.18961       24.73490       67.50605
      2151         1        2.00000       17.66353       10.86276       67.51022
      2152         1        2.00000        4.15536       24.37093       67.51022
      2153         1        2.00000       14.10599        5.30950       67.50373
      2154         1        2.00000        0.59782       18.81767       67.50373
      2155         1        2.00000       17.06698        4.93667       67.50501
      2156         1        2.00000        3.55881       18.44484       67.50501
      2157         1        2.00000        1.52650        0.68232       67.49892
      2158         1        2.00000       15.03468       14.19050       67.49892
      2159         1        2.00000       19.66460        1.63681       67.50605
      2160         1        2.00000        6.15643       15.14498       67.50605
      2161         1        2.00000       22.98948        4.31416       67.51014
      2162         1        2.00000        9.48131       17.82233       67.51014
      2163         1        2.00000       10.77949        2.68534       67.50605
      2164         1        2.00000       24.28767       16.19352       67.50605
      2165         1        2.00000        1.90125        3.63986       67.49892
      2166         1        2.00000       15.40942       17.14803       67.49892
      2167         1        2.00000       23.60513       10.25273       67.52207
      2168         1        2.00000       10.09695       23.76090       67.52207
      2169         1        2.00000       26.28874        6.96757       67.51022
      2170         1        2.00000       12.78057       20.47574       67.51022
      2171         1        2.00000       22.62370        1.34806       67.50485
      2172         1        2.00000        9.11553       14.85623       67.50485
      2173         1        2.00000        7.82039        2.97412       67.50485
      2174         1        2.00000       21.32857       16.48229       67.50485
      2175         1        2.00000       23.92373       13.22777       67.51022
      2176         1        2.00000       10.41556       26.73594       67.51022
      2177         1        2.00000        8.46795        8.91518       67.51959
      2178         1        2.00000       21.97612       22.42335       67.51959
      2179         1        2.00000        7.45462        0.00802       67.51014
      2180         1        2.00000       20.96279       13.51620       67.51014
      2181         1        2.00000       20.02854        4.60259       67.51022
      2182         1        2.00000        6.52037       18.11076       67.51022
      2183         1        2.00000        5.49872        9.21546       67.51422
      2184         1        2.00000       19.00689       22.72364       67.51422
      2185         1        2.00000        5.20737        6.24937       67.51446
      2186         1        2.00000       18.71555       19.75754       67.51446
      2187         1        2.00000        2.52692        9.56276       67.50485
      2188         1        2.00000       16.03509       23.07093       67.50485
      2189         1        2.00000       25.58180        1.04505       67.50373
      2190         1        2.00000       12.07363       14.55322       67.50373
      2191         1        2.00000       26.57717        9.92853       67.51014
      2192         1        2.00000       13.06899       23.43671       67.51014
      2193         1        2.00000        8.16766        5.94592       67.51422
      2194         1        2.00000       21.67583       19.45409       67.51422
      2195         1        2.00000        4.48947        0.31617       67.50501
      2196         1        2.00000       17.99764       13.82434       67.50501
      2197         1        2.00000       13.74327        2.34845       67.49892
      2198         1        2.00000        0.23510       15.85662       67.49892
      2199         1        2.00000       25.95463        4.00601       67.50501
      2200         1        2.00000       12.44646       17.51418       67.50501
      2201         1        2.00000       17.37510        7.90182       67.51014
      2202         1        2.00000        3.86693       21.40999       67.51014
      2203         1        2.00000       11.72855       11.58099       67.51446
      2204         1        2.00000       25.23672       25.08916       67.51446
      2205         1        2.00000        4.86229        3.27714       67.50373
      2206         1        2.00000       18.37047       16.78531       67.50373
      2207         1        2.00000       20.34714        7.57760       67.52207
      2208         1        2.00000        6.83897       21.08577       67.52207
      2209         1        2.00000        8.76824       11.88441       67.51422
      2210         1        2.00000       22.27641       25.39258       67.51422
      2211         1        2.00000        5.80214       12.17578       67.51446
      2212         1        2.00000       19.31031       25.68395       67.51446
      2213         1        2.00000       23.31370        7.28617       67.52207
      2214         1        2.00000        9.80553       20.79435       67.52207
      2215         1        2.00000       12.76436        6.95066       69.61200
      2216         1        2.00000       26.27253       20.45883       69.61200
      2217         1        2.00000        0.23329        2.33513       69.60639
      2218         1        2.00000       13.74146       15.84330       69.60639
      2219         1        2.00000       15.39610        3.64167       69.60639
      2220         1        2.00000        1.88793       17.14984       69.60639
      2221         1        2.00000       12.08598        1.02414       69.60872
      2222         1        2.00000       25.59415       14.53231       69.60872
      2223         1        2.00000       18.35812        3.29805       69.60872
      2224         1        2.00000        4.84995       16.80622       69.60872
      2225         1        2.00000        6.82857        7.58830       69.61753
      2226         1        2.00000       20.33674       21.09647       69.61753
      2227         1        2.00000       21.32216        2.97871       69.61208
      2228         1        2.00000        7.81399       16.48689       69.61208
      2229         1        2.00000       12.43327        3.98672       69.60840
      2230         1        2.00000       25.94145       17.49489       69.60840
      2231         1        2.00000       18.01082        0.33546       69.60840
      2232         1        2.00000        4.50265       13.84363       69.60840
      2233         1        2.00000        1.20704       11.22481       69.61040
      2234         1        2.00000       14.71521       24.73298       69.61040
      2235         1        2.00000        9.79486        7.27577       69.61753
      2236         1        2.00000       23.30303       20.78394       69.61753
      2237         1        2.00000        4.17157       10.87970       69.61200
      2238         1        2.00000       17.67974       24.38787       69.61200
      2239         1        2.00000       15.04800        0.68051       69.60639
      2240         1        2.00000        1.53982       14.18869       69.60639
      2241         1        2.00000       13.07499        9.91432       69.61264
      2242         1        2.00000       26.58316       23.42250       69.61264
      2243         1        2.00000        9.12193        1.34344       69.61208
      2244         1        2.00000       22.63011       14.85161       69.61208
      2245         1        2.00000        3.53949        4.94988       69.60840
      2246         1        2.00000       17.04766       18.45805       69.60840
      2247         1        2.00000        6.50343        4.61880       69.61200
      2248         1        2.00000       20.01160       18.12697       69.61200
      2249         1        2.00000       13.39641       12.88047       69.60840
      2250         1        2.00000       26.90458       26.38865       69.60840
      2251         1        2.00000        9.46712        4.30813       69.61264
      2252         1        2.00000       22.97529       17.81631       69.61264
      2253         1        2.00000        3.86093        7.91601       69.61264
      2254         1        2.00000       17.36911       21.42418       69.61264
      2255         1        2.00000       16.03969        9.56914       69.61208
      2256         1        2.00000        2.53151       23.07731       69.61208
      2257         1        2.00000        0.57693        5.29715       69.60872
      2258         1        2.00000       14.08511       18.80532       69.60872
      2259         1        2.00000       10.10735       10.24206       69.61753
      2260         1        2.00000       23.61553       23.75023       69.61753
      2261         1        2.00000       16.35899       12.53318       69.60872
      2262         1        2.00000        2.85082       26.04135       69.60872
      2263         1        2.00000        7.14107       10.55458       69.61753
      2264         1        2.00000       20.64924       24.06276       69.61753
      2265         1        2.00000       22.29300       11.88473       69.61641
      2266         1        2.00000        8.78482       25.39291       69.61641
      2267         1        2.00000        0.89624        8.26122       69.61208
      2268         1        2.00000       14.40441       21.76939       69.61208
      2269         1        2.00000       15.72886        6.60555       69.61040
      2270         1        2.00000        2.22069       20.11372       69.61040
      2271         1        2.00000       24.94568        8.59833       69.61641
      2272         1        2.00000       11.43750       22.10650       69.61641
      2273         1        2.00000       25.25855       11.56575       69.61328
      2274         1        2.00000       11.75038       25.07392       69.61328
      2275         1        2.00000        6.15835        1.65426       69.61040
      2276         1        2.00000       19.66652       15.16244       69.61040
      2277         1        2.00000       21.97612        8.91518       69.62193
      2278         1        2.00000        8.46795       22.42335       69.62193
      2279         1        2.00000       24.62670        5.63275       69.61328
      2280         1        2.00000       11.11852       19.14092       69.61328
      2281         1        2.00000       10.43250       13.21156       69.61200
      2282         1        2.00000       23.94067       26.71973       69.61200
      2283         1        2.00000       19.00657        9.23203       69.61641
      2284         1        2.00000        5.49839       22.74020       69.61641
      2285         1        2.00000        3.19447        1.98703       69.60639
      2286         1        2.00000       16.70264       15.49520       69.60639
      2287         1        2.00000       24.28575        2.66792       69.61040
      2288         1        2.00000       10.77758       16.17609       69.61040
      2289         1        2.00000       18.69372        6.26460       69.61328
      2290         1        2.00000        5.18554       19.77278       69.61328
      2291         1        2.00000       21.65927        5.94562       69.61641
      2292         1        2.00000        8.15110       19.45379       69.61641
      2293         1        2.00000       20.97698        0.01402       69.61264
      2294         1        2.00000        7.46880       13.52219       69.61264
      2295         1        2.00000       19.32558       12.19758       69.61328
      2296         1        2.00000        5.81740       25.70576       69.61328
      2297         1        2.00000       13.74054        2.32997       71.71210
      2298         1        2.00000        0.23237       15.83814       71.71210
      2299         1        2.00000        2.53532        9.57222       71.71498
      2300         1        2.00000       16.04349       23.08039       71.71498
      2301         1        2.00000       16.70356        1.99221       71.71210
      2302         1        2.00000        3.19539       15.50038       71.71210
      2303         1        2.00000       17.03937        4.95588       71.71314
      2304         1        2.00000        3.53120       18.46405       71.71314
      2305         1        2.00000        5.17817        6.27255       71.71482
      2306         1        2.00000       18.68634       19.78072       71.71482
      2307         1        2.00000       26.91290       12.87445       71.71314
      2308         1        2.00000       13.40473       26.38262       71.71314
      2309         1        2.00000        5.50072        9.23921       71.71643
      2310         1        2.00000       19.00889       22.74738       71.71643
      2311         1        2.00000       20.33129        7.59254       71.71771
      2312         1        2.00000        6.82311       21.10071       71.71771
      2313         1        2.00000       23.94842       13.20464       71.71506
      2314         1        2.00000       10.44025       26.71282       71.71506
      2315         1        2.00000        2.21385        6.60674       71.71386
      2316         1        2.00000       15.72203       20.11491       71.71386
      2317         1        2.00000       26.26559        6.94288       71.71506
      2318         1        2.00000       12.75742       20.45105       71.71506
      2319         1        2.00000        8.46795        8.91518       71.71883
      2320         1        2.00000       21.97612       22.42335       71.71883
      2321         1        2.00000       19.66771        1.66113       71.71386
      2322         1        2.00000        6.15954       15.16930       71.71386
      2323         1        2.00000       26.58697        9.90881       71.71547
      2324         1        2.00000       13.07880       23.41698       71.71547
      2325         1        2.00000        1.54498        0.67960       71.71210
      2326         1        2.00000       15.05316       14.18777       71.71210
      2327         1        2.00000        5.82535       12.20499       71.71482
      2328         1        2.00000       19.33352       25.71316       71.71482
      2329         1        2.00000       22.63316        1.33963       71.71498
      2330         1        2.00000        9.12499       14.84780       71.71498
      2331         1        2.00000        1.88274        3.64259       71.71210
      2332         1        2.00000       15.39091       17.15076       71.71210
      2333         1        2.00000       25.59812        1.01473       71.71306
      2334         1        2.00000       12.08995       14.52291       71.71306
      2335         1        2.00000       14.40060        8.25814       71.71498
      2336         1        2.00000        0.89243       21.76631       71.71498
      2337         1        2.00000       10.77639        2.66106       71.71386
      2338         1        2.00000       24.28456       16.16923       71.71386
      2339         1        2.00000        7.81094        2.98255       71.71498
      2340         1        2.00000       21.31911       16.49072       71.71498
      2341         1        2.00000        8.14392        5.94795       71.71643
      2342         1        2.00000       21.65209       19.45612       71.71643
      2343         1        2.00000       25.93542        3.97840       71.71314
      2344         1        2.00000       12.42725       17.48657       71.71314
      2345         1        2.00000       11.75776       11.55781       71.71482
      2346         1        2.00000       25.26593       25.06598       71.71482
      2347         1        2.00000       17.68668       10.88748       71.71506
      2348         1        2.00000        4.17851       24.39565       71.71506
      2349         1        2.00000       23.62098       10.23779       71.71771
      2350         1        2.00000       10.11281       23.74596       71.71771
      2351         1        2.00000       14.07570        5.29320       71.71306
      2352         1        2.00000        0.56753       18.80138       71.71306
      2353         1        2.00000        7.47431        0.01783       71.71547
      2354         1        2.00000       20.98249       13.52600       71.71547
      2355         1        2.00000        4.50868        0.34378       71.71314
      2356         1        2.00000       18.01685       13.85196       71.71314
      2357         1        2.00000       20.00385        4.62571       71.71506
      2358         1        2.00000        6.49567       18.13388       71.71506
      2359         1        2.00000       11.11058        5.62537       71.71482
      2360         1        2.00000       24.61875       19.13354       71.71482
      2361         1        2.00000        4.84598        3.30745       71.71306
      2362         1        2.00000       18.35415       16.81562       71.71306
      2363         1        2.00000       17.36530        7.92152       71.71547
      2364         1        2.00000        3.85712       21.42969       71.71547
      2365         1        2.00000       22.96978        4.30433       71.71547
      2366         1        2.00000        9.46161       17.81250       71.71547
      2367         1        2.00000        8.79201       11.88241       71.71643
      2368         1        2.00000       22.30018       25.39058       71.71643
      2369         1        2.00000       14.72207       11.22359       71.71386
      2370         1        2.00000        1.21390       24.73176       71.71386
      2371         1        2.00000       11.43518        8.59112       71.71643
      2372         1        2.00000       24.94335       22.09929       71.71643
      2373         1        2.00000        2.86022       12.53715       71.71306
      2374         1        2.00000       16.36839       26.04532       71.71306
      2375         1        2.00000       23.29876        7.27034       71.71771
      2376         1        2.00000        9.79059       20.77851       71.71771
      2377         1        2.00000       20.65351       10.56001       71.71771
      2378         1        2.00000        7.14534       24.06819       71.71771
      2379         1        2.00000       15.38848        3.64310       73.81637
      2380         1        2.00000        1.88031       17.15127       73.81637
      2381         1        2.00000       16.37204       12.53864       73.81685
      2382         1        2.00000        2.86387       26.04681       73.81685
      2383         1        2.00000        1.21746       11.22264       73.81717
      2384         1        2.00000       14.72564       24.73082       73.81717
      2385         1        2.00000        0.56389        5.29172       73.81685
      2386         1        2.00000       14.07206       18.79989       73.81685
      2387         1        2.00000       13.07972        9.90600       73.81757
      2388         1        2.00000       26.58789       23.41417       73.81757
      2389         1        2.00000        6.16048        1.66467       73.81717
      2390         1        2.00000       19.66866       15.17284       73.81717
      2391         1        2.00000       24.61521        5.62221       73.81773
      2392         1        2.00000       11.10704       19.13038       73.81773
      2393         1        2.00000        7.14790       10.56161       73.81837
      2394         1        2.00000       20.65608       24.06978       73.81837
      2395         1        2.00000       10.44301       13.20092       73.81749
      2396         1        2.00000       23.95118       26.70909       73.81749
      2397         1        2.00000       10.11441       10.23522       73.81837
      2398         1        2.00000       23.62258       23.74340       73.81837
      2399         1        2.00000        0.23188        2.32751       73.81637
      2400         1        2.00000       13.74005       15.83568       73.81637
      2401         1        2.00000        9.12618        1.33861       73.81757
      2402         1        2.00000       22.63435       14.84678       73.81757
      2403         1        2.00000       12.09144        1.01111       73.81685
      2404         1        2.00000       25.59961       14.51929       73.81685
      2405         1        2.00000       16.04452        9.57340       73.81757
      2406         1        2.00000        2.53635       23.08158       73.81757
      2407         1        2.00000        3.85621        7.92433       73.81757
      2408         1        2.00000       17.36438       21.43250       73.81757
      2409         1        2.00000       21.31790        2.98358       73.81757
      2410         1        2.00000        7.80972       16.49175       73.81757
      2411         1        2.00000       18.35266        3.31107       73.81685
      2412         1        2.00000        4.84449       16.81924       73.81685
      2413         1        2.00000       21.97612        8.91518       73.81901
      2414         1        2.00000        8.46795       22.42335       73.81901
      2415         1        2.00000        3.19587        1.99464       73.81637
      2416         1        2.00000       16.70404       15.50282       73.81637
      2417         1        2.00000        0.89140        8.25695       73.81757
      2418         1        2.00000       14.39958       21.76512       73.81757
      2419         1        2.00000       18.01996        0.34675       73.81677
      2420         1        2.00000        4.51178       13.85493       73.81677
      2421         1        2.00000       15.05561        0.67908       73.81637
      2422         1        2.00000        1.54744       14.18726       73.81637
      2423         1        2.00000       12.75371        6.94012       73.81749
      2424         1        2.00000       26.26189       20.44829       73.81749
      2425         1        2.00000       15.71846        6.60768       73.81717
      2426         1        2.00000        2.21029       20.11586       73.81717
      2427         1        2.00000       19.00973        9.24235       73.81829
      2428         1        2.00000        5.50155       22.75052       73.81829
      2429         1        2.00000       21.64898        5.94878       73.81829
      2430         1        2.00000        8.14081       19.45696       73.81829
      2431         1        2.00000       24.94252        8.58801       73.81829
      2432         1        2.00000       11.43434       22.09618       73.81829
      2433         1        2.00000       20.98530        0.01878       73.81757
      2434         1        2.00000        7.47712       13.52695       73.81757
      2435         1        2.00000        3.52820        4.95899       73.81677
      2436         1        2.00000       17.03637       18.46716       73.81677
      2437         1        2.00000       25.26909       11.55424       73.81773
      2438         1        2.00000       11.76092       25.06241       73.81773
      2439         1        2.00000       19.33706       12.20812       73.81773
      2440         1        2.00000        5.82888       25.71629       73.81773
      2441         1        2.00000        6.49292        4.62941       73.81749
      2442         1        2.00000       20.00109       18.13759       73.81749
      2443         1        2.00000        9.78802        7.26875       73.81837
      2444         1        2.00000       23.29619       20.77692       73.81837
      2445         1        2.00000       12.42414        3.97540       73.81677
      2446         1        2.00000       25.93231       17.48357       73.81677
      2447         1        2.00000        6.82152        7.59513       73.81837
      2448         1        2.00000       20.32969       21.10330       73.81837
      2449         1        2.00000       22.30329       11.88157       73.81829
      2450         1        2.00000        8.79512       25.38974       73.81829
      2451         1        2.00000        4.18221       10.89021       73.81749
      2452         1        2.00000       17.69038       24.39838       73.81749
      2453         1        2.00000       18.68318        6.27611       73.81773
      2454         1        2.00000        5.17501       19.78429       73.81773
      2455         1        2.00000        9.45880        4.30341       73.81757
      2456         1        2.00000       22.96697       17.81158       73.81757
      2457         1        2.00000       24.28361        2.65752       73.81717
      2458         1        2.00000       10.77544       16.16569       73.81717
      2459         1        2.00000       13.40773       12.87134       73.81677
      2460         1        2.00000       26.91590       26.37952       73.81677
      2461         1        2.00000       17.03499        4.96034       75.91999
      2462         1        2.00000        3.52682       18.46851       75.91999
      2463         1        2.00000        7.80932        2.98433       75.92015
      2464         1        2.00000       21.31749       16.49251       75.92015
      2465         1        2.00000       11.76189       11.55238       75.92023
      2466         1        2.00000       25.27006       25.06055       75.92023
      2467         1        2.00000       11.43367        8.58671       75.92031
      2468         1        2.00000       24.94184       22.09489       75.92031
      2469         1        2.00000       26.91728       12.86999       75.91999
      2470         1        2.00000       13.40910       26.37816       75.91999
      2471         1        2.00000        8.13951        5.94949       75.92031
      2472         1        2.00000       21.64768       19.45766       75.92031
      2473         1        2.00000       17.36378        7.92568       75.92023
      2474         1        2.00000        3.85561       21.43385       75.92023
      2475         1        2.00000        4.84408        3.31288       75.91999
      2476         1        2.00000       18.35226       16.82105       75.91999
      2477         1        2.00000        8.79641       11.88087       75.92031
      2478         1        2.00000       22.30459       25.38904       75.92031
      2479         1        2.00000       23.95221       13.19954       75.92023
      2480         1        2.00000       10.44403       26.70771       75.92023
      2481         1        2.00000        5.83078       12.20909       75.92023
      2482         1        2.00000       19.33895       25.71726       75.92023
      2483         1        2.00000        7.47845        0.01934       75.92023
      2484         1        2.00000       20.98662       13.52752       75.92023
      2485         1        2.00000       20.00004        4.63082       75.92023
      2486         1        2.00000        6.49187       18.13899       75.92023
      2487         1        2.00000       10.77479        2.65633       75.92007
      2488         1        2.00000       24.28297       16.16450       75.92007
      2489         1        2.00000        5.50226        9.24362       75.92031
      2490         1        2.00000       19.01043       22.75179       75.92031
      2491         1        2.00000        5.17404        6.27798       75.92023
      2492         1        2.00000       18.68221       19.78615       75.92023
      2493         1        2.00000       20.65726       10.56218       75.92047
      2494         1        2.00000        7.14909       24.07035       75.92047
      2495         1        2.00000        1.54836        0.67879       75.91983
      2496         1        2.00000       15.05653       14.18696       75.91983
      2497         1        2.00000       26.58846        9.90468       75.92023
      2498         1        2.00000       13.08029       23.41285       75.92023
      2499         1        2.00000       22.63475        1.33785       75.92015
      2500         1        2.00000        9.12658       14.84602       75.92015
      2501         1        2.00000       16.70437        1.99556       75.91983
      2502         1        2.00000        3.19620       15.50373       75.91983
      2503         1        2.00000       23.62312       10.23403       75.92047
      2504         1        2.00000       10.11495       23.74221       75.92047
      2505         1        2.00000       22.96565        4.30284       75.92023
      2506         1        2.00000        9.45748       17.81101       75.92023
      2507         1        2.00000       14.39879        8.25655       75.92015
      2508         1        2.00000        0.89062       21.76472       75.92015
      2509         1        2.00000        2.20913        6.60833       75.92007
      2510         1        2.00000       15.71730       20.11651       75.92007
      2511         1        2.00000       23.29501        7.26818       75.92047
      2512         1        2.00000        9.78683       20.77635       75.92047
      2513         1        2.00000        8.46795        8.91518       75.92039
      2514         1        2.00000       21.97612       22.42335       75.92039
      2515         1        2.00000       17.69179       10.89126       75.92023
      2516         1        2.00000        4.18362       24.39943       75.92023
      2517         1        2.00000       26.26048        6.93909       75.92023
      2518         1        2.00000       12.75231       20.44727       75.92023
      2519         1        2.00000       25.60001        1.00928       75.91999
      2520         1        2.00000       12.09184       14.51745       75.91999
      2521         1        2.00000        2.86568       12.53904       75.91999
      2522         1        2.00000       16.37385       26.04721       75.91999
      2523         1        2.00000       19.66930        1.66585       75.92007
      2524         1        2.00000        6.16113       15.17403       75.92007
      2525         1        2.00000       11.10515        5.62126       75.92023
      2526         1        2.00000       24.61332       19.12944       75.92023
      2527         1        2.00000       14.07025        5.29129       75.91999
      2528         1        2.00000        0.56208       18.79946       75.91999
      2529         1        2.00000        2.53710        9.57381       75.92015
      2530         1        2.00000       16.04528       23.08198       75.92015
      2531         1        2.00000       13.73973        2.32659       75.91983
      2532         1        2.00000        0.23156       15.83477       75.91983
      2533         1        2.00000       20.32915        7.59629       75.92047
      2534         1        2.00000        6.82098       21.10447       75.92047
      2535         1        2.00000        1.87939        3.64340       75.91983
      2536         1        2.00000       15.38756       17.15157       75.91983
      2537         1        2.00000       25.93096        3.97405       75.91999
      2538         1        2.00000       12.42279       17.48222       75.91999
      2539         1        2.00000        4.51313        0.34813       75.91999
      2540         1        2.00000       18.02131       13.85631       75.91999
      2541         1        2.00000       14.72680       11.22202       75.92007
      2542         1        2.00000        1.21863       24.73019       75.92007
      2543         1        2.00000       13.40951       12.86934       78.02282
      2544         1        2.00000       26.91768       26.37752       78.02282
      2545         1        2.00000       24.28267        2.65573       78.02282
      2546         1        2.00000       10.77450       16.16391       78.02282
      2547         1        2.00000        9.45688        4.30279       78.02282
      2548         1        2.00000       22.96505       17.81096       78.02282
      2549         1        2.00000       18.68183        6.27873       78.02290
      2550         1        2.00000        5.17366       19.78691       78.02290
      2551         1        2.00000        4.18432       10.89159       78.02282
      2552         1        2.00000       17.69249       24.39976       78.02282
      2553         1        2.00000       22.30510       11.88063       78.02290
      2554         1        2.00000        8.79693       25.38880       78.02290
      2555         1        2.00000        6.82084        7.59686       78.02290
      2556         1        2.00000       20.32902       21.10503       78.02290
      2557         1        2.00000       12.42214        3.97362       78.02282
      2558         1        2.00000       25.93031       17.48179       78.02282
      2559         1        2.00000        9.78629        7.26805       78.02290
      2560         1        2.00000       23.29447       20.77622       78.02290
      2561         1        2.00000        6.49154        4.63152       78.02282
      2562         1        2.00000       19.99971       18.13969       78.02282
      2563         1        2.00000       19.33970       12.20950       78.02290
      2564         1        2.00000        5.83153       25.71767       78.02290
      2565         1        2.00000       25.27044       11.55162       78.02290
      2566         1        2.00000       11.76227       25.05979       78.02290
      2567         1        2.00000        3.52642        4.96101       78.02282
      2568         1        2.00000       17.03459       18.46918       78.02282
      2569         1        2.00000       24.94160        8.58620       78.02290
      2570         1        2.00000       11.43343       22.09437       78.02290
      2571         1        2.00000       20.98722        0.01940       78.02282
      2572         1        2.00000        7.47904       13.52757       78.02282
      2573         1        2.00000       19.01067        9.24413       78.02290
      2574         1        2.00000        5.50250       22.75230       78.02290
      2575         1        2.00000       21.64717        5.94973       78.02290
      2576         1        2.00000        8.13900       19.45790       78.02290
      2577         1        2.00000       15.71670        6.60866       78.02282
      2578         1        2.00000        2.20853       20.11683       78.02282
      2579         1        2.00000       12.75161        6.93874       78.02282
      2580         1        2.00000       26.25978       20.44692       78.02282
      2581         1        2.00000       18.02196        0.34856       78.02282
      2582         1        2.00000        4.51378       13.85674       78.02282
      2583         1        2.00000       15.05697        0.67862       78.02282
      2584         1        2.00000        1.54879       14.18680       78.02282
      2585         1        2.00000        0.89046        8.25638       78.02282
      2586         1        2.00000       14.39863       21.76456       78.02282
      2587         1        2.00000        3.19633        1.99599       78.02282
      2588         1        2.00000       16.70450       15.50417       78.02282
      2589         1        2.00000       21.97612        8.91518       78.02290
      2590         1        2.00000        8.46795       22.42335       78.02290
      2591         1        2.00000       18.35212        3.31355       78.02282
      2592         1        2.00000        4.84395       16.82173       78.02282
      2593         1        2.00000       16.04547        9.57394       78.02282
      2594         1        2.00000        2.53729       23.08212       78.02282
      2595         1        2.00000        3.85556        7.92627       78.02282
      2596         1        2.00000       17.36373       21.43444       78.02282
      2597         1        2.00000       21.31736        2.98450       78.02282
      2598         1        2.00000        7.80918       16.49267       78.02282
      2599         1        2.00000       12.09198        1.00863       78.02282
      2600         1        2.00000       25.60015       14.51680       78.02282
      2601         1        2.00000        9.12674        1.33766       78.02282
      2602         1        2.00000       22.63492       14.84583       78.02282
      2603         1        2.00000        0.23142        2.32619       78.02282
      2604         1        2.00000       13.73959       15.83436       78.02282
      2605         1        2.00000       10.11508       10.23349       78.02290
      2606         1        2.00000       23.62325       23.74167       78.02290
      2607         1        2.00000       10.44438       13.19881       78.02282
      2608         1        2.00000       23.95256       26.70698       78.02282
      2609         1        2.00000        7.14963       10.56228       78.02290
      2610         1        2.00000       20.65781       24.07046       78.02290
      2611         1        2.00000       24.61257        5.62086       78.02290
      2612         1        2.00000       11.10439       19.12903       78.02290
      2613         1        2.00000        6.16143        1.66642       78.02282
      2614         1        2.00000       19.66960       15.17459       78.02282
      2615         1        2.00000       13.08037        9.90408       78.02282
      2616         1        2.00000       26.58854       23.41226       78.02282
      2617         1        2.00000        0.56140        5.29118       78.02282
      2618         1        2.00000       14.06957       18.79935       78.02282
      2619         1        2.00000        1.21922       11.22170       78.02282
      2620         1        2.00000       14.72739       24.72987       78.02282
      2621         1        2.00000       16.37453       12.53918       78.02282
      2622         1        2.00000        2.86635       26.04735       78.02282
      2623         1        2.00000       15.38713        3.64356       78.02282
      2624         1        2.00000        1.87896       17.15173       78.02282
      2625         1        2.00000       22.96565        0.01934       35.87559
      2626         1        2.00000        9.45748       13.52752       35.87559
      2627         1        2.00000       13.08029        7.92568       35.87559
      2628         1        2.00000       26.58846       21.43385       35.87559
      2629         1        2.00000        4.84408        1.00928       35.87535
      2630         1        2.00000       18.35226       14.51745       35.87535
      2631         1        2.00000       10.44403        4.63082       35.87559
      2632         1        2.00000       23.95221       18.13899       35.87559
      2633         1        2.00000        1.21863        6.60833       35.87543
      2634         1        2.00000       14.72680       20.11651       35.87543
      2635         1        2.00000        7.47845        4.30284       35.87559
      2636         1        2.00000       20.98662       17.81101       35.87559
      2637         1        2.00000       25.27006        6.27798       35.87559
      2638         1        2.00000       11.76189       19.78615       35.87559
      2639         1        2.00000        1.54836        3.64340       35.87519
      2640         1        2.00000       15.05653       17.15157       35.87519
      2641         1        2.00000       25.60001        3.31288       35.87535
      2642         1        2.00000       12.09184       16.82105       35.87535
      2643         1        2.00000       10.11495        7.59629       35.87583
      2644         1        2.00000       23.62312       21.10447       35.87583
      2645         1        2.00000       18.68221       11.55238       35.87559
      2646         1        2.00000        5.17404       25.06055       35.87559
      2647         1        2.00000       21.97612        8.91518       35.87575
      2648         1        2.00000        8.46795       22.42335       35.87575
      2649         1        2.00000       25.93096        0.34813       35.87535
      2650         1        2.00000       12.42279       13.85631       35.87535
      2651         1        2.00000        7.14909        7.26818       35.87583
      2652         1        2.00000       20.65726       20.77635       35.87583
      2653         1        2.00000        6.49187       13.19954       35.87559
      2654         1        2.00000       20.00004       26.70771       35.87559
      2655         1        2.00000       16.04528        8.25655       35.87551
      2656         1        2.00000        2.53710       21.76472       35.87551
      2657         1        2.00000       15.71730       11.22202       35.87543
      2658         1        2.00000        2.20913       24.73019       35.87543
      2659         1        2.00000       13.73973        1.99556       35.87519
      2660         1        2.00000        0.23156       15.50373       35.87519
      2661         1        2.00000        9.78683       10.56218       35.87583
      2662         1        2.00000       23.29501       24.07035       35.87583
      2663         1        2.00000       16.70437        2.32659       35.87519
      2664         1        2.00000        3.19620       15.83477       35.87519
      2665         1        2.00000       12.75231       10.89126       35.87559
      2666         1        2.00000       26.26048       24.39943       35.87559
      2667         1        2.00000        4.18362        6.93909       35.87559
      2668         1        2.00000       17.69179       20.44727       35.87559
      2669         1        2.00000        7.80932        1.33785       35.87551
      2670         1        2.00000       21.31749       14.84602       35.87551
      2671         1        2.00000       19.01043        8.58671       35.87567
      2672         1        2.00000        5.50226       22.09489       35.87567
      2673         1        2.00000       19.66930        2.65633       35.87543
      2674         1        2.00000        6.16113       16.16450       35.87543
      2675         1        2.00000       16.37385        5.29129       35.87535
      2676         1        2.00000        2.86568       18.79946       35.87535
      2677         1        2.00000        6.82098       10.23403       35.87583
      2678         1        2.00000       20.32915       23.74221       35.87583
      2679         1        2.00000        3.52682       12.86999       35.87535
      2680         1        2.00000       17.03499       26.37816       35.87535
      2681         1        2.00000       10.77479        1.66585       35.87543
      2682         1        2.00000       24.28297       15.17403       35.87543
      2683         1        2.00000       24.94184        9.24362       35.87567
      2684         1        2.00000       11.43367       22.75179       35.87567
      2685         1        2.00000        3.85561        9.90468       35.87559
      2686         1        2.00000       17.36378       23.41285       35.87559
      2687         1        2.00000       24.61332       12.20909       35.87559
      2688         1        2.00000       11.10515       25.71726       35.87559
      2689         1        2.00000       22.63478        2.98433       35.87551
      2690         1        2.00000        9.12661       16.49251       35.87551
      2691         1        2.00000        0.56208       12.53904       35.87535
      2692         1        2.00000       14.07025       26.04721       35.87535
      2693         1        2.00000       21.64768       11.88087       35.87567
      2694         1        2.00000        8.13951       25.38904       35.87567
      2695         1        2.00000        0.89062        9.57381       35.87551
      2696         1        2.00000       14.39879       23.08198       35.87551
      2697         1        2.00000        4.51313        3.97405       35.87535
      2698         1        2.00000       18.02131       17.48222       35.87535
      2699         1        2.00000       19.33895        5.62126       35.87559
      2700         1        2.00000        5.83078       19.12944       35.87559
      2701         1        2.00000        1.87939        0.67879       35.87519
      2702         1        2.00000       15.38756       14.18696       35.87519
      2703         1        2.00000       22.30459        5.94949       35.87567
      2704         1        2.00000        8.79641       19.45766       35.87567
      2705         1        2.00000       13.40910        4.96034       35.87535
      2706         1        2.00000       26.91728       18.46851       35.87535
      2707         1        2.00000       15.38713        0.67862       37.97818
      2708         1        2.00000        1.87896       14.18680       37.97818
      2709         1        2.00000       26.25978       10.89159       37.97818
      2710         1        2.00000       12.75161       24.39976       37.97818
      2711         1        2.00000       17.69249        6.93874       37.97818
      2712         1        2.00000        4.18432       20.44692       37.97818
      2713         1        2.00000       14.72739        6.60866       37.97818
      2714         1        2.00000        1.21922       20.11683       37.97818
      2715         1        2.00000        2.20853       11.22170       37.97818
      2716         1        2.00000       15.71670       24.72987       37.97818
      2717         1        2.00000       26.58854        7.92627       37.97818
      2718         1        2.00000       13.08037       21.43444       37.97818
      2719         1        2.00000       21.31736        1.33766       37.97818
      2720         1        2.00000        7.80918       14.84583       37.97818
      2721         1        2.00000        3.19633        2.32619       37.97818
      2722         1        2.00000       16.70450       15.83436       37.97818
      2723         1        2.00000       23.29447       10.56228       37.97826
      2724         1        2.00000        9.78629       24.07046       37.97826
      2725         1        2.00000       23.95256        4.63152       37.97818
      2726         1        2.00000       10.44438       18.13969       37.97818
      2727         1        2.00000       23.62325        7.59686       37.97826
      2728         1        2.00000       10.11508       21.10503       37.97826
      2729         1        2.00000        8.46795        8.91518       37.97826
      2730         1        2.00000       21.97612       22.42335       37.97826
      2731         1        2.00000       20.65781        7.26805       37.97826
      2732         1        2.00000        7.14963       20.77622       37.97826
      2733         1        2.00000       18.02196        3.97362       37.97818
      2734         1        2.00000        4.51378       17.48179       37.97818
      2735         1        2.00000       11.10439       12.20950       37.97826
      2736         1        2.00000       24.61257       25.71767       37.97826
      2737         1        2.00000        9.12674        2.98450       37.97818
      2738         1        2.00000       22.63492       16.49267       37.97818
      2739         1        2.00000       20.32902       10.23349       37.97826
      2740         1        2.00000        6.82084       23.74167       37.97826
      2741         1        2.00000        0.23142        1.99599       37.97818
      2742         1        2.00000       13.73959       15.50417       37.97818
      2743         1        2.00000       12.09198        3.31355       37.97818
      2744         1        2.00000       25.60015       16.82173       37.97818
      2745         1        2.00000       20.98722        4.30279       37.97818
      2746         1        2.00000        7.47904       17.81096       37.97818
      2747         1        2.00000       12.42214        0.34856       37.97818
      2748         1        2.00000       25.93031       13.85674       37.97818
      2749         1        2.00000        5.17366       11.55162       37.97826
      2750         1        2.00000       18.68183       25.05979       37.97826
      2751         1        2.00000        9.45688        0.01940       37.97818
      2752         1        2.00000       22.96505       13.52757       37.97818
      2753         1        2.00000       17.03459       12.86934       37.97818
      2754         1        2.00000        3.52642       26.37752       37.97818
      2755         1        2.00000       18.35212        1.00863       37.97818
      2756         1        2.00000        4.84395       14.51680       37.97818
      2757         1        2.00000        2.53729        8.25638       37.97818
      2758         1        2.00000       16.04547       21.76456       37.97818
      2759         1        2.00000        5.83153        5.62086       37.97826
      2760         1        2.00000       19.33970       19.12903       37.97826
      2761         1        2.00000       11.43343        9.24413       37.97826
      2762         1        2.00000       24.94160       22.75230       37.97826
      2763         1        2.00000       14.06957       12.53918       37.97818
      2764         1        2.00000        0.56140       26.04735       37.97818
      2765         1        2.00000        8.79693        5.94973       37.97826
      2766         1        2.00000       22.30510       19.45790       37.97826
      2767         1        2.00000       14.39863        9.57394       37.97818
      2768         1        2.00000        0.89046       23.08212       37.97818
      2769         1        2.00000        5.50250        8.58620       37.97826
      2770         1        2.00000       19.01067       22.09437       37.97826
      2771         1        2.00000       19.99971       13.19881       37.97818
      2772         1        2.00000        6.49154       26.70698       37.97818
      2773         1        2.00000        2.86635        5.29118       37.97818
      2774         1        2.00000       16.37453       18.79935       37.97818
      2775         1        2.00000       11.76227        6.27873       37.97826
      2776         1        2.00000       25.27044       19.78691       37.97826
      2777         1        2.00000       17.36373        9.90408       37.97818
      2778         1        2.00000        3.85556       23.41226       37.97818
      2779         1        2.00000        6.16143        2.65573       37.97818
      2780         1        2.00000       19.66960       16.16391       37.97818
      2781         1        2.00000       15.05697        3.64356       37.97818
      2782         1        2.00000        1.54879       17.15173       37.97818
      2783         1        2.00000        8.13900       11.88063       37.97826
      2784         1        2.00000       21.64717       25.38880       37.97826
      2785         1        2.00000       26.91768        4.96101       37.97818
      2786         1        2.00000       13.40951       18.46918       37.97818
      2787         1        2.00000       24.28267        1.66642       37.97818
      2788         1        2.00000       10.77450       15.17459       37.97818
      2789         1        2.00000       17.03445        4.96117        0.03628
      2790         1        2.00000        3.52628       18.46935        0.03628
      2791         1        2.00000        7.80916        2.98460        0.03628
      2792         1        2.00000       21.31733       16.49278        0.03628
      2793         1        2.00000       11.76232       11.55138        0.03628
      2794         1        2.00000       25.27049       25.05955        0.03628
      2795         1        2.00000       11.43329        8.58606        0.03628
      2796         1        2.00000       24.94146       22.09424        0.03628
      2797         1        2.00000       26.91782       12.86918        0.03628
      2798         1        2.00000       13.40964       26.37735        0.03628
      2799         1        2.00000        8.13886        5.94984        0.03628
      2800         1        2.00000       21.64704       19.45801        0.03628
      2801         1        2.00000       17.36368        7.92641        0.03628
      2802         1        2.00000        3.85550       21.43458        0.03628
      2803         1        2.00000        4.84395        3.31377        0.03628
      2804         1        2.00000       18.35212       16.82194        0.03628
      2805         1        2.00000        8.79706       11.88052        0.03628
      2806         1        2.00000       22.30523       25.38869        0.03628
      2807         1        2.00000       23.95264       13.19867        0.03628
      2808         1        2.00000       10.44446       26.70685        0.03628
      2809         1        2.00000        5.83175       12.20955        0.03628
      2810         1        2.00000       19.33992       25.71772        0.03628
      2811         1        2.00000        7.47920        0.01945        0.03628
      2812         1        2.00000       20.98738       13.52762        0.03628
      2813         1        2.00000       19.99961        4.63168        0.03628
      2814         1        2.00000        6.49143       18.13985        0.03628
      2815         1        2.00000       10.77439        2.65565        0.03628
      2816         1        2.00000       24.28256       16.16383        0.03628
      2817         1        2.00000        5.50261        9.24426        0.03628
      2818         1        2.00000       19.01078       22.75244        0.03628
      2819         1        2.00000        5.17358        6.27898        0.03628
      2820         1        2.00000       18.68175       19.78715        0.03628
      2821         1        2.00000       20.65794       10.56234        0.03628
      2822         1        2.00000        7.14977       24.07051        0.03628
      2823         1        2.00000        1.54887        0.67857        0.03628
      2824         1        2.00000       15.05705       14.18674        0.03628
      2825         1        2.00000       26.58860        9.90395        0.03628
      2826         1        2.00000       13.08042       23.41212        0.03628
      2827         1        2.00000       22.63494        1.33755        0.03628
      2828         1        2.00000        9.12677       14.84572        0.03628
      2829         1        2.00000       16.70456        1.99608        0.03628
      2830         1        2.00000        3.19638       15.50425        0.03628
      2831         1        2.00000       23.62331       10.23336        0.03628
      2832         1        2.00000       10.11514       23.74153        0.03628
      2833         1        2.00000       22.96489        4.30273        0.03628
      2834         1        2.00000        9.45672       17.81090        0.03628
      2835         1        2.00000       14.39852        8.25636        0.03628
      2836         1        2.00000        0.89035       21.76453        0.03628
      2837         1        2.00000        2.20845        6.60874        0.03628
      2838         1        2.00000       15.71662       20.11691        0.03628
      2839         1        2.00000       23.29433        7.26799        0.03628
      2840         1        2.00000        9.78616       20.77616        0.03628
      2841         1        2.00000        8.46795        8.91518        0.03628
      2842         1        2.00000       21.97612       22.42335        0.03628
      2843         1        2.00000       17.69263       10.89169        0.03628
      2844         1        2.00000        4.18445       24.39987        0.03628
      2845         1        2.00000       26.25964        6.93866        0.03628
      2846         1        2.00000       12.75147       20.44683        0.03628
      2847         1        2.00000       25.60015        1.00841        0.03628
      2848         1        2.00000       12.09198       14.51658        0.03628
      2849         1        2.00000        2.86657       12.53920        0.03628
      2850         1        2.00000       16.37474       26.04738        0.03628
      2851         1        2.00000       19.66971        1.66653        0.03628
      2852         1        2.00000        6.16154       15.17470        0.03628
      2853         1        2.00000       11.10418        5.62080        0.03628
      2854         1        2.00000       24.61235       19.12898        0.03628
      2855         1        2.00000       14.06936        5.29115        0.03628
      2856         1        2.00000        0.56118       18.79932        0.03628
      2857         1        2.00000        2.53740        9.57400        0.03628
      2858         1        2.00000       16.04557       23.08217        0.03628
      2859         1        2.00000       13.73954        2.32608        0.03628
      2860         1        2.00000        0.23137       15.83425        0.03628
      2861         1        2.00000       20.32896        7.59700        0.03628
      2862         1        2.00000        6.82079       21.10517        0.03628
      2863         1        2.00000        1.87888        3.64361        0.03628
      2864         1        2.00000       15.38705       17.15179        0.03628
      2865         1        2.00000       25.93013        3.97348        0.03628
      2866         1        2.00000       12.42195       17.48166        0.03628
      2867         1        2.00000        4.51394        0.34870        0.03628
      2868         1        2.00000       18.02212       13.85687        0.03628
      2869         1        2.00000       14.72747       11.22159        0.03628
      2870         1        2.00000        1.21930       24.72976        0.03628
      2871         1        2.00000       13.40951       12.86934        2.13894
      2872         1        2.00000       26.91768       26.37752        2.13894
      2873         1        2.00000       24.28267        2.65573        2.13894
      2874         1        2.00000       10.77450       16.16391        2.13894
      2875         1        2.00000        9.45688        4.30279        2.13894
      2876         1        2.00000       22.96505       17.81096        2.13894
      2877         1        2.00000       18.68183        6.27873        2.13894
      2878         1        2.00000        5.17366       19.78691        2.13894
      2879         1        2.00000        4.18432       10.89159        2.13894
      2880         1        2.00000       17.69249       24.39976        2.13894
      2881         1        2.00000       22.30510       11.88063        2.13894
      2882         1        2.00000        8.79693       25.38880        2.13894
      2883         1        2.00000        6.82084        7.59686        2.13894
      2884         1        2.00000       20.32902       21.10503        2.13894
      2885         1        2.00000       12.42214        3.97362        2.13894
      2886         1        2.00000       25.93031       17.48179        2.13894
      2887         1        2.00000        9.78629        7.26805        2.13894
      2888         1        2.00000       23.29447       20.77622        2.13894
      2889         1        2.00000        6.49154        4.63152        2.13894
      2890         1        2.00000       19.99971       18.13969        2.13894
      2891         1        2.00000       19.33970       12.20950        2.13894
      2892         1        2.00000        5.83153       25.71767        2.13894
      2893         1        2.00000       25.27044       11.55162        2.13894
      2894         1        2.00000       11.76227       25.05979        2.13894
      2895         1        2.00000        3.52642        4.96101        2.13894
      2896         1        2.00000       17.03459       18.46918        2.13894
      2897         1        2.00000       24.94160        8.58620        2.13894
      2898         1        2.00000       11.43343       22.09437        2.13894
      2899         1        2.00000       20.98722        0.01940        2.13894
      2900         1        2.00000        7.47904       13.52757        2.13894
      2901         1        2.00000       19.01067        9.24413        2.13894
      2902         1        2.00000        5.50250       22.75230        2.13894
      2903         1        2.00000       21.64717        5.94973        2.13894
      2904         1        2.00000        8.13900       19.45790        2.13894
      2905         1        2.00000       15.71670        6.60866        2.13894
      2906         1        2.00000        2.20853       20.11683        2.13894
      2907         1        2.00000       12.75161        6.93874        2.13894
      2908         1        2.00000       26.25978       20.44692        2.13894
      2909         1        2.00000       18.02196        0.34856        2.13894
      2910         1        2.00000        4.51378       13.85674        2.13894
      2911         1        2.00000       15.05697        0.67862        2.13902
      2912         1        2.00000        1.54879       14.18680        2.13902
      2913         1        2.00000        0.89046        8.25638        2.13894
      2914         1        2.00000       14.39863       21.76456        2.13894
      2915         1        2.00000        3.19633        1.99599        2.13902
      2916         1        2.00000       16.70450       15.50417        2.13902
      2917         1        2.00000       21.97612        8.91518        2.13894
      2918         1        2.00000        8.46795       22.42335        2.13894
      2919         1        2.00000       18.35212        3.31355        2.13894
      2920         1        2.00000        4.84395       16.82173        2.13894
      2921         1        2.00000       16.04547        9.57394        2.13894
      2922         1        2.00000        2.53729       23.08212        2.13894
      2923         1        2.00000        3.85556        7.92627        2.13894
      2924         1        2.00000       17.36373       21.43444        2.13894
      2925         1        2.00000       21.31736        2.98450        2.13894
      2926         1        2.00000        7.80918       16.49267        2.13894
      2927         1        2.00000       12.09198        1.00863        2.13894
      2928         1        2.00000       25.60015       14.51680        2.13894
      2929         1        2.00000        9.12674        1.33766        2.13894
      2930         1        2.00000       22.63492       14.84583        2.13894
      2931         1        2.00000        0.23142        2.32619        2.13902
      2932         1        2.00000       13.73959       15.83436        2.13902
      2933         1        2.00000       10.11508       10.23349        2.13894
      2934         1        2.00000       23.62325       23.74167        2.13894
      2935         1        2.00000       10.44438       13.19881        2.13894
      2936         1        2.00000       23.95256       26.70698        2.13894
      2937         1        2.00000        7.14963       10.56228        2.13894
      2938         1        2.00000       20.65781       24.07046        2.13894
      2939         1        2.00000       24.61257        5.62086        2.13894
      2940         1        2.00000       11.10439       19.12903        2.13894
      2941         1        2.00000        6.16143        1.66642        2.13894
      2942         1        2.00000       19.66960       15.17459        2.13894
      2943         1        2.00000       13.08037        9.90408        2.13894
      2944         1        2.00000       26.58854       23.41226        2.13894
      2945         1        2.00000        0.56140        5.29118        2.13894
      2946         1        2.00000       14.06957       18.79935        2.13894
      2947         1        2.00000        1.21922       11.22170        2.13894
      2948         1        2.00000       14.72739       24.72987        2.13894
      2949         1        2.00000       16.37453       12.53918        2.13894
      2950         1        2.00000        2.86635       26.04735        2.13894
      2951         1        2.00000       15.38713        3.64356        2.13902
      2952         1        2.00000        1.87896       17.15173        2.13902
      2953         1        2.00000       22.96489        0.01945       40.08092
      2954         1        2.00000        9.45672       13.52762       40.08092
      2955         1        2.00000       13.08042        7.92641       40.08092
      2956         1        2.00000       26.58860       21.43458       40.08092
      2957         1        2.00000        4.84395        1.00841       40.08092
      2958         1        2.00000       18.35212       14.51658       40.08092
      2959         1        2.00000       10.44446        4.63168       40.08092
      2960         1        2.00000       23.95264       18.13985       40.08092
      2961         1        2.00000        1.21930        6.60874       40.08092
      2962         1        2.00000       14.72747       20.11691       40.08092
      2963         1        2.00000        7.47920        4.30273       40.08092
      2964         1        2.00000       20.98738       17.81090       40.08092
      2965         1        2.00000       25.27052        6.27898       40.08092
      2966         1        2.00000       11.76235       19.78715       40.08092
      2967         1        2.00000        1.54887        3.64361       40.08092
      2968         1        2.00000       15.05705       17.15179       40.08092
      2969         1        2.00000       25.60015        3.31377       40.08092
      2970         1        2.00000       12.09198       16.82194       40.08092
      2971         1        2.00000       10.11514        7.59700       40.08092
      2972         1        2.00000       23.62331       21.10517       40.08092
      2973         1        2.00000       18.68175       11.55138       40.08092
      2974         1        2.00000        5.17358       25.05955       40.08092
      2975         1        2.00000       21.97612        8.91518       40.08092
      2976         1        2.00000        8.46795       22.42335       40.08092
      2977         1        2.00000       25.93013        0.34870       40.08092
      2978         1        2.00000       12.42195       13.85687       40.08092
      2979         1        2.00000        7.14977        7.26799       40.08092
      2980         1        2.00000       20.65794       20.77616       40.08092
      2981         1        2.00000        6.49143       13.19867       40.08092
      2982         1        2.00000       19.99961       26.70685       40.08092
      2983         1        2.00000       16.04557        8.25636       40.08092
      2984         1        2.00000        2.53740       21.76453       40.08092
      2985         1        2.00000       15.71662       11.22159       40.08092
      2986         1        2.00000        2.20845       24.72976       40.08092
      2987         1        2.00000       13.73954        1.99608       40.08092
      2988         1        2.00000        0.23137       15.50425       40.08092
      2989         1        2.00000        9.78616       10.56234       40.08092
      2990         1        2.00000       23.29433       24.07051       40.08092
      2991         1        2.00000       16.70456        2.32608       40.08092
      2992         1        2.00000        3.19638       15.83425       40.08092
      2993         1        2.00000       12.75147       10.89169       40.08092
      2994         1        2.00000       26.25964       24.39987       40.08092
      2995         1        2.00000        4.18445        6.93866       40.08092
      2996         1        2.00000       17.69263       20.44683       40.08092
      2997         1        2.00000        7.80916        1.33755       40.08092
      2998         1        2.00000       21.31733       14.84572       40.08092
      2999         1        2.00000       19.01078        8.58606       40.08092
      3000         1        2.00000        5.50261       22.09424       40.08092
      3001         1        2.00000       19.66971        2.65565       40.08092
      3002         1        2.00000        6.16154       16.16383       40.08092
      3003         1        2.00000       16.37474        5.29115       40.08092
      3004         1        2.00000        2.86657       18.79932       40.08092
      3005         1        2.00000        6.82079       10.23336       40.08092
      3006         1        2.00000       20.32896       23.74153       40.08092
      3007         1        2.00000        3.52628       12.86918       40.08092
      3008         1        2.00000       17.03445       26.37735       40.08092
      3009         1        2.00000       10.77439        1.66653       40.08092
      3010         1        2.00000       24.28256       15.17470       40.08092
      3011         1        2.00000       24.94146        9.24426       40.08092
      3012         1        2.00000       11.43329       22.75244       40.08092
      3013         1        2.00000        3.85550        9.90395       40.08092
      3014         1        2.00000       17.36368       23.41212       40.08092
      3015         1        2.00000       24.61235       12.20955       40.08092
      3016         1        2.00000       11.10418       25.71772       40.08092
      3017         1        2.00000       22.63494        2.98460       40.08092
      3018         1        2.00000        9.12677       16.49278       40.08092
      3019         1        2.00000        0.56118       12.53920       40.08092
      3020         1        2.00000       14.06936       26.04738       40.08092
      3021         1        2.00000       21.64704       11.88052       40.08092
      3022         1        2.00000        8.13886       25.38869       40.08092
      3023         1        2.00000        0.89035        9.57400       40.08092
      3024         1        2.00000       14.39852       23.08217       40.08092
      3025         1        2.00000        4.51394        3.97348       40.08092
      3026         1        2.00000       18.02212       17.48166       40.08092
      3027         1        2.00000       19.33992        5.62080       40.08092
      3028         1        2.00000        5.83175       19.12898       40.08092
      3029         1        2.00000        1.87888        0.67857       40.08092
      3030         1        2.00000       15.38705       14.18674       40.08092
      3031         1        2.00000       22.30523        5.94984       40.08092
      3032         1        2.00000        8.79706       19.45801       40.08092
      3033         1        2.00000       13.40964        4.96117       40.08092
      3034         1        2.00000       26.91782       18.46935       40.08092
      3035         1        2.00000       15.38713        0.67862       42.18366
      3036         1        2.00000        1.87896       14.18680       42.18366
      3037         1        2.00000       26.25978       10.89159       42.18358
      3038         1        2.00000       12.75161       24.39976       42.18358
      3039         1        2.00000       17.69249        6.93874       42.18358
      3040         1        2.00000        4.18432       20.44692       42.18358
      3041         1        2.00000       14.72739        6.60866       42.18358
      3042         1        2.00000        1.21922       20.11683       42.18358
      3043         1        2.00000        2.20853       11.22170       42.18358
      3044         1        2.00000       15.71670       24.72987       42.18358
      3045         1        2.00000       26.58854        7.92627       42.18358
      3046         1        2.00000       13.08037       21.43444       42.18358
      3047         1        2.00000       21.31736        1.33766       42.18358
      3048         1        2.00000        7.80918       14.84583       42.18358
      3049         1        2.00000        3.19633        2.32619       42.18366
      3050         1        2.00000       16.70450       15.83436       42.18366
      3051         1        2.00000       23.29447       10.56228       42.18358
      3052         1        2.00000        9.78629       24.07046       42.18358
      3053         1        2.00000       23.95256        4.63152       42.18358
      3054         1        2.00000       10.44438       18.13969       42.18358
      3055         1        2.00000       23.62325        7.59686       42.18358
      3056         1        2.00000       10.11508       21.10503       42.18358
      3057         1        2.00000        8.46795        8.91518       42.18358
      3058         1        2.00000       21.97612       22.42335       42.18358
      3059         1        2.00000       20.65781        7.26805       42.18358
      3060         1        2.00000        7.14963       20.77622       42.18358
      3061         1        2.00000       18.02196        3.97362       42.18358
      3062         1        2.00000        4.51378       17.48179       42.18358
      3063         1        2.00000       11.10439       12.20950       42.18358
      3064         1        2.00000       24.61257       25.71767       42.18358
      3065         1        2.00000        9.12674        2.98450       42.18358
      3066         1        2.00000       22.63492       16.49267       42.18358
      3067         1        2.00000       20.32902       10.23349       42.18358
      3068         1        2.00000        6.82084       23.74167       42.18358
      3069         1        2.00000        0.23142        1.99599       42.18366
      3070         1        2.00000       13.73959       15.50417       42.18366
      3071         1        2.00000       12.09198        3.31355       42.18358
      3072         1        2.00000       25.60015       16.82173       42.18358
      3073         1        2.00000       20.98722        4.30279       42.18358
      3074         1        2.00000        7.47904       17.81096       42.18358
      3075         1        2.00000       12.42214        0.34856       42.18358
      3076         1        2.00000       25.93031       13.85674       42.18358
      3077         1        2.00000        5.17366       11.55162       42.18358
      3078         1        2.00000       18.68183       25.05979       42.18358
      3079         1        2.00000        9.45688        0.01940       42.18358
      3080         1        2.00000       22.96505       13.52757       42.18358
      3081         1        2.00000       17.03459       12.86934       42.18358
      3082         1        2.00000        3.52642       26.37752       42.18358
      3083         1        2.00000       18.35212        1.00863       42.18358
      3084         1        2.00000        4.84395       14.51680       42.18358
      3085         1        2.00000        2.53729        8.25638       42.18358
      3086         1        2.00000       16.04547       21.76456       42.18358
      3087         1        2.00000        5.83153        5.62086       42.18358
      3088         1        2.00000       19.33970       19.12903       42.18358
      3089         1        2.00000       11.43343        9.24413       42.18358
      3090         1        2.00000       24.94160       22.75230       42.18358
      3091         1        2.00000       14.06957       12.53918       42.18358
      3092         1        2.00000        0.56140       26.04735       42.18358
      3093         1        2.00000        8.79693        5.94973       42.18358
      3094         1        2.00000       22.30510       19.45790       42.18358
      3095         1        2.00000       14.39863        9.57394       42.18358
      3096         1        2.00000        0.89046       23.08212       42.18358
      3097         1        2.00000        5.50250        8.58620       42.18358
      3098         1        2.00000       19.01067       22.09437       42.18358
      3099         1        2.00000       19.99971       13.19881       42.18358
      3100         1        2.00000        6.49154       26.70698       42.18358
      3101         1        2.00000        2.86635        5.29118       42.18358
      3102         1        2.00000       16.37453       18.79935       42.18358
      3103         1        2.00000       11.76227        6.27873       42.18358
      3104         1        2.00000       25.27044       19.78691       42.18358
      3105         1        2.00000       17.36373        9.90408       42.18358
      3106         1        2.00000        3.85556       23.41226       42.18358
      3107         1        2.00000        6.16143        2.65573       42.18358
      3108         1        2.00000       19.66960       16.16391       42.18358
      3109         1        2.00000       15.05697        3.64356       42.18366
      3110         1        2.00000        1.54879       17.15173       42.18366
      3111         1        2.00000        8.13900       11.88063       42.18358
      3112         1        2.00000       21.64717       25.38880       42.18358
      3113         1        2.00000       26.91768        4.96101       42.18358
      3114         1        2.00000       13.40951       18.46918       42.18358
      3115         1        2.00000       24.28267        1.66642       42.18358
      3116         1        2.00000       10.77450       15.17459       42.18358
      3117         2       -2.00000        6.16110        1.66585        4.24177
      3118         2       -2.00000       19.66928       15.17403        4.24177
      3119         2       -2.00000        9.45745        4.30284        4.24153
      3120         2       -2.00000       22.96562       17.81101        4.24153
      3121         2       -2.00000        7.14909       10.56218        4.24129
      3122         2       -2.00000       20.65726       24.07035        4.24129
      3123         2       -2.00000       13.08029        9.90468        4.24153
      3124         2       -2.00000       26.58846       23.41285        4.24153
      3125         2       -2.00000       25.27006       11.55238        4.24161
      3126         2       -2.00000       11.76189       25.06055        4.24161
      3127         2       -2.00000       24.28297        2.65630        4.24177
      3128         2       -2.00000       10.77479       16.16447        4.24177
      3129         2       -2.00000       12.42279        3.97405        4.24177
      3130         2       -2.00000       25.93096       17.48222        4.24177
      3131         2       -2.00000       10.11495       10.23403        4.24129
      3132         2       -2.00000       23.62312       23.74221        4.24129
      3133         2       -2.00000       18.35226        3.31288        4.24185
      3134         2       -2.00000        4.84408       16.82105        4.24185
      3135         2       -2.00000       12.09184        1.00930        4.24185
      3136         2       -2.00000       25.60001       14.51748        4.24185
      3137         2       -2.00000       13.40910       12.86999        4.24177
      3138         2       -2.00000       26.91728       26.37816        4.24177
      3139         2       -2.00000       15.38756        3.64340        4.24193
      3140         2       -2.00000        1.87939       17.15157        4.24193
      3141         2       -2.00000       21.64768        5.94946        4.24145
      3142         2       -2.00000        8.13951       19.45763        4.24145
      3143         2       -2.00000       18.02131        0.34813        4.24177
      3144         2       -2.00000        4.51313       13.85631        4.24177
      3145         2       -2.00000       15.71727        6.60833        4.24177
      3146         2       -2.00000        2.20910       20.11651        4.24177
      3147         2       -2.00000       16.04528        9.57381        4.24169
      3148         2       -2.00000        2.53710       23.08198        4.24169
      3149         2       -2.00000       15.05653        0.67879        4.24193
      3150         2       -2.00000        1.54836       14.18696        4.24193
      3151         2       -2.00000        4.18362       10.89126        4.24161
      3152         2       -2.00000       17.69179       24.39943        4.24161
      3153         2       -2.00000        6.49187        4.63082        4.24161
      3154         2       -2.00000       20.00004       18.13899        4.24161
      3155         2       -2.00000       20.98665        0.01934        4.24153
      3156         2       -2.00000        7.47848       13.52752        4.24153
      3157         2       -2.00000       18.68221        6.27798        4.24161
      3158         2       -2.00000        5.17404       19.78615        4.24161
      3159         2       -2.00000        1.21865       11.22202        4.24177
      3160         2       -2.00000       14.72683       24.73019        4.24177
      3161         2       -2.00000        9.78683        7.26818        4.24129
      3162         2       -2.00000       23.29501       20.77635        4.24129
      3163         2       -2.00000        9.12658        1.33785        4.24169
      3164         2       -2.00000       22.63475       14.84602        4.24169
      3165         2       -2.00000        3.52682        4.96036        4.24177
      3166         2       -2.00000       17.03499       18.46854        4.24177
      3167         2       -2.00000       19.33892       12.20912        4.24161
      3168         2       -2.00000        5.83075       25.71729        4.24161
      3169         2       -2.00000       10.44406       13.19951        4.24161
      3170         2       -2.00000       23.95223       26.70768        4.24161
      3171         2       -2.00000        6.82095        7.59632        4.24129
      3172         2       -2.00000       20.32912       21.10449        4.24129
      3173         2       -2.00000        3.19620        1.99559        4.24193
      3174         2       -2.00000       16.70437       15.50376        4.24193
      3175         2       -2.00000        3.85564        7.92568        4.24153
      3176         2       -2.00000       17.36381       21.43385        4.24153
      3177         2       -2.00000       22.30459       11.88087        4.24145
      3178         2       -2.00000        8.79641       25.38904        4.24145
      3179         2       -2.00000       21.31752        2.98431        4.24169
      3180         2       -2.00000        7.80934       16.49248        4.24169
      3181         2       -2.00000       12.75231        6.93907        4.24161
      3182         2       -2.00000       26.26048       20.44724        4.24161
      3183         2       -2.00000       24.61335        5.62124        4.24161
      3184         2       -2.00000       11.10518       19.12941        4.24161
      3185         2       -2.00000       24.94184        8.58671        4.24145
      3186         2       -2.00000       11.43367       22.09489        4.24145
      3187         2       -2.00000       19.01043        9.24364        4.24145
      3188         2       -2.00000        5.50226       22.75181        4.24145
      3189         2       -2.00000        0.89065        8.25655        4.24169
      3190         2       -2.00000       14.39882       21.76472        4.24169
      3191         2       -2.00000        0.56208        5.29129        4.24185
      3192         2       -2.00000       14.07025       18.79946        4.24185
      3193         2       -2.00000       16.37385       12.53904        4.24185
      3194         2       -2.00000        2.86568       26.04721        4.24185
      3195         2       -2.00000       21.97612        8.91518        4.24137
      3196         2       -2.00000        8.46795       22.42335        4.24137
      3197         2       -2.00000        0.23156        2.32659        4.24193
      3198         2       -2.00000       13.73973       15.83477        4.24193
      3199         2       -2.00000       14.07203        5.29169        6.34491
      3200         2       -2.00000        0.56386       18.79986        6.34491
      3201         2       -2.00000       22.63437        1.33858        6.34427
      3202         2       -2.00000        9.12620       14.84675        6.34427
      3203         2       -2.00000        8.14078        5.94881        6.34355
      3204         2       -2.00000       21.64895       19.45698        6.34355
      3205         2       -2.00000       25.59961        1.01109        6.34491
      3206         2       -2.00000       12.09144       14.51926        6.34491
      3207         2       -2.00000       20.00109        4.62939        6.34427
      3208         2       -2.00000        6.49292       18.13756        6.34427
      3209         2       -2.00000        1.54744        0.67908        6.34539
      3210         2       -2.00000       15.05561       14.18726        6.34539
      3211         2       -2.00000       20.65608       10.56163        6.34339
      3212         2       -2.00000        7.14790       24.06981        6.34339
      3213         2       -2.00000       17.03635        4.95899        6.34499
      3214         2       -2.00000        3.52817       18.46716        6.34499
      3215         2       -2.00000        5.17501        6.27614        6.34411
      3216         2       -2.00000       18.68318       19.78431        6.34411
      3217         2       -2.00000       26.91593       12.87137        6.34499
      3218         2       -2.00000       13.40775       26.37954        6.34499
      3219         2       -2.00000       13.74005        2.32754        6.34539
      3220         2       -2.00000        0.23188       15.83571        6.34539
      3221         2       -2.00000       22.96697        4.30338        6.34419
      3222         2       -2.00000        9.45880       17.81155        6.34419
      3223         2       -2.00000        8.46795        8.91518        6.34275
      3224         2       -2.00000       21.97612       22.42335        6.34275
      3225         2       -2.00000        2.53638        9.57340        6.34427
      3226         2       -2.00000       16.04455       23.08158        6.34427
      3227         2       -2.00000       10.77544        2.65752        6.34467
      3228         2       -2.00000       24.28361       16.16569        6.34467
      3229         2       -2.00000       11.43434        8.58798        6.34355
      3230         2       -2.00000       24.94252       22.09616        6.34355
      3231         2       -2.00000        7.47712        0.01880        6.34419
      3232         2       -2.00000       20.98530       13.52698        6.34419
      3233         2       -2.00000        4.51176        0.34678        6.34499
      3234         2       -2.00000       18.01993       13.85495        6.34499
      3235         2       -2.00000        2.86389       12.53864        6.34491
      3236         2       -2.00000       16.37207       26.04681        6.34491
      3237         2       -2.00000        5.82891       12.20812        6.34411
      3238         2       -2.00000       19.33708       25.71629        6.34411
      3239         2       -2.00000       14.39952        8.25692        6.34427
      3240         2       -2.00000        0.89135       21.76510        6.34427
      3241         2       -2.00000       23.29619        7.26872        6.34339
      3242         2       -2.00000        9.78802       20.77689        6.34339
      3243         2       -2.00000        5.50158        9.24235        6.34355
      3244         2       -2.00000       19.00975       22.75052        6.34355
      3245         2       -2.00000        7.80972        2.98360        6.34427
      3246         2       -2.00000       21.31790       16.49178        6.34427
      3247         2       -2.00000       20.32966        7.59511        6.34339
      3248         2       -2.00000        6.82152       21.10328        6.34339
      3249         2       -2.00000       17.69036       10.89023        6.34427
      3250         2       -2.00000        4.18218       24.39841        6.34427
      3251         2       -2.00000       19.66866        1.66464        6.34467
      3252         2       -2.00000        6.16048       15.17281        6.34467
      3253         2       -2.00000       17.36432        7.92433        6.34419
      3254         2       -2.00000        3.85615       21.43250        6.34419
      3255         2       -2.00000        4.84449        3.31110        6.34491
      3256         2       -2.00000       18.35266       16.81927        6.34491
      3257         2       -2.00000       23.62258       10.23525        6.34339
      3258         2       -2.00000       10.11441       23.74342        6.34339
      3259         2       -2.00000       25.93234        3.97537        6.34499
      3260         2       -2.00000       12.42417       17.48355        6.34499
      3261         2       -2.00000       14.72561       11.22264        6.34467
      3262         2       -2.00000        1.21744       24.73082        6.34467
      3263         2       -2.00000       23.95118       13.20094        6.34427
      3264         2       -2.00000       10.44301       26.70912        6.34427
      3265         2       -2.00000       11.76092       11.55422        6.34411
      3266         2       -2.00000       25.26909       25.06239        6.34411
      3267         2       -2.00000       26.58795        9.90603        6.34419
      3268         2       -2.00000       13.07977       23.41420        6.34419
      3269         2       -2.00000       26.26191        6.94012        6.34427
      3270         2       -2.00000       12.75374       20.44829        6.34427
      3271         2       -2.00000       11.10701        5.62221        6.34411
      3272         2       -2.00000       24.61519       19.13038        6.34411
      3273         2       -2.00000        2.21032        6.60771        6.34467
      3274         2       -2.00000       15.71849       20.11588        6.34467
      3275         2       -2.00000        8.79514       11.88155        6.34355
      3276         2       -2.00000       22.30332       25.38972        6.34355
      3277         2       -2.00000       16.70404        1.99464        6.34539
      3278         2       -2.00000        3.19587       15.50282        6.34539
      3279         2       -2.00000        1.88031        3.64310        6.34539
      3280         2       -2.00000       15.38848       17.15127        6.34539
      3281         2       -2.00000        7.14539       10.56001        8.44405
      3282         2       -2.00000       20.65356       24.06819        8.44405
      3283         2       -2.00000       21.97612        8.91518        8.44293
      3284         2       -2.00000        8.46795       22.42335        8.44293
      3285         2       -2.00000        3.19536        1.99224        8.44974
      3286         2       -2.00000       16.70353       15.50041        8.44974
      3287         2       -2.00000       10.44028       13.20459        8.44678
      3288         2       -2.00000       23.94845       26.71276        8.44678
      3289         2       -2.00000       20.98254        0.01783        8.44638
      3290         2       -2.00000        7.47437       13.52600        8.44638
      3291         2       -2.00000       18.68626        6.27252        8.44694
      3292         2       -2.00000        5.17809       19.78069        8.44694
      3293         2       -2.00000        4.17854       10.88748        8.44678
      3294         2       -2.00000       17.68671       24.39565        8.44678
      3295         2       -2.00000        3.53117        4.95593        8.44870
      3296         2       -2.00000       17.03934       18.46410        8.44870
      3297         2       -2.00000       12.42722        3.97840        8.44870
      3298         2       -2.00000       25.93539       17.48657        8.44870
      3299         2       -2.00000       21.31911        2.98250        8.44686
      3300         2       -2.00000        7.81094       16.49067        8.44686
      3301         2       -2.00000       19.33349       12.20504        8.44694
      3302         2       -2.00000        5.82532       25.71321        8.44694
      3303         2       -2.00000        0.23239        2.32994        8.44974
      3304         2       -2.00000       13.74057       15.83812        8.44974
      3305         2       -2.00000       13.40473       12.87442        8.44870
      3306         2       -2.00000       26.91290       26.38260        8.44870
      3307         2       -2.00000       24.94343        8.59112        8.44525
      3308         2       -2.00000       11.43526       22.09929        8.44525
      3309         2       -2.00000       19.00884        9.23924        8.44525
      3310         2       -2.00000        5.50066       22.74741        8.44525
      3311         2       -2.00000       15.72195        6.60674        8.44790
      3312         2       -2.00000        2.21377       20.11491        8.44790
      3313         2       -2.00000       24.28456        2.66100        8.44790
      3314         2       -2.00000       10.77639       16.16917        8.44790
      3315         2       -2.00000       12.75739        6.94285        8.44678
      3316         2       -2.00000       26.26556       20.45102        8.44678
      3317         2       -2.00000        9.79053        7.27034        8.44405
      3318         2       -2.00000       23.29871       20.77851        8.44405
      3319         2       -2.00000       21.65206        5.94789        8.44525
      3320         2       -2.00000        8.14389       19.45606        8.44525
      3321         2       -2.00000       15.05318        0.67960        8.44974
      3322         2       -2.00000        1.54504       14.18777        8.44974
      3323         2       -2.00000        6.82314        7.59259        8.44405
      3324         2       -2.00000       20.33131       21.10077        8.44405
      3325         2       -2.00000       10.11279       10.23774        8.44405
      3326         2       -2.00000       23.62096       23.74591        8.44405
      3327         2       -2.00000        9.12499        1.33969        8.44686
      3328         2       -2.00000       22.63316       14.84786        8.44686
      3329         2       -2.00000        1.21398       11.22362        8.44790
      3330         2       -2.00000       14.72215       24.73179        8.44790
      3331         2       -2.00000        6.15951        1.66118        8.44790
      3332         2       -2.00000       19.66768       15.16935        8.44790
      3333         2       -2.00000       18.35415        3.30742        8.44878
      3334         2       -2.00000        4.84598       16.81559        8.44878
      3335         2       -2.00000       13.07877        9.90876        8.44638
      3336         2       -2.00000       26.58695       23.41693        8.44638
      3337         2       -2.00000        6.49565        4.62577        8.44678
      3338         2       -2.00000       20.00382       18.13394        8.44678
      3339         2       -2.00000       16.04344        9.57219        8.44686
      3340         2       -2.00000        2.53527       23.08036        8.44686
      3341         2       -2.00000        0.89246        8.25817        8.44686
      3342         2       -2.00000       14.40063       21.76634        8.44686
      3343         2       -2.00000        0.56753        5.29318        8.44878
      3344         2       -2.00000       14.07570       18.80135        8.44878
      3345         2       -2.00000       25.26601       11.55781        8.44694
      3346         2       -2.00000       11.75784       25.06598        8.44694
      3347         2       -2.00000       22.30021       11.88246        8.44525
      3348         2       -2.00000        8.79204       25.39064        8.44525
      3349         2       -2.00000       24.61878        5.62532        8.44694
      3350         2       -2.00000       11.11061       19.13349        8.44694
      3351         2       -2.00000        9.46156        4.30435        8.44638
      3352         2       -2.00000       22.96973       17.81252        8.44638
      3353         2       -2.00000       16.36839       12.53718        8.44878
      3354         2       -2.00000        2.86022       26.04535        8.44878
      3355         2       -2.00000       15.39089        3.64259        8.44974
      3356         2       -2.00000        1.88272       17.15076        8.44974
      3357         2       -2.00000        3.85715        7.92160        8.44638
      3358         2       -2.00000       17.36532       21.42977        8.44638
      3359         2       -2.00000       12.08995        1.01476        8.44878
      3360         2       -2.00000       25.59812       14.52293        8.44878
      3361         2       -2.00000       18.01688        0.34378        8.44870
      3362         2       -2.00000        4.50870       13.85196        8.44870
      3363         2       -2.00000        5.49845        9.23211       10.54544
      3364         2       -2.00000       19.00662       22.74028       10.54544
      3365         2       -2.00000        4.50265        0.33554       10.55344
      3366         2       -2.00000       18.01082       13.84372       10.55344
      3367         2       -2.00000       23.30303        7.27569       10.54407
      3368         2       -2.00000        9.79486       20.78386       10.54407
      3369         2       -2.00000        8.78488       11.88468       10.54544
      3370         2       -2.00000       22.29305       25.39285       10.54544
      3371         2       -2.00000        7.46880        0.01418       10.54912
      3372         2       -2.00000       20.97698       13.52236       10.54912
      3373         2       -2.00000       20.01155        4.61871       10.54976
      3374         2       -2.00000        6.50337       18.12689       10.54976
      3375         2       -2.00000       23.61564       10.24209       10.54407
      3376         2       -2.00000       10.10746       23.75026       10.54407
      3377         2       -2.00000       20.33663        7.58827       10.54407
      3378         2       -2.00000        6.82846       21.09644       10.54407
      3379         2       -2.00000       22.63016        1.34336       10.54976
      3380         2       -2.00000        9.12199       14.85153       10.54976
      3381         2       -2.00000        5.18552        6.26471       10.54848
      3382         2       -2.00000       18.69369       19.77288       10.54848
      3383         2       -2.00000        5.81751       12.19761       10.54848
      3384         2       -2.00000       19.32568       25.70578       10.54848
      3385         2       -2.00000        4.84992        3.29810       10.55312
      3386         2       -2.00000       18.35809       16.80627       10.55312
      3387         2       -2.00000       22.97529        4.30800       10.54912
      3388         2       -2.00000        9.46712       17.81617       10.54912
      3389         2       -2.00000       17.04758        4.94988       10.55344
      3390         2       -2.00000        3.53941       18.45805       10.55344
      3391         2       -2.00000       26.58333        9.91432       10.54912
      3392         2       -2.00000       13.07515       23.42250       10.54912
      3393         2       -2.00000       20.64924       10.55466       10.54407
      3394         2       -2.00000        7.14107       24.06284       10.54407
      3395         2       -2.00000       23.94070       13.21161       10.54976
      3396         2       -2.00000       10.43252       26.71979       10.54976
      3397         2       -2.00000       11.75041       11.56564       10.54848
      3398         2       -2.00000       25.25858       25.07382       10.54848
      3399         2       -2.00000       14.71521       11.22472       10.55144
      3400         2       -2.00000        1.20704       24.73290       10.55144
      3401         2       -2.00000       26.27259        6.95060       10.54976
      3402         2       -2.00000       12.76441       20.45878       10.54976
      3403         2       -2.00000       11.43748        8.59825       10.54544
      3404         2       -2.00000       24.94565       22.10642       10.54544
      3405         2       -2.00000       25.59418        1.02405       10.55312
      3406         2       -2.00000       12.08601       14.53223       10.55312
      3407         2       -2.00000        1.88790        3.64167       10.55545
      3408         2       -2.00000       15.39607       17.14984       10.55545
      3409         2       -2.00000       26.90469       12.88047       10.55344
      3410         2       -2.00000       13.39651       26.38865       10.55344
      3411         2       -2.00000        1.53985        0.68049       10.55545
      3412         2       -2.00000       15.04802       14.18866       10.55545
      3413         2       -2.00000       17.67969       10.87975       10.54976
      3414         2       -2.00000        4.17151       24.38792       10.54976
      3415         2       -2.00000       13.74146        2.33510       10.55545
      3416         2       -2.00000        0.23329       15.84328       10.55545
      3417         2       -2.00000        2.22069        6.60563       10.55144
      3418         2       -2.00000       15.72886       20.11380       10.55144
      3419         2       -2.00000        7.81394        2.97880       10.54976
      3420         2       -2.00000       21.32211       16.48697       10.54976
      3421         2       -2.00000       17.36894        7.91601       10.54912
      3422         2       -2.00000        3.86077       21.42418       10.54912
      3423         2       -2.00000       25.94145        3.98664       10.55344
      3424         2       -2.00000       12.43327       17.49481       10.55344
      3425         2       -2.00000       19.66658        1.65426       10.55144
      3426         2       -2.00000        6.15840       15.16244       10.55144
      3427         2       -2.00000       11.11841        5.63275       10.54848
      3428         2       -2.00000       24.62659       19.14092       10.54848
      3429         2       -2.00000       14.40433        8.26114       10.54976
      3430         2       -2.00000        0.89616       21.76931       10.54976
      3431         2       -2.00000       10.77752        2.66792       10.55144
      3432         2       -2.00000       24.28569       16.17609       10.55144
      3433         2       -2.00000        8.46795        8.91518       10.53991
      3434         2       -2.00000       21.97612       22.42335       10.53991
      3435         2       -2.00000        8.15102        5.94568       10.54544
      3436         2       -2.00000       21.65919       19.45385       10.54544
      3437         2       -2.00000        2.53159        9.56922       10.54976
      3438         2       -2.00000       16.03977       23.07739       10.54976
      3439         2       -2.00000        2.85090       12.53321       10.55312
      3440         2       -2.00000       16.35907       26.04138       10.55312
      3441         2       -2.00000       16.70264        1.98705       10.55545
      3442         2       -2.00000        3.19447       15.49522       10.55545
      3443         2       -2.00000       14.08503        5.29715       10.55312
      3444         2       -2.00000        0.57685       18.80532       10.55312
      3445         2       -2.00000        0.23510        2.34834       12.66292
      3446         2       -2.00000       13.74327       15.85651       12.66292
      3447         2       -2.00000       24.94554        8.61476       12.64722
      3448         2       -2.00000       11.43737       22.12293       12.64722
      3449         2       -2.00000        6.52015        4.60264       12.65170
      3450         2       -2.00000       20.02832       18.11081       12.65170
      3451         2       -2.00000       24.64193        5.65439       12.64722
      3452         2       -2.00000       11.13376       19.16256       12.64722
      3453         2       -2.00000        7.13042       10.54432       12.63985
      3454         2       -2.00000       20.63860       24.05249       12.63985
      3455         2       -2.00000       19.31034       12.17597       12.64722
      3456         2       -2.00000        5.80217       25.68414       12.64722
      3457         2       -2.00000       21.67573        5.94578       12.64722
      3458         2       -2.00000        8.16755       19.45396       12.64722
      3459         2       -2.00000       25.23691       11.58096       12.64722
      3460         2       -2.00000       11.72874       25.08913       12.64722
      3461         2       -2.00000        3.55870        4.93689       12.65675
      3462         2       -2.00000       17.06687       18.44506       12.65675
      3463         2       -2.00000        6.15638        1.63703       12.65587
      3464         2       -2.00000       19.66455       15.14520       12.65587
      3465         2       -2.00000       20.96295        0.00813       12.65170
      3466         2       -2.00000        7.45478       13.51630       12.65170
      3467         2       -2.00000       15.03479        0.68230       12.66292
      3468         2       -2.00000        1.52661       14.19047       12.66292
      3469         2       -2.00000       10.41577       13.22772       12.65170
      3470         2       -2.00000       23.92395       26.73589       12.65170
      3471         2       -2.00000        4.15541       10.86298       12.65170
      3472         2       -2.00000       17.66358       24.37115       12.65170
      3473         2       -2.00000        6.83881        7.57763       12.63985
      3474         2       -2.00000       20.34698       21.08580       12.63985
      3475         2       -2.00000        9.80550        7.28601       12.63985
      3476         2       -2.00000       23.31367       20.79418       12.63985
      3477         2       -2.00000       21.32857        2.97399       12.65707
      3478         2       -2.00000        7.82039       16.48216       12.65707
      3479         2       -2.00000       19.00673        9.21557       12.64722
      3480         2       -2.00000        5.49856       22.72374       12.64722
      3481         2       -2.00000       21.97612        8.91518       12.64153
      3482         2       -2.00000        8.46795       22.42335       12.64153
      3483         2       -2.00000       15.40931        3.63986       12.66292
      3484         2       -2.00000        1.90114       17.14803       12.66292
      3485         2       -2.00000        0.90100        8.26760       12.65707
      3486         2       -2.00000       14.40917       21.77577       12.65707
      3487         2       -2.00000        3.86685        7.90198       12.65170
      3488         2       -2.00000       17.37502       21.41016       12.65170
      3489         2       -2.00000       22.27654       11.88457       12.64722
      3490         2       -2.00000        8.76837       25.39274       12.64722
      3491         2       -2.00000       17.99783        0.31625       12.65675
      3492         2       -2.00000        4.48966       13.82443       12.65675
      3493         2       -2.00000       24.28772        2.68513       12.65587
      3494         2       -2.00000       10.77955       16.19330       12.65587
      3495         2       -2.00000       13.06908        9.92837       12.65170
      3496         2       -2.00000       26.57725       23.43654       12.65170
      3497         2       -2.00000        1.18983       11.22678       12.65587
      3498         2       -2.00000       14.69800       24.73495       12.65587
      3499         2       -2.00000       18.37047        3.27714       12.65811
      3500         2       -2.00000        4.86229       16.78531       12.65811
      3501         2       -2.00000       16.33811       12.52083       12.65811
      3502         2       -2.00000        2.82994       26.02901       12.65811
      3503         2       -2.00000       13.37722       12.89347       12.65675
      3504         2       -2.00000       26.88540       26.40164       12.65675
      3505         2       -2.00000       18.71536        6.24939       12.64722
      3506         2       -2.00000        5.20718       19.75757       12.64722
      3507         2       -2.00000       10.09712       10.25270       12.63985
      3508         2       -2.00000       23.60529       23.76088       12.63985
      3509         2       -2.00000        0.59782        5.30952       12.65811
      3510         2       -2.00000       14.10599       18.81769       12.65811
      3511         2       -2.00000       12.44624        4.00590       12.65675
      3512         2       -2.00000       25.95441       17.51408       12.65675
      3513         2       -2.00000       12.07360        1.04505       12.65811
      3514         2       -2.00000       25.58178       14.55322       12.65811
      3515         2       -2.00000       15.74610        6.60358       12.65587
      3516         2       -2.00000        2.23793       20.11175       12.65587
      3517         2       -2.00000       12.78051        6.96738       12.65170
      3518         2       -2.00000       26.28869       20.47555       12.65170
      3519         2       -2.00000        9.48114        4.31405       12.65170
      3520         2       -2.00000       22.98932       17.82222       12.65170
      3521         2       -2.00000        3.19266        1.97384       12.66292
      3522         2       -2.00000       16.70083       15.48201       12.66292
      3523         2       -2.00000        9.11553        1.34820       12.65707
      3524         2       -2.00000       22.62370       14.85637       12.65707
      3525         2       -2.00000       16.03493        9.56273       12.65707
      3526         2       -2.00000        2.52676       23.07090       12.65707
      3527         2       -2.00000        4.88785        3.22737       14.76278
      3528         2       -2.00000       18.39602       16.73555       14.76278
      3529         2       -2.00000        5.24814        6.21319       14.73763
      3530         2       -2.00000       18.75631       19.72136       14.73763
      3531         2       -2.00000       13.74273        2.38292       14.77143
      3532         2       -2.00000        0.23456       15.89110       14.77143
      3533         2       -2.00000       17.12396        4.90533       14.74860
      3534         2       -2.00000        3.61579       18.41350       14.74860
      3535         2       -2.00000       11.68778       11.61716       14.73763
      3536         2       -2.00000       25.19596       25.12534       14.73763
      3537         2       -2.00000       26.82831       12.92500       14.74860
      3538         2       -2.00000       13.32014       26.43317       14.74860
      3539         2       -2.00000        5.50020        9.17791       14.74396
      3540         2       -2.00000       19.00838       22.68608       14.74396
      3541         2       -2.00000       25.98597        4.06299       14.74860
      3542         2       -2.00000       12.47780       17.57116       14.74860
      3543         2       -2.00000       25.55625        1.09478       14.76278
      3544         2       -2.00000       12.04807       14.60296       14.76278
      3545         2       -2.00000       26.55026        9.96703       14.75381
      3546         2       -2.00000       13.04209       23.47520       14.75381
      3547         2       -2.00000        5.76596       12.13501       14.73763
      3548         2       -2.00000       19.27414       25.64319       14.73763
      3549         2       -2.00000       11.16996        5.69534       14.73763
      3550         2       -2.00000       24.67813       19.20352       14.73763
      3551         2       -2.00000       20.36873        7.55450       14.74380
      3552         2       -2.00000        6.86056       21.06267       14.74380
      3553         2       -2.00000       11.43572        8.65242       14.74396
      3554         2       -2.00000       24.94389       22.16059       14.74396
      3555         2       -2.00000       19.65528        1.60628       14.76862
      3556         2       -2.00000        6.14711       15.11446       14.76862
      3557         2       -2.00000       23.58354       10.27586       14.74380
      3558         2       -2.00000       10.07537       23.78403       14.74380
      3559         2       -2.00000       20.61547       10.52257       14.74380
      3560         2       -2.00000        7.10730       24.03074       14.74380
      3561         2       -2.00000        2.78017       12.49530       14.76278
      3562         2       -2.00000       16.28834       26.00348       14.76278
      3563         2       -2.00000       22.60844        1.36200       14.77223
      3564         2       -2.00000        9.10027       14.87017       14.77223
      3565         2       -2.00000        4.45813        0.25917       14.74860
      3566         2       -2.00000       17.96630       13.76734       14.74860
      3567         2       -2.00000       16.70137        1.93926       14.77143
      3568         2       -2.00000        3.19320       15.44743       14.77143
      3569         2       -2.00000       20.06763        4.58027       14.75829
      3570         2       -2.00000        6.55946       18.08844       14.75829
      3571         2       -2.00000       26.31106        7.00666       14.75829
      3572         2       -2.00000       12.80288       20.51483       14.75829
      3573         2       -2.00000       23.88464       13.25009       14.75829
      3574         2       -2.00000       10.37646       26.75826       14.75829
      3575         2       -2.00000       23.33680        7.30779       14.74380
      3576         2       -2.00000        9.82863       20.81596       14.74380
      3577         2       -2.00000       23.02800        4.34104       14.75381
      3578         2       -2.00000        9.51983       17.84921       14.75381
      3579         2       -2.00000       14.15575        5.33505       14.76278
      3580         2       -2.00000        0.64758       18.84323       14.76278
      3581         2       -2.00000        8.73071       11.88292       14.74396
      3582         2       -2.00000       22.23888       25.39110       14.74396
      3583         2       -2.00000       17.40198        7.86330       14.75381
      3584         2       -2.00000        3.89381       21.37147       14.75381
      3585         2       -2.00000        8.20522        5.94743       14.74396
      3586         2       -2.00000       21.71339       19.45560       14.74396
      3587         2       -2.00000       20.92427       13.48932       14.75381
      3588         2       -2.00000        7.41609       26.99749       14.75381
      3589         2       -2.00000        8.46795        8.91518       14.74388
      3590         2       -2.00000       21.97612       22.42335       14.74388
      3591         2       -2.00000       14.66725       11.23602       14.76862
      3592         2       -2.00000        1.15908       24.74419       14.76862
      3593         2       -2.00000       17.64121       10.82367       14.75829
      3594         2       -2.00000        4.13304       24.33184       14.75829
      3595         2       -2.00000        2.51295        9.54747       14.77223
      3596         2       -2.00000       16.02112       23.05564       14.77223
      3597         2       -2.00000        1.93569        3.64040       14.77143
      3598         2       -2.00000       15.44387       17.14857       14.77143
      3599         2       -2.00000        7.83566        2.96015       14.77223
      3600         2       -2.00000       21.34383       16.46833       14.77223
      3601         2       -2.00000        1.49206        0.68178       14.77143
      3602         2       -2.00000       15.00023       14.18996       14.77143
      3603         2       -2.00000        2.26867        6.59434       14.76862
      3604         2       -2.00000       15.77684       20.10251       14.76862
      3605         2       -2.00000       10.78882        2.71590       14.76862
      3606         2       -2.00000       24.29699       16.22407       14.76862
      3607         2       -2.00000       14.42297        8.28286       14.77223
      3608         2       -2.00000        0.91480       21.79103       14.77223
      3609         2       -2.00000       12.57006        4.17024       16.81250
      3610         2       -2.00000       26.07823       17.67842       16.81250
      3611         2       -2.00000       17.87404        0.15194       16.81250
      3612         2       -2.00000        4.36587       13.66011       16.81250
      3613         2       -2.00000        3.72304        4.81310       16.81250
      3614         2       -2.00000       17.23121       18.32127       16.81250
      3615         2       -2.00000       13.21288       13.01726       16.81250
      3616         2       -2.00000       26.72106       26.52543       16.81250
      3617         2       -2.00000       10.27580       13.28124       16.84886
      3618         2       -2.00000       23.78397       26.78941       16.84886
      3619         2       -2.00000       12.99235       10.06226       16.83933
      3620         2       -2.00000       26.50052       23.57044       16.83933
      3621         2       -2.00000        3.94358        7.76806       16.83933
      3622         2       -2.00000       17.45175       21.27624       16.83933
      3623         2       -2.00000        4.10189       10.72303       16.84886
      3624         2       -2.00000       17.61006       24.23120       16.84886
      3625         2       -2.00000       12.83403        7.10732       16.84886
      3626         2       -2.00000       26.34221       20.61550       16.84886
      3627         2       -2.00000       18.83331        6.13711       16.85311
      3628         2       -2.00000        5.32514       19.64529       16.85311
      3629         2       -2.00000       15.57084        3.61962       16.86560
      3630         2       -2.00000        2.06267       17.12780       16.86560
      3631         2       -2.00000       21.79038        5.95378       16.85631
      3632         2       -2.00000        8.28221       19.46195       16.85631
      3633         2       -2.00000       14.87325        0.70253       16.86560
      3634         2       -2.00000        1.36508       14.21071       16.86560
      3635         2       -2.00000       22.16189       11.87657       16.85631
      3636         2       -2.00000        8.65371       25.38475       16.85631
      3637         2       -2.00000        7.32086       13.43955       16.83933
      3638         2       -2.00000       20.82903       26.94772       16.83933
      3639         2       -2.00000       16.21797       12.42493       16.89035
      3640         2       -2.00000        2.70979       25.93310       16.89035
      3641         2       -2.00000       19.01475        9.10094       16.85631
      3642         2       -2.00000        5.50658       22.60911       16.85631
      3643         2       -2.00000       21.97612        8.91518       16.85591
      3644         2       -2.00000        8.46795       22.42335       16.85591
      3645         2       -2.00000       25.11896       11.69324       16.85311
      3646         2       -2.00000       11.61079       25.20141       16.85311
      3647         2       -2.00000        9.86561        7.35004       16.85471
      3648         2       -2.00000       23.37379       20.85821       16.85471
      3649         2       -2.00000       10.03311       10.31281       16.85471
      3650         2       -2.00000       23.54129       23.82099       16.85471
      3651         2       -2.00000        6.90281        7.51751       16.85471
      3652         2       -2.00000       20.41098       21.02569       16.85471
      3653         2       -2.00000        9.61506        4.39078       16.83933
      3654         2       -2.00000       23.12324       17.89895       16.83933
      3655         2       -2.00000        6.66012        4.54909       16.84886
      3656         2       -2.00000       20.16830       18.05727       16.84886
      3657         2       -2.00000       11.97772        1.16516       16.89035
      3658         2       -2.00000       25.48590       14.67333       16.89035
      3659         2       -2.00000       24.75419        5.77234       16.85311
      3660         2       -2.00000       11.24601       19.28051       16.85311
      3661         2       -2.00000       19.19808       12.05802       16.85311
      3662         2       -2.00000        5.68991       25.56619       16.85311
      3663         2       -2.00000       16.04568        9.46202       16.89684
      3664         2       -2.00000        2.53751       22.97019       16.89684
      3665         2       -2.00000        3.17242        1.81228       16.86560
      3666         2       -2.00000       16.68059       15.32046       16.86560
      3667         2       -2.00000        0.89024        8.36834       16.89684
      3668         2       -2.00000       14.39842       21.87651       16.89684
      3669         2       -2.00000        7.07031       10.48032       16.85471
      3670         2       -2.00000       20.57849       23.98849       16.85471
      3671         2       -2.00000       21.42931        2.98471       16.89684
      3672         2       -2.00000        7.92114       16.49288       16.89684
      3673         2       -2.00000       24.93752        8.72941       16.85631
      3674         2       -2.00000       11.42935       22.23759       16.85631
      3675         2       -2.00000        9.01479        1.33744       16.89684
      3676         2       -2.00000       22.52296       14.84562       16.89684
      3677         2       -2.00000       15.88485        6.51669       16.89700
      3678         2       -2.00000        2.37668       20.02487       16.89700
      3679         2       -2.00000       24.37463        2.82388       16.89700
      3680         2       -2.00000       10.86646       16.33206       16.89700
      3681         2       -2.00000        0.25533        2.50987       16.86560
      3682         2       -2.00000       13.76350       16.01804       16.86560
      3683         2       -2.00000        6.06947        1.49830       16.89700
      3684         2       -2.00000       19.57764       15.00647       16.89700
      3685         2       -2.00000        1.05107       11.31366       16.89700
      3686         2       -2.00000       14.55924       24.82183       16.89700
      3687         2       -2.00000        0.71796        5.40543       16.89035
      3688         2       -2.00000       14.22613       18.91360       16.89035
      3689         2       -2.00000       18.46637        3.15699       16.89035
      3690         2       -2.00000        4.95820       16.66517       16.89035
      3691         2       -2.00000       14.04196        2.84841       18.93767
      3692         2       -2.00000        0.53379       16.35659       18.93767
      3693         2       -2.00000       17.67523       13.49045       18.93719
      3694         2       -2.00000        4.16706       26.99862       18.93719
      3695         2       -2.00000       16.40211        1.47377       18.93767
      3696         2       -2.00000        2.89394       14.98194       18.93767
      3697         2       -2.00000       23.42336        7.40899       18.98044
      3698         2       -2.00000        9.91519       20.91716       18.98044
      3699         2       -2.00000       23.59354       13.32962       18.95962
      3700         2       -2.00000       10.08536       26.83779       18.95962
      3701         2       -2.00000       17.50686        7.57857       18.96330
      3702         2       -2.00000        3.99869       21.08674       18.96330
      3703         2       -2.00000       23.31273        4.44589       18.96330
      3704         2       -2.00000        9.80456       17.95406       18.96330
      3705         2       -2.00000        2.40119        3.34117       18.93767
      3706         2       -2.00000       15.90936       16.84934       18.93767
      3707         2       -2.00000        1.02657        0.98102       18.93767
      3708         2       -2.00000       14.53474       14.48919       18.93767
      3709         2       -2.00000       20.52891       10.42137       18.98044
      3710         2       -2.00000        7.02074       23.92954       18.98044
      3711         2       -2.00000       17.40085        4.61426       18.93719
      3712         2       -2.00000        3.89268       18.12243       18.93719
      3713         2       -2.00000       26.39057        7.29776       18.95962
      3714         2       -2.00000       12.88239       20.80594       18.95962
      3715         2       -2.00000       20.35871        4.50073       18.95962
      3716         2       -2.00000        6.85053       18.00891       18.95962
      3717         2       -2.00000       26.55142       13.21607       18.93719
      3718         2       -2.00000       13.04325       26.72424       18.93719
      3719         2       -2.00000       20.46993        7.46794       18.98044
      3720         2       -2.00000        6.96176       20.97611       18.98044
      3721         2       -2.00000       26.27704        4.33988       18.93719
      3722         2       -2.00000       12.76887       17.84805       18.93719
      3723         2       -2.00000       11.34327        5.91112       18.99646
      3724         2       -2.00000       24.85144       19.41929       18.99646
      3725         2       -2.00000       17.56170       10.53259       18.95962
      3726         2       -2.00000        4.05353       24.04076       18.95962
      3727         2       -2.00000       20.63954       13.38446       18.96330
      3728         2       -2.00000        7.13137       26.89264       18.96330
      3729         2       -2.00000       11.18885        3.03858       19.00310
      3730         2       -2.00000       24.69702       16.54675       19.00310
      3731         2       -2.00000        8.53511       11.85272       18.99405
      3732         2       -2.00000       22.04328       25.36089       18.99405
      3733         2       -2.00000       11.47200       11.79050       18.99646
      3734         2       -2.00000       24.98018       25.29867       18.99646
      3735         2       -2.00000       11.40549        8.84804       18.99405
      3736         2       -2.00000       24.91366       22.35621       18.99405
      3737         2       -2.00000        8.25709        3.09321       19.01015
      3738         2       -2.00000       21.76526       16.60138       19.01015
      3739         2       -2.00000        5.53041        8.98231       18.99405
      3740         2       -2.00000       19.03858       22.49049       18.99405
      3741         2       -2.00000        2.64598        9.12604       19.01015
      3742         2       -2.00000       16.15415       22.63421       19.01015
      3743         2       -2.00000       23.48234       10.36242       18.98044
      3744         2       -2.00000        9.97416       23.87059       18.98044
      3745         2       -2.00000       26.44541       10.25178       18.96330
      3746         2       -2.00000       12.93724       23.75996       18.96330
      3747         2       -2.00000        5.59265       11.91921       18.99646
      3748         2       -2.00000       19.10083       25.42738       18.99646
      3749         2       -2.00000       14.28994        8.70429       19.01015
      3750         2       -2.00000        0.78177       22.21246       19.01015
      3751         2       -2.00000        8.40081        5.97764       18.99405
      3752         2       -2.00000       21.90899       19.48581       18.99405
      3753         2       -2.00000        8.46795        8.91518       18.99093
      3754         2       -2.00000       21.97612       22.42335       18.99093
      3755         2       -2.00000       22.18701        1.22897       19.01015
      3756         2       -2.00000        8.67884       14.73715       19.01015
      3757         2       -2.00000        5.46392        6.03986       18.99646
      3758         2       -2.00000       18.97209       19.54803       18.99646
      3759         2       -2.00000        2.59138        6.19428       19.00310
      3760         2       -2.00000       16.09955       19.70245       19.00310
      3761         2       -2.00000       19.25525        1.28357       19.00310
      3762         2       -2.00000        5.74708       14.79175       19.00310
      3763         2       -2.00000       14.34454       11.63605       19.00310
      3764         2       -2.00000        0.83637       25.14422       19.00310
      3765         2       -2.00000       14.24104        5.74554       19.01784
      3766         2       -2.00000        0.73287       19.25371       19.01784
      3767         2       -2.00000        2.69488       12.08482       19.01784
      3768         2       -2.00000       16.20305       25.59299       19.01784
      3769         2       -2.00000       25.14579        1.18007       19.01784
      3770         2       -2.00000       11.63761       14.68825       19.01784
      3771         2       -2.00000        5.29831        3.14211       19.01784
      3772         2       -2.00000       18.80648       16.65028       19.01784
      3773         2       -2.00000       22.18701        3.09321       21.10697
      3774         2       -2.00000        8.67884       16.60138       21.10697
      3775         2       -2.00000       24.98018        6.03986       21.12066
      3776         2       -2.00000       11.47200       19.54803       21.12066
      3777         2       -2.00000        9.91519       10.42137       21.13668
      3778         2       -2.00000       23.42336       23.92954       21.13668
      3779         2       -2.00000       16.15415        8.70429       21.10697
      3780         2       -2.00000        2.64598       22.21246       21.10697
      3781         2       -2.00000        0.78177        9.12604       21.10697
      3782         2       -2.00000       14.28994       22.63421       21.10697
      3783         2       -2.00000       21.90899       11.85272       21.12315
      3784         2       -2.00000        8.40081       25.36089       21.12315
      3785         2       -2.00000        0.73287       12.08482       21.09928
      3786         2       -2.00000       14.24104       25.59299       21.09928
      3787         2       -2.00000       24.85144       11.91921       21.12066
      3788         2       -2.00000       11.34327       25.42738       21.12066
      3789         2       -2.00000       19.03858        8.84804       21.12315
      3790         2       -2.00000        5.53041       22.35621       21.12315
      3791         2       -2.00000       19.25525        3.03858       21.11410
      3792         2       -2.00000        5.74708       16.54675       21.11410
      3793         2       -2.00000       25.14579        3.14211       21.09928
      3794         2       -2.00000       11.63761       16.65028       21.09928
      3795         2       -2.00000        5.29831        1.18007       21.09928
      3796         2       -2.00000       18.80648       14.68825       21.09928
      3797         2       -2.00000        0.83637        6.19428       21.11410
      3798         2       -2.00000       14.34454       19.70245       21.11410
      3799         2       -2.00000       21.97612        8.91518       21.12619
      3800         2       -2.00000        8.46795       22.42335       21.12619
      3801         2       -2.00000       16.09955       11.63605       21.11410
      3802         2       -2.00000        2.59138       25.14422       21.11410
      3803         2       -2.00000       24.91366        8.98231       21.12315
      3804         2       -2.00000       11.40549       22.49049       21.12315
      3805         2       -2.00000        8.25709        1.22897       21.10697
      3806         2       -2.00000       21.76526       14.73715       21.10697
      3807         2       -2.00000       11.18885        1.28357       21.11410
      3808         2       -2.00000       24.69702       14.79175       21.11410
      3809         2       -2.00000        7.02074        7.40899       21.13668
      3810         2       -2.00000       20.52891       20.91716       21.13668
      3811         2       -2.00000       22.04328        5.97764       21.12315
      3812         2       -2.00000        8.53511       19.48581       21.12315
      3813         2       -2.00000       16.20305        5.74554       21.09928
      3814         2       -2.00000        2.69488       19.25371       21.09928
      3815         2       -2.00000        6.96176       10.36242       21.13668
      3816         2       -2.00000       20.46993       23.87059       21.13668
      3817         2       -2.00000        6.85056       13.32962       21.15751
      3818         2       -2.00000       20.35873       26.83779       21.15751
      3819         2       -2.00000       19.10083        5.91112       21.12066
      3820         2       -2.00000        5.59265       19.41929       21.12066
      3821         2       -2.00000       18.97209       11.79050       21.12066
      3822         2       -2.00000        5.46392       25.29867       21.12066
      3823         2       -2.00000       16.40211        2.84841       21.17945
      3824         2       -2.00000        2.89394       16.35659       21.17945
      3825         2       -2.00000        9.97416        7.46794       21.13668
      3826         2       -2.00000       23.48234       20.97611       21.13668
      3827         2       -2.00000       14.04196        1.47377       21.17945
      3828         2       -2.00000        0.53379       14.98194       21.17945
      3829         2       -2.00000       12.93724        7.57857       21.15390
      3830         2       -2.00000       26.44541       21.08674       21.15390
      3831         2       -2.00000        9.80456       13.38446       21.15390
      3832         2       -2.00000       23.31273       26.89264       21.15390
      3833         2       -2.00000       13.04325        4.61426       21.17993
      3834         2       -2.00000       26.55142       18.12243       21.17993
      3835         2       -2.00000        3.89268       13.21607       21.17993
      3836         2       -2.00000       17.40085       26.72424       21.17993
      3837         2       -2.00000        4.05353        7.29776       21.15751
      3838         2       -2.00000       17.56170       20.80594       21.15751
      3839         2       -2.00000       12.76887       13.49045       21.17993
      3840         2       -2.00000       26.27704       26.99862       21.17993
      3841         2       -2.00000       10.08536        4.50073       21.15751
      3842         2       -2.00000       23.59354       18.00891       21.15751
      3843         2       -2.00000        3.99869       10.25178       21.15390
      3844         2       -2.00000       17.50686       23.75996       21.15390
      3845         2       -2.00000       12.88239       10.53259       21.15751
      3846         2       -2.00000       26.39057       24.04076       21.15751
      3847         2       -2.00000        7.13137        4.44589       21.15390
      3848         2       -2.00000       20.63954       17.95406       21.15390
      3849         2       -2.00000        4.16706        4.33988       21.17993
      3850         2       -2.00000       17.67523       17.84805       21.17993
      3851         2       -2.00000        1.02654        3.34117       21.17945
      3852         2       -2.00000       14.53471       16.84934       21.17945
      3853         2       -2.00000        2.40119        0.98102       21.17945
      3854         2       -2.00000       15.90936       14.48919       21.17945
      3855         2       -2.00000       18.46637        1.16516       23.22677
      3856         2       -2.00000        4.95820       14.67333       23.22677
      3857         2       -2.00000       21.42931        1.33744       23.22028
      3858         2       -2.00000        7.92114       14.84562       23.22028
      3859         2       -2.00000        2.53751        8.36834       23.22028
      3860         2       -2.00000       16.04568       21.87651       23.22028
      3861         2       -2.00000       15.57084        0.70253       23.25152
      3862         2       -2.00000        2.06267       14.21071       23.25152
      3863         2       -2.00000       14.87325        3.61962       23.25152
      3864         2       -2.00000        1.36508       17.12780       23.25152
      3865         2       -2.00000       14.55924        6.51669       23.22012
      3866         2       -2.00000        1.05107       20.02487       23.22012
      3867         2       -2.00000       24.37463        1.49830       23.22012
      3868         2       -2.00000       10.86646       15.00647       23.22012
      3869         2       -2.00000       14.39842        9.46199       23.22028
      3870         2       -2.00000        0.89024       22.97016       23.22028
      3871         2       -2.00000       23.78397        4.54909       23.26834
      3872         2       -2.00000       10.27580       18.05727       23.26834
      3873         2       -2.00000        9.01479        2.98474       23.22028
      3874         2       -2.00000       22.52296       16.49291       23.22028
      3875         2       -2.00000       11.97772        3.15699       23.22677
      3876         2       -2.00000       25.48590       16.66517       23.22677
      3877         2       -2.00000        2.70979        5.40543       23.22677
      3878         2       -2.00000       16.21797       18.91360       23.22677
      3879         2       -2.00000       11.42935        9.10094       23.26081
      3880         2       -2.00000       24.93752       22.60911       23.26081
      3881         2       -2.00000        8.28221       11.87657       23.26081
      3882         2       -2.00000       21.79038       25.38475       23.26081
      3883         2       -2.00000       23.37379       10.48032       23.26249
      3884         2       -2.00000        9.86561       23.98849       23.26249
      3885         2       -2.00000       17.61006        7.10732       23.26834
      3886         2       -2.00000        4.10189       20.61550       23.26834
      3887         2       -2.00000        2.37668       11.31366       23.22012
      3888         2       -2.00000       15.88485       24.82183       23.22012
      3889         2       -2.00000        5.50658        8.72941       23.26081
      3890         2       -2.00000       19.01475       22.23759       23.26081
      3891         2       -2.00000       26.34221       10.72303       23.26834
      3892         2       -2.00000       12.83403       24.23120       23.26834
      3893         2       -2.00000        0.25533        1.81228       23.25152
      3894         2       -2.00000       13.76350       15.32046       23.25152
      3895         2       -2.00000        5.32514       11.69324       23.26401
      3896         2       -2.00000       18.83331       25.20141       23.26401
      3897         2       -2.00000        8.46795        8.91518       23.26129
      3898         2       -2.00000       21.97612       22.42335       23.26129
      3899         2       -2.00000       14.22613       12.42493       23.22677
      3900         2       -2.00000        0.71796       25.93310       23.22677
      3901         2       -2.00000       23.12324       13.43955       23.27779
      3902         2       -2.00000        9.61506       26.94772       23.27779
      3903         2       -2.00000        6.06947        2.82388       23.22012
      3904         2       -2.00000       19.57764       16.33206       23.22012
      3905         2       -2.00000       11.24601       12.05802       23.26401
      3906         2       -2.00000       24.75419       25.56619       23.26401
      3907         2       -2.00000        8.65371        5.95378       23.26081
      3908         2       -2.00000       22.16189       19.46195       23.26081
      3909         2       -2.00000       20.57849        7.35004       23.26249
      3910         2       -2.00000        7.07031       20.85821       23.26249
      3911         2       -2.00000       20.16830       13.28124       23.26834
      3912         2       -2.00000        6.66012       26.78941       23.26834
      3913         2       -2.00000       26.50052        7.76806       23.27779
      3914         2       -2.00000       12.99235       21.27624       23.27779
      3915         2       -2.00000        5.68991        5.77234       23.26401
      3916         2       -2.00000       19.19808       19.28051       23.26401
      3917         2       -2.00000       20.82903        4.39078       23.27779
      3918         2       -2.00000        7.32086       17.89895       23.27779
      3919         2       -2.00000       23.54129        7.51751       23.26249
      3920         2       -2.00000       10.03311       21.02569       23.26249
      3921         2       -2.00000       12.57006        0.15194       23.30462
      3922         2       -2.00000       26.07823       13.66011       23.30462
      3923         2       -2.00000       11.61079        6.13711       23.26401
      3924         2       -2.00000       25.11896       19.64529       23.26401
      3925         2       -2.00000       20.41098       10.31281       23.26249
      3926         2       -2.00000        6.90281       23.82099       23.26249
      3927         2       -2.00000       17.45175       10.06226       23.27779
      3928         2       -2.00000        3.94358       23.57044       23.27779
      3929         2       -2.00000       17.87404        4.17024       23.30462
      3930         2       -2.00000        4.36587       17.67842       23.30462
      3931         2       -2.00000       26.72106        4.81310       23.30462
      3932         2       -2.00000       13.21288       18.32127       23.30462
      3933         2       -2.00000       17.23121       13.01726       23.30462
      3934         2       -2.00000        3.72304       26.52543       23.30462
      3935         2       -2.00000        3.17242        2.50987       23.25152
      3936         2       -2.00000       16.68059       16.01804       23.25152
      3937         2       -2.00000       24.67813       12.13501       25.37957
      3938         2       -2.00000       11.16996       25.64319       25.37957
      3939         2       -2.00000       19.65528        2.71590       25.34850
      3940         2       -2.00000        6.14711       16.22407       25.34850
      3941         2       -2.00000        1.15908        6.59434       25.34850
      3942         2       -2.00000       14.66725       20.10251       25.34850
      3943         2       -2.00000        6.55946       13.25009       25.35891
      3944         2       -2.00000       20.06763       26.75826       25.35891
      3945         2       -2.00000        1.49206        3.64040       25.34577
      3946         2       -2.00000       15.00023       17.14857       25.34577
      3947         2       -2.00000       10.78882        1.60628       25.34850
      3948         2       -2.00000       24.29699       15.11446       25.34850
      3949         2       -2.00000       22.60844        2.96015       25.34489
      3950         2       -2.00000        9.10027       16.46833       25.34489
      3951         2       -2.00000       16.28834        5.33505       25.35434
      3952         2       -2.00000        2.78017       18.84323       25.35434
      3953         2       -2.00000        6.86056       10.27586       25.37333
      3954         2       -2.00000       20.36873       23.78403       25.37333
      3955         2       -2.00000       16.70137        2.38292       25.34577
      3956         2       -2.00000        3.19320       15.89110       25.34577
      3957         2       -2.00000        9.51983       13.48932       25.36339
      3958         2       -2.00000       23.02800       26.99749       25.36339
      3959         2       -2.00000       25.19596        6.21319       25.37957
      3960         2       -2.00000       11.68778       19.72136       25.37957
      3961         2       -2.00000        9.82863       10.52257       25.37333
      3962         2       -2.00000       23.33680       24.03074       25.37333
      3963         2       -2.00000       24.94389        9.17791       25.37316
      3964         2       -2.00000       11.43572       22.68608       25.37316
      3965         2       -2.00000       13.74273        1.93926       25.34577
      3966         2       -2.00000        0.23456       15.44743       25.34577
      3967         2       -2.00000       25.55625        3.22737       25.35434
      3968         2       -2.00000       12.04807       16.73555       25.35434
      3969         2       -2.00000        4.13304        7.00666       25.35891
      3970         2       -2.00000       17.64121       20.51483       25.35891
      3971         2       -2.00000        0.64758       12.49530       25.35434
      3972         2       -2.00000       14.15575       26.00348       25.35434
      3973         2       -2.00000       13.04209        7.86330       25.36339
      3974         2       -2.00000       26.55026       21.37147       25.36339
      3975         2       -2.00000        7.83566        1.36200       25.34489
      3976         2       -2.00000       21.34383       14.87017       25.34489
      3977         2       -2.00000       10.07537        7.55450       25.37333
      3978         2       -2.00000       23.58354       21.06267       25.37333
      3979         2       -2.00000        3.89381        9.96703       25.36339
      3980         2       -2.00000       17.40198       23.47520       25.36339
      3981         2       -2.00000       16.02112        8.28286       25.34489
      3982         2       -2.00000        2.51295       21.79103       25.34489
      3983         2       -2.00000       13.32014        4.90533       25.36852
      3984         2       -2.00000       26.82831       18.41350       25.36852
      3985         2       -2.00000       21.97612        8.91518       25.37324
      3986         2       -2.00000        8.46795       22.42335       25.37324
      3987         2       -2.00000       25.98597        0.25917       25.36852
      3988         2       -2.00000       12.47780       13.76734       25.36852
      3989         2       -2.00000       15.77684       11.23602       25.34850
      3990         2       -2.00000        2.26867       24.74419       25.34850
      3991         2       -2.00000       12.80288       10.82367       25.35891
      3992         2       -2.00000       26.31106       24.33184       25.35891
      3993         2       -2.00000       10.37646        4.58027       25.35891
      3994         2       -2.00000       23.88464       18.08844       25.35891
      3995         2       -2.00000        0.91480        9.54747       25.34489
      3996         2       -2.00000       14.42297       23.05564       25.34489
      3997         2       -2.00000        3.61579       12.92500       25.36852
      3998         2       -2.00000       17.12396       26.43317       25.36852
      3999         2       -2.00000       19.27414        5.69534       25.37957
      4000         2       -2.00000        5.76596       19.20352       25.37957
      4001         2       -2.00000        7.41609        4.34104       25.36339
      4002         2       -2.00000       20.92427       17.84921       25.36339
      4003         2       -2.00000       22.23888        5.94743       25.37316
      4004         2       -2.00000        8.73071       19.45560       25.37316
      4005         2       -2.00000        7.10730        7.30779       25.37333
      4006         2       -2.00000       20.61547       20.81596       25.37333
      4007         2       -2.00000        4.45813        4.06299       25.36852
      4008         2       -2.00000       17.96630       17.57116       25.36852
      4009         2       -2.00000       19.00838        8.65242       25.37316
      4010         2       -2.00000        5.50020       22.16059       25.37316
      4011         2       -2.00000       18.75631       11.61716       25.37957
      4012         2       -2.00000        5.24814       25.12534       25.37957
      4013         2       -2.00000       21.71339       11.88292       25.37316
      4014         2       -2.00000        8.20522       25.39110       25.37316
      4015         2       -2.00000        4.88785        1.09478       25.35434
      4016         2       -2.00000       18.39602       14.60296       25.35434
      4017         2       -2.00000        1.93569        0.68178       25.34577
      4018         2       -2.00000       15.44387       14.18996       25.34577
      4019         2       -2.00000        2.82994        5.30952       27.45901
      4020         2       -2.00000       16.33811       18.81769       27.45901
      4021         2       -2.00000        9.48114        0.00813       27.46542
      4022         2       -2.00000       22.98932       13.51630       27.46542
      4023         2       -2.00000       14.10599       12.52083       27.45901
      4024         2       -2.00000        0.59782       26.02901       27.45901
      4025         2       -2.00000        8.46795        8.91518       27.47559
      4026         2       -2.00000       21.97612       22.42335       27.47559
      4027         2       -2.00000       15.40931        0.68230       27.45420
      4028         2       -2.00000        1.90114       14.19047       27.45420
      4029         2       -2.00000        0.23510        1.97384       27.45420
      4030         2       -2.00000       13.74327       15.48201       27.45420
      4031         2       -2.00000       20.96295        4.31405       27.46542
      4032         2       -2.00000        7.45478       17.82222       27.46542
      4033         2       -2.00000       26.57725        7.90198       27.46542
      4034         2       -2.00000       13.06908       21.41016       27.46542
      4035         2       -2.00000       24.28772        1.63703       27.46125
      4036         2       -2.00000       10.77955       15.14520       27.46125
      4037         2       -2.00000       15.03479        3.63986       27.45420
      4038         2       -2.00000        1.52661       17.14803       27.45420
      4039         2       -2.00000       26.88540        4.93689       27.46045
      4040         2       -2.00000       13.37722       18.44506       27.46045
      4041         2       -2.00000       14.40917        9.56273       27.46013
      4042         2       -2.00000        0.90100       23.07090       27.46013
      4043         2       -2.00000       12.07360        3.27714       27.45901
      4044         2       -2.00000       25.58178       16.78531       27.45901
      4045         2       -2.00000        5.20718       11.58096       27.46990
      4046         2       -2.00000       18.71536       25.08913       27.46990
      4047         2       -2.00000       21.32857        1.34820       27.46013
      4048         2       -2.00000        7.82039       14.85637       27.46013
      4049         2       -2.00000        2.52676        8.26760       27.46013
      4050         2       -2.00000       16.03493       21.77577       27.46013
      4051         2       -2.00000       12.44624        0.31625       27.46045
      4052         2       -2.00000       25.95441       13.82443       27.46045
      4053         2       -2.00000       17.99783        4.00590       27.46045
      4054         2       -2.00000        4.48966       17.51408       27.46045
      4055         2       -2.00000       23.60529        7.57763       27.47735
      4056         2       -2.00000       10.09712       21.08580       27.47735
      4057         2       -2.00000        8.16755       11.88457       27.46990
      4058         2       -2.00000       21.67573       25.39274       27.46990
      4059         2       -2.00000       11.43737        9.21557       27.46990
      4060         2       -2.00000       24.94554       22.72374       27.46990
      4061         2       -2.00000       20.63860        7.28601       27.47735
      4062         2       -2.00000        7.13042       20.79418       27.47735
      4063         2       -2.00000        3.19266        2.34834       27.45420
      4064         2       -2.00000       16.70083       15.85651       27.45420
      4065         2       -2.00000        9.11553        2.97399       27.46013
      4066         2       -2.00000       22.62370       16.48216       27.46013
      4067         2       -2.00000        6.15638        2.68513       27.46125
      4068         2       -2.00000       19.66455       16.19330       27.46125
      4069         2       -2.00000       11.13376       12.17597       27.46990
      4070         2       -2.00000       24.64193       25.68414       27.46990
      4071         2       -2.00000       11.72874        6.24939       27.46990
      4072         2       -2.00000       25.23691       19.75757       27.46990
      4073         2       -2.00000        2.23793       11.22678       27.46125
      4074         2       -2.00000       15.74610       24.73495       27.46125
      4075         2       -2.00000       18.37047        1.04505       27.45901
      4076         2       -2.00000        4.86229       14.55322       27.45901
      4077         2       -2.00000       23.31367       10.54432       27.47735
      4078         2       -2.00000        9.80550       24.05249       27.47735
      4079         2       -2.00000        8.76837        5.94578       27.46990
      4080         2       -2.00000       22.27654       19.45396       27.46990
      4081         2       -2.00000       14.69800        6.60358       27.46125
      4082         2       -2.00000        1.18983       20.11175       27.46125
      4083         2       -2.00000       23.92395        4.60264       27.46542
      4084         2       -2.00000       10.41577       18.11081       27.46542
      4085         2       -2.00000        5.80217        5.65439       27.46990
      4086         2       -2.00000       19.31034       19.16256       27.46990
      4087         2       -2.00000        5.49856        8.61476       27.46990
      4088         2       -2.00000       19.00673       22.12293       27.46990
      4089         2       -2.00000       26.28869       10.86298       27.46542
      4090         2       -2.00000       12.78051       24.37115       27.46542
      4091         2       -2.00000       17.06687       12.89347       27.46045
      4092         2       -2.00000        3.55870       26.40164       27.46045
      4093         2       -2.00000       17.37502        9.92837       27.46542
      4094         2       -2.00000        3.86685       23.43654       27.46542
      4095         2       -2.00000       20.34698       10.25270       27.47735
      4096         2       -2.00000        6.83881       23.76088       27.47735
      4097         2       -2.00000       17.66358        6.96738       27.46542
      4098         2       -2.00000        4.15541       20.47555       27.46542
      4099         2       -2.00000       20.02832       13.22772       27.46542
      4100         2       -2.00000        6.52015       26.73589       27.46542
      4101         2       -2.00000       13.74146        1.98705       29.56175
      4102         2       -2.00000        0.23329       15.49522       29.56175
      4103         2       -2.00000        6.50337       13.21161       29.56736
      4104         2       -2.00000       20.01155       26.71979       29.56736
      4105         2       -2.00000       16.70264        2.33510       29.56175
      4106         2       -2.00000        3.19447       15.84328       29.56175
      4107         2       -2.00000       25.94145        0.33554       29.56376
      4108         2       -2.00000       12.43327       13.84372       29.56376
      4109         2       -2.00000        1.88790        0.68049       29.56175
      4110         2       -2.00000       15.39607       14.18866       29.56175
      4111         2       -2.00000       15.72886       11.22472       29.56568
      4112         2       -2.00000        2.22069       24.73290       29.56568
      4113         2       -2.00000        9.79486       10.55466       29.57305
      4114         2       -2.00000       23.30303       24.06284       29.57305
      4115         2       -2.00000       13.39651        4.94988       29.56376
      4116         2       -2.00000       26.90469       18.45805       29.56376
      4117         2       -2.00000        1.20704        6.60563       29.56568
      4118         2       -2.00000       14.71521       20.11380       29.56568
      4119         2       -2.00000       24.94565        9.23211       29.57169
      4120         2       -2.00000       11.43748       22.74028       29.57169
      4121         2       -2.00000        7.14107        7.27569       29.57305
      4122         2       -2.00000       20.64924       20.78386       29.57305
      4123         2       -2.00000       22.97529        0.01418       29.56800
      4124         2       -2.00000        9.46712       13.52236       29.56800
      4125         2       -2.00000       10.43252        4.61871       29.56736
      4126         2       -2.00000       23.94070       18.12689       29.56736
      4127         2       -2.00000       18.69369       11.56564       29.56864
      4128         2       -2.00000        5.18552       25.07382       29.56864
      4129         2       -2.00000       24.62659       12.19761       29.56864
      4130         2       -2.00000       11.11841       25.70578       29.56864
      4131         2       -2.00000        0.89616        9.56922       29.56736
      4132         2       -2.00000       14.40433       23.07739       29.56736
      4133         2       -2.00000        4.50265        3.98664       29.56376
      4134         2       -2.00000       18.01082       17.49481       29.56376
      4135         2       -2.00000       12.76441       10.87975       29.56736
      4136         2       -2.00000       26.27259       24.38792       29.56736
      4137         2       -2.00000        0.57685       12.53321       29.56408
      4138         2       -2.00000       14.08503       26.04138       29.56408
      4139         2       -2.00000        4.84992        1.02405       29.56408
      4140         2       -2.00000       18.35809       14.53223       29.56408
      4141         2       -2.00000       25.25858        6.26471       29.56864
      4142         2       -2.00000       11.75041       19.77288       29.56864
      4143         2       -2.00000       21.97612        8.91518       29.57721
      4144         2       -2.00000        8.46795       22.42335       29.57721
      4145         2       -2.00000       21.65919       11.88468       29.57169
      4146         2       -2.00000        8.15102       25.39285       29.57169
      4147         2       -2.00000        3.53941       12.88047       29.56376
      4148         2       -2.00000       17.04758       26.38865       29.56376
      4149         2       -2.00000        7.81394        1.34336       29.56736
      4150         2       -2.00000       21.32211       14.85153       29.56736
      4151         2       -2.00000       10.77752        1.65426       29.56568
      4152         2       -2.00000       24.28569       15.16244       29.56568
      4153         2       -2.00000       25.59418        3.29810       29.56408
      4154         2       -2.00000       12.08601       16.80627       29.56408
      4155         2       -2.00000        1.53985        3.64167       29.56175
      4156         2       -2.00000       15.04802       17.14984       29.56175
      4157         2       -2.00000       16.35907        5.29715       29.56408
      4158         2       -2.00000        2.85090       18.80532       29.56408
      4159         2       -2.00000       13.07515        7.91601       29.56800
      4160         2       -2.00000       26.58333       21.42418       29.56800
      4161         2       -2.00000       16.03977        8.26114       29.56736
      4162         2       -2.00000        2.53159       21.76931       29.56736
      4163         2       -2.00000       22.63016        2.97880       29.56736
      4164         2       -2.00000        9.12199       16.48697       29.56736
      4165         2       -2.00000       19.66658        2.66792       29.56568
      4166         2       -2.00000        6.15840       16.17609       29.56568
      4167         2       -2.00000       10.10746        7.58827       29.57305
      4168         2       -2.00000       23.61564       21.09644       29.57305
      4169         2       -2.00000       22.29305        5.94568       29.57169
      4170         2       -2.00000        8.78488       19.45385       29.57169
      4171         2       -2.00000        3.86077        9.91432       29.56800
      4172         2       -2.00000       17.36894       23.42250       29.56800
      4173         2       -2.00000        6.82846       10.24209       29.57305
      4174         2       -2.00000       20.33663       23.75026       29.57305
      4175         2       -2.00000       19.00662        8.59825       29.57169
      4176         2       -2.00000        5.49845       22.10642       29.57169
      4177         2       -2.00000        7.46880        4.30800       29.56800
      4178         2       -2.00000       20.97698       17.81617       29.56800
      4179         2       -2.00000        4.17151        6.95060       29.56736
      4180         2       -2.00000       17.67969       20.45878       29.56736
      4181         2       -2.00000       19.32568        5.63275       29.56864
      4182         2       -2.00000        5.81751       19.14092       29.56864
      4183         2       -2.00000       12.08995        3.30742       31.66842
      4184         2       -2.00000       25.59812       16.81559       31.66842
      4185         2       -2.00000       20.00382       13.20459       31.67034
      4186         2       -2.00000        6.49565       26.71276       31.67034
      4187         2       -2.00000        0.23239        1.99224       31.66738
      4188         2       -2.00000       13.74057       15.50041       31.66738
      4189         2       -2.00000       17.03934       12.87442       31.66842
      4190         2       -2.00000        3.53117       26.38260       31.66842
      4191         2       -2.00000       17.36532        9.90876       31.67075
      4192         2       -2.00000        3.85715       23.41693       31.67075
      4193         2       -2.00000        3.19536        2.32994       31.66738
      4194         2       -2.00000       16.70353       15.83812       31.66738
      4195         2       -2.00000       11.75784        6.27252       31.67018
      4196         2       -2.00000       25.26601       19.78069       31.67018
      4197         2       -2.00000       26.91290        4.95593       31.66842
      4198         2       -2.00000       13.40473       18.46410       31.66842
      4199         2       -2.00000        9.12499        2.98250       31.67034
      4200         2       -2.00000       22.63316       16.49067       31.67034
      4201         2       -2.00000       14.40063        9.57219       31.67034
      4202         2       -2.00000        0.89246       23.08036       31.67034
      4203         2       -2.00000       18.35415        1.01476       31.66842
      4204         2       -2.00000        4.84598       14.52293       31.66842
      4205         2       -2.00000        8.14389       11.88246       31.67187
      4206         2       -2.00000       21.65206       25.39064       31.67187
      4207         2       -2.00000       24.28456        1.66118       31.66922
      4208         2       -2.00000       10.77639       15.16935       31.66922
      4209         2       -2.00000       11.11061       12.20504       31.67018
      4210         2       -2.00000       24.61878       25.71321       31.67018
      4211         2       -2.00000        9.46156        0.01783       31.67075
      4212         2       -2.00000       22.96973       13.52600       31.67075
      4213         2       -2.00000        8.79204        5.94789       31.67187
      4214         2       -2.00000       22.30021       19.45606       31.67187
      4215         2       -2.00000        5.17809       11.55781       31.67018
      4216         2       -2.00000       18.68626       25.06598       31.67018
      4217         2       -2.00000        2.86022        5.29318       31.66842
      4218         2       -2.00000       16.36839       18.80135       31.66842
      4219         2       -2.00000       11.43526        9.23924       31.67187
      4220         2       -2.00000       24.94343       22.74741       31.67187
      4221         2       -2.00000       23.29871       10.56001       31.67307
      4222         2       -2.00000        9.79053       24.06819       31.67307
      4223         2       -2.00000       23.94845        4.62577       31.67034
      4224         2       -2.00000       10.44028       18.13394       31.67034
      4225         2       -2.00000        5.82532        5.62532       31.67018
      4226         2       -2.00000       19.33349       19.13349       31.67018
      4227         2       -2.00000       18.01688        3.97840       31.66842
      4228         2       -2.00000        4.50870       17.48657       31.66842
      4229         2       -2.00000       20.33131       10.23774       31.67307
      4230         2       -2.00000        6.82314       23.74591       31.67307
      4231         2       -2.00000        8.46795        8.91518       31.67427
      4232         2       -2.00000       21.97612       22.42335       31.67427
      4233         2       -2.00000       15.39089        0.67960       31.66738
      4234         2       -2.00000        1.88272       14.18777       31.66738
      4235         2       -2.00000       20.98254        4.30435       31.67075
      4236         2       -2.00000        7.47437       17.81252       31.67075
      4237         2       -2.00000       12.42722        0.34378       31.66842
      4238         2       -2.00000       25.93539       13.85196       31.66842
      4239         2       -2.00000        6.15951        2.66100       31.66922
      4240         2       -2.00000       19.66768       16.16917       31.66922
      4241         2       -2.00000       15.05321        3.64259       31.66738
      4242         2       -2.00000        1.54504       17.15076       31.66738
      4243         2       -2.00000       26.58695        7.92160       31.67075
      4244         2       -2.00000       13.07877       21.42977       31.67075
      4245         2       -2.00000       21.31911        1.33969       31.67034
      4246         2       -2.00000        7.81094       14.84786       31.67034
      4247         2       -2.00000        2.53527        8.25817       31.67034
      4248         2       -2.00000       16.04344       21.76634       31.67034
      4249         2       -2.00000       14.07570       12.53718       31.66842
      4250         2       -2.00000        0.56753       26.04535       31.66842
      4251         2       -2.00000       20.65356        7.27034       31.67307
      4252         2       -2.00000        7.14539       20.77851       31.67307
      4253         2       -2.00000        2.21377       11.22362       31.66922
      4254         2       -2.00000       15.72195       24.73179       31.66922
      4255         2       -2.00000        5.50066        8.59112       31.67187
      4256         2       -2.00000       19.00884       22.09929       31.67187
      4257         2       -2.00000       23.62096        7.59259       31.67307
      4258         2       -2.00000       10.11279       21.10077       31.67307
      4259         2       -2.00000       26.26556       10.88748       31.67034
      4260         2       -2.00000       12.75739       24.39565       31.67034
      4261         2       -2.00000       17.68671        6.94285       31.67034
      4262         2       -2.00000        4.17854       20.45102       31.67034
      4263         2       -2.00000       14.72215        6.60674       31.66922
      4264         2       -2.00000        1.21398       20.11491       31.66922
      4265         2       -2.00000       10.44301        4.62939       33.77285
      4266         2       -2.00000       23.95118       18.13756       33.77285
      4267         2       -2.00000       22.96697        0.01880       33.77293
      4268         2       -2.00000        9.45880       13.52698       33.77293
      4269         2       -2.00000       19.66866        2.65752       33.77253
      4270         2       -2.00000        6.16048       16.16569       33.77253
      4271         2       -2.00000        7.47712        4.30338       33.77293
      4272         2       -2.00000       20.98530       17.81155       33.77293
      4273         2       -2.00000       10.11441        7.59511       33.77373
      4274         2       -2.00000       23.62258       21.10328       33.77373
      4275         2       -2.00000        1.21744        6.60771       33.77253
      4276         2       -2.00000       14.72561       20.11588       33.77253
      4277         2       -2.00000        1.54744        3.64310       33.77173
      4278         2       -2.00000       15.05561       17.15127       33.77173
      4279         2       -2.00000        4.84449        1.01109       33.77221
      4280         2       -2.00000       18.35266       14.51926       33.77221
      4281         2       -2.00000        1.88031        0.67908       33.77173
      4282         2       -2.00000       15.38848       14.18726       33.77173
      4283         2       -2.00000       25.59961        3.31110       33.77221
      4284         2       -2.00000       12.09144       16.81927       33.77221
      4285         2       -2.00000       25.93234        0.34678       33.77213
      4286         2       -2.00000       12.42417       13.85495       33.77213
      4287         2       -2.00000       18.68318       11.55422       33.77309
      4288         2       -2.00000        5.17501       25.06239       33.77309
      4289         2       -2.00000        3.85615        9.90603       33.77293
      4290         2       -2.00000       17.36432       23.41420       33.77293
      4291         2       -2.00000       13.40775        4.95899       33.77213
      4292         2       -2.00000       26.91593       18.46716       33.77213
      4293         2       -2.00000       16.04455        8.25692       33.77293
      4294         2       -2.00000        2.53638       21.76510       33.77293
      4295         2       -2.00000       24.61519       12.20812       33.77309
      4296         2       -2.00000       11.10701       25.71629       33.77309
      4297         2       -2.00000       13.07977        7.92433       33.77293
      4298         2       -2.00000       26.58795       21.43250       33.77293
      4299         2       -2.00000       22.30332        5.94881       33.77365
      4300         2       -2.00000        8.79514       19.45698       33.77365
      4301         2       -2.00000       21.64895       11.88155       33.77365
      4302         2       -2.00000        8.14078       25.38972       33.77365
      4303         2       -2.00000        6.49292       13.20094       33.77285
      4304         2       -2.00000       20.00109       26.70912       33.77285
      4305         2       -2.00000        4.51176        3.97537       33.77213
      4306         2       -2.00000       18.01993       17.48355       33.77213
      4307         2       -2.00000        6.82152       10.23525       33.77373
      4308         2       -2.00000       20.32969       23.74342       33.77373
      4309         2       -2.00000       12.75374       10.89023       33.77285
      4310         2       -2.00000       26.26191       24.39841       33.77285
      4311         2       -2.00000        9.78802       10.56163       33.77373
      4312         2       -2.00000       23.29619       24.06981       33.77373
      4313         2       -2.00000       10.77544        1.66464       33.77253
      4314         2       -2.00000       24.28361       15.17281       33.77253
      4315         2       -2.00000       15.71849       11.22264       33.77253
      4316         2       -2.00000        2.21032       24.73082       33.77253
      4317         2       -2.00000        0.56386       12.53864       33.77221
      4318         2       -2.00000       14.07203       26.04681       33.77221
      4319         2       -2.00000       13.74005        1.99464       33.77173
      4320         2       -2.00000        0.23188       15.50282       33.77173
      4321         2       -2.00000        7.80972        1.33858       33.77293
      4322         2       -2.00000       21.31790       14.84675       33.77293
      4323         2       -2.00000        7.14790        7.26872       33.77373
      4324         2       -2.00000       20.65608       20.77689       33.77373
      4325         2       -2.00000        3.52817       12.87137       33.77213
      4326         2       -2.00000       17.03635       26.37954       33.77213
      4327         2       -2.00000       25.26909        6.27614       33.77309
      4328         2       -2.00000       11.76092       19.78431       33.77309
      4329         2       -2.00000       16.37207        5.29169       33.77221
      4330         2       -2.00000        2.86389       18.79986       33.77221
      4331         2       -2.00000       19.33708        5.62221       33.77309
      4332         2       -2.00000        5.82891       19.13038       33.77309
      4333         2       -2.00000       19.00975        8.58798       33.77365
      4334         2       -2.00000        5.50158       22.09616       33.77365
      4335         2       -2.00000        4.18218        6.94012       33.77285
      4336         2       -2.00000       17.69036       20.44829       33.77285
      4337         2       -2.00000       24.94252        9.24235       33.77365
      4338         2       -2.00000       11.43434       22.75052       33.77365
      4339         2       -2.00000        0.89135        9.57340       33.77293
      4340         2       -2.00000       14.39952       23.08158       33.77293
      4341         2       -2.00000       21.97612        8.91518       33.77437
      4342         2       -2.00000        8.46795       22.42335       33.77437
      4343         2       -2.00000       22.63437        2.98360       33.77293
      4344         2       -2.00000        9.12620       16.49178       33.77293
      4345         2       -2.00000       16.70404        2.32754       33.77173
      4346         2       -2.00000        3.19587       15.83571       33.77173
      4347         2       -2.00000       11.10518       12.20912       44.28625
      4348         2       -2.00000       24.61335       25.71729       44.28625
      4349         2       -2.00000        2.86568        5.29129       44.28649
      4350         2       -2.00000       16.37385       18.79946       44.28649
      4351         2       -2.00000        8.79641        5.94946       44.28609
      4352         2       -2.00000       22.30459       19.45763       44.28609
      4353         2       -2.00000       14.07025       12.53904       44.28649
      4354         2       -2.00000        0.56208       26.04721       44.28649
      4355         2       -2.00000       20.00004       13.19951       44.28625
      4356         2       -2.00000        6.49187       26.70768       44.28625
      4357         2       -2.00000       26.91728        4.96036       44.28641
      4358         2       -2.00000       13.40910       18.46854       44.28641
      4359         2       -2.00000       12.42279        0.34813       44.28641
      4360         2       -2.00000       25.93096       13.85631       44.28641
      4361         2       -2.00000       26.58846        7.92568       44.28617
      4362         2       -2.00000       13.08029       21.43385       44.28617
      4363         2       -2.00000       11.43367        9.24364       44.28609
      4364         2       -2.00000       24.94184       22.75181       44.28609
      4365         2       -2.00000       18.02131        3.97405       44.28641
      4366         2       -2.00000        4.51313       17.48222       44.28641
      4367         2       -2.00000       17.03499       12.86999       44.28641
      4368         2       -2.00000        3.52682       26.37816       44.28641
      4369         2       -2.00000        9.12658        2.98431       44.28633
      4370         2       -2.00000       22.63475       16.49248       44.28633
      4371         2       -2.00000        0.23156        1.99559       44.28657
      4372         2       -2.00000       13.73973       15.50376       44.28657
      4373         2       -2.00000       11.76189        6.27798       44.28625
      4374         2       -2.00000       25.27006       19.78615       44.28625
      4375         2       -2.00000        8.46795        8.91518       44.28601
      4376         2       -2.00000       21.97612       22.42335       44.28601
      4377         2       -2.00000        3.19620        2.32659       44.28657
      4378         2       -2.00000       16.70437       15.83477       44.28657
      4379         2       -2.00000       20.65726        7.26818       44.28593
      4380         2       -2.00000        7.14909       20.77635       44.28593
      4381         2       -2.00000       14.72683        6.60833       44.28641
      4382         2       -2.00000        1.21865       20.11651       44.28641
      4383         2       -2.00000        2.53710        8.25655       44.28633
      4384         2       -2.00000       16.04528       21.76472       44.28633
      4385         2       -2.00000       21.31752        1.33785       44.28633
      4386         2       -2.00000        7.80934       14.84602       44.28633
      4387         2       -2.00000        5.17404       11.55238       44.28625
      4388         2       -2.00000       18.68221       25.06055       44.28625
      4389         2       -2.00000       24.28299        1.66585       44.28641
      4390         2       -2.00000       10.77482       15.17403       44.28641
      4391         2       -2.00000       23.95223        4.63082       44.28625
      4392         2       -2.00000       10.44406       18.13899       44.28625
      4393         2       -2.00000        5.50226        8.58671       44.28609
      4394         2       -2.00000       19.01043       22.09489       44.28609
      4395         2       -2.00000       14.39882        9.57381       44.28633
      4396         2       -2.00000        0.89065       23.08198       44.28633
      4397         2       -2.00000       20.98665        4.30284       44.28617
      4398         2       -2.00000        7.47848       17.81101       44.28617
      4399         2       -2.00000       18.35226        1.00930       44.28649
      4400         2       -2.00000        4.84408       14.51748       44.28649
      4401         2       -2.00000       20.32912       10.23403       44.28593
      4402         2       -2.00000        6.82095       23.74221       44.28593
      4403         2       -2.00000       23.62312        7.59632       44.28593
      4404         2       -2.00000       10.11495       21.10449       44.28593
      4405         2       -2.00000       12.09184        3.31288       44.28649
      4406         2       -2.00000       25.60001       16.82105       44.28649
      4407         2       -2.00000        9.45745        0.01934       44.28617
      4408         2       -2.00000       22.96562       13.52752       44.28617
      4409         2       -2.00000       15.05653        3.64340       44.28657
      4410         2       -2.00000        1.54836       17.15157       44.28657
      4411         2       -2.00000        5.83075        5.62124       44.28625
      4412         2       -2.00000       19.33892       19.12941       44.28625
      4413         2       -2.00000       23.29501       10.56218       44.28593
      4414         2       -2.00000        9.78683       24.07035       44.28593
      4415         2       -2.00000        8.13951       11.88087       44.28609
      4416         2       -2.00000       21.64768       25.38904       44.28609
      4417         2       -2.00000       17.36381        9.90468       44.28617
      4418         2       -2.00000        3.85564       23.41285       44.28617
      4419         2       -2.00000        6.16110        2.65630       44.28641
      4420         2       -2.00000       19.66928       16.16447       44.28641
      4421         2       -2.00000       26.26048       10.89126       44.28625
      4422         2       -2.00000       12.75231       24.39943       44.28625
      4423         2       -2.00000       15.38756        0.67879       44.28657
      4424         2       -2.00000        1.87939       14.18696       44.28657
      4425         2       -2.00000       17.69179        6.93907       44.28625
      4426         2       -2.00000        4.18362       20.44724       44.28625
      4427         2       -2.00000        2.20910       11.22202       44.28641
      4428         2       -2.00000       15.71727       24.73019       44.28641
      4429         2       -2.00000       16.70404        2.32754       46.39003
      4430         2       -2.00000        3.19587       15.83571       46.39003
      4431         2       -2.00000       22.63437        2.98360       46.38891
      4432         2       -2.00000        9.12620       16.49178       46.38891
      4433         2       -2.00000       21.97612        8.91518       46.38739
      4434         2       -2.00000        8.46795       22.42335       46.38739
      4435         2       -2.00000        0.89135        9.57340       46.38891
      4436         2       -2.00000       14.39952       23.08158       46.38891
      4437         2       -2.00000       24.94252        9.24235       46.38819
      4438         2       -2.00000       11.43434       22.75052       46.38819
      4439         2       -2.00000        4.18218        6.94012       46.38891
      4440         2       -2.00000       17.69036       20.44829       46.38891
      4441         2       -2.00000       19.00975        8.58798       46.38819
      4442         2       -2.00000        5.50158       22.09616       46.38819
      4443         2       -2.00000       19.33708        5.62221       46.38875
      4444         2       -2.00000        5.82891       19.13038       46.38875
      4445         2       -2.00000       16.37207        5.29169       46.38955
      4446         2       -2.00000        2.86389       18.79986       46.38955
      4447         2       -2.00000       25.26909        6.27614       46.38875
      4448         2       -2.00000       11.76092       19.78431       46.38875
      4449         2       -2.00000        3.52817       12.87137       46.38963
      4450         2       -2.00000       17.03635       26.37954       46.38963
      4451         2       -2.00000        7.14790        7.26872       46.38803
      4452         2       -2.00000       20.65608       20.77689       46.38803
      4453         2       -2.00000        7.80972        1.33858       46.38891
      4454         2       -2.00000       21.31790       14.84675       46.38891
      4455         2       -2.00000       13.74005        1.99464       46.39003
      4456         2       -2.00000        0.23188       15.50282       46.39003
      4457         2       -2.00000       15.71849       11.22264       46.38931
      4458         2       -2.00000        2.21032       24.73082       46.38931
      4459         2       -2.00000        0.56386       12.53864       46.38955
      4460         2       -2.00000       14.07203       26.04681       46.38955
      4461         2       -2.00000       10.77544        1.66464       46.38931
      4462         2       -2.00000       24.28361       15.17281       46.38931
      4463         2       -2.00000        9.78802       10.56163       46.38803
      4464         2       -2.00000       23.29619       24.06981       46.38803
      4465         2       -2.00000       12.75374       10.89023       46.38891
      4466         2       -2.00000       26.26191       24.39841       46.38891
      4467         2       -2.00000        6.82152       10.23525       46.38803
      4468         2       -2.00000       20.32969       23.74342       46.38803
      4469         2       -2.00000        4.51176        3.97537       46.38963
      4470         2       -2.00000       18.01993       17.48355       46.38963
      4471         2       -2.00000        6.49292       13.20094       46.38891
      4472         2       -2.00000       20.00109       26.70912       46.38891
      4473         2       -2.00000       21.64895       11.88155       46.38819
      4474         2       -2.00000        8.14078       25.38972       46.38819
      4475         2       -2.00000       22.30332        5.94881       46.38819
      4476         2       -2.00000        8.79514       19.45698       46.38819
      4477         2       -2.00000       13.07977        7.92433       46.38883
      4478         2       -2.00000       26.58795       21.43250       46.38883
      4479         2       -2.00000       24.61519       12.20812       46.38875
      4480         2       -2.00000       11.10701       25.71629       46.38875
      4481         2       -2.00000       13.40775        4.95899       46.38963
      4482         2       -2.00000       26.91593       18.46716       46.38963
      4483         2       -2.00000       16.04455        8.25692       46.38891
      4484         2       -2.00000        2.53638       21.76510       46.38891
      4485         2       -2.00000        3.85615        9.90603       46.38883
      4486         2       -2.00000       17.36432       23.41420       46.38883
      4487         2       -2.00000       18.68318       11.55422       46.38875
      4488         2       -2.00000        5.17501       25.06239       46.38875
      4489         2       -2.00000       25.93234        0.34678       46.38963
      4490         2       -2.00000       12.42417       13.85495       46.38963
      4491         2       -2.00000        1.88031        0.67908       46.39003
      4492         2       -2.00000       15.38848       14.18726       46.39003
      4493         2       -2.00000       25.59961        3.31110       46.38955
      4494         2       -2.00000       12.09144       16.81927       46.38955
      4495         2       -2.00000        4.84449        1.01109       46.38955
      4496         2       -2.00000       18.35266       14.51926       46.38955
      4497         2       -2.00000        1.21744        6.60771       46.38931
      4498         2       -2.00000       14.72561       20.11588       46.38931
      4499         2       -2.00000        1.54744        3.64310       46.39003
      4500         2       -2.00000       15.05561       17.15127       46.39003
      4501         2       -2.00000       10.11441        7.59511       46.38803
      4502         2       -2.00000       23.62258       21.10328       46.38803
      4503         2       -2.00000        7.47712        4.30338       46.38883
      4504         2       -2.00000       20.98530       17.81155       46.38883
      4505         2       -2.00000       19.66866        2.65752       46.38931
      4506         2       -2.00000        6.16048       16.16569       46.38931
      4507         2       -2.00000       22.96697        0.01880       46.38883
      4508         2       -2.00000        9.45880       13.52698       46.38883
      4509         2       -2.00000       10.44301        4.62939       46.38891
      4510         2       -2.00000       23.95118       18.13756       46.38891
      4511         2       -2.00000       14.72215        6.60674       48.49254
      4512         2       -2.00000        1.21398       20.11491       48.49254
      4513         2       -2.00000       17.68671        6.94285       48.49142
      4514         2       -2.00000        4.17854       20.45102       48.49142
      4515         2       -2.00000       26.26556       10.88748       48.49142
      4516         2       -2.00000       12.75739       24.39565       48.49142
      4517         2       -2.00000       23.62096        7.59259       48.48869
      4518         2       -2.00000       10.11279       21.10077       48.48869
      4519         2       -2.00000        5.50066        8.59112       48.48989
      4520         2       -2.00000       19.00884       22.09929       48.48989
      4521         2       -2.00000       20.65356        7.27034       48.48869
      4522         2       -2.00000        7.14539       20.77851       48.48869
      4523         2       -2.00000        2.21377       11.22362       48.49254
      4524         2       -2.00000       15.72195       24.73179       48.49254
      4525         2       -2.00000       14.07570       12.53718       48.49342
      4526         2       -2.00000        0.56753       26.04535       48.49342
      4527         2       -2.00000        2.53527        8.25817       48.49150
      4528         2       -2.00000       16.04344       21.76634       48.49150
      4529         2       -2.00000       21.31911        1.33969       48.49150
      4530         2       -2.00000        7.81094       14.84786       48.49150
      4531         2       -2.00000       15.05321        3.64259       48.49438
      4532         2       -2.00000        1.54504       17.15076       48.49438
      4533         2       -2.00000       26.58695        7.92160       48.49102
      4534         2       -2.00000       13.07877       21.42977       48.49102
      4535         2       -2.00000        6.15951        2.66100       48.49254
      4536         2       -2.00000       19.66768       16.16917       48.49254
      4537         2       -2.00000       12.42722        0.34378       48.49334
      4538         2       -2.00000       25.93539       13.85196       48.49334
      4539         2       -2.00000       20.98254        4.30435       48.49102
      4540         2       -2.00000        7.47437       17.81252       48.49102
      4541         2       -2.00000       15.39089        0.67960       48.49438
      4542         2       -2.00000        1.88272       14.18777       48.49438
      4543         2       -2.00000       20.33131       10.23774       48.48869
      4544         2       -2.00000        6.82314       23.74591       48.48869
      4545         2       -2.00000        8.46795        8.91518       48.48757
      4546         2       -2.00000       21.97612       22.42335       48.48757
      4547         2       -2.00000       18.01688        3.97840       48.49334
      4548         2       -2.00000        4.50870       17.48657       48.49334
      4549         2       -2.00000        5.82532        5.62532       48.49158
      4550         2       -2.00000       19.33349       19.13349       48.49158
      4551         2       -2.00000       23.29871       10.56001       48.48869
      4552         2       -2.00000        9.79053       24.06819       48.48869
      4553         2       -2.00000       23.94845        4.62577       48.49142
      4554         2       -2.00000       10.44028       18.13394       48.49142
      4555         2       -2.00000       11.43526        9.23924       48.48989
      4556         2       -2.00000       24.94343       22.74741       48.48989
      4557         2       -2.00000        5.17809       11.55781       48.49158
      4558         2       -2.00000       18.68626       25.06598       48.49158
      4559         2       -2.00000        2.86022        5.29318       48.49342
      4560         2       -2.00000       16.36839       18.80135       48.49342
      4561         2       -2.00000        8.79204        5.94789       48.48989
      4562         2       -2.00000       22.30021       19.45606       48.48989
      4563         2       -2.00000        9.46156        0.01783       48.49102
      4564         2       -2.00000       22.96973       13.52600       48.49102
      4565         2       -2.00000       11.11061       12.20504       48.49158
      4566         2       -2.00000       24.61878       25.71321       48.49158
      4567         2       -2.00000       24.28456        1.66118       48.49254
      4568         2       -2.00000       10.77639       15.16935       48.49254
      4569         2       -2.00000        8.14389       11.88246       48.48989
      4570         2       -2.00000       21.65206       25.39064       48.48989
      4571         2       -2.00000       18.35415        1.01476       48.49342
      4572         2       -2.00000        4.84598       14.52293       48.49342
      4573         2       -2.00000       14.40063        9.57219       48.49150
      4574         2       -2.00000        0.89246       23.08036       48.49150
      4575         2       -2.00000        9.12499        2.98250       48.49150
      4576         2       -2.00000       22.63316       16.49067       48.49150
      4577         2       -2.00000       26.91290        4.95593       48.49334
      4578         2       -2.00000       13.40473       18.46410       48.49334
      4579         2       -2.00000       11.75784        6.27252       48.49158
      4580         2       -2.00000       25.26601       19.78069       48.49158
      4581         2       -2.00000        3.19536        2.32994       48.49438
      4582         2       -2.00000       16.70353       15.83812       48.49438
      4583         2       -2.00000       17.36532        9.90876       48.49102
      4584         2       -2.00000        3.85715       23.41693       48.49102
      4585         2       -2.00000       17.03934       12.87442       48.49334
      4586         2       -2.00000        3.53117       26.38260       48.49334
      4587         2       -2.00000        0.23239        1.99224       48.49438
      4588         2       -2.00000       13.74057       15.50041       48.49438
      4589         2       -2.00000       20.00382       13.20459       48.49142
      4590         2       -2.00000        6.49565       26.71276       48.49142
      4591         2       -2.00000       12.08995        3.30742       48.49342
      4592         2       -2.00000       25.59812       16.81559       48.49342
      4593         2       -2.00000       19.32568        5.63275       50.59312
      4594         2       -2.00000        5.81751       19.14092       50.59312
      4595         2       -2.00000        4.17151        6.95060       50.59440
      4596         2       -2.00000       17.67969       20.45878       50.59440
      4597         2       -2.00000        7.46880        4.30800       50.59376
      4598         2       -2.00000       20.97698       17.81617       50.59376
      4599         2       -2.00000       19.00662        8.59825       50.59008
      4600         2       -2.00000        5.49845       22.10642       50.59008
      4601         2       -2.00000        6.82846       10.24209       50.58871
      4602         2       -2.00000       20.33663       23.75026       50.58871
      4603         2       -2.00000        3.86077        9.91432       50.59376
      4604         2       -2.00000       17.36894       23.42250       50.59376
      4605         2       -2.00000       10.10746        7.58827       50.58871
      4606         2       -2.00000       23.61564       21.09644       50.58871
      4607         2       -2.00000       22.29305        5.94568       50.59008
      4608         2       -2.00000        8.78488       19.45385       50.59008
      4609         2       -2.00000       19.66658        2.66792       50.59608
      4610         2       -2.00000        6.15840       16.17609       50.59608
      4611         2       -2.00000       22.63016        2.97880       50.59440
      4612         2       -2.00000        9.12199       16.48697       50.59440
      4613         2       -2.00000       13.07515        7.91601       50.59376
      4614         2       -2.00000       26.58333       21.42418       50.59376
      4615         2       -2.00000       16.03977        8.26114       50.59440
      4616         2       -2.00000        2.53159       21.76931       50.59440
      4617         2       -2.00000       16.35907        5.29715       50.59776
      4618         2       -2.00000        2.85090       18.80532       50.59776
      4619         2       -2.00000       10.77752        1.65426       50.59608
      4620         2       -2.00000       24.28569       15.16244       50.59608
      4621         2       -2.00000       25.59418        3.29810       50.59776
      4622         2       -2.00000       12.08601       16.80627       50.59776
      4623         2       -2.00000        1.53985        3.64167       50.60009
      4624         2       -2.00000       15.04802       17.14984       50.60009
      4625         2       -2.00000        7.81394        1.34336       50.59440
      4626         2       -2.00000       21.32211       14.85153       50.59440
      4627         2       -2.00000        3.53941       12.88047       50.59808
      4628         2       -2.00000       17.04758       26.38865       50.59808
      4629         2       -2.00000       21.65919       11.88468       50.59008
      4630         2       -2.00000        8.15102       25.39285       50.59008
      4631         2       -2.00000       21.97612        8.91518       50.58455
      4632         2       -2.00000        8.46795       22.42335       50.58455
      4633         2       -2.00000       25.25858        6.26471       50.59312
      4634         2       -2.00000       11.75041       19.77288       50.59312
      4635         2       -2.00000        0.57685       12.53321       50.59776
      4636         2       -2.00000       14.08503       26.04138       50.59776
      4637         2       -2.00000        4.84992        1.02405       50.59776
      4638         2       -2.00000       18.35809       14.53223       50.59776
      4639         2       -2.00000        4.50265        3.98664       50.59808
      4640         2       -2.00000       18.01082       17.49481       50.59808
      4641         2       -2.00000       12.76441       10.87975       50.59440
      4642         2       -2.00000       26.27259       24.38792       50.59440
      4643         2       -2.00000        0.89616        9.56922       50.59440
      4644         2       -2.00000       14.40433       23.07739       50.59440
      4645         2       -2.00000       24.62659       12.19761       50.59312
      4646         2       -2.00000       11.11841       25.70578       50.59312
      4647         2       -2.00000       18.69369       11.56564       50.59312
      4648         2       -2.00000        5.18552       25.07382       50.59312
      4649         2       -2.00000       10.43252        4.61871       50.59440
      4650         2       -2.00000       23.94070       18.12689       50.59440
      4651         2       -2.00000        7.14107        7.27569       50.58871
      4652         2       -2.00000       20.64924       20.78386       50.58871
      4653         2       -2.00000       22.97529        0.01418       50.59376
      4654         2       -2.00000        9.46712       13.52236       50.59376
      4655         2       -2.00000       13.39651        4.94988       50.59808
      4656         2       -2.00000       26.90469       18.45805       50.59808
      4657         2       -2.00000        1.20704        6.60563       50.59608
      4658         2       -2.00000       14.71521       20.11380       50.59608
      4659         2       -2.00000       24.94565        9.23211       50.59008
      4660         2       -2.00000       11.43748       22.74028       50.59008
      4661         2       -2.00000        9.79486       10.55466       50.58871
      4662         2       -2.00000       23.30303       24.06284       50.58871
      4663         2       -2.00000       15.72886       11.22472       50.59608
      4664         2       -2.00000        2.22069       24.73290       50.59608
      4665         2       -2.00000       25.94145        0.33554       50.59808
      4666         2       -2.00000       12.43327       13.84372       50.59808
      4667         2       -2.00000        1.88790        0.68049       50.60009
      4668         2       -2.00000       15.39607       14.18866       50.60009
      4669         2       -2.00000       16.70264        2.33510       50.60009
      4670         2       -2.00000        3.19447       15.84328       50.60009
      4671         2       -2.00000        6.50337       13.21161       50.59440
      4672         2       -2.00000       20.01155       26.71979       50.59440
      4673         2       -2.00000       13.74146        1.98705       50.60009
      4674         2       -2.00000        0.23329       15.49522       50.60009
      4675         2       -2.00000       20.02832       13.22772       52.69634
      4676         2       -2.00000        6.52015       26.73589       52.69634
      4677         2       -2.00000       17.66358        6.96738       52.69634
      4678         2       -2.00000        4.15541       20.47555       52.69634
      4679         2       -2.00000       20.34698       10.25270       52.68449
      4680         2       -2.00000        6.83881       23.76088       52.68449
      4681         2       -2.00000       17.37502        9.92837       52.69634
      4682         2       -2.00000        3.86685       23.43654       52.69634
      4683         2       -2.00000       17.06687       12.89347       52.70139
      4684         2       -2.00000        3.55870       26.40164       52.70139
      4685         2       -2.00000       26.28869       10.86298       52.69634
      4686         2       -2.00000       12.78051       24.37115       52.69634
      4687         2       -2.00000        5.49856        8.61476       52.69186
      4688         2       -2.00000       19.00673       22.12293       52.69186
      4689         2       -2.00000        5.80217        5.65439       52.69186
      4690         2       -2.00000       19.31034       19.16256       52.69186
      4691         2       -2.00000       14.69800        6.60358       52.70051
      4692         2       -2.00000        1.18983       20.11175       52.70051
      4693         2       -2.00000        8.76837        5.94578       52.69186
      4694         2       -2.00000       22.27654       19.45396       52.69186
      4695         2       -2.00000       23.92395        4.60264       52.69634
      4696         2       -2.00000       10.41577       18.11081       52.69634
      4697         2       -2.00000       23.31367       10.54432       52.68449
      4698         2       -2.00000        9.80550       24.05249       52.68449
      4699         2       -2.00000       11.13376       12.17597       52.69186
      4700         2       -2.00000       24.64193       25.68414       52.69186
      4701         2       -2.00000       11.72874        6.24939       52.69186
      4702         2       -2.00000       25.23691       19.75757       52.69186
      4703         2       -2.00000        2.23793       11.22678       52.70051
      4704         2       -2.00000       15.74610       24.73495       52.70051
      4705         2       -2.00000       18.37047        1.04505       52.70275
      4706         2       -2.00000        4.86229       14.55322       52.70275
      4707         2       -2.00000        6.15638        2.68513       52.70051
      4708         2       -2.00000       19.66455       16.19330       52.70051
      4709         2       -2.00000        9.11553        2.97399       52.70171
      4710         2       -2.00000       22.62370       16.48216       52.70171
      4711         2       -2.00000        3.19266        2.34834       52.70756
      4712         2       -2.00000       16.70083       15.85651       52.70756
      4713         2       -2.00000       20.63860        7.28601       52.68449
      4714         2       -2.00000        7.13042       20.79418       52.68449
      4715         2       -2.00000       11.43737        9.21557       52.69186
      4716         2       -2.00000       24.94554       22.72374       52.69186
      4717         2       -2.00000        8.16755       11.88457       52.69186
      4718         2       -2.00000       21.67573       25.39274       52.69186
      4719         2       -2.00000       23.60529        7.57763       52.68449
      4720         2       -2.00000       10.09712       21.08580       52.68449
      4721         2       -2.00000       12.44624        0.31625       52.70139
      4722         2       -2.00000       25.95441       13.82443       52.70139
      4723         2       -2.00000       17.99783        4.00590       52.70139
      4724         2       -2.00000        4.48966       17.51408       52.70139
      4725         2       -2.00000        2.52676        8.26760       52.70171
      4726         2       -2.00000       16.03493       21.77577       52.70171
      4727         2       -2.00000       21.32857        1.34820       52.70171
      4728         2       -2.00000        7.82039       14.85637       52.70171
      4729         2       -2.00000        5.20718       11.58096       52.69186
      4730         2       -2.00000       18.71536       25.08913       52.69186
      4731         2       -2.00000       12.07360        3.27714       52.70275
      4732         2       -2.00000       25.58178       16.78531       52.70275
      4733         2       -2.00000       14.40917        9.56273       52.70171
      4734         2       -2.00000        0.90100       23.07090       52.70171
      4735         2       -2.00000       26.88540        4.93689       52.70139
      4736         2       -2.00000       13.37722       18.44506       52.70139
      4737         2       -2.00000       15.03479        3.63986       52.70756
      4738         2       -2.00000        1.52661       17.14803       52.70756
      4739         2       -2.00000       20.96295        4.31405       52.69634
      4740         2       -2.00000        7.45478       17.82222       52.69634
      4741         2       -2.00000       26.57725        7.90198       52.69634
      4742         2       -2.00000       13.06908       21.41016       52.69634
      4743         2       -2.00000       24.28772        1.63703       52.70051
      4744         2       -2.00000       10.77955       15.14520       52.70051
      4745         2       -2.00000        0.23510        1.97384       52.70756
      4746         2       -2.00000       13.74327       15.48201       52.70756
      4747         2       -2.00000       15.40931        0.68230       52.70756
      4748         2       -2.00000        1.90114       14.19047       52.70756
      4749         2       -2.00000        8.46795        8.91518       52.68617
      4750         2       -2.00000       21.97612       22.42335       52.68617
      4751         2       -2.00000       14.10599       12.52083       52.70275
      4752         2       -2.00000        0.59782       26.02901       52.70275
      4753         2       -2.00000        9.48114        0.00813       52.69634
      4754         2       -2.00000       22.98932       13.51630       52.69634
      4755         2       -2.00000        2.82994        5.30952       52.70275
      4756         2       -2.00000       16.33811       18.81769       52.70275
      4757         2       -2.00000        1.93569        0.68178       54.81607
      4758         2       -2.00000       15.44387       14.18996       54.81607
      4759         2       -2.00000        4.88785        1.09478       54.80742
      4760         2       -2.00000       18.39602       14.60296       54.80742
      4761         2       -2.00000       21.71339       11.88292       54.78860
      4762         2       -2.00000        8.20522       25.39110       54.78860
      4763         2       -2.00000       18.75631       11.61716       54.78227
      4764         2       -2.00000        5.24814       25.12534       54.78227
      4765         2       -2.00000       19.00838        8.65242       54.78860
      4766         2       -2.00000        5.50020       22.16059       54.78860
      4767         2       -2.00000        4.45813        4.06299       54.79324
      4768         2       -2.00000       17.96630       17.57116       54.79324
      4769         2       -2.00000        7.10730        7.30779       54.78844
      4770         2       -2.00000       20.61547       20.81596       54.78844
      4771         2       -2.00000       22.23888        5.94743       54.78860
      4772         2       -2.00000        8.73071       19.45560       54.78860
      4773         2       -2.00000       19.27414        5.69534       54.78227
      4774         2       -2.00000        5.76596       19.20352       54.78227
      4775         2       -2.00000        3.61579       12.92500       54.79324
      4776         2       -2.00000       17.12396       26.43317       54.79324
      4777         2       -2.00000        7.41609        4.34104       54.79845
      4778         2       -2.00000       20.92427       17.84921       54.79845
      4779         2       -2.00000        0.91480        9.54747       54.81687
      4780         2       -2.00000       14.42297       23.05564       54.81687
      4781         2       -2.00000       10.37646        4.58027       54.80293
      4782         2       -2.00000       23.88464       18.08844       54.80293
      4783         2       -2.00000       15.77684       11.23602       54.81326
      4784         2       -2.00000        2.26867       24.74419       54.81326
      4785         2       -2.00000       12.80288       10.82367       54.80293
      4786         2       -2.00000       26.31106       24.33184       54.80293
      4787         2       -2.00000       25.98597        0.25917       54.79324
      4788         2       -2.00000       12.47780       13.76734       54.79324
      4789         2       -2.00000       21.97612        8.91518       54.78852
      4790         2       -2.00000        8.46795       22.42335       54.78852
      4791         2       -2.00000       13.32014        4.90533       54.79324
      4792         2       -2.00000       26.82831       18.41350       54.79324
      4793         2       -2.00000       16.02112        8.28286       54.81687
      4794         2       -2.00000        2.51295       21.79103       54.81687
      4795         2       -2.00000        3.89381        9.96703       54.79845
      4796         2       -2.00000       17.40198       23.47520       54.79845
      4797         2       -2.00000       10.07537        7.55450       54.78844
      4798         2       -2.00000       23.58354       21.06267       54.78844
      4799         2       -2.00000        7.83566        1.36200       54.81687
      4800         2       -2.00000       21.34383       14.87017       54.81687
      4801         2       -2.00000       13.04209        7.86330       54.79845
      4802         2       -2.00000       26.55026       21.37147       54.79845
      4803         2       -2.00000        0.64758       12.49530       54.80742
      4804         2       -2.00000       14.15575       26.00348       54.80742
      4805         2       -2.00000        4.13304        7.00666       54.80293
      4806         2       -2.00000       17.64121       20.51483       54.80293
      4807         2       -2.00000       25.55625        3.22737       54.80742
      4808         2       -2.00000       12.04807       16.73555       54.80742
      4809         2       -2.00000       24.94389        9.17791       54.78860
      4810         2       -2.00000       11.43572       22.68608       54.78860
      4811         2       -2.00000       13.74273        1.93926       54.81607
      4812         2       -2.00000        0.23456       15.44743       54.81607
      4813         2       -2.00000        9.82863       10.52257       54.78844
      4814         2       -2.00000       23.33680       24.03074       54.78844
      4815         2       -2.00000       25.19596        6.21319       54.78227
      4816         2       -2.00000       11.68778       19.72136       54.78227
      4817         2       -2.00000       16.70137        2.38292       54.81607
      4818         2       -2.00000        3.19320       15.89110       54.81607
      4819         2       -2.00000        9.51983       13.48932       54.79845
      4820         2       -2.00000       23.02800       26.99749       54.79845
      4821         2       -2.00000        6.86056       10.27586       54.78844
      4822         2       -2.00000       20.36873       23.78403       54.78844
      4823         2       -2.00000       16.28834        5.33505       54.80742
      4824         2       -2.00000        2.78017       18.84323       54.80742
      4825         2       -2.00000       22.60844        2.96015       54.81687
      4826         2       -2.00000        9.10027       16.46833       54.81687
      4827         2       -2.00000       10.78882        1.60628       54.81326
      4828         2       -2.00000       24.29699       15.11446       54.81326
      4829         2       -2.00000        6.55946       13.25009       54.80293
      4830         2       -2.00000       20.06763       26.75826       54.80293
      4831         2       -2.00000        1.49206        3.64040       54.81607
      4832         2       -2.00000       15.00023       17.14857       54.81607
      4833         2       -2.00000        1.15908        6.59434       54.81326
      4834         2       -2.00000       14.66725       20.10251       54.81326
      4835         2       -2.00000       19.65528        2.71590       54.81326
      4836         2       -2.00000        6.14711       16.22407       54.81326
      4837         2       -2.00000       24.67813       12.13501       54.78227
      4838         2       -2.00000       11.16996       25.64319       54.78227
      4839         2       -2.00000        3.17242        2.50987       56.91024
      4840         2       -2.00000       16.68059       16.01804       56.91024
      4841         2       -2.00000       17.23121       13.01726       56.85714
      4842         2       -2.00000        3.72304       26.52543       56.85714
      4843         2       -2.00000       26.72106        4.81310       56.85714
      4844         2       -2.00000       13.21288       18.32127       56.85714
      4845         2       -2.00000       17.87404        4.17024       56.85714
      4846         2       -2.00000        4.36587       17.67842       56.85714
      4847         2       -2.00000       17.45175       10.06226       56.88397
      4848         2       -2.00000        3.94358       23.57044       56.88397
      4849         2       -2.00000       20.41098       10.31281       56.89935
      4850         2       -2.00000        6.90281       23.82099       56.89935
      4851         2       -2.00000       11.61079        6.13711       56.89775
      4852         2       -2.00000       25.11896       19.64529       56.89775
      4853         2       -2.00000       12.57006        0.15194       56.85714
      4854         2       -2.00000       26.07823       13.66011       56.85714
      4855         2       -2.00000       20.82903        4.39078       56.88397
      4856         2       -2.00000        7.32086       17.89895       56.88397
      4857         2       -2.00000       23.54129        7.51751       56.89935
      4858         2       -2.00000       10.03311       21.02569       56.89935
      4859         2       -2.00000        5.68991        5.77234       56.89775
      4860         2       -2.00000       19.19808       19.28051       56.89775
      4861         2       -2.00000       26.50052        7.76806       56.88397
      4862         2       -2.00000       12.99235       21.27624       56.88397
      4863         2       -2.00000       20.16830       13.28124       56.89350
      4864         2       -2.00000        6.66012       26.78941       56.89350
      4865         2       -2.00000       20.57849        7.35004       56.89935
      4866         2       -2.00000        7.07031       20.85821       56.89935
      4867         2       -2.00000        8.65371        5.95378       56.90095
      4868         2       -2.00000       22.16189       19.46195       56.90095
      4869         2       -2.00000       11.24601       12.05802       56.89775
      4870         2       -2.00000       24.75419       25.56619       56.89775
      4871         2       -2.00000       23.12324       13.43955       56.88397
      4872         2       -2.00000        9.61506       26.94772       56.88397
      4873         2       -2.00000        6.06947        2.82388       56.94164
      4874         2       -2.00000       19.57764       16.33206       56.94164
      4875         2       -2.00000       14.22613       12.42493       56.93499
      4876         2       -2.00000        0.71796       25.93310       56.93499
      4877         2       -2.00000        8.46795        8.91518       56.90055
      4878         2       -2.00000       21.97612       22.42335       56.90055
      4879         2       -2.00000        5.32514       11.69324       56.89775
      4880         2       -2.00000       18.83331       25.20141       56.89775
      4881         2       -2.00000        0.25533        1.81228       56.91024
      4882         2       -2.00000       13.76350       15.32046       56.91024
      4883         2       -2.00000       26.34221       10.72303       56.89350
      4884         2       -2.00000       12.83403       24.23120       56.89350
      4885         2       -2.00000        5.50658        8.72941       56.90095
      4886         2       -2.00000       19.01475       22.23759       56.90095
      4887         2       -2.00000        2.37668       11.31366       56.94164
      4888         2       -2.00000       15.88485       24.82183       56.94164
      4889         2       -2.00000       17.61006        7.10732       56.89350
      4890         2       -2.00000        4.10189       20.61550       56.89350
      4891         2       -2.00000       23.37379       10.48032       56.89935
      4892         2       -2.00000        9.86561       23.98849       56.89935
      4893         2       -2.00000        8.28221       11.87657       56.90095
      4894         2       -2.00000       21.79038       25.38475       56.90095
      4895         2       -2.00000       11.42935        9.10094       56.90095
      4896         2       -2.00000       24.93752       22.60911       56.90095
      4897         2       -2.00000        2.70979        5.40543       56.93499
      4898         2       -2.00000       16.21797       18.91360       56.93499
      4899         2       -2.00000       11.97772        3.15699       56.93499
      4900         2       -2.00000       25.48590       16.66517       56.93499
      4901         2       -2.00000        9.01479        2.98474       56.94148
      4902         2       -2.00000       22.52296       16.49291       56.94148
      4903         2       -2.00000       14.39842        9.46199       56.94148
      4904         2       -2.00000        0.89024       22.97016       56.94148
      4905         2       -2.00000       23.78397        4.54909       56.89350
      4906         2       -2.00000       10.27580       18.05727       56.89350
      4907         2       -2.00000       24.37463        1.49830       56.94164
      4908         2       -2.00000       10.86646       15.00647       56.94164
      4909         2       -2.00000       14.55924        6.51669       56.94164
      4910         2       -2.00000        1.05107       20.02487       56.94164
      4911         2       -2.00000       14.87325        3.61962       56.91024
      4912         2       -2.00000        1.36508       17.12780       56.91024
      4913         2       -2.00000       15.57084        0.70253       56.91024
      4914         2       -2.00000        2.06267       14.21071       56.91024
      4915         2       -2.00000        2.53751        8.36834       56.94148
      4916         2       -2.00000       16.04568       21.87651       56.94148
      4917         2       -2.00000       21.42931        1.33744       56.94148
      4918         2       -2.00000        7.92114       14.84562       56.94148
      4919         2       -2.00000       18.46637        1.16516       56.93499
      4920         2       -2.00000        4.95820       14.67333       56.93499
      4921         2       -2.00000        2.40119        0.98102       58.98231
      4922         2       -2.00000       15.90936       14.48919       58.98231
      4923         2       -2.00000        1.02654        3.34117       58.98231
      4924         2       -2.00000       14.53471       16.84934       58.98231
      4925         2       -2.00000        4.16706        4.33988       58.98183
      4926         2       -2.00000       17.67523       17.84805       58.98183
      4927         2       -2.00000        7.13137        4.44589       59.00794
      4928         2       -2.00000       20.63954       17.95406       59.00794
      4929         2       -2.00000       12.88239       10.53259       59.00426
      4930         2       -2.00000       26.39057       24.04076       59.00426
      4931         2       -2.00000       10.08536        4.50073       59.00426
[truncated: 105,382 more chars]
